# Supplementary material for: Development of retinoid nuclear receptor pathway antagonists through targeting aldehyde dehydrogenase 1A3
Source: iScience. 2025 Oct 3;28(11):113675. doi: 10.1016/j.isci.2025.113675 (PMC12595434; doi:10.1016/j.isci.2025.113675)
Supplement: Table S1. Data-independent acquisition windows set on the TimsTOF Ultra instrument [file mmc2.xlsx]

## Sheet: Supplement Table 1
Table S1. Data Independent Acquisition (DIA) windows set on the TimsTOF Ultra instrument.
#MS Type	Cycle Id	Start IM [1/K0]	End IM [1/K0]	Start Mass [m/z]	End Mass [m/z]	CE [eV]
MS1	0	-	-	-	-	-
PASEF	1	1.01	1.16	789.91	803.41	-
PASEF	1	0.85	1.01	622.56	632.34	-
PASEF	1	0.65	0.85	301.84	396.74	-
PASEF	2	1.02	1.17	803.41	817.38	-
PASEF	2	0.87	1.02	632.34	642.31	-
PASEF	2	0.7	0.87	396.74	431.76	-
PASEF	3	1.03	1.18	817.38	830.97	-
PASEF	3	0.88	1.03	642.31	651.36	-
PASEF	3	0.71	0.88	431.76	454.75	-
PASEF	4	1.04	1.22	830.97	846.94	-
PASEF	4	0.89	1.04	651.36	661.31	-
PASEF	4	0.72	0.89	454.75	473.59	-
PASEF	5	1.05	1.23	846.94	863.39	-
PASEF	5	0.9	1.05	661.31	671.31	-
PASEF	5	0.73	0.9	473.59	491.24	-
PASEF	6	1.06	1.24	863.39	880.77	-
PASEF	6	0.91	1.06	671.31	680.86	-
PASEF	6	0.74	0.91	491.24	508.76	-
PASEF	7	1.07	1.25	880.77	899.91	-
PASEF	7	0.92	1.07	680.86	690.81	-
PASEF	7	0.75	0.92	508.76	520.62	-
PASEF	8	1.08	1.26	899.91	920.9	-
PASEF	8	0.94	1.08	690.81	700.32	-
PASEF	8	0.76	0.94	520.62	531.63	-
PASEF	9	1.09	1.27	920.9	942.51	-
PASEF	9	0.95	1.09	700.32	710.84	-
PASEF	9	0.77	0.95	531.63	542.8	-
PASEF	10	1.1	1.28	942.51	967.18	-
PASEF	10	0.96	1.1	710.84	721.38	-
PASEF	10	0.78	0.96	542.8	553.59	-
PASEF	11	1.1	1.29	967.18	995.45	-
PASEF	11	0.97	1.1	721.38	731.93	-
PASEF	11	0.785	0.97	553.59	565.76	-
PASEF	12	1.11	1.3	995.45	1026.86	-
PASEF	12	0.98	1.11	731.93	742.83	-
PASEF	12	0.795	0.98	565.76	578.27	-
PASEF	13	1.11	1.31	1026.86	1064.5	-
PASEF	13	0.98	1.11	742.83	754.14	-
PASEF	13	0.805	0.98	578.27	589.81	-
PASEF	14	1.12	1.33	1064.5	1112.19	-
PASEF	14	0.99	1.12	754.14	765.86	-
PASEF	14	0.815	0.99	589.81	600.28	-
PASEF	15	1.13	1.35	1112.19	1180.04	-
PASEF	15	1	1.13	765.86	777.44	-
PASEF	15	0.825	1	600.28	612.79	-
PASEF	16	1.2	1.46	1180.04	1298.16	-
PASEF	16	1.01	1.15	777.44	789.91	-
PASEF	16	0.835	1.01	612.79	622.56	-
