# Supplementary material for: Development of retinoid nuclear receptor pathway antagonists through targeting aldehyde dehydrogenase 1A3
Source: iScience. 2025 Oct 3;28(11):113675. doi: 10.1016/j.isci.2025.113675 (PMC12595434; doi:10.1016/j.isci.2025.113675)
Supplement: Table S2. Peptides identified by LC-MS/MS [file mmc3.xlsx]

## Sheet: 20240531_Kang_CETSA_unnormalize
Table S2. Peptides identified by LC-MS/MS.
Protein.Group	Protein.Ids	Protein.Names	Genes	First.Protein.Description	Proteotypic	Stripped.Sequence	Modified.Sequence	Precursor.Charge	Precursor.Id	DMSO_36.9°C	DMSO_40.2°C	DMSO_43.9°C	DMSO_46.6°C	DMSO_48.6°C	DMSO_52.7°C	DMSO_55.3°C	DMSO_58.8°C	DMSO_61.2°C	DMSO_64°C	DMSORef_	DMSO_36.9°C	DMSO_40.2°C	DMSO_43.9°C	DMSO_46.6°C	DMSO_48.6°C	DMSO_52.7°C	DMSO_55.3°C	DMSO_58.8°C	DMSO_61.2°C	DMSO_64°C	DMSORef_	DMSO_36.9°C	DMSO_40.2°C	DMSO_43.9°C	DMSO_46.6°C	DMSO_48.6°C	DMSO_52.7°C	DMSO_55.3°C	DMSO_58.8°C	DMSO_61.2°C	DMSO_64°C	DMSORef_	MBE1 100nM_36.9°C	MBE1 100nM_40.2°C	MBE1 100nM_43.9°C	MBE1 100nM_46.6°C	MBE1 100nM_48.6°C	MBE1 100nM_52.7°C	MBE1 100nM_55.3°C
P0CG40	P0CG40	SP9_HUMAN	SP9	Transcription factor Sp9	1	AAAAAAAAAAAAAAAASAGGK	AAAAAAAAAAAAAAAASAGGK	2	AAAAAAAAAAAAAAAASAGGK2								14062.5	7210.9									4078.08	8520.41	3095	2019.71								4552.66	7374.44	4063.35	4475.86								3961.77
P36578	P36578	RL4_HUMAN	RPL4	Large ribosomal subunit protein uL4	1	AAAAAAALQAK	AAAAAAALQAK	2	AAAAAAALQAK2	36485.8		14374.1	22775.3	11173	17304.4	35334.4	48552.9	17141.2		30591.8	9077.97	29133.2	18173.9	16407.2	16094.7	40192.3	39879.5	34952.3	7612.88		11186.4	13531	21255.6	16686.8	20874.7	13314	19584.5	31520.6	29057.6	9541.3		23404.5	13736.5	16096.8	17666.1	44214.6	31875.6	67345.6	89290.2
Q8NCE2	Q8NCE2	MTMRE_HUMAN	MTMR14	Myotubularin-related protein 14	1	AAAAAASAGSSASSGNQPPQELGLGELLEEFSR	AAAAAASAGSSASSGNQPPQ(UniMod:7)ELGLGELLEEFSR	3	AAAAAASAGSSASSGNQPPQ(UniMod:7)ELGLGELLEEFSR3	20650.6	23945.1	21411.5	23652.3	15755.7	5841.06					27472.6			20693.9	23928.6	13691		2945.63					16707.6	18878.3		20733.6		7965.32					14481.5		17842.7		21782.9		8088.95	2519.75
Q8NCE2	Q8NCE2	MTMRE_HUMAN	MTMR14	Myotubularin-related protein 14	1	AAAAAASAGSSASSGNQPPQELGLGELLEEFSR	AAAAAASAGSSASSGNQPPQELGLGELLEEFSR	3	AAAAAASAGSSASSGNQPPQELGLGELLEEFSR3	23699.6	23819.1	26275.9	23665.4	15865.3	12857.9					22389.3	17536.6	24125	23102.5	22133.6	15960.2	10277					27613.3	20806.5	16783.6	13574.5	22431.2	22047.7	7651.8					14191.7	19326.6	22720	21747.5	25025.2	7660.6	7101.14
A6NIH7	A6NIH7	U119B_HUMAN	UNC119B	Protein unc-119 homolog B	1	AAAAASAAGPGGLVAGK	AAAAASAAGPGGLVAGK	2	AAAAASAAGPGGLVAGK2	31317	30484.1	25519.3	38246.7	17485	35949.2	16501.2	12342.8	11203.5	20256.8	37481.9	14768.6	37473.6	29484.2	40410.9	30171.8	40896.6	15776.6	15713.5	9940.3	13896.7	38257.1	34875.1	30479.5	34191.6	24676	29054.2	35459.5	20319.4	8553.68	10253.1	10225.2	35874.9	29515.5	38032.4	35720.6	31630.1	33887.8	24736.8	17212
A6NIH7	A6NIH7	U119B_HUMAN	UNC119B	Protein unc-119 homolog B	1	AAAAASAAGPGGLVAGKEEK	AAAAASAAGPGGLVAGKEEK	2	AAAAASAAGPGGLVAGKEEK2														433.188																				644.994				578.341
Q9BTD8	Q9BTD8	RBM42_HUMAN	RBM42	RNA-binding protein 42	1	AAAAATVVPPMVGGPPFVGPVGFGPGDR	AAAAATVVPPMVGGPPFVGPVGFGPGDR	2	AAAAATVVPPMVGGPPFVGPVGFGPGDR2	10393.4	12479	6780.37	6412.9		10345.4	5881.6	2092.14	3171.09	2271.22	13476.8	5154.42	9948.71	5836.58	8813.75	3541.38	7488.46	4250.31		1893.17	1259.23	15520.6	10112.8	8418.55	10237.1	5599.86	5508.96	6018.31	2884.5		2280.53	1715.14	15996.8		7143.51	6983.71	2790.92	6324.05	3206.37	1939.68
Q9P258	Q9P258	RCC2_HUMAN	RCC2	Protein RCC2	1	AAAAAWEEPSSGNGTAR	AAAAAWEEPSSGN(UniMod:7)GTAR	2	AAAAAWEEPSSGN(UniMod:7)GTAR2	275887	298903	314247	325363	329590	237498	12241.6	3647.39	4132.68		251490	292742	215767	278006	315725	299024	167577	8880.01	3530.62	5365.65		231640	284462	300307	330296	309169	336700	162357	10076	3412.65	3191.88		243839	291644	290809	325338	211616	338317	95852.8	10961.8
Q9P258	Q9P258	RCC2_HUMAN	RCC2	Protein RCC2	1	AAAAAWEEPSSGNGTAR	AAAAAWEEPSSGNGTAR	2	AAAAAWEEPSSGNGTAR2	987336	1150000	1110000	1060000	1150000	869592	42571.4	8303.44	17536.3	9116.99	957785	1110000	844679	1070000	1180000	1090000	673308	38150.6	16530.8	11912.7	5655.57	932386	1100000	1090000	1250000	1070000	1280000	671530	34340.6	14756	18853.8	5933.75	1030000	1010000	905504	1010000	764651	1020000	404664	28888.1
O60518	O60518	RNBP6_HUMAN	RANBP6	Ran-binding protein 6	1	AAAAFVLANENNIALFK	AAAAFVLANENNIALFK	2	AAAAFVLANENNIALFK2	10191.9	12058.8	9645.66	6841.55	4421.58						14681.7	10041.3	9983.08	7373.72	5798.97							11495.1	10931.3	10695.4	9468.28	7416.89	3968.76						9569.7	11317.7	11496.5	10997.1	3835.67		1218.95
Q9UPT8	Q9UPT8	ZC3H4_HUMAN	ZC3H4	Zinc finger CCCH domain-containing protein 4	1	AAAAPAATTATPPPEGAPPQPGVHNLPVPTLFGTVK	AAAAPAATTATPPPEGAPPQPGVHN(UniMod:7)LPVPTLFGTVK	3	AAAAPAATTATPPPEGAPPQPGVHN(UniMod:7)LPVPTLFGTVK3	3263.95	4870.62	2467.35	3588.29			7886.31	4453.07	11068	5040.44	2072.7		4304.34	1781.86		2770.87		13035.2	6420	10586.3	6020.56	5526.08	1593.68		2839.94	3266.47	3036.17	7640.33				8845.49					3476.48		7192.66	7484.4
Q9UPT8	Q9UPT8	ZC3H4_HUMAN	ZC3H4	Zinc finger CCCH domain-containing protein 4	1	AAAAPAATTATPPPEGAPPQPGVHNLPVPTLFGTVK	AAAAPAATTATPPPEGAPPQPGVHNLPVPTLFGTVK	3	AAAAPAATTATPPPEGAPPQPGVHNLPVPTLFGTVK3			1848.4		2142.73	9620.93	13846.4	11040.5	14327.3	7217.31	1804.91	2234.77	5618.49	3353.78	4874.85		9082.48		11613.7	13598.4	10998.8		2379.83	5776.77	3285.99		5053.52		17398.3	9270.06	14621	5450.08	4201.34	1760.21	2735.95	4293.88	5256.33		11790.4	10255.5
Q68DK7	Q68DK7	MSL1_HUMAN	MSL1	Male-specific lethal 1 homolog	1	AAAAPAGGNPEQR	AAAAPAGGNPEQR	2	AAAAPAGGNPEQR2	20300.9	18820.6	14658.1			3562.4	3627.5	3141.97	4155.32	6340.57	30594.1	13461.8	11199.1		6521.69				4174.56		5477.69	30125.5	31122.7	21091.6	21770.7	8921.48	6783.64				5652.74	5508.23	34577	29123	21610.9	14893.6				2791.24
P52701	P52701	MSH6_HUMAN	MSH6	DNA mismatch repair protein Msh6	1	AAAAPGASPSPGGDAAWSEAGPGPR	AAAAPGASPSPGGDAAWSEAGPGPR	2	AAAAPGASPSPGGDAAWSEAGPGPR2	74543.4	101561	98047.5	44647.2	7217.12		5500.01				120231	61500.4	68382	28503.3	52653.7	11482.9		2585.38	1417.4			106544	116704	105028	73623.2	38591.4	14528.4	4272.95					110918	81940.7	86659.6	49010	32770.4	11773.6
P55036	P55036	PSMD4_HUMAN	PSMD4	26S proteasome non-ATPase regulatory subunit 4	1	AAAASAAEAGIATTGTEDSDDALLK	AAAASAAEAGIATTGTEDSDDALLK	2	AAAASAAEAGIATTGTEDSDDALLK2	660523	755589	734602	721516	804596	902383	615888	76931.3	98838.8	40234.2	684707	764630	574257	708440	758487	768402	710988	479503	115817	59429.3	48556.8	588371	605166	592121	634151	544091	672167	576893	377159	92736.8	58570.7	43609.3	617516	538673	542412	541981	451779	618925	360600	246340
P55036	P55036	PSMD4_HUMAN	PSMD4	26S proteasome non-ATPase regulatory subunit 4	1	AAAASAAEAGIATTGTEDSDDALLK	AAAASAAEAGIATTGTEDSDDALLK	3	AAAASAAEAGIATTGTEDSDDALLK3	67900.5	56458.8	62054.3	69327.9	81915.8	69931.4	95561	19488.8	17019.6	11928.2	33353.2	60150.9	96866.1	79965.2	73691	95321.2	98529.5	85940.6	25613.3	10378.1	9353.71	45778.5	70838.5	60115.4	61900.6	87357.7	89888.9	105918	70537.1	27315.1	20538.2	15361.8	22555.6	103182	95838.3	91854.6	136016	100034	165940	129275
A1X283	A1X283	SPD2B_HUMAN	SH3PXD2B	SH3 and PX domain-containing protein 2B	1	AAAASVPNADGLK	AAAASVPNADGLK	2	AAAASVPNADGLK2	37455.1	36773.5	34003.1	26825.1	13978.6	3122.43	2332.11	1349.83	1647.8		16501.4	35856.1	37817.6	34622.2	23274.8	13156.5	3287.86	1437.93		1078.13		14360.5	33103.7	25243.8	22565.9	29540.9	10867.5	4498.31	3000.08		1439.04		8663.75	32625.4	34838.7	27273.6	25691.1	8954.51	4722.19	3441.44
Q9BQE4	Q9BQE4	SELS_HUMAN	SELENOS	Selenoprotein S	1	AAAAVEPDVVVK	AAAAVEPDVVVK	2	AAAAVEPDVVVK2	11865.9			22293.2	27838.6	24440.9	29649.4	33381.3	39840.6	47248.4		9131.28		14604.6	20683.1	20147.1	30627.4	34395.3	45790.8	34069.5	54130.9							30279	39282	36526.9	43175.3		13165.9				15175.8	22358.4	20927.1	30700.9
Q8TDZ2	Q8TDZ2	MICA1_HUMAN	MICAL1	[F-actin]-monooxygenase MICAL1	1	AAADFATHGK	AAADFATHGK	2	AAADFATHGK2	63388.7	64088.8	64224.8	52253.2	30785.2						73183.1	64918.9	53195.3	56934	56649.8	32272						72149.8	84844.3	77835.6	78154.3	69208.1	45047.6						72558.2	62856.5	52495.9	58804	42082.6	35248.8	17538.7
Q96GQ5	Q96GQ5	RUSF1_HUMAN	RUSF1	RUS family member 1	1	AAADGSLQWEVGGWR	AAADGSLQ(UniMod:7)WEVGGWR	2	AAADGSLQ(UniMod:7)WEVGGWR2						22293.2		2539.57									21665.5						20108.2
Q96GQ5	Q96GQ5	RUSF1_HUMAN	RUSF1	RUS family member 1	1	AAADGSLQWEVGGWR	AAADGSLQWEVGGWR	2	AAADGSLQWEVGGWR2	29429	30260.6	30967.5	30163.3	33146	29184.8	30507.7		1684.43		35352.8	25935.8	28484.5	31903.9	31827.7	30649.6		17846	2768.08	2254.14		35511.5	30600.6	33998.8	36549.2	33853	36995.2	24541.5	16257.6	5001.42	1444.5		36310.9	32759	30846.2	32417.6	25428.1	31337.3	22128.4	15290.8
Q8N8D1	Q8N8D1	PDCD7_HUMAN	PDCD7	Programmed cell death protein 7	1	AAADGVLSEVR	AAADGVLSEVR	2	AAADGVLSEVR2	27782.1	15045.9	22608.6		14587.1		13314.5	6496.47		3595.51	21480.8	23213.1	22813.9		10148	13543.1		7655.53	7328.86			19031.2	18040.5	18491.6	18821.4	21766.1	17683.2						20607.9	22297.6	21553.1	18451.1		13137.8
O95159	O95159	ZFPL1_HUMAN	ZFPL1	Zinc finger protein-like 1	1	AAADSDPNLDPLMNPHIR	AAADSDPN(UniMod:7)LDPLMNPHIR	3	AAADSDPN(UniMod:7)LDPLMNPHIR3	9973.2	13956.9	11159.2	10996.3		4053.05		1423.98				9897.04			10794.8	7669.94	4380.91		2743.47			7080	11755.6		19372.7	14974.8		10366.9		2613.97	1224.68				12523.7	8988.66	9028.37	11426.3	4672.65
O95159	O95159	ZFPL1_HUMAN	ZFPL1	Zinc finger protein-like 1	1	AAADSDPNLDPLMNPHIR	AAADSDPNLDPLMN(UniMod:7)PHIR	3	AAADSDPNLDPLMN(UniMod:7)PHIR3		12090.5	5352.35			3857.54							6234			7187.66	3674.55					7185.12			13028.4			9879.97					4765.93			12218.6		10022.7	3938.4	1945.1
O95159	O95159	ZFPL1_HUMAN	ZFPL1	Zinc finger protein-like 1	1	AAADSDPNLDPLMNPHIR	AAADSDPNLDPLMNPHIR	2	AAADSDPNLDPLMNPHIR2	6526.49	9261.77	7926.49	8622.99	8911.06						6185.47	6054.94	4082.99	6675.34	6628.43							5683.06	8450.83	9550.87	11612.3	10195.3	9044.45	6676.1					4203.72	9218.7	9246.4	5535.14	4533.08	8623.39
O95159	O95159	ZFPL1_HUMAN	ZFPL1	Zinc finger protein-like 1	1	AAADSDPNLDPLMNPHIR	AAADSDPNLDPLMNPHIR	3	AAADSDPNLDPLMNPHIR3			9813.21	16059.7	17579.3					977.693	9610.08		9584.6	12611.4			6358.96	1795.94			1502.75	9763.76	15010.5	20776.6			19109.9		4876.61	2626.23			7377.53	22911.4	12991.2	14158.7	10675.2	14087.5		2560.11
Q6P2E9	Q6P2E9	EDC4_HUMAN	EDC4	Enhancer of mRNA-decapping protein 4	1	AAADTLQGPMQAAYR	AAADTLQGPM(UniMod:35)QAAYR	2	AAADTLQGPM(UniMod:35)QAAYR2	9593.53	7502.66									8783.4	6573.67	6000.31	9708.48		4380.76						7119.8	7100.92	7816.72	8126.35		5852.65						6152.15	5654.09	4787.57		3328.21
Q6P2E9	Q6P2E9	EDC4_HUMAN	EDC4	Enhancer of mRNA-decapping protein 4	1	AAADTLQGPMQAAYR	AAADTLQGPMQAAYR	2	AAADTLQGPMQAAYR2		222951	193909	152121	106606	26520.6		5299.11	5597.49	5437.3	232387	232177	165932	189681	158716	101818	25312		8060.76	7879.56	3879.1	219782	229250	250509	226733	153320	119202	29983.9	11447.6	7503.6	7608.33		243012	230653	214413	202244	120340	108331	21705.3
Q96QE3	Q96QE3	ATAD5_HUMAN	ATAD5	ATPase family AAA domain-containing protein 5	1	AAAEALSFTK	AAAEALSFTK	2	AAAEALSFTK2	34689.8	19559	25519.1								32549.5	31293.5	30467.6									25804.1	25271.3	28570.9	14297.3								22337.2	32364.2	19052.4	17760.7
Q9NQP4	Q9NQP4	PFD4_HUMAN	PFDN4	Prefoldin subunit 4	1	AAAEDVNVTFEDQQK	AAAEDVNVTFEDQ(UniMod:7)QK	2	AAAEDVNVTFEDQ(UniMod:7)QK2	13874.6							10742.5				17033.9		258099		20524.9							9616.04							15700.8		9997.23	8623.6	14343.6	13290.6				14230.1	22473
Q9NQP4	Q9NQP4	PFD4_HUMAN	PFDN4	Prefoldin subunit 4	1	AAAEDVNVTFEDQQK	AAAEDVNVTFEDQQK	2	AAAEDVNVTFEDQQK2	486288	470783	545369	561217	612470	751255	848343	480379	699215	691721	500663	554619	461545	522230	568028	634195	695755	783325	633505	467465	588990	468319	499256	487256	535963	486348	633828	672080	788996	769173	630452	461493	444660	543447	511966	543026	477294	631038	582662	661850
O95551	O95551	TYDP2_HUMAN	TDP2	Tyrosyl-DNA phosphodiesterase 2	1	AAAEEGHIIPR	AAAEEGHIIPR	2	AAAEEGHIIPR2	12084.4	12025.5	10950.4	8202.28	9018.78	5423.85					10451.3	12440.7	6182.89	8744.34	10387.2	7455.64	3787.65					11753.4	10989.4	11158.8	12413.9	8579.63	7304.31	3032.59					12609.3	10560.6	10452.4	10282.4	5976.32	7808.78	3199
O15357	O15357	SHIP2_HUMAN	INPPL1	Phosphatidylinositol 3,4,5-trisphosphate 5-phosphatase 2	1	AAAEELLAR	AAAEELLAR	2	AAAEELLAR2	15152.8	11494.5	15560.9	11808.1	7792.53						12408.1	11266.2	17487	17225.9	9319.39	7182.82	6775.7					14798.8	13626.4	11909	9541.83	10647.4	7033.44						11786.4	9522.21	11606.2	12374.1	13695.4	3868.51	5115.98
Q9H9Y2	Q9H9Y2	RPF1_HUMAN	RPF1	Ribosome production factor 1	1	AAAEELQEAAGAGDGATENGVQPPK	AAAEELQ(UniMod:7)EAAGAGDGATENGVQPPK	2	AAAEELQ(UniMod:7)EAAGAGDGATENGVQPPK2		7447.88			5699.9	6599.68						5693.21		3689.28		8696.52	8437.76					53961.5	7988.48	5879.41			7187.41	6263.92						5550.29	3009.03			12843.4	4907.26
Q9H9Y2	Q9H9Y2	RPF1_HUMAN	RPF1	Ribosome production factor 1	1	AAAEELQEAAGAGDGATENGVQPPK	AAAEELQEAAGAGDGATEN(UniMod:7)GVQPPK	2	AAAEELQEAAGAGDGATEN(UniMod:7)GVQPPK2	3944.77		6295.99	7161.61		4415.25						5318.34	2035.15	5181.6		7966.04						39188.5	5933.77	5322.51	5206.18	6133.52	6566.51		2753.81							5207.57		8439.21
Q9H9Y2	Q9H9Y2	RPF1_HUMAN	RPF1	Ribosome production factor 1	1	AAAEELQEAAGAGDGATENGVQPPK	AAAEELQEAAGAGDGATENGVQPPK	2	AAAEELQEAAGAGDGATENGVQPPK2	7336.31	9866.54	8564.39	14778.5	12495.4						59277.6	7004.77	5692.49	6068.4	14437	7006.98	4601.06							7707.06			2414.15		2423.14				75569.7	4667.75	4196.14	4974.73	4754.22	10635.1	5610.39
Q9H9Y2	Q9H9Y2	RPF1_HUMAN	RPF1	Ribosome production factor 1	1	AAAEELQEAAGAGDGATENGVQPPK	AAAEELQEAAGAGDGATENGVQPPK	3	AAAEELQEAAGAGDGATENGVQPPK3											30181.1				6124.69							33944	5944.52	4596.17	6276.89			4039.71					43883.1	4274.93
P30260	P30260	CDC27_HUMAN	CDC27	Cell division cycle protein 27 homolog	1	AAAEGLMSLLR	AAAEGLMSLLR	2	AAAEGLMSLLR2	67109.2	96550.8	83473.2	72722.3	68865.1	53462.5	20877		2831.21		86391.7	82510.5	61437.9	78551	86178.8	70995.4	49243.4	13689	3354.49			79040.9	90241.2	78523.9	105338	84842.4	81573.4	39407.2	13365.5		2808.75		90553	113957	85616.1	99254.1	59113.7	94162.4	29562.7	11153.3
O15042	O15042	SR140_HUMAN	U2SURP	U2 snRNP-associated SURP motif-containing protein	1	AAAEIYEEFLAAFEGSDGNK	AAAEIYEEFLAAFEGSDGN(UniMod:7)K	2	AAAEIYEEFLAAFEGSDGN(UniMod:7)K2			44725.1			5698.93										11075						64947.1	76178		60716.8								75405.2	48716.8			13847.1
O15042	O15042	SR140_HUMAN	U2SURP	U2 snRNP-associated SURP motif-containing protein	1	AAAEIYEEFLAAFEGSDGNK	AAAEIYEEFLAAFEGSDGN(UniMod:7)K	3	AAAEIYEEFLAAFEGSDGN(UniMod:7)K3	40628.4	57668.2	38121.4								3598.45	56729.3	37347.3	9337.21	24548.7							52769.3	58804.6	56596.3	52700.5	22153.6							7358.36	40838.5		23550		12330.1
O15042	O15042	SR140_HUMAN	U2SURP	U2 snRNP-associated SURP motif-containing protein	1	AAAEIYEEFLAAFEGSDGNK	AAAEIYEEFLAAFEGSDGNK	2	AAAEIYEEFLAAFEGSDGNK2	109671	122321	76624.7	41245.2	18428.5						118952	133931	91189.8	86767.6	47786.7	17138.5	7054.14			3041.39	3991.62	113490	136453	128770	116397	48298.7	22848.5	9108.67			3545.93		134331	80794.7	62177	54470.5	20127.5	18677.5
O15042	O15042	SR140_HUMAN	U2SURP	U2 snRNP-associated SURP motif-containing protein	1	AAAEIYEEFLAAFEGSDGNK	AAAEIYEEFLAAFEGSDGNK	3	AAAEIYEEFLAAFEGSDGNK3	63653.7	72678.7	41855.3	18599	11415						53985.5	77554.9	54258.6	52876	28388.1	10868.9	7101.88					65984.9	89194.5	74340.4	64149.7	26431.1	13664	5548.74					90339.5	64250	48368.9	45017.8	18234	16438.1	6009.55
Q9NP50	Q9NP50	SHCAF_HUMAN	SINHCAF	SIN3-HDAC complex-associated factor	1	AAAEKPEEQGPEPLPISTQEW	AAAEKPEEQGPEPLPISTQEW	2	AAAEKPEEQGPEPLPISTQEW2	23431.1	28223.4	22568.9	10081.6	10197.6	5947.22	3616.11				24623.4	23215.9	20100.6	16322.8	11722.7	8151.89	4085.92	2508.09				26313.1	30073.6	30362.7	23292.2	13088.5	9407.45	4014.61	2651.16	2017.16			26306.6	26831.3	28853.6	18400.4	7966.38	2526.63
Q01780	Q01780	EXOSX_HUMAN	EXOSC10	Exosome complex component 10	1	AAAEQAISVR	AAAEQAISVR	2	AAAEQAISVR2	80577.6	57357.6	35181.3								49443.5	57840	73242.8	36157.1								49644	78204.4	61360.7	28830.6								62374.8	57603.6	58999.3	21357.4
P02786	P02786	TFR1_HUMAN	TFRC	Transferrin receptor protein 1	1	AAAEVAGQFVIK	AAAEVAGQFVIK	2	AAAEVAGQFVIK2	282705	280359	287776	305341	324536	410349	582128	342158	601501	435332	284991	300805	256251	309115	290195	362410	369279	602806	552772	420595	408379	309057	233991	269199	266643	313791	321075	422680	535754	521519	548602	403658	297719	281083	280144	295563	310636	344199	392793	509966
P07954	P07954	FUMH_HUMAN	FH	Fumarate hydratase, mitochondrial	1	AAAEVNQDYGLDPK	AAAEVNQ(UniMod:7)DYGLDPK	2	AAAEVNQ(UniMod:7)DYGLDPK2						574007		8385.66																					18445.7
P07954	P07954	FUMH_HUMAN	FH	Fumarate hydratase, mitochondrial	1	AAAEVNQDYGLDPK	AAAEVNQDYGLDPK	2	AAAEVNQDYGLDPK2	1020000	1200000	1160000	1290000	1400000	1370000	131323	17106.9	15687.6		1060000	1240000	999692	1120000	1300000	1370000	1260000	68634	20947.4	12907.9	7401.13	1010000	1180000	1280000	1260000	1330000	1450000	1160000	62844.7	21416	13577.4	6650.6	1160000	1150000	1160000	1220000	1080000	1420000	982432	63993.4
Q9Y490	Q9Y490	TLN1_HUMAN	TLN1	Talin-1	1	AAAFEEQENETVVVK	AAAFEEQEN(UniMod:7)ETVVVK	2	AAAFEEQEN(UniMod:7)ETVVVK2		3631.26	1554.43	3339.72	4187.46						4036.36		3790.36	4246.01	3338.75									4412.1	4698.04	4482.03							5143.48	5311.58	4200.92		4136.19
Q9Y490	Q9Y490	TLN1_HUMAN	TLN1	Talin-1	1	AAAFEEQENETVVVK	AAAFEEQENETVVVK	2	AAAFEEQENETVVVK2	285902	374456	358713	355601	247962	42447.4	15010.2	5647.49	8995.69	5416.57	316609	348442	306874	365194	395151	230395	32901.3	14157.7	11204.3	8422.62	4574.57	323682	335848	396278	434950	352712	313824	43090.1	14054.4	11380.6	8514.25	3596.18	350978	373348	344684	369385	262010	270685	37524.6	14720.7
O94826	O94826	TOM70_HUMAN	TOMM70	Mitochondrial import receptor subunit TOM70	1	AAAFEQLQK	AAAFEQLQK	2	AAAFEQLQK2	271153	278371	284878	282661	302409	43124.2	9288.33				218715	285625	240781	273526	256958	279458	35729	8985.39	5829.09			238667	248103	266029	224816	290646	262470	40192.4					193388	228403	240955	233273	267877	202716	35523.3	10001
Q9H9Y2	Q9H9Y2	RPF1_HUMAN	RPF1	Ribosome production factor 1	1	AAAFPPGFSISEIK	AAAFPPGFSISEIK	2	AAAFPPGFSISEIK2											40835.8			11726.4	14607.2							27847.5				16991.2							53478.8				7314.57	26140.4
Q9BQG0	Q9BQG0	MBB1A_HUMAN	MYBBP1A	Myb-binding protein 1A	1	AAAFQHLLLLVGIHLLK	AAAFQHLLLLVGIHLLK	3	AAAFQHLLLLVGIHLLK3													2076.43										1614.92	2073.75	2506.07		1035.58											951.076
P35221	P35221	CTNA1_HUMAN	CTNNA1	Catenin alpha-1	1	AAAGEFADDPCSSVK	AAAGEFADDPC(UniMod:4)SSVK	2	AAAGEFADDPC(UniMod:4)SSVK2	23979.8	26026.3	27541.3	27127.1	29710.8	31490.1	12865.4				12125.5	26070.7	16030.2	18248.1	24887.1	29048.3	26905.5	8957.93				7934.43	24330.9	23040	28607.3	27853.3	32785.2	25149.6	11220.3				14851.1	24193.5	23990.2	28125.8	25482.8	26659.2	22091	11192.1
Q96C19	Q96C19	EFHD2_HUMAN	EFHD2	EF-hand domain-containing protein D2	1	AAAGELQEDSGLCVLAR	AAAGELQ(UniMod:7)EDSGLC(UniMod:4)VLAR	2	AAAGELQ(UniMod:7)EDSGLC(UniMod:4)VLAR2	24099.8	22514.3	25165.7	26983.1	23076.2	21127.9	10117.3					25063.1	21399.3	16627.3	31121.6	33138.1	27310.4						13322.4	25428.4	26536.2	18481	21445.5	14567.9						25303.6	26338.2	21202.6	13244.6	24999.7
Q96C19	Q96C19	EFHD2_HUMAN	EFHD2	EF-hand domain-containing protein D2	1	AAAGELQEDSGLCVLAR	AAAGELQEDSGLC(UniMod:4)VLAR	2	AAAGELQEDSGLC(UniMod:4)VLAR2	11791.6		14094.2	15590.9	8777.06	11042.2					2711.16	13796.7		7318.12	14351.7		13915.7								13170.2											17692.4	11855.2	9917.02
Q9GZT9	Q9GZT9	EGLN1_HUMAN	EGLN1	Egl nine homolog 1	1	AAAGGQGSAVAAEAEPGK	AAAGGQGSAVAAEAEPGK	2	AAAGGQGSAVAAEAEPGK2	933.804	1928.14	2344.2	1132.13	1457.32	1187.63	1323.11	1202.16			2787.22	2715.1	2416.67	2340.38	1490.04	1286.23	1465.46	796.487				2276.88	2161.43	1938.96	2073.59	1332.76		835.203		1096.59	814.448		1420.71	1514.99	1883.06	1643.4	1032	1726.14	1775.98	1193.43
Q9GZT9	Q9GZT9	EGLN1_HUMAN	EGLN1	Egl nine homolog 1	1	AAAGGQGSAVAAEAEPGKEEPPAR	AAAGGQGSAVAAEAEPGKEEPPAR	3	AAAGGQGSAVAAEAEPGKEEPPAR3	37687.6	49876.9	31270.9	17958	11705.1	39141.2	32186.4	10271.2	19117.9	15642.4	37998.9	8081.07	51708.7	20003.9	30660.9	19143.8	25447.9	19263.6	19022.1	20379.7	17468.9	54696.7	32323.8	27680.9	29749.8	23864.6	17600.4	23827.1	33584.1	11595.7	20060.2	17618.9	35406.1	40865.4	43575.6	58185.5	44223.4	40741.3	25817.9	23049
Q96T51	Q96T51	RUFY1_HUMAN	RUFY1	RUN and FYVE domain-containing protein 1	1	AAAGLGGGDSGDGTAR	AAAGLGGGDSGDGTAR	2	AAAGLGGGDSGDGTAR2	57832.4	62065.8	47536.1	36422.1	30037.9	13206.2					59977.8	52829.9	39994.2	42938.1	42386.9	25975.7	9773.49	5321.1				55711	50566.3	57311.4	61744.5	54589.1	41510.3	11151.4	6815.11	4785.78	2417.23		56927.7	51437.9	51184.6	59645.8	31496.4	30768.5	9735.81
Q9H147	Q9H147	TDIF1_HUMAN	DNTTIP1	Deoxynucleotidyltransferase terminal-interacting protein 1	1	AAAGMVWKPKSCEPIR	AAAGMVWKPKSC(UniMod:4)EPIR	2	AAAGMVWKPKSC(UniMod:4)EPIR2	28961.7	35832.5	23095.8	26315.2	38136.3	46216.9	69537.4	20444.6			23938.2	38844.9	28935.6	37829.5	41159.5	35064.8	48744		54236	36876.4		19756.1	32471.4	32370	30826.7	38535	50125.1	43047.7	55849.1		40311.1		29702.5	41223.8	31035.9	26730.4	27161.2	83464.7	42543.8	39669.8
O14497	O14497	ARI1A_HUMAN	ARID1A	AT-rich interactive domain-containing protein 1A	1	AAAGQESEGPAVGPPQPLGK	AAAGQESEGPAVGPPQPLGK	2	AAAGQESEGPAVGPPQPLGK2	160347	177761	164260	77190.1	30484.1	18650	16525.3	9122.54	11070.3	9363.73	180771	178856	147421	140059	76503.9	27321.3	15740	11949.1	16987.1	16553.9	7922.15	171613	206095	197888	204300	82219.2	34449.4	15833.3	19970.1	14811	12162.2	9207.02	179070	168089	167644	152571	45266	28509.7	9568.91	7837.29
P0DMV8	P0DMV8	HS71A_HUMAN	HSPA1A	Heat shock 70 kDa protein 1A	1	AAAIGIDLGTTYSCVGVFQHGK	AAAIGIDLGTTYSC(UniMod:4)VGVFQHGK	3	AAAIGIDLGTTYSC(UniMod:4)VGVFQHGK3		15281.2		20495.2	13570.5	20981.3	52484.8		7817.21		9854.56	20265	15300		16209.8	14651.9	19524.4		7912.37	7050.18	13639.8		9727.05	11615.8	13478.7	12660.5		11411.4	13771.9	3800.34			8747.65	13737.5	10092.4	10525			7440.97
O75326	O75326	SEM7A_HUMAN	SEMA7A	Semaphorin-7A	1	AAAIQTMSLDAER	AAAIQTMSLDAER	2	AAAIQTMSLDAER2	4886.45				6310.11	6553.89							5588.35			6708.26	1473.57			3160.8			6926.14	4579.91			5213.84	5740.81			3566.51		5829.79	7482.4	6180.45		4333.41	3254.46	3845.84
Q8NF91	Q8NF91	SYNE1_HUMAN	SYNE1	Nesprin-1	1	AAAKESSDRTGDSK	AAAKESSDRTGDSK	2	AAAKESSDRTGDSK2	49321	56233.8	53953.2	57696.9		63591.4	48689.4		61618.6			66928.5	55451.3	63264.6		76066.7	36527.3	33423.1	46722.6			58586.3	61681.2		30994.8	41121.5			41494.8	30282.9				46403.2	40276.9	54355.6		55006.6		27891.2
Q8TAE8	Q8TAE8	G45IP_HUMAN	GADD45GIP1	Large ribosomal subunit protein mL64	1	AAALAAAVAQDPAASGAPSS	AAALAAAVAQDPAASGAPSS	2	AAALAAAVAQDPAASGAPSS2	59694.2	52772.6	49049.2	44788	53788.1	52485.7	82593.8	79800.3	119798	133800	68928.8	50674.1	50680.3	50861.7	42164.4	46152.6	46801.8	77474.8	83567.5	76030.5	120944	61736.1	51851.2	43263.2	40121.2	54144.2	42331.8	57545.3	93349.8	98326.2	92054.8	126873	50296.4	44439.5	40705.5	43504.7	47039.3	38239.1	44293.7	68976.6
Q14008	Q14008	CKAP5_HUMAN	CKAP5	Cytoskeleton-associated protein 5	1	AAALATVNAWAEQTGMK	AAALATVN(UniMod:7)AWAEQTGMK	2	AAALATVN(UniMod:7)AWAEQTGMK2	48259.1				19349.9	9750.77						56824.8	41003.3				6593.6					59292.3			59471.3	44920.9	28868.4	6723.1					67678.5	57989.8	61264.4		32610.1		6895.88
Q14008	Q14008	CKAP5_HUMAN	CKAP5	Cytoskeleton-associated protein 5	1	AAALATVNAWAEQTGMK	AAALATVNAWAEQTGM(UniMod:35)K	2	AAALATVNAWAEQTGM(UniMod:35)K2	1812.81	1726.09	1583.3	1333.9	1240.17						2564.59	2206.63	1684.66	2187.31	2088.49							1954.89		1303.48	2249.9	1432.7							1495.56	1051.77	1376.05	1691.56	1914.6		892.485
Q14008	Q14008	CKAP5_HUMAN	CKAP5	Cytoskeleton-associated protein 5	1	AAALATVNAWAEQTGMK	AAALATVNAWAEQTGMK	2	AAALATVNAWAEQTGMK2		57220.4	58277.3	41642.1		10231	4628.56				61419.4			52997.5	46101.7	25652.2	4559.53	2024.09	2028.78				57350.7	76339.3	67786.4			5828.22						67280.6		68724.5	40988.7	44529.8	6209.06
Q96QE3	Q96QE3	ATAD5_HUMAN	ATAD5	ATPase family AAA domain-containing protein 5	1	AAALDVYNAVSTSFQR	AAALDVYN(UniMod:7)AVSTSFQR	2	AAALDVYN(UniMod:7)AVSTSFQR2	29782.7	34014.1									36411.2	32851.3	25024.4	12823.7								38480.6			11945.7									16966.1	19446.8
Q96QE3	Q96QE3	ATAD5_HUMAN	ATAD5	ATPase family AAA domain-containing protein 5	1	AAALDVYNAVSTSFQR	AAALDVYNAVSTSFQR	2	AAALDVYNAVSTSFQR2	19115.7		9179.53								23735	19133.7	15065.5	14232								21930.1	20067.5	19844.8	11181.2	8053.08							22906.9	19688.2		9724.29
P31948	P31948	STIP1_HUMAN	STIP1	Stress-induced-phosphoprotein 1	1	AAALEFLNR	AAALEFLNR	2	AAALEFLNR2	1300000	1320000	1510000	1480000	1590000	2020000	1880000	398894	502007	320962	1330000	1350000	1270000	1480000	1560000	1760000	1810000	1680000	579773	305801	321579	1320000	1360000	1350000	1360000	1440000	1740000	1810000	1680000	653565	411452	376109	1400000	1470000	1370000	1410000	1510000	1720000	1600000	1330000
Q13423	Q13423	NNTM_HUMAN	NNT	NAD(P) transhydrogenase, mitochondrial	1	AAALEQFK	AAALEQFK	2	AAALEQFK2	50973.5	42807.9	48446.1	57893.7	67959.2	77949	41493.6				40270.7	53017.1	58717.4	52235.1	52231.8	70773.7	92259.9					36625	52619.3	42863.1	31811.7	51935.6	53499.9	91541.9	21734.1				30397.3	43304.8	37869.5	35805.3	54433	38178	100081	31277.2
Q68DK7	Q68DK7	MSL1_HUMAN	MSL1	Male-specific lethal 1 homolog	1	AAALGGPEDEPGAAEAHFLPR	AAALGGPEDEPGAAEAHFLPR	3	AAALGGPEDEPGAAEAHFLPR3	10866.9	8241.17	5411.24		2100.21			2032.15	2464.82	3717.08	12918.9	10462.8	8489.61	6317.16	2618.55		2853.26	2007.93	2201.28	2819.68	2440.97	6225.9	10697.1	10531.9	6653.22	3582.63	2338.6		2346.41		2288.93	2196.59	17394.5	10543.9	11562.4	6846.18	3421.78	2875.64		1515.25
Q12955	Q12955	ANK3_HUMAN	ANK3	Ankyrin-3	1	AAALLLQNDNNADVESK	AAALLLQNDNNADVESK	2	AAALLLQNDNNADVESK2	13057.4	8866.03	10116.5	8645.94	5948.26						7537.81	11561.9	10153.3	9143.35	7671.61							9604.19	7348.98	7149.29	9011.22	6854.87	7866.13						9128.67	9443.68	9063.96	11322.5	5933.79	6452.07
O95273	O95273	CCDB1_HUMAN	CCNDBP1	Cyclin-D1-binding protein 1	1	AAALLMLTK	AAALLMLTK	2	AAALLMLTK2	14315	18019.3	15409.8	11369.4	11619						10807.6	17266.6	15149.3	14383.7	14689.3	7568.2	4902.2					16262.1	12274.5	12735	17624.9	10487.4	5534.83						15973.6	23611.9	19468.4	14376.8	11522.6	11464.8
P56945	P56945	BCAR1_HUMAN	BCAR1	Breast cancer anti-estrogen resistance protein 1	1	AAALQYPSPSAAQDMVER	AAALQYPSPSAAQDMVER	2	AAALQYPSPSAAQDMVER2	81035	92556.8	71645.6	34926.1	30855.3	24710.2					69972.3	89472.1	61790	67409.5	37211.6	27585.8	15003.4			6436.84		84178.7	95241.2	89840.9	93429.7	38757.2	33308.5	14963					74297.9	89686.2	87887.7	69219.2	36115.7	33208.6
P98172	P98172	EFNB1_HUMAN	EFNB1	Ephrin-B1	1	AAALSLSTLASPK	AAALSLSTLASPK	2	AAALSLSTLASPK2																															2845.64
O60716	O60716	CTND1_HUMAN	CTNND1	Catenin delta-1	1	AAALVLQTIWGYK	AAALVLQTIWGYK	2	AAALVLQTIWGYK2	209891	202161	147120	113108	77736.5	58393.9	21231.1	6184.44	10723.5	6606.82	223549	157859	185425	157558	142294	106834	52017.8	10911.1	6551.04		5415.32	231328	180621	202214	200080	124508	87159.1	35735.3	9106.28	8174.93	4989.19	6819.22	225633	123595	127171	157946	82323.6	127717	33836.6	12522
Q14498	Q14498	RBM39_HUMAN	RBM39	RNA-binding protein 39	1	AAAMANNLQK	AAAMANNLQK	2	AAAMANNLQK2	227453	171914	200665	132889	104485	63461.4	32265	12760.8	34909.2	9543.89	156077	174265	215832	183355	142466	120100	38878.3	28032.3	21618.3			95250.2	157748	193191	146152	145084	100008	38058.9	64666.8	30817.6	16199.4		107532	171779	163081	135038	145066	83120.1	32353.6	31816
Q15042	Q15042	RB3GP_HUMAN	RAB3GAP1	Rab3 GTPase-activating protein catalytic subunit	1	AAAMTPPEEELKR	AAAMTPPEEELKR	2	AAAMTPPEEELKR2	20704.6	22690.6	25363.1	13477.3	9027.4	3812.39					24561.3	17251	11454.1	20759	15732.9	7749.48	1516.46					20771.5	19696.6	22170	21848	11305.2	13105.7						19725.8	19945.6	21433.9	20489.9	8188.68	10053.5
Q9NX63	Q9NX63	MIC19_HUMAN	CHCHD3	MICOS complex subunit MIC19	1	AAANEQLTR	AAANEQLTR	2	AAANEQLTR2	68680.1	50715	76930.3	108118	135485	91718.2	163262	174295	221912	233939	73530.6	97141.8	130029	109987	78731.2	112154	176047	197388	175468	178689	197973	32827.2	53338.2	42720.3	52308.6	97164.6	75518.5	131009	204746	241522	254202	241864	26315.7	26988.3	20860.6	13298.9	98344	25703.9	200673	171790
Q6UB99	Q6UB99	ANR11_HUMAN	ANKRD11	Ankyrin repeat domain-containing protein 11	1	AAAPAEGPPGGIQPEAAEPK	AAAPAEGPPGGIQPEAAEPK	2	AAAPAEGPPGGIQPEAAEPK2		2904.89										3262.14											5688.44		3854.09
Q6UB99	Q6UB99	ANR11_HUMAN	ANKRD11	Ankyrin repeat domain-containing protein 11	1	AAAPAEGPPGGIQPEAAEPKPTAEAPK	AAAPAEGPPGGIQPEAAEPKPTAEAPK	3	AAAPAEGPPGGIQPEAAEPKPTAEAPK3	8315.18	11583.8	8440.2								15200.6	11711.3	7772.73	5900.43								12311	11658			4226.42							12469.7	15174	12284.3	7923.62
P26641	P26641	EF1G_HUMAN	EEF1G	Elongation factor 1-gamma	1	AAAPAPEEEMDECEQALAAEPK	AAAPAPEEEMDEC(UniMod:4)EQ(UniMod:7)ALAAEPK	2	AAAPAPEEEMDEC(UniMod:4)EQ(UniMod:7)ALAAEPK2	110329	114172	135199	121403	113085	30343.6					40971.1	138649	83508.1		131779	102944	21554	7042.85		5053.84			126187	135463	157665	129735	138800	18601.7	6347.83	4374.67			57458.4	106826	115970	154202	77848.1	108164	10875.2	5356.59
P26641	P26641	EF1G_HUMAN	EEF1G	Elongation factor 1-gamma	1	AAAPAPEEEMDECEQALAAEPK	AAAPAPEEEMDEC(UniMod:4)EQ(UniMod:7)ALAAEPK	3	AAAPAPEEEMDEC(UniMod:4)EQ(UniMod:7)ALAAEPK3	7539.77	8365.08			7509.85							7969.25										3477.92		8896.27		10349.6		2719.83						15599.8	13254.5
P26641	P26641	EF1G_HUMAN	EEF1G	Elongation factor 1-gamma	1	AAAPAPEEEMDECEQALAAEPK	AAAPAPEEEMDEC(UniMod:4)EQALAAEPK	2	AAAPAPEEEMDEC(UniMod:4)EQALAAEPK2	64267	90621.5	130313	101709	94295.7	29879.6		2697.76	4981.97		42294.6	139505	103404	92430.1	122313	111037	25796	4165.23				25173.4	141323	126666	140266	135528	135916	21871.9	4388.31	4533.62	2475.42		62014.1	94544.1	113473		79947.1	100837	17900.4	6109.73
P26641	P26641	EF1G_HUMAN	EEF1G	Elongation factor 1-gamma	1	AAAPAPEEEMDECEQALAAEPK	AAAPAPEEEMDEC(UniMod:4)EQALAAEPK	3	AAAPAPEEEMDEC(UniMod:4)EQALAAEPK3	7966.72	9885.63	9786.36	9096.15	6449.85	2641.95					1486.92	11303.7	8484.84	5804.73	11397.6	8732.69	2794.67						12573.5	11009.2	10099	15521	13595.5		1499.08				5684.46		14319.8	17376.1	16962.5	14702.1	3880.51
P20810	P20810	ICAL_HUMAN	CAST	Calpastatin	1	AAAPAPVSEAVCR	AAAPAPVSEAVC(UniMod:4)R	2	AAAPAPVSEAVC(UniMod:4)R2	28579.4	37494.5	45417.5	32374	40385.6	33679.9	41505.4	31851.2	46530.3	46949.8		34535.4	27526.6	25907.5	40079.5	36079.6	37427.1	40056.2	29459.2	25605.8	21139.3		33155.8	35303.6	45397.8	36880.4	44707.5	37948	49970	38518.7	52649.5	46891.5	7305.16	33816.7	32287.9	37220.7	24693.7	40305.9	30758.2	27646.7
Q96D96	Q96D96	HVCN1_HUMAN	HVCN1	Voltage-gated hydrogen channel 1	1	AAAPDVAPAPGPAPR	AAAPDVAPAPGPAPR	2	AAAPDVAPAPGPAPR2	8557.66	7590.03	6927.36	8208.83	5159.55	9807.68	21419.8	9719.32	14045.5	5569.49	10887.6	5683.31	5861.65		7513.93	7594.26	11487.8	16679.6	11577	7667.53	8084.34	9183.65		4436.62		9945.11	9188.35	10784.2	16581.3	10683.1	9481.23	8523.77	9918.33	4555.37	9317.81	7487.77		7155.67	10421.9	15123.5
P31350	P31350	RIR2_HUMAN	RRM2	Ribonucleoside-diphosphate reductase subunit M2	1	AAAPGVEDEPLLR	AAAPGVEDEPLLR	2	AAAPGVEDEPLLR2	590234	671810	640918	619703	807169	911756	960067	725207	1050000	1020000	572635	655115	534140	627179	678591	743016	815949	917797	889121	887520	938605	568561	650142	666272	635708	676014	864472	833513	960454	844155	995279	978940	620911	668021	590479	594404	573786	746075	627145	791759
P49848	P49848	TAF6_HUMAN	TAF6	Transcription initiation factor TFIID subunit 6	1	AAAPPQPSPPPTK	AAAPPQPSPPPTK	2	AAAPPQPSPPPTK2	16026.1	14557.4	13167.7	8583.77		3372.27					17591.5	18674.7	17128.8	13952.5	8161.26		3393.77		1781.28			13502.4	19921.7	17891.6	16369.2	7224.42	4059.57	3663.91					20547.2	19351	16045.3	13825.6	6642.29	3871.68
Q16643	Q16643	DREB_HUMAN	DBN1	Drebrin	1	AAAPQAWAGPMEEPPQAQAPPR	AAAPQAWAGPM(UniMod:35)EEPPQAQAPPR	2	AAAPQAWAGPM(UniMod:35)EEPPQAQAPPR2	2139.49	1601.1	2243.71			2862.15							3427.73	1332.22	1803.38		2009.03					2442.73	1616.17	1365.7	2319.25	1143.79								2300.9	2162.87	1588.38	2101.51	2309.2
Q16643	Q16643	DREB_HUMAN	DBN1	Drebrin	1	AAAPQAWAGPMEEPPQAQAPPR	AAAPQAWAGPMEEPPQ(UniMod:7)AQ(UniMod:7)APPR	2	AAAPQAWAGPMEEPPQ(UniMod:7)AQ(UniMod:7)APPR2	45712.8								5255.45					62362.5	79005	54717.6		8035.09	4814.8			73610.1	43241.2	65031.2		55621.3														4530.74
Q16643	Q16643	DREB_HUMAN	DBN1	Drebrin	1	AAAPQAWAGPMEEPPQAQAPPR	AAAPQAWAGPMEEPPQ(UniMod:7)AQAPPR	2	AAAPQAWAGPMEEPPQ(UniMod:7)AQAPPR2				101498		89317	13163.9		3524.63	4805.44	96138.8	62877.3						9734.26		4983.89		95336.4	81131.2							4301.98	5260.61	4697.21	81704.3		94215.5		49724.6
Q16643	Q16643	DREB_HUMAN	DBN1	Drebrin	1	AAAPQAWAGPMEEPPQAQAPPR	AAAPQAWAGPMEEPPQAQAPPR	2	AAAPQAWAGPMEEPPQAQAPPR2	94541.1	121329	100958	99262	76460.5	80270.8	16753.3		4671.8		119933	68596.9	85623.6	88914.2	123448	92251	54590.2	10009.6	6389.39		4604.66	92811	101881	105678	115572	95998.5	106530	53384.9	11958.7		7190.04	4727.03	101421	92372.6	91083.3	101600	64197.2	106869	28253.8	8226.73
Q96L73	Q96L73	NSD1_HUMAN	NSD1	Histone-lysine N-methyltransferase, H3 lysine-36 specific	1	AAAPSEDPWQAVK	AAAPSEDPWQAVK	2	AAAPSEDPWQAVK2	24205.4	20538.4	11875.3								23073.7	24529.2		11569.5	7824.57							20329.3	23964.6	21554.4	12139.8								18295.9	28813.5	19757.3	10852.4
Q9NVA2	Q9NVA2	SEP11_HUMAN	SEPTIN11	Septin-11	1	AAAQLLQSQAQQSGAQQTK	AAAQLLQ(UniMod:7)SQAQ(UniMod:7)QSGAQQTK	2	AAAQLLQ(UniMod:7)SQAQ(UniMod:7)QSGAQQTK2	2415.84			4106.19			5677.1	3214.57	4449.05	4107.8		1950.49			3330.09			4395.69						2103.85	3532.21		3582.21	5269.3	4069.27	3145.34		1291.81			2833.93			2727.49		2856.9
Q9NVA2	Q9NVA2	SEP11_HUMAN	SEPTIN11	Septin-11	1	AAAQLLQSQAQQSGAQQTK	AAAQLLQ(UniMod:7)SQAQQ(UniMod:7)SGAQQTK	2	AAAQLLQ(UniMod:7)SQAQQ(UniMod:7)SGAQQTK2					4261.62		3385.94						1253.18				4234.65			4591.27	2095.59					1903.88	3826.18			2743.64		1750.39		1441.94					3799.82
Q9NVA2	Q9NVA2	SEP11_HUMAN	SEPTIN11	Septin-11	1	AAAQLLQSQAQQSGAQQTK	AAAQLLQSQ(UniMod:7)AQQSGAQQTK	2	AAAQLLQSQ(UniMod:7)AQQSGAQQTK2	5150.83		4126.64		6177.71	8696.24	7168.99		10204.9	4689.05	3017.01	3905.97		3180.28	5633.13	5164.43	7035.22	6252.22	7542.44	7200.12	3875.5	4400.52	5705.31	3476.11	6920.25	4205.71	4730.22			5334.29	4799.65	3888.44	6695.99	3194.49		5741.62	4673.12	4639.97	2585.69	3234.92
Q9NVA2	Q9NVA2	SEP11_HUMAN	SEPTIN11	Septin-11	1	AAAQLLQSQAQQSGAQQTK	AAAQLLQSQAQ(UniMod:7)QSGAQQTK	2	AAAQLLQSQAQ(UniMod:7)QSGAQQTK2			4441.83					5425.57		4861.83	3249.8		3187.23	2835.13										3746.1				8957.13	5429.5						4301.93			5612.17
Q9NVA2	Q9NVA2	SEP11_HUMAN	SEPTIN11	Septin-11	1	AAAQLLQSQAQQSGAQQTK	AAAQLLQSQAQQ(UniMod:7)SGAQQTK	2	AAAQLLQSQAQQ(UniMod:7)SGAQQTK2	5059.03	4565.17		6512.79		7840.57	8213.88	5850.87			3569.38	3356.88					7732.33		8752.66	7622.31				4013.05	6798.16	4226.96			8822.93		8836.1		6374.38					5485.92	5716.73
Q9NVA2	Q9NVA2	SEP11_HUMAN	SEPTIN11	Septin-11	1	AAAQLLQSQAQQSGAQQTK	AAAQLLQSQAQQSGAQQTK	2	AAAQLLQSQAQQSGAQQTK2					6464.76			8696.77	8825.98		4299.29	3033.51	2785.59			5315.06		7600.5	5729.79	8100.96		4629.27	5825.07		7573				7694.7				5067.6				4436.8			4782.21
Q9NVA2	Q9NVA2	SEP11_HUMAN	SEPTIN11	Septin-11	1	AAAQLLQSQAQQSGAQQTK	AAAQLLQSQAQQSGAQQTK	3	AAAQLLQSQAQQSGAQQTK3																															1612.54				1684.36					1530.58
O14981	O14981	BTAF1_HUMAN	BTAF1	TATA-binding protein-associated factor 172	1	AAAQQLGEVVK	AAAQQLGEVVK	2	AAAQQLGEVVK2	54839.3	56273.6	60709.8	48241.6	33616.3	10179.7					46881.2	54590.8	52050	49062.4	42246.3	34607.8	6707.37					46149.4	51549.5	46397.9	44761.7	38616.9	31915.2	7722.8					43151.9	43958.5	42728	41106	38342	24318.1
O94923	O94923	GLCE_HUMAN	GLCE	D-glucuronyl C5-epimerase	1	AAASESNNYMNHVAK	AAASESNNYMNHVAK	2	AAASESNNYMNHVAK2	9551.71	12355	10494.6	9461.12	13875.8	10918.7	3636.36				9081.02	6395.58	4150.57	8019.27	10922	11091	6309.86		2977.1			9674.04	6742.54	9005.19	9177.86	10810.8	13716.3	9513.69	3675.53				9807.93	9278.51	7086.75	11008.7	4985.66	11901.8	4715.23
Q9H2M9	Q9H2M9	RBGPR_HUMAN	RAB3GAP2	Rab3 GTPase-activating protein non-catalytic subunit	1	AAASGNENIQPPPLAYK	AAASGN(UniMod:7)EN(UniMod:7)IQPPPLAYK	2	AAASGN(UniMod:7)EN(UniMod:7)IQPPPLAYK2			28930.9	14949.4									29245	32299.5		14797.7								29205.3	34179.1		14449	5852.36					30598.1		26832.2	27590.6	15935.3	19182.5	6466.04
Q9H2M9	Q9H2M9	RBGPR_HUMAN	RAB3GAP2	Rab3 GTPase-activating protein non-catalytic subunit	1	AAASGNENIQPPPLAYK	AAASGN(UniMod:7)ENIQ(UniMod:7)PPPLAYK	2	AAASGN(UniMod:7)ENIQ(UniMod:7)PPPLAYK2	21319.1	22066.9			11151.1							24353.7			18101							22775.6				15514.6
Q9H2M9	Q9H2M9	RBGPR_HUMAN	RAB3GAP2	Rab3 GTPase-activating protein non-catalytic subunit	1	AAASGNENIQPPPLAYK	AAASGN(UniMod:7)ENIQPPPLAYK	2	AAASGN(UniMod:7)ENIQPPPLAYK2	35804	17953.9	44890.7	19060.8								38211.7		36879.9	21977.7	16915.8						63218.5			44182.1	22802.6	20990.1		5283.05						27524.4		29382.6
Q9H2M9	Q9H2M9	RBGPR_HUMAN	RAB3GAP2	Rab3 GTPase-activating protein non-catalytic subunit	1	AAASGNENIQPPPLAYK	AAASGNEN(UniMod:7)IQPPPLAYK	2	AAASGNEN(UniMod:7)IQPPPLAYK2																	27352.5						53734.2			29984.6								59570.6				19055.4		5587.61
Q9H2M9	Q9H2M9	RBGPR_HUMAN	RAB3GAP2	Rab3 GTPase-activating protein non-catalytic subunit	1	AAASGNENIQPPPLAYK	AAASGNENIQ(UniMod:7)PPPLAYK	2	AAASGNENIQ(UniMod:7)PPPLAYK2													43835.5	88015.9										83250.9						12644.2			85790.4	131213	122581
Q9H2M9	Q9H2M9	RBGPR_HUMAN	RAB3GAP2	Rab3 GTPase-activating protein non-catalytic subunit	1	AAASGNENIQPPPLAYK	AAASGNENIQPPPLAYK	2	AAASGNENIQPPPLAYK2											112957				76079			8636.29																				65936.5
Q01831	Q01831	XPC_HUMAN	XPC	DNA repair protein complementing XP-C cells	1	AAASHLFPFEQL	AAASHLFPFEQL	2	AAASHLFPFEQL2	21919.2	20352.6	15541	6293.7	3095.84						24169.2	18824.3	18025.4	18715.9	9659.13							23820.3	24342.6	21841.3	19391.4	7344.92	4045.2						23243.3	25735	20441.3	19441.2	6332.02		3575.2
P35269	P35269	T2FA_HUMAN	GTF2F1	General transcription factor IIF subunit 1	1	AAASKLEQGKR	AAASKLEQGKR	2	AAASKLEQGKR2	14253.5	13555.6	23848.6	24807.8	18113.2	31785	40946.3	10693.8	8023.28		13295.8	25156.5	19999.2	14400.9	20739.2	25970.6	26910.3	25739.9	13051.1	3257.26	2521.88	16603.8	19586.7	10323.5	16203.7	16099.5	20285.1	14018.5	24175.8	14398.1	2093.64	2615.18	16813.3	14660.6	19792.8	19008.3	17370.8	25247.2	25518.5	29368.4
Q7Z5L9	Q7Z5L9	I2BP2_HUMAN	IRF2BP2	Interferon regulatory factor 2-binding protein 2	1	AAASLAAVSGTAAASLGSAQPTDLGAHK	AAASLAAVSGTAAASLGSAQPTDLGAHK	3	AAASLAAVSGTAAASLGSAQPTDLGAHK3	76337	88486.6	81633.8	85135	62122.9	94116.5	63748.9	16379.6	27973.3	22043.5	107996	64544.7	79960.4	79967.3	86431.4	82295.1	80807.8	58625.4	37831.5	27820.4	28591.6	75347.4	70071.8	82280.5	70841	56042.9	63593.9	45973.3	36059.5	23895.8	21874	21753.9	79909.4	68809.2	64099.5	62486.9	50273.6	67938.9	40632.3	29754.6
Q9UNS1	Q9UNS1	TIM_HUMAN	TIMELESS	Protein timeless homolog	1	AAASLSQPEEEQK	AAASLSQPEEEQK	2	AAASLSQPEEEQK2	85195.2	95478.2	40799.1			7864.17					92060.7	84127.9	65078.3	43410.2	17724	8768.24						76065.6	92040.8	100972	66668.7	20287.2	10571.7	9532.32					111081	90857.8	70984.9	54202.1	13045.2	10295		3904.14
P30305	P30305	MPIP2_HUMAN	CDC25B	M-phase inducer phosphatase 2	1	AAASSPVTTLTQTMHDLAGLGSETPK	AAASSPVTTLTQTMHDLAGLGSETPK	3	AAASSPVTTLTQTMHDLAGLGSETPK3		2762.11	3725.64				1412.65				2245.65	4008.15	4102.92		2100.33																				3574.65
P08559	P08559	ODPA_HUMAN	PDHA1	Pyruvate dehydrogenase E1 component subunit alpha, somatic form, mitochondrial	1	AAASTDYYK	AAASTDYYK	2	AAASTDYYK2	50466.7	31737.5	47860.8	32878.2	40240.7		43903.9	15256.9			34366.7	58303.6	66369.1	44728.4	27506	42577	37153.3	47920.8	16515.3							29873.4		22899.6	32653.5	18016.6				28494			58940.9		56576.9	56087.1
Q10570	Q10570	CPSF1_HUMAN	CPSF1	Cleavage and polyadenylation specificity factor subunit 1	1	AAASVLTTSMVTMEPGYLFLGSR	AAASVLTTSMVTMEPGYLFLGSR	2	AAASVLTTSMVTMEPGYLFLGSR2	33522.3	35514.2	31380.7	27047.4	14779.9	8899.6					43140.8	27200.4	30316.2	31168.2	29775.8	15901.9	7814.61					36423.9	31181.5	32780.5	38895.9	23385	21188.6	6267.96					34716.7	21468.2	18179.1	29079.7	13745.8	20410.1
Q8N1S5	Q8N1S5	S39AB_HUMAN	SLC39A11	Zinc transporter ZIP11	1	AAATGLPEGPAVPVPSR	AAATGLPEGPAVPVPSR	2	AAATGLPEGPAVPVPSR2	51139.2	70719.3	55412.3	86320.3	62482.8	106271	114906	48306	117620	73508.7	89721	24486.2	40350	53173.4	223632	64893.1	91171.6	100383	100737	64510.8	62486	74442	84877.8	65002.2	34541.4	43092.2	85444.6	84224.2	140210	109633	63191.4	54813.2	40098.6	62618.5	60228.5	82256	120729	76357.5	85730	124538
Q9NVC6	Q9NVC6	MED17_HUMAN	MED17	Mediator of RNA polymerase II transcription subunit 17	1	AAATIDSLASR	AAATIDSLASR	2	AAATIDSLASR2	32616.1	26121.5	24097.2	21931.1	20677.2				4380.14		20903.2	29358.9	36896.2	29428.9	23277.4	19434.6				1934.01		22258.5	22271	25231.3	19887.9	21719.7	13505.7						15945.1	26373.5	26436.1	21278.9	24153.5	14989.8
P49006	P49006	MRP_HUMAN	MARCKSL1	MARCKS-related protein	1	AAATPESQEPQAK	AAATPESQEPQAK	2	AAATPESQEPQAK2	616002	377679	322748	586244	719515	603327	565365	506513	979648	1440000	241350	608332	503753	382783	632764	615570	526651	698870	713929	972556	1070000	158824	635032	829075	867540	862992	897687	722356	686539	847354	1220000	1130000	84525.9	821168	588242	699033	729148	753959	573966	914149
P11274	P11274	BCR_HUMAN	BCR	Breakpoint cluster region protein	1	AAATTSQPVLTSQQIETIFFK	AAATTSQPVLTSQQIETIFFK	2	AAATTSQPVLTSQQIETIFFK2	25986.8	27650.7	20519.9	21089.5							30477.3	26335	23130.7	20946.9	27219.9								21377	15947.1	25056.4		16904.5						24209.3		24918.8	10461.6		29906.7
P11274	P11274	BCR_HUMAN	BCR	Breakpoint cluster region protein	1	AAATTSQPVLTSQQIETIFFK	AAATTSQPVLTSQQIETIFFK	3	AAATTSQPVLTSQQIETIFFK3	2691.86	2079.21	2070.4								2670.56	2501.23		2034.77								2497.77	3298.08		2380.29								3599.6	2568.85		4052.61
Q9NXC5	Q9NXC5	MIOS_HUMAN	MIOS	GATOR2 complex protein MIOS	1	AAAVALFNLDIR	AAAVALFNLDIR	2	AAAVALFNLDIR2	6375.67	4233.82	3226.69	4402.75	3467.32	4176	2716.02				5008.85	4930.32	5634.08	3414.47	6744.52	4357.64	3089.33	3884.11	1231.39			3582.27	2927.54	3260.29	3535.89	2540.83	2487.23	2237.25	1530.52	1087.94			4062.92	2303.27	3070.95	4472.94	3663.47	4223.79	2671.82	1159.85
Q5SQI0	Q5SQI0	ATAT_HUMAN	ATAT1	Alpha-tubulin N-acetyltransferase 1	1	AAAVDPTPAAPAR	AAAVDPTPAAPAR	2	AAAVDPTPAAPAR2	4727.85	4106.96	2814.03	1968.63	1362.31						4014.22	5377.12	5597.72	3670.51	2495.18							3906.83	5854.49	4723.12	3226.25	2674.58							4898.17	4324.63	5734.17	4458.29	2478.59	1615.15
Q9Y5W8	Q9Y5W8	SNX13_HUMAN	SNX13	Sorting nexin-13	1	AAAVGIYEQYLSEK	AAAVGIYEQYLSEK	2	AAAVGIYEQYLSEK2	8075.95	9820.76	11461.6	7372.54	8459.79						11511.7	10816	8870.75	9817.85	9826.07							10027.2	10909.5	12574.2	9550.3	10186.7	8618.96						11414.5	11733.9	13658.2	9158.83	4750.45	8323.9
P19404	P19404	NDUV2_HUMAN	NDUFV2	NADH dehydrogenase [ubiquinone] flavoprotein 2, mitochondrial	1	AAAVLPVLDLAQR	AAAVLPVLDLAQR	2	AAAVLPVLDLAQR2	372835	451771	431056	434758	434841	512464	312939	51630.3	57304.4	34448.9	442249	407570	317703	386783	449900	479653	400225	221822	63568.5	31995.3	31128	422976	439161	491600	509613	445663	568426	379084	257317	74801	39781.4	48796.7	469659	450725	417402	475774	336450	700012	307482	201400
O43837	O43837	IDH3B_HUMAN	IDH3B	Isocitrate dehydrogenase [NAD] subunit beta, mitochondrial	1	AAAVPVEFQEHHLSEVQNMASEEK	AAAVPVEFQEHHLSEVQNM(UniMod:35)ASEEK	4	AAAVPVEFQEHHLSEVQNM(UniMod:35)ASEEK4		1875.27	1391.85	2108.16	1536.82	1558.63	1253.46					1616.18		2176.08	2723.97										2170.44	1711.15	2036.45							1932.8		1596.18		2375.71	3419.35
O43837	O43837	IDH3B_HUMAN	IDH3B	Isocitrate dehydrogenase [NAD] subunit beta, mitochondrial	1	AAAVPVEFQEHHLSEVQNMASEEK	AAAVPVEFQEHHLSEVQNMASEEK	4	AAAVPVEFQEHHLSEVQNMASEEK4	48028.1	39072.5	41934.9	52075.5	50026.5	35670.2	29658.6	8774.94			35813.9	71826.1	58343.5	45155.6	56263.7	62868.4	47443.7	24235.4	12984.1	4701.93		48932.3	54607.6	58047.9	45530.5	65556.3	58853.8	34508.2	25473.9	17455.6	6444.01		45039.4	62036.9	64632.1	63343.4	69951.9	78075.3	69984.4	40502.3
Q8N201	Q8N201	INT1_HUMAN	INTS1	Integrator complex subunit 1	1	AAAVQADDVEVLK	AAAVQADDVEVLK	2	AAAVQADDVEVLK2	26375.4		17273.5		5911.77		3894.11				15901.2											8056.47	20491.5	16260.5			7214.72	4425.67						19273	20892.4	13797.5	9749.53		4052.55
P54802	P54802	ANAG_HUMAN	NAGLU	Alpha-N-acetylglucosaminidase	1	AAAVSEAEADFYEQNSR	AAAVSEAEADFYEQ(UniMod:7)NSR	2	AAAVSEAEADFYEQ(UniMod:7)NSR2	14627.4	12794	12439.1				26807.2	18973.1	20790.6	11866.2			10646.2	14474.5	17941.2	14774.7	24960.4	22467.1		11850.8	8643.5	14436.1			13996.2		17245.1	19919.9	21211.8	23419	13821.5			11308.9	12071.4	13596.3	8676.9		14358.8	17356.2
P54802	P54802	ANAG_HUMAN	NAGLU	Alpha-N-acetylglucosaminidase	1	AAAVSEAEADFYEQNSR	AAAVSEAEADFYEQNSR	2	AAAVSEAEADFYEQNSR2	13546.4	16754.7	15955.2	21410.6	23409.2	25853.2	34509.4	24941.2	21519.6	9279.41	16550.9	16539	14839.3	16407.5	18757.3	18485.2	20566.4	26921	22996.7	13151.6	8511.47	16613.7	15012	14755	16831.1	17824.8	22054.2	21421.6	28792.4	31699.2	14284.8	16784.3	14763.1	18238.9	15751.8	17371.7	12494.6	18465.2	16419.3	24248.4
Q8IVF7	Q8IVF7	FMNL3_HUMAN	FMNL3	Formin-like protein 3	1	AAAVSLENVLLDVK	AAAVSLENVLLDVK	2	AAAVSLENVLLDVK2
O00468	O00468	AGRIN_HUMAN	AGRN	Agrin	1	AAAVSSGFDGAIQLVSLGGR	AAAVSSGFDGAIQLVSLGGR	2	AAAVSSGFDGAIQLVSLGGR2	3983.05	4573.68	6044.88		5971.67	3911.65					5150.82		5397.59		4754.99	6890.39	3791.04	3208.64				6142.71	4848.8	4733.68	4845.54	5699.97	5129.17	4482.04	2251.12		1481.33	2653.82		4802.12		5478.07	4636.72	5967.6
P13995	P13995	MTDC_HUMAN	MTHFD2	Bifunctional methylenetetrahydrofolate dehydrogenase/cyclohydrolase, mitochondrial	1	AAAVVGINSETIMKPASISEEELLNLINK	AAAVVGIN(UniMod:7)SETIM(UniMod:35)KPASISEEELLNLINK	3	AAAVVGIN(UniMod:7)SETIM(UniMod:35)KPASISEEELLNLINK3															6724.12										6019.93		4994.15								3683.48			8992.53
P13995	P13995	MTDC_HUMAN	MTHFD2	Bifunctional methylenetetrahydrofolate dehydrogenase/cyclohydrolase, mitochondrial	1	AAAVVGINSETIMKPASISEEELLNLINK	AAAVVGINSETIM(UniMod:35)KPASISEEELLNLINK	3	AAAVVGINSETIM(UniMod:35)KPASISEEELLNLINK3			3634.06			5113.81						4742.28	4795.51	4239.86										2680.02			3854.32								3582.35		3130.18	9213.4
P13995	P13995	MTDC_HUMAN	MTHFD2	Bifunctional methylenetetrahydrofolate dehydrogenase/cyclohydrolase, mitochondrial	1	AAAVVGINSETIMK	AAAVVGINSETIMK	2	AAAVVGINSETIMK2	49764.3	47003.1	48285.1	49928	55811	80677.1	42665	3824.65	2743.75		43142.4	57025.8	51833.9	50550.6	63464.9	76225.7	65445.9	29482.3				32481	42230.7	30861.4	33376.8	42147	51738.5	50668.8	20934.1				37434.9	33771.7	38596.1	40089.1	42207.1	51650.1	54630.2	24281.1
P13995	P13995	MTDC_HUMAN	MTHFD2	Bifunctional methylenetetrahydrofolate dehydrogenase/cyclohydrolase, mitochondrial	1	AAAVVGINSETIMKPASISEEELLNLINK	AAAVVGINSETIMKPASISEEELLNLINK	3	AAAVVGINSETIMKPASISEEELLNLINK3															2133.3												1836.24											10453.8
Q9ULJ7	Q9ULJ7	ANR50_HUMAN	ANKRD50	Ankyrin repeat domain-containing protein 50	1	AAAWGGHEDIVLNLLQHGAEVNK	AAAWGGHEDIVLNLLQHGAEVNK	3	AAAWGGHEDIVLNLLQHGAEVNK3																						3477.03	2183.83											1988.09
Q70CQ2	Q70CQ2	UBP34_HUMAN	USP34	Ubiquitin carboxyl-terminal hydrolase 34	1	AAAYDLLVEMVK	AAAYDLLVEMVK	2	AAAYDLLVEMVK2	19571.9	19990	18352.8	14748.2	7656.43	3160.35	4256.36				21269.9	22712.2	16143.8	16588	16008.4	8680.03	2519.57	1919.89				18580.3	21063.4	18645.6	20677.4	12496.7	7332.51	2809.55	2825.6		2282.68		21964.1	16201.7	15770.9	13086.7	11912.4	8620.54	1189.11	1688.04
Q9H7E9	Q9H7E9	CH033_HUMAN	C8orf33	UPF0488 protein C8orf33	1	AAAYSAQVQPVDGATR	AAAYSAQVQPVDGATR	2	AAAYSAQVQPVDGATR2	132994	169081	139466	131149	115954	111552	59443.8	31703.4	58417.4	83516.7	150164	148523	114535	127232	134381	112754	86805.3	67403.3	40522.4	58758.9	81044.6	138288	126722	122833	146129	108562	116652	76358.2	64475.5	37704.4	59495.9	58210.3	163165	136756	126988	120613	65663.9	109165	43714.7	45031.3
Q00577	Q00577	PURA_HUMAN	PURA	Transcriptional activator protein Pur-alpha	1	AACEQLHQQQQQQQEETAAATLLLQGEEEGEED	AAC(UniMod:4)EQLHQQQQQQQEETAAATLLLQGEEEGEED	3	AAC(UniMod:4)EQLHQQQQQQQEETAAATLLLQGEEEGEED3
Q9BUH6	Q9BUH6	PAXX_HUMAN	PAXX	Protein PAXX	1	AACEQQAVALTLQEDR	AAC(UniMod:4)EQQAVALTLQEDR	2	AAC(UniMod:4)EQQAVALTLQEDR2			1833.13		1004.66	1070.52	1304.48	824.269		743.078		1271.55	947.645		1233.84		1070.02	1407.76	928.816	757.48				917.791			1119.5	805.14	936.819			543.256			1037.44
Q53H12	Q53H12	AGK_HUMAN	AGK	Acylglycerol kinase, mitochondrial	1	AACQEAQVFGNQLIPPNAQVK	AAC(UniMod:4)QEAQVFGNQLIPPNAQVK	2	AAC(UniMod:4)QEAQVFGNQLIPPNAQVK2	5660.13	6834.89	7596.11	8762.5	7692.61	11701.4						6742.51	5724.62		8398.2	10459.9	6365.64						9410.3	6510.14	11101.1	8010.09	12638.6	9478.65	5401.54					5131.57	5408.15	8070.17	5571.62	6779.68	5057.79
Q05086	Q05086	UBE3A_HUMAN	UBE3A	Ubiquitin-protein ligase E3A	1	AACSAAAMEEDSEASSSR	AAC(UniMod:4)SAAAMEEDSEASSSR	2	AAC(UniMod:4)SAAAMEEDSEASSSR2	18288.7	16033.1	18310.8	15480	19159.3	16320.5	3157.25				12753.5	16962.2	13612.5	10679.4	22061.7	20498.5	15764.1					10176.6	22195.9	17906.3	22498.1	23530	24594.2	17983.9					10776.3	15666.6	15419	18107.8	11274.7	20903.3	10650.6
P06753	P06753	TPM3_HUMAN	TPM3	Tropomyosin alpha-3 chain	1	AADAEAEVASLNR	AADAEAEVASLN(UniMod:7)R	2	AADAEAEVASLN(UniMod:7)R2		8522.12				13294.9	8275.92	11086.8	11114.3	13588.9							11122.8	8814.99	8246.24	10807.6	12707.3								7442.47	6678.68	9982.57	12531.1			8606.89			15278.2	20248.7	16432.6
P06753	P06753	TPM3_HUMAN	TPM3	Tropomyosin alpha-3 chain	1	AADAEAEVASLNR	AADAEAEVASLNR	2	AADAEAEVASLNR2	1860000	1830000	2000000	2010000	2220000	2330000	2360000	1880000	2280000	2210000	1730000	1900000	1730000	1850000	2090000	2150000	2080000	2190000	2070000	1980000	2270000	1790000	1750000	1870000	1930000	2110000	2130000	2310000	2430000	2370000	2360000	2040000	1520000	1860000	1790000	1900000	1740000	2080000	2040000	2120000
Q14980	Q14980	NUMA1_HUMAN	NUMA1	Nuclear mitotic apparatus protein 1	1	AADALEEQQR	AADALEEQQR	2	AADALEEQQR2	621306	562918	598541	349451	313091						501251	542037	661797	515628	437267	366509						529258	374514	426941	258446	308254	198182						273757	353684	252135	258407	502192	126533
Q9H6L2	Q9H6L2	TM231_HUMAN	TMEM231	Transmembrane protein 231	1	AADAPFVINAIIR	AADAPFVINAIIR	2	AADAPFVINAIIR2	5208.52	6778.2	6074.72	5037.64	5445.85	5498.97	3283.65	3006.58	4845.72	5526.22	6813.65	7160.31	5948.39	6253.39	6090.07	5255.08	3852.47	4880.85	3903.46	4227.02	6780.71	5713.29	5697.26	6540.62	7127.2	4449.59	7138.24	4813.92	2973.53	3291.89	4044.68	3651.24	6037.66	6025.28	3590.89	7414.35	4962.35	11351.2	2322.09	2282.68
Q9UNF0	Q9UNF0	PACN2_HUMAN	PACSIN2	Protein kinase C and casein kinase substrate in neurons protein 2	1	AADAVEDLR	AADAVEDLR	2	AADAVEDLR2	78429.6	78347.6	72797.4	69461.3	50625.4		8733.49	5156.67	6393.92		43800.9	67491.9	75723.8	89378.2	63755	37830.1	18218.5	8234.77	6563.51	4861.78		48610.7	54306	59748.4	46730.2	78859.1	28426.6	16118.5		10203.3	7665.7		37727.7	68023.4	69098.6	53679.7	77676.7	32395.1	12784.3
Q7Z6E9	Q7Z6E9	RBBP6_HUMAN	RBBP6	E3 ubiquitin-protein ligase RBBP6	1	AADCDLQITNAQTK	AADC(UniMod:4)DLQITNAQTK	2	AADC(UniMod:4)DLQITNAQTK2	4693.53	5514.79	6628.21	4371.27	4809.14	4398.36							2989.45	3693.75	4835.85		4210.12						7774.66	7576.28			6053.96							4936.33		8078.79	5699.61	4316.99
Q9UBQ7	Q9UBQ7	GRHPR_HUMAN	GRHPR	Glyoxylate reductase/hydroxypyruvate reductase	1	AADCEVEQWDSDEPIPAK	AADC(UniMod:4)EVEQ(UniMod:7)WDSDEPIPAK	2	AADC(UniMod:4)EVEQ(UniMod:7)WDSDEPIPAK2	9403.06	11985.1	16469.3	14192.5	14747.7	13448.9	5193.1					12837.5	14582.4	10350.2	14671.9	15374.8	15391.4	2982.15				4249.43	12370.4	15643.1	17283.2	20711.4	19966.2	14451.7	3399.31				3612.46	16431.3	14863.7	20381.9	15231.9	20662.4	14432.6	4651.99
Q9UBQ7	Q9UBQ7	GRHPR_HUMAN	GRHPR	Glyoxylate reductase/hydroxypyruvate reductase	1	AADCEVEQWDSDEPIPAK	AADC(UniMod:4)EVEQWDSDEPIPAK	2	AADC(UniMod:4)EVEQWDSDEPIPAK2	6532.34	7205.65		7019.35	8552.84							5699.68	7699.57		4519.55	7684.91	11824.3					3129.47	7232.29	7865.66	12222.1	9087.08	11465.5						3063.14		5813.82	7588.49	3269.7	11958.6	6186.15
Q13586	Q13586	STIM1_HUMAN	STIM1	Stromal interaction molecule 1	1	AADEALNAMTSNGSHR	AADEALN(UniMod:7)AMTSNGSHR	2	AADEALN(UniMod:7)AMTSNGSHR2				7857.83		3817.28	1080.61					12313.4		9111.71			3237.48										9157.88	3366.71						11008.5	8886.68	13145.9	4973.91		1938.24
Q13586	Q13586	STIM1_HUMAN	STIM1	Stromal interaction molecule 1	1	AADEALNAMTSNGSHR	AADEALNAMTSN(UniMod:7)GSHR	2	AADEALNAMTSN(UniMod:7)GSHR2	3169.02	7583.02	6111.26	5849.12	5381.18	2597.45					6503.63	6518.15	3489.68	5986.92	3847.09	3392.61	2274.27					6000.28	5820.48	4476.86	6758.65	6941.87	5714.66	1947.37					5863.81	5110.22	4020.38	4792.43	4168.39	3943.93
Q13586	Q13586	STIM1_HUMAN	STIM1	Stromal interaction molecule 1	1	AADEALNAMTSNGSHR	AADEALNAMTSN(UniMod:7)GSHR	3	AADEALNAMTSN(UniMod:7)GSHR3	6204.84	7775.7	7670.94	5767.12	5633.94						5261.81	8027.13	7565.8	7288.69	5958.58	5257.87						5274.19	7707.74		8253.79	5795.19	5733.6						6379.69	9771.81	6308.15	8563.78	5795.21
Q13586	Q13586	STIM1_HUMAN	STIM1	Stromal interaction molecule 1	1	AADEALNAMTSNGSHR	AADEALNAMTSNGSHR	2	AADEALNAMTSNGSHR2	15678.2	16906.6	15228.6	10224	9818.95	5695.38	1745.78				15835.4	12867.6	14167.5	12486.6	14257.2	8380.75	4589.62					14333.4	14996.1	16498.8	19344.6	9159	8960.77						14749.7				7701.23	8151.34
Q13586	Q13586	STIM1_HUMAN	STIM1	Stromal interaction molecule 1	1	AADEALNAMTSNGSHR	AADEALNAMTSNGSHR	3	AADEALNAMTSNGSHR3	4420.98	8059.59	6529.61	5987.8	5021.37						4642.37	7685.11	5159.05	7225.97	5409.03	3205.38	3045.32					5518.13	5542.64	7134.3	7445.48	7536.19	8157.26	2771.16					6735.91	6461.11	5370.22	7747.34	4885.31	3204.71	3341
Q96EV2	Q96EV2	RBM33_HUMAN	RBM33	RNA-binding protein 33	1	AADEDWDSELEDDLLGEDLLSGK	AADEDWDSELEDDLLGEDLLSGK	2	AADEDWDSELEDDLLGEDLLSGK2	3590.15		3538.2		1933.66	3684.4						5272.34	2874.07				2102.34					2430.16	2838.99		3555.8			2505.84						3635.92	2498.14
P55060	P55060	XPO2_HUMAN	CSE1L	Exportin-2	1	AADEEAFEDNSEEYIR	AADEEAFEDN(UniMod:7)SEEYIR	2	AADEEAFEDN(UniMod:7)SEEYIR2							44095.3	16379.3	23295.9	11231.9									27948.2	19802.1	10301.2							200196		28723.7		8074.13							159782	41322.9
P55060	P55060	XPO2_HUMAN	CSE1L	Exportin-2	1	AADEEAFEDNSEEYIR	AADEEAFEDNSEEYIR	2	AADEEAFEDNSEEYIR2	1240000	1370000	1380000	1330000	1300000	360846	59235.8	14249.7	32583.6	7663.07	1150000	1340000	1160000	1300000	1420000	1290000	287533	58035.6	47972.4			1150000	1460000	1410000	1360000	1490000	1440000	301895	76019.3	47839.7	29344.9		1290000	1350000	1260000	1450000	1260000	1400000	240169	53193.2
Q96RY5	Q96RY5	CRML_HUMAN	CRAMP1	Protein cramped-like	1	AADEESLEGEGAGGADAAEESSGTK	AADEESLEGEGAGGADAAEESSGTK	2	AADEESLEGEGAGGADAAEESSGTK2		3726.63			934.337						3963.23	3341.75	2741.28									3015.21	3634.75		2645.53									2444.22	3068.52	1195.41
P29374	P29374	ARI4A_HUMAN	ARID4A	AT-rich interactive domain-containing protein 4A	1	AADEPAYLTVGTDVSAK	AADEPAYLTVGTDVSAK	2	AADEPAYLTVGTDVSAK2	10075.7	11641.9	5296.05	6570.63							11771.2	10674.2	8723.43	8793.41		3007.78			2906.23			5280.66	5732.66	7297.66									10026.3	8377.1	5649.32	4569.83
Q6P1J9	Q6P1J9	CDC73_HUMAN	CDC73	Parafibromin	1	AADEVLAEAK	AADEVLAEAK	2	AADEVLAEAK2	114645	113684	109043	48618.3							111356	99739.6	112446	105589		39692.3						116311	125920	92411	88384	67701.4		21803.1					103674	126811	118411	97679.4	57590.4	27854.7
Q96JM2	Q96JM2	ZN462_HUMAN	ZNF462	Zinc finger protein 462	1	AADFAQDIDINPGAVYK	AADFAQDIDINPGAVYK	2	AADFAQDIDINPGAVYK2	51049.2	45523.8	34263.6								52914.5	62293	44620.3	22282.2								52564.8	57190.3	57064.2	37388		17546.6						43927.6	67861.7	57861.7	35823.2
O75061	O75061	AUXI_HUMAN	DNAJC6	Putative tyrosine-protein phosphatase auxilin	1	AADFEDLLSGQGFNAHK	AADFEDLLSGQ(UniMod:7)GFNAHK	2	AADFEDLLSGQ(UniMod:7)GFNAHK2		14916.5		14417.3	11166.5	7119.29					14233.8			10830	13588.2		4751.16							14294.4	17964.8	11930.3	13459.3	4793.75	1214.9				12782.7	12466.5		13953.6	10000.3	12189.9
O75061	O75061	AUXI_HUMAN	DNAJC6	Putative tyrosine-protein phosphatase auxilin	1	AADFEDLLSGQGFNAHK	AADFEDLLSGQGFNAHK	2	AADFEDLLSGQGFNAHK2	19993.9		24295.2			14027.1						22651.7	17912.1			19538	7845.25					19148.6	21356.8	25075.2				8612.4							20718.9		15310.9	26839.7	5914.44
O75061	O75061	AUXI_HUMAN	DNAJC6	Putative tyrosine-protein phosphatase auxilin	1	AADFEDLLSGQGFNAHK	AADFEDLLSGQGFNAHK	3	AADFEDLLSGQGFNAHK3	23843.7	19699.4	19527.5	17954.6	24584.4	10438.5	2425.88				18192.3	20962.9	19005.8	18710.1	23540.8	15156.9	11564.5			2300.75		19794.2	22809.8	20910	25995.7	23462.3	21664.6	14333.3			2180.53		22653.5	22049.3	22358.5	19929.1	24072.2	22656.4	10521.1
P51452	P51452	DUS3_HUMAN	DUSP3	Dual specificity protein phosphatase 3	1	AADFIDQALAQK	AADFIDQALAQK	2	AADFIDQALAQK2	73732.3	77200.9	83330.2	77374.1	69645.4	30364.9	14458.1	8045.32	9466.96	3561.06	81957.7	75374.9	59568	71139.4	88680.8	74497.1	27650.1	14341.5	6196.19	6676.16	2772.34	78422.6	84918.1	79881.7	88485.1	86404.5	89368.7	19612.2	10062	8889.71	6931.91		88466.4	78076.5	85431.9	86971.2	71952.5	75753.8	22150.6	8481.55
Q63HN8	Q63HN8	RN213_HUMAN	RNF213	E3 ubiquitin-protein ligase RNF213	1	AADFLSEPEGGPEMAK	AADFLSEPEGGPEMAK	2	AADFLSEPEGGPEMAK2	23869.2	29327.3	26926.5	16900.4	9020.91	5646.62					27806.8	25922.8	18463.9	23090.9	19258.6	5369.2						23777.3	27516.9	27642.3	25113.7	16531.3	11245.5	5321.41					25657.9	20478.2	22563.8	29607.5	17452.6	12227.8		1993.99
Q9Y277	Q9Y277	VDAC3_HUMAN	VDAC3	Voltage-dependent anion-selective channel protein 3	1	AADFQLHTHVNDGTEFGGSIYQK	AADFQ(UniMod:7)LHTHVNDGTEFGGSIYQK	2	AADFQ(UniMod:7)LHTHVNDGTEFGGSIYQK2									16272.7			25880.1	32807.4	42846.3			17972.1						24458.2		18488.2	14491.5										14782.6
Q9Y277	Q9Y277	VDAC3_HUMAN	VDAC3	Voltage-dependent anion-selective channel protein 3	1	AADFQLHTHVNDGTEFGGSIYQK	AADFQLHTHVN(UniMod:7)DGTEFGGSIYQK	2	AADFQLHTHVN(UniMod:7)DGTEFGGSIYQK2	63071.3											47110.3		97474	82460.4									30703.9											36017.3
O95785	O95785	WIZ_HUMAN	WIZ	Protein Wiz	1	AADGGERPLAASPPGTVK	AADGGERPLAASPPGTVK	2	AADGGERPLAASPPGTVK2	2302.42	3009.17	2450.13			2655.84					5595.96		4190.75	1604.06	2126.48			1654.34				8774.11			2805.01	2593.56	1125.26	3442.98							4091.61	4482.64	3732.86	3683.2	1713.37
Q7Z3D6	Q7Z3D6	GLUCM_HUMAN	DGLUCY	D-glutamate cyclase, mitochondrial	1	AADGNYYNAR	AADGNYYNAR	2	AADGNYYNAR2	5039.9	6309.38	5434.27	5793.01	7631.33	4861.5					5671.94	4454.51		6418.8	5639.58	5363.82	5935.03					6517.6	5761.76	6989.1	6052.88	6532.18	7039.89	5572.6					4521.48	5808.41	5168.92	5541.04	4936.01	4597.6
P53814	P53814	SMTN_HUMAN	SMTN	Smoothelin	1	AADGSAVSTVTK	AADGSAVSTVTK	2	AADGSAVSTVTK2	23295	22189.8	21889.8	9418.1	6833.94	2695.64					31690.9	25294.8	20831	15870.4	10062.8	7054.13	2924.44	1710.26				28265.4	17735.3	23837.4	16264.9	11124.2	8276.45	2875.53					24802.2	19933.5	19574.5	15992.3	8752.93	6486.03
contaminant_TFE2_HUMAN	contaminant_TFE2_HUMAN				1	AADGSLDTQPK	AADGSLDTQPK	2	AADGSLDTQPK2	10710.3	10450.6	9490.36	6560.53							12385.7	7734.24	8576.47	9087.74	6791.3			4375.63				12951.4		9288.91			4759.33						10497.4	9974.97	8588.38		3953.03
O43395	O43395	PRPF3_HUMAN	PRPF3	U4/U6 small nuclear ribonucleoprotein Prp3	1	AADHLKPFLDDSTLR	AADHLKPFLDDSTLR	2	AADHLKPFLDDSTLR2	107911	154466	120740	64787.9	31131.9	19402.4					125736	138100	63840.2	99696.1	79557.2	33935.9						122620	130346	111043	117394	68290.2	38599.7	17701.2					125489	91683.9	92805.3	115686	42360.6	35781	10503.7
O43395	O43395	PRPF3_HUMAN	PRPF3	U4/U6 small nuclear ribonucleoprotein Prp3	1	AADHLKPFLDDSTLR	AADHLKPFLDDSTLR	3	AADHLKPFLDDSTLR3	163329	216403	191127	122062	53909.6	17508.9	11487.2	6118.63	6687.68	4496.06	196483	202083	157574	193530	129784	53017.5	13411.1	9466.72	8778.52	6114.46	6767.11	189720	203134	222628	222654	130800	60664.5	14875.9	12294	9159.76	6688.57	5493.91	199871	196260	177936	198822	89392.1	45977.7	11899.7	8761.42
Q86VP6	Q86VP6	CAND1_HUMAN	CAND1	Cullin-associated NEDD8-dissociated protein 1	1	AADIDQEVK	AADIDQEVK	2	AADIDQEVK2	187578	159829	147463	168863	125355	138297	239235	312945	178677	20376.4	92566.1	217278	220610	217919	166895	259092	242461	297768	319390	78731.9	13661.3	169387	226165	184961	168441	252300	201832	286613	475213	286404	91656.9	11014	204159	206326	262911	178452	280339	299406	316215	310887
P98194	P98194	AT2C1_HUMAN	ATP2C1	Calcium-transporting ATPase type 2C member 1	1	AADIGVAMGQTGTDVCK	AADIGVAMGQTGTDVC(UniMod:4)K	2	AADIGVAMGQTGTDVC(UniMod:4)K2	13148.4				13838.5	13730.9	9561.7					15002.8			20264.5	20504.7	12601.7						17609.9		13589.5	15038	11223.1	14123.9						13545.8		10857.1	8584.06	13234.6	12650.1
Q96ST3	Q96ST3	SIN3A_HUMAN	SIN3A	Paired amphipathic helix protein Sin3a	1	AADIIDGLR	AADIIDGLR	2	AADIIDGLR2	79126.9	74031.4	72499.2	40407.2	21324.7						63119.5	63559.7	62498.6	58710	33096.3	23026.7						59390.7	75244.4	67601.6	56117	48493.9	23258.6	16299					51469	72445.2	83401.1	59174.5	34678.9	19840.9
Q12888	Q12888	TP53B_HUMAN	TP53BP1	TP53-binding protein 1	1	AADISLDNLVEGK	AADISLDNLVEGK	2	AADISLDNLVEGK2	47318.1	52103.8	46911.7	30676.8	19973.4	13432.4	11968.6		5916.01		49748.3	45953.4	47634.7	47063.6	30544.8	22817.2	11470.4	7057.99	3266.4			40341.6	48417.6	52872.5	50087.6	34159.6	23646.1	10121	7342.16	4633.44			42051.1	42746.2	40751.7	40847.4	23160.5	24101.6	6922.63	5192.48
Q9H0R6	Q9H0R6	GATA_HUMAN	QRSL1	Glutamyl-tRNA(Gln) amidotransferase subunit A, mitochondrial	1	AADLFESEGAK	AADLFESEGAK	2	AADLFESEGAK2	15317.1	12974.6	15757.7	9337.91	4996.74	3746.46					12797.3	12481.8	16178	11509.2	11305.3	5859.73						10678.3	15448.2	13154.9	12190.3	9006.53	5618.4						11515.2	13812.1	14047.1	13275.4	9527.41	8235.68	4284.04
Q8NFC6	Q8NFC6	BD1L1_HUMAN	BOD1L1	Biorientation of chromosomes in cell division protein 1-like 1	1	AADLLAVHAVK	AADLLAVHAVK	2	AADLLAVHAVK2							16171.6	14328.3	17069	14991.4			5575.94					25892.2	26996.3	37703.3	37371.7								14160.8	12270.7	29267.4	29278.4						7759.81	13959.1	30291.9
Q9UJP4	Q9UJP4	KLH21_HUMAN	KLHL21	Kelch-like protein 21	1	AADLLQFPAVK	AADLLQFPAVK	2	AADLLQFPAVK2	33678.2	38341.3	22550.7	17510.5	14004.6						36450.5	39936.4	31616	27798	15045.6	10631.1	4837.64					42956.5	41822.1	46128.9	29649.1	15857.1	18296.5		4854.26				46797.5	37531	31501.9	31482.2	10812.4	13402.8	5064.49	5338.28
P78362	P78362	SRPK2_HUMAN	SRPK2	SRSF protein kinase 2	1	AADLLVNPLDPR	AADLLVN(UniMod:7)PLDPR	2	AADLLVN(UniMod:7)PLDPR2	14541.4		13877.7		15454	7346.61					16320	17962.8	20643.8	16832.7		14803.7						15297.7	18201.5	14743.9	18330.3	17653.2		6324.45			3896.95		20245.8	12164	11744.5		16740.6	19179.5
P78362	P78362	SRPK2_HUMAN	SRPK2	SRSF protein kinase 2	1	AADLLVNPLDPR	AADLLVNPLDPR	2	AADLLVNPLDPR2	63652.6	76715.7	73645.9	70823.4	86961.6	82741.8	60038.1	18054	6768.16		73861.3	82186.7	55321.1	68345.6	86962.3	72818.1	64004.1	61235.2	21103.1			60246.2	82444.4	84549	88943.4	85091.4	85878.9	72701.6	55424.2	26787.6	3253.31		84444.9	77090	67349.1	77829.7	68058	101411	58822.8	59917.4
O95782	O95782	AP2A1_HUMAN	AP2A1	AP-2 complex subunit alpha-1	1	AADLLYAMCDR	AADLLYAMC(UniMod:4)DR	2	AADLLYAMC(UniMod:4)DR2	2694	4969.44		4711.21	2951.73	2615.36	1230.62					2667.93	3020.62	2992.5	4293.78	4852.46	2565.71	1448.88					4018.3	4814.67	3559.23	4072.16	4899.72	3110.84						4638.74	5197.53	4766.36	3628.96	4374.78	2602.89
Q15293	Q15293	RCN1_HUMAN	RCN1	Reticulocalbin-1	1	AADLNGDLTATR	AADLN(UniMod:7)GDLTATR	2	AADLN(UniMod:7)GDLTATR2	197030	178528	210730	215393	248983	299474	264913	145459	220779	262128	194124	202418	149025	190550	237834	232690	227749	238727	197787	165114	230334	218521	200459	217680	230567	184752	284279	244260	263531	207788	241454	224495	186699	214167	214319	209958	183793	243641	209524	223162
Q15293	Q15293	RCN1_HUMAN	RCN1	Reticulocalbin-1	1	AADLNGDLTATR	AADLNGDLTATR	2	AADLNGDLTATR2	682479	691961	683412	704396	829163	905256	819328	529297	812653	889391	632741	757273	613773	685966	708997	714124	773125	794058	730357	641389	831006	626097	669565	701851	715283	723111	794102	753993	800057	762497	805732	818456	595848	646298	564910	600569	608554	592730	675350	696205
O15382	O15382	BCAT2_HUMAN	BCAT2	Branched-chain-amino-acid aminotransferase, mitochondrial	1	AADLQLEMTQKPHK	AADLQLEM(UniMod:35)TQKPHK	2	AADLQLEM(UniMod:35)TQKPHK2			1003.9			1291.13	1720.08	1318.73			1188.7				649.909									820.115										930.316		1403.44		947.789
O15382	O15382	BCAT2_HUMAN	BCAT2	Branched-chain-amino-acid aminotransferase, mitochondrial	1	AADLQLEMTQKPHK	AADLQLEM(UniMod:35)TQKPHK	3	AADLQLEM(UniMod:35)TQKPHK3							4200.77		5426.1			2741.06				4032.67		3902.09	1987.28
O15382	O15382	BCAT2_HUMAN	BCAT2	Branched-chain-amino-acid aminotransferase, mitochondrial	1	AADLQLEMTQK	AADLQLEMTQK	2	AADLQLEMTQK2	21072.4	14075.6				24072.3	27328.9	14928.8	24901.3						8952.83	18380	20827.6	17442.7	17266.2	9024.43	10825.1		12046.9	18175.4	10774.1		12963.1	12200.2	14751.7	12652.6		9479.87				10436.9	18580.2	16378	16083.7	19241.1
O15382	O15382	BCAT2_HUMAN	BCAT2	Branched-chain-amino-acid aminotransferase, mitochondrial	1	AADLQLEMTQKPHK	AADLQLEMTQKPHK	2	AADLQLEMTQKPHK2	44911.3	47753.5	44709.9	46813.8	58026.5	57987.5	58494.9	32787.2	33528.4	23399.2	38933.6	34326.1	28320.7	35127.9	47899.5	44706	40953.6	42587.3	32766.5	18195	12286.6	40189.2	43477.9	38637.9	44151.6	39145.6	49490.4	41478.1	48865.5	27325.6	19614.7	16861.9	38405.9	35908.6	34244.1	44214.4	28026.8	45349.2	24975.7	30849.7
O15382	O15382	BCAT2_HUMAN	BCAT2	Branched-chain-amino-acid aminotransferase, mitochondrial	1	AADLQLEMTQKPHK	AADLQLEMTQKPHK	3	AADLQLEMTQKPHK3	67628	81559.5	73081.8	80933.3	88091.3	99494.5	104446	63877.2	78625.8	43417.2	66946.7	59337.4	48180	68605.7	72001.9	78143.6	83777.1	98125.9	71777.2	52435.3	36109	66687.5	62177.2	74726.7	85087.3	69895.7	85963.6	86196.5	99880.3	73583.4	60402.8	35428.9	55231.6	58592	56909.5	65050.5	48869.2	75002.7	57462.4	63200.7
O15382	O15382	BCAT2_HUMAN	BCAT2	Branched-chain-amino-acid aminotransferase, mitochondrial	1	AADLQLEMTQKPHK	AADLQLEMTQKPHK	4	AADLQLEMTQKPHK4	19959.3	20022.4	18502	22154.1	22829	27773.7	35245.5	23388.6	24219.6	18861.2	15030.1	45114	28323.5	34732.1	27276.7	37391.4	45699.5	40015.4	23915.8	17331.5		18673.7	32441.9	27942.5	31299.7	33404.2	41452.4	53117.7	57599.3	34946.2	27574	19708.3	25776.3	41095	38464.5	44754.9	42176.6	47908	68719.3	62835.9
Q9UIW2	Q9UIW2	PLXA1_HUMAN	PLXNA1	Plexin-A1	1	AADMDLEWR	AADMDLEWR	2	AADMDLEWR2	51420.2	29632.3	61982.4	53851.9	54450.2	62511					47141.8	42534	53862.1	44762.7	30860.7	88608.1	85999.8					45136.6	61874.2	32120.7	35468.7	49357.4	70158.5	42920.2		77989.3	22645.8		54472	37226	43325.9	47722.7	57170.5	55091	63204.8
Q9UBV2	Q9UBV2	SE1L1_HUMAN	SEL1L	Protein sel-1 homolog 1	1	AADMGNPVGQSGLGMAYLYGR	AADMGN(UniMod:7)PVGQ(UniMod:7)SGLGMAYLYGR	2	AADMGN(UniMod:7)PVGQ(UniMod:7)SGLGMAYLYGR2		33235.4						10060.6	11803.9	8875.7	29324	28131.2		27689.3			38519.2		15661.7	7287.7	9444.76				39295.4	40467.3	57638.5		27297.2	11030.6	12946.8	5670.13	38520.4	37999.9	45150.3		24263.7		32020.3
Q9UBV2	Q9UBV2	SE1L1_HUMAN	SEL1L	Protein sel-1 homolog 1	1	AADMGNPVGQSGLGMAYLYGR	AADMGNPVGQ(UniMod:7)SGLGMAYLYGR	2	AADMGNPVGQ(UniMod:7)SGLGMAYLYGR2		55227.5									49442.3	46335.6			54507.9										61370.6		86438.7			21477.7				60290			57243.7		51605.4
Q9UBV2	Q9UBV2	SE1L1_HUMAN	SEL1L	Protein sel-1 homolog 1	1	AADMGNPVGQSGLGMAYLYGR	AADMGNPVGQSGLGMAYLYGR	2	AADMGNPVGQSGLGMAYLYGR2	57015.1		55774.7	66270.2	73636.9	72822.4	43018.2	19480.5	19912.3	10145.1	54134.5	43751.7	54507.4	56255.8	65391.4	71831.8		46051.9	26022.6	18365		66510.1	59218.2	65980.4				86436.9	50676.6	21761.4		9922.66	67820.4			75114.1		73569.9		39736
P30038	P30038	AL4A1_HUMAN	ALDH4A1	Delta-1-pyrroline-5-carboxylate dehydrogenase, mitochondrial	1	AADMLSGPR	AADMLSGPR	2	AADMLSGPR2	18941.5	13229.7	17890.4	17101.1	14255.8	11454.4					11079.2	14305.4	25524	20197.7	13024.7	22889.9	13089.2					11479.3	12481.7	9537.14	8821.41	16517.8	9398.16	11763.3					8321.09	9059.91	11791.7	8858.64	19716.2	9182.86	11810.9
Q9BZL4	Q9BZL4	PP12C_HUMAN	PPP1R12C	Protein phosphatase 1 regulatory subunit 12C	1	AADPGPGAELDPAAPPPAR	AADPGPGAELDPAAPPPAR	2	AADPGPGAELDPAAPPPAR2	53361.4	59133.4	41287.4	38406.6	29018.1	6573.81	4875.21	3445	2928.63	3469.81	33059.3	52695.6	46682.6	32288.6	36467.8	23148.4	5758.12	4171.29	3270.5			37551.7	53162.6	55009.5	57941.2	42013.4	28564.2	6446.85	8099.25	2437.25	2378.89	2963.62	48857.9	51534.9	45657.9	57418.7	29177	24180.7	4444.2
P67809	P67809	YBOX1_HUMAN	YBX1	Y-box-binding protein 1	1	AADPPAENSSAPEAEQGGAE	AADPPAENSSAPEAEQGGAE	2	AADPPAENSSAPEAEQGGAE2							474159		170380											82398.3										158336		77664.6
Q03001	Q03001	DYST_HUMAN	DST	Dystonin	1	AADPSSLQSHIPVLDK	AADPSSLQSHIPVLDK	2	AADPSSLQSHIPVLDK2	4570.5	5128.16	2865.07	5754.69	2375.31						6404.2	4013.04	5145.05	4261.75	5201.27							5985.5	3950	3585.62	4896.27	4097.72							6084.54	4089.57	4992.94	3889.06		2236.84
Q03001	Q03001	DYST_HUMAN	DST	Dystonin	1	AADPSSLQSHIPVLDK	AADPSSLQSHIPVLDK	3	AADPSSLQSHIPVLDK3	7785.01	6302.09	5750.47	5165.99	2668.05						5263.48	8056.86	8050.05	6413.51	5353.7	3161.5						5151.99	6761.61	7492.17	5899.4	3600	4008.99						6386.73	7779.75	7594.42	6444.88	5834.44	2214.9
Q96QE3	Q96QE3	ATAD5_HUMAN	ATAD5	ATPase family AAA domain-containing protein 5	1	AADPVPSFDESSQDTSEK	AADPVPSFDESSQDTSEK	2	AADPVPSFDESSQDTSEK2	6936.67	13043.5	5208.49								12427	13833.9	8775.96	5725.01								13552.9	13681.1	11851.9	6106.57								14349.4	14944.2	8595.81	7119.83
Q7Z6I8	Q7Z6I8	CE024_HUMAN	C5orf24	UPF0461 protein C5orf24	1	AADQFDIYSSQQSK	AADQFDIYSSQQSK	2	AADQFDIYSSQQSK2	40568.9	56098.3	49421.4	51265.4	59904.2	60063.2	67177.2	33788.2	52521.2	63478.5	63187	49591.9	37786.8	51840.3	51526.6	60718.3	57601.3	64844.7	43024.1	45253.3	48319.5	69272.3	52564.6	57280.4	68152.4	55250.6	71618.5	63251	67366.5	53232	60674.8	48247.1	64751.9	48975.9	52727.5	49075.3	43838.7	58782.8	44845.4	41829.3
Q92805	Q92805	GOGA1_HUMAN	GOLGA1	Golgin subfamily A member 1	1	AADQTTAEQGMR	AADQTTAEQGMR	2	AADQTTAEQGMR2	32994.9	35154.2	24749.1	22265.2	11718.1		3342.68		3276.6		28750.8	32003.3	22196.8	21745.5	16420.6	11478.6	4795.48			2114.19	1221.18	26309.6	27415.1	28359.6	29408.9	20088.7	9377.83	9869.76	5116.15		3802.75	2788.85	23942.8	28537.3	25651	23121.5	16273.9	11207.5		3435.9
Q6UWJ1	Q6UWJ1	TMCO3_HUMAN	TMCO3	Transmembrane and coiled-coil domain-containing protein 3	1	AADRLEEEIEEHAFDDNK	AADRLEEEIEEHAFDDN(UniMod:7)K	3	AADRLEEEIEEHAFDDN(UniMod:7)K3			3878.11										4465.54									2699.84
Q6UWJ1	Q6UWJ1	TMCO3_HUMAN	TMCO3	Transmembrane and coiled-coil domain-containing protein 3	1	AADRLEEEIEEHAFDDNK	AADRLEEEIEEHAFDDNK	3	AADRLEEEIEEHAFDDNK3	12452.5																						10495.2					17262.2
Q6PK04	Q6PK04	CC137_HUMAN	CCDC137	Coiled-coil domain-containing protein 137	1	AADRLEQELLR	AADRLEQELLR	3	AADRLEQELLR3		17979.2	17628.9	18769.7	28076.2	9611.74	8450.74	14331.3		14707.9	22341.1	17072.3	13820.3	18735.1	15578	11554.3	17064.4	20755.1	14398.9	16560.5	12490.5	15800.2	18458.1	29023.1	26929.8	26290.9	27111.3	29333.1	25349.5	15502.9	22518.1	9551.8	14814.4	28903.6	19733.3	18661.5	17111.2	21830.9	17214.8	12935.5
P35251	P35251	RFC1_HUMAN	RFC1	Replication factor C subunit 1	1	AADSICDGDLVDSQIR	AADSIC(UniMod:4)DGDLVDSQIR	2	AADSIC(UniMod:4)DGDLVDSQIR2		7941.41										6683.09	6082.17	6999.32									7319.6			5378.66								9640.15	6546.61
Q1ED39	Q1ED39	KNOP1_HUMAN	KNOP1	Lysine-rich nucleolar protein 1	1	AADSLQQNLQR	AADSLQQNLQR	2	AADSLQQNLQR2	100980	124187	101386	105412	110887	111940	104100	86038.2	125579	142145	118178	102188	85720.9	107933	104958	96487.1	107831	123812	115339	116963	139695	74152	97185.8	84433.3	114969	85112.3	102159	90231.8	102211	97760.4	126200	118456	101967	88488.9	89578.9	94824	67354.8	81049.6	66047	74267.7
P12270	P12270	TPR_HUMAN	TPR	Nucleoprotein TPR	1	AADSQNSGEGNTGAAESSFSQEVSR	AADSQN(UniMod:7)SGEGNTGAAESSFSQEVSR	2	AADSQN(UniMod:7)SGEGNTGAAESSFSQEVSR2	94823.6		97731.6	74080.6	65606.5	49448.7			11883.2		82663.7				101355	59478.6	33340.2						109632	103463	101829	85744.6	67085.4		22636.8	13375.2			100362	81302.6		86763.8		48036.8		12168.6
P12270	P12270	TPR_HUMAN	TPR	Nucleoprotein TPR	1	AADSQNSGEGNTGAAESSFSQEVSR	AADSQNSGEGN(UniMod:7)TGAAESSFSQEVSR	2	AADSQNSGEGN(UniMod:7)TGAAESSFSQEVSR2	69572.8	69202	92589.5	50984.9	41346	35165.2			12601.4		68507.5	64456.3	56927	76794.3	64509.3	32637.4	28553.2	12242.7				47733.1	60950.3	84312.1	90226.1	50177.3	52359.9	17140.6	21365.6				57969.5	72988.8	58363	40067.9	43750.9	47499.3
P12270	P12270	TPR_HUMAN	TPR	Nucleoprotein TPR	1	AADSQNSGEGNTGAAESSFSQEVSR	AADSQNSGEGNTGAAESSFSQEVSR	2	AADSQNSGEGNTGAAESSFSQEVSR2	73181	106706	100273	75116.8	60548.9	55401.3	21738		14535.5	10208.4	79306.9	98676.5	58481.8	79642.1				6720.57				96950.4	105064	100187		72588.1		40431.9		12560.4					76599.3	76313.4	52520.6		20033.9
P16383	P16383	GCFC2_HUMAN	GCFC2	Intron Large complex component GCFC2	1	AADSSDSDGAEESPAEPGAPR	AADSSDSDGAEESPAEPGAPR	2	AADSSDSDGAEESPAEPGAPR2		1336.95		2223.23		3332.85	14390.1	7690.49	13551.1	10599.6	2034.61				1309.29		4638.48	11774.8	9789.12	9646.39	8785.78	3819.57						5399.13	10047.1	8748.98	10101.8	6460.49	4040.19					905.728	3557.08	6132.86
P98196	P98196	AT11A_HUMAN	ATP11A	Phospholipid-transporting ATPase IH	1	AADTIEALQK	AADTIEALQK	2	AADTIEALQK2	9648.19	11471.9	10803.5	11096.1	10332.6	11471.2	10852.8					6525.21	10796.4	11873.1		7512.95		9763.62	7661.77	3655.12		12154.8	8383.11	8171.2				7788.22	10366.2						7848.24		8807.38		9313.78	13676.9
P31327	P31327	CPSM_HUMAN	CPS1	Carbamoyl-phosphate synthase [ammonia], mitochondrial	1	AADTIGYPVMIR	AADTIGYPVMIR	2	AADTIGYPVMIR2	6749.44	10839.1	10551.7	7113.61	9432.78	8659.65			1232.92	2425.24	9632.67	9349.55	7933.22	7141.47		8547.03	4810.38	1417.1			2988.02	8546.2	9460.81	12070.8	10269	8051.15	8510.82	3817.5					8976.26	9848.41	9897.36	9601.96	7787.93	9079.61	3735.8
Q12873	Q12873	CHD3_HUMAN	CHD3	Chromodomain-helicase-DNA-binding protein 3	1	AADTVILWARSKNDQLR	AADTVILWARSKNDQLR	2	AADTVILWARSKNDQLR2	116578				220253			105540	182844	136603	191579				127129	160071		188195		144798		183437	216581	128405		186528			193775					186920	166541		143402	201503		75698.4
Q9Y2T2	Q9Y2T2	AP3M1_HUMAN	AP3M1	AP-3 complex subunit mu-1	1	AADVENVPPVISTPHHYLISIYR	AADVENVPPVISTPHHYLISIYR	4	AADVENVPPVISTPHHYLISIYR4	13567.5	12945.5	12581.7	11579.7	9494.34	5866.68					12078.8	14950.5	15041.9	14557.8	17686.2	10814.8	3227.23	3544.29				3995.66	7008.39	8469.69	6519.12	3947.21	7210.88	2182.78					6735.29	5664.9	8133.92	7771.72	7560.23	7403.49
Q9NU22	Q9NU22	MDN1_HUMAN	MDN1	Midasin	1	AADVEQLKPEEIK	AADVEQLKPEEIK	2	AADVEQLKPEEIK2	14769.4	18588.9	12621.7	14886.7	7207.34						23251.1	16314.8	9810.52	15039.2	13027.1	8150.14						20297.8	17269.6	11769.9	15907	9150.25	11712.2						21814	15787.4	13816.7	13934.1	5760.82	11453.1
Q14004	Q14004	CDK13_HUMAN	CDK13	Cyclin-dependent kinase 13	1	AAEAAAKAAKASNTSTPTK	AAEAAAKAAKASNTSTPTK	2	AAEAAAKAAKASNTSTPTK2	241113	265685	270072	258657		275769			269348	258808			265700				304081		196401	236173	189294	323767			294253	260617			335063		220197	229391		304772	320994	266131	275088		246783	224580
O75569	O75569	PRKRA_HUMAN	PRKRA	Interferon-inducible double-stranded RNA-dependent protein kinase activator A	1	AAEAAINILK	AAEAAINILK	2	AAEAAINILK2		4086.33									7754.74	3065.65			7891.02	5927.72										5932.85			2447.38				9363.07	3990.95				5369.64
Q12929	Q12929	EPS8_HUMAN	EPS8	Epidermal growth factor receptor kinase substrate 8	1	AAEAFSELSK	AAEAFSELSK	2	AAEAFSELSK2	50249.1	50675.1	47813.6	50954.1	30832.4	8898.23	3745.84				38459.4	51152.1	49843.1	59734.6	45565.7	24884.6	7650.74				2794.95	35128.4	48048.8	44378.9	39500.3	44511.9	24908.4	9238.62		3347.93			38902.8	32310.8	43147.3	41215.2	49569	24344.6	7092.97
P46821	P46821	MAP1B_HUMAN	MAP1B	Microtubule-associated protein 1B	1	AAEAGGAEEQYGFLTTPTK	AAEAGGAEEQYGFLTTPTK	2	AAEAGGAEEQYGFLTTPTK2	8651.77	9288.98	6458.71	9494.2	11031.2	5899.07	8692.17	5679.32			11494.5	7730.48	10601.5	7882.08	8258.61	9547.87	11234.3	7481.22	3061.1			9450.95	11006.3	14165.4	11671.5	12074.6	11695.2	8728.68	8539.42	3294.79			12591.3	11085.3	11683.7	8785.61	9746.13	12242.5	9860.2	5277.89
Q14554	Q14554	PDIA5_HUMAN	PDIA5	Protein disulfide-isomerase A5	1	AAEALHGEADSSGVLAAVDATVNK	AAEALHGEADSSGVLAAVDATVNK	2	AAEALHGEADSSGVLAAVDATVNK2				6016.64							10684.4
Q14554	Q14554	PDIA5_HUMAN	PDIA5	Protein disulfide-isomerase A5	1	AAEALHGEADSSGVLAAVDATVNK	AAEALHGEADSSGVLAAVDATVNK	3	AAEALHGEADSSGVLAAVDATVNK3	8467.23	9487.22	5974.11	9914.3	12705.7	14091.9	19282.7		5808.87	4354.12			7868.6	11690	12532	11908.7	11917.4	14721.2	10103.4	9396.13	8938.6	5999.09	7921.1	5823.41	6545.42	9731.84	11041.5	8525.86	6509.17	6950.53	3813.41	4574.73		7498.76	5237.43		8263.97	9381.26	6295.84	7258.19
Q5JTC6	Q5JTC6	AMER1_HUMAN	AMER1	APC membrane recruitment protein 1	1	AAEATEGPTSEPSSSGPGR	AAEATEGPTSEPSSSGPGR	2	AAEATEGPTSEPSSSGPGR2	3257.9	4349.7	2833.89	3203.72	1937.64						2700.7	3449.86	3816.25	4106.34	2806.65	1749.45						3796.24	6025.63	5070.85	3535.31	3060.17	2575.28	1154.11					6315.31	1869.57	2797.79	2990.89		2642.76
Q2NKX8	Q2NKX8	ERC6L_HUMAN	ERCC6L	DNA excision repair protein ERCC-6-like	1	AAEATNDYETLVK	AAEATNDYETLVK	2	AAEATNDYETLVK2	46843.7	48192.7	43954.8	30489.9	28292.3	10954.6		3670.83	2765.34		44509.7	55684	38561.5	36768.3	33710.2	22465.6	12265.8		6300.2	4319.99		45917.3	55200.1	52150.7	48755	32340.5	24554.2	11336.3					51995.5	51664.7	48132.7	41795.6	23353.2	23689.3	8355.58	6578.07
P46821	P46821	MAP1B_HUMAN	MAP1B	Microtubule-associated protein 1B	1	AAEAVAAAVGTGATTAAVMAAAGIAAIGPAK	AAEAVAAAVGTGATTAAVMAAAGIAAIGPAK	3	AAEAVAAAVGTGATTAAVMAAAGIAAIGPAK3	21475	34299.1	31250.8	30661.9	38575.8	45821.4	32212.1				29738.7	30787.4	21686.4	30660.6	30961.9	32676.1	36645.1	22225.4	6858.76			29397.5	30236.4	29395.2	30946.8	31409.8	43702.8	33794.7	17118.4	8034.65			28215.9	21770.4	31087.2	31903.8	28503.5	39931.7	31080.2	22357.8
Q08211	Q08211	DHX9_HUMAN	DHX9	ATP-dependent RNA helicase A	1	AAECNIVVTQPR	AAEC(UniMod:4)N(UniMod:7)IVVTQPR	2	AAEC(UniMod:4)N(UniMod:7)IVVTQPR2														18750.6								19669.2
Q08211	Q08211	DHX9_HUMAN	DHX9	ATP-dependent RNA helicase A	1	AAECNIVVTQPR	AAEC(UniMod:4)NIVVTQPR	2	AAEC(UniMod:4)NIVVTQPR2	32868.7	32603	29204.5	24949.7	21027.4	9353.6					24380.5	29689.9	22099.2		30424.2	20880.7	7137.71					20660.6	31272.6	40099.1	31537.6	31132.7	19985	6736.7	2919.66				20716.3	27604.3	33235.3	28850.3	18282.3	23626.2	7446.03
P06454	P06454	PTMA_HUMAN	PTMA	Prothymosin alpha	1	AAEDDEDDDVDTK	AAEDDEDDDVDTK	2	AAEDDEDDDVDTK2	2350000	2360000	2550000	2730000	2730000	3020000	3150000	2720000	2800000	3010000	1790000	2420000	2220000	1910000	2840000	2610000	2560000	2860000	3010000	2920000		1570000	2550000	2470000	2630000	2630000	2660000	2700000	2460000	2480000	2620000	2040000	724590	2290000	2170000	2270000	2100000	2550000	2320000	2420000
P06454	P06454	PTMA_HUMAN	PTMA	Prothymosin alpha	1	AAEDDEDDDVDTKK	AAEDDEDDDVDTKK	2	AAEDDEDDDVDTKK2	1720000	2110000	2280000	1920000	1810000	2010000	2010000		1770000	1890000	25275.2			43313.8		2000000							73843.3	46865.6	54314.3	56243.8	49174.8	1730000	2060000			1840000			1940000	2220000	1820000		2000000
P06454	P06454	PTMA_HUMAN	PTMA	Prothymosin alpha	1	AAEDDEDDDVDTKK	AAEDDEDDDVDTKK	3	AAEDDEDDDVDTKK3	2880000	3260000		2910000	11938.4	3290000			28622.7		39548.2										13286.1		94447	95235.3	108527	92942.8	67800.8		3910000	16638.6					9462.4		3130000
Q9UQ90	Q9UQ90	SPG7_HUMAN	SPG7	Paraplegin	1	AAEDELNIEAK	AAEDELNIEAK	2	AAEDELNIEAK2	41942.1	47080.4	47436.6	47131.7	48795.9	41136.6	19366				31922.4	43688.5	31674.9	48711.5	40829.8	39684.1	28382.1	15728.6	9331.76			43426.9	36977.1	44629.5	42865.7	51941.1	54682.1	38706.7	21440.8	9416.87			36027.5	37204.7	40313.2	38963.2	43530.1	47406.6	27234.5	20839.6
Q9Y2A7	Q9Y2A7	NCKP1_HUMAN	NCKAP1	Nck-associated protein 1	1	AAEDLFVNIR	AAEDLFVN(UniMod:7)IR	2	AAEDLFVN(UniMod:7)IR2	7999.37	9545.26		5729.16							8135.58	9961.42			4502.82									8623.13									12258.3	8917.54
Q9Y2A7	Q9Y2A7	NCKP1_HUMAN	NCKAP1	Nck-associated protein 1	1	AAEDLFVNIR	AAEDLFVNIR	2	AAEDLFVNIR2	84559.2	86149	86862.9	87112.4	86320.4	63560.8	6782.39		2005.52		83374.8	90953.8	85915.8	87830.2	85426.8	88331.9	48087.2	6712.83	2928.88			66703.3	64391.9	66575.7	75781	69162.6	65649.1	25259.2	3839.99				80328.4	63971.7	56948.5	55091.7	41908.4	66817.7	18274.8	3203.96
P35475	P35475	IDUA_HUMAN	IDUA	Alpha-L-iduronidase	1	AAEDPVAAAPR	AAEDPVAAAPR	2	AAEDPVAAAPR2	5811.89	5714.7	5415.34	6879.35	4658.98	10020.2	9925.04	8307.22	9929.25	5100.75	4907.87	7845.78	5747.15	7485.43	9166.33	6656.32	6599.61	9571.6	9326.39	7706.81	5356.51	4247.97	3690.81	4835.57	6520.37	8286.97	6188.68	8619.29	8845.78	7702.94	7891.29	5069.75	5701.31	9069.4	5865.79	6495.83	4800.92	5923.41	8410.45	7559.5
Q2M2I8	Q2M2I8	AAK1_HUMAN	AAK1	AP2-associated protein kinase 1	1	AAEDSNLISGFDVPEGSDK	AAEDSNLISGFDVPEGSDK	2	AAEDSNLISGFDVPEGSDK2	4243.1			3301.82	5659.13						4423.86	4402.51	4277.78	3343.98	5232.54	6544.58	2416.31					3708.88	3377.77	5310.29	3392.06			3042.92					3376.7	3736.7		3983.91	4405.81
Q9NW82	Q9NW82	WDR70_HUMAN	WDR70	WD repeat-containing protein 70	1	AAEDSPYWVSPAYSK	AAEDSPYWVSPAYSK	2	AAEDSPYWVSPAYSK2	67548.2	65097.8	71130.7	62074.2	71145.2	61266	26687.2	2915.93			59755.4	75068.5	55796.3	67104.2	58426.9	62375.3	58103.2	24908.4	3608.35			60745	63703.8	62014.5	69517	68120.7	75031.8	56574.4	26846.9	3161.23			61134.1	65660.9	67906.6	61953.9	56575.6	56165.8	46627.7	21458.4
Q7Z460	Q7Z460	CLAP1_HUMAN	CLASP1	CLIP-associating protein 1	1	AAEEAASTLASSIHPEQCIK	AAEEAASTLASSIHPEQC(UniMod:4)IK	2	AAEEAASTLASSIHPEQC(UniMod:4)IK2
Q7Z460	Q7Z460	CLAP1_HUMAN	CLASP1	CLIP-associating protein 1	1	AAEEAASTLASSIHPEQCIK	AAEEAASTLASSIHPEQC(UniMod:4)IK	3	AAEEAASTLASSIHPEQC(UniMod:4)IK3			2860.37										2233.25											3040.48	1660.17										2801.15	2041.55		1838.28
P20962	P20962	PTMS_HUMAN	PTMS	Parathymosin	1	AAEEEDEADPK	AAEEEDEADPK	2	AAEEEDEADPK2	582313	499229	580823	569710	670401	824746	1160000	996521	2180000	1500000	177028	513166	484760	293238	655271	802101	976639	1020000	1350000	997915	1100000	491276	571594	367042	330424		633359	640874	910727	1310000	1300000	1800000	144446	332610	253307	311744	429690	503866	627053
Q13356	Q13356	PPIL2_HUMAN	PPIL2	RING-type E3 ubiquitin-protein ligase PPIL2	1	AAEEEPSTSATVPMSK	AAEEEPSTSATVPMSK	2	AAEEEPSTSATVPMSK2	72155.2	87914.7	75085.4	36956.6	12342.7	4312.95					80896.2	87368.3	62030.5	63726.6	39915.6	21001.2	4126.85	2171.81	2731.91			76592.1	83196.6	91482	83757.9	39578.9	24626.8	3536.3					77729.7	85149.1	71812.6	80027.4	29523.2	17407	4061.08
Q9NPJ8	Q9NPJ8	NXT2_HUMAN	NXT2	NTF2-related export protein 2	1	AAEEFVNIYYETMDK	AAEEFVNIYYETMDK	2	AAEEFVNIYYETMDK2	17959.6	17897.4	16388.6	6055	4667.03	3727.69	3277.95				13242.6	18044.2	15720.4	10955.9	8411.95	4656.48	2819.28	1864.51				14800.4	16286.1	15424.8	14948.9	7802.17	5196.64		2125.42	2909.96			18320.6	11028.9	10894.1	10317.9	6139.83	4022.85	1903.79
Q9NPJ8	Q9NPJ8	NXT2_HUMAN	NXT2	NTF2-related export protein 2	1	AAEEFVNIYYETMDKR	AAEEFVNIYYETMDKR	2	AAEEFVNIYYETMDKR2	4400.41		3869.11	3288.92	1899.11						5617.84	4593.99		4292.07	1556.29							6598.66	5626.31		4139.4								5100.4	4194.64	3488.09	3718.2
Q9UKK6	Q9UKK6	NXT1_HUMAN	NXT1	NTF2-related export protein 1	1	AAEEFVNVYYTTMDK	AAEEFVNVYYTTMDK	2	AAEEFVNVYYTTMDK2	84479	87939	75054.2	28599.8	13648.7	14131.9	9237.98				94654.1	88293.7	77586.4	71543.2	34037.2	14824	9010.72	5699.73	5069.29	2812.23		83168.4	92644.4	92514	76124.9	34246.7	21388.6	7739.32	5455.16	3668.88			103868	76312.5	68123.9	60815.9	24382.1	12914.7	6437.08	4563.21
Q9UKK6	Q9UKK6	NXT1_HUMAN	NXT1	NTF2-related export protein 1	1	AAEEFVNVYYTTMDKR	AAEEFVNVYYTTMDKR	2	AAEEFVNVYYTTMDKR2	9914.94	9052.31	7525.55	3876.97							8735.18	9880.45	4791.94	8857.83	4002.23							8124.28	7213.09	13183.9	12032.2	5184.09							5819.41	10131.1	7605.22	5669.03
O60337	O60337	MARH6_HUMAN	MARCHF6	E3 ubiquitin-protein ligase MARCHF6	1	AAEELTWER	AAEELTWER	2	AAEELTWER2	14920.2	13344.7	12213.5	13257.5	15472.6	10128.2	5408.54	6079	5989.2		13760	12354.7	12882.1	13335	13316.7	14225.8	12443.5	7794.27	7082.91	3953.45		11680.3	15671.4	9567.25	11671.4	16070.4	13265.3	12672	6301.89	4159.01	4727.74		13845.5	10997.1	10419.1	13717.3	14031.1	11517.5	12769.9	7590.78
Q05655	Q05655	KPCD_HUMAN	PRKCD	Protein kinase C delta type	1	AAEEPVSEVTVGVSVLAER	AAEEPVSEVTVGVSVLAER	2	AAEEPVSEVTVGVSVLAER2	69775.9	72190.4	69415.4	61599.4	59528.3	79157.9	8021.03				87707.1	105083	68303.9	91311.4	98433.4	90538.5	45951.5	5660.17				68474.4	53492.9	84335.3	62207.3	55756.2	72694.5	23171.7	3042.17				65946.8	46832.1	31277.3	50006.9	28829.4	200668	15356.3	3340.13
Q05655	Q05655	KPCD_HUMAN	PRKCD	Protein kinase C delta type	1	AAEEPVSEVTVGVSVLAER	AAEEPVSEVTVGVSVLAER	3	AAEEPVSEVTVGVSVLAER3	14985.2	23483.4	16146.2	15726.3	15242.9	17149.8					19205.4	20811.3	20181.6	23420.4	29031.9	23581.8	14397.3					12613.4	20667.1	18120.7	15829.4	15407.5	17069.5	6513.56					23453.9	11239.7	12680	12980.6	9873.19	34884.4	4018.21
Q13751	Q13751	LAMB3_HUMAN	LAMB3	Laminin subunit beta-3	1	AAEESASQIQSSAQR	AAEESASQIQSSAQR	2	AAEESASQIQSSAQR2	5155.43	5265.87	6390.01	5424.93	7668.58	9178.85		1494.3			6200.36	5635.55	3314.13	5298.63	6485.03	4665.96	4014.96			1673.99		4865.36	8701.6	7168.01	7619.02	5255.32	7711.21	3131.29			1476.53	1461.16	8384.34	6352.08	7586.27	5600.23	4514.78	4739.45	4264.29
P78314	P78314	3BP2_HUMAN	SH3BP2	SH3 domain-binding protein 2	1	AAEETTSNNVFPFK	AAEETTSNNVFPFK	2	AAEETTSNNVFPFK2	24250.7	26799.7	20107.9	18289.8							21024.6	22243.2	24207.9	22038.8	14056.7	16317.4						18030.3	20949.1	32392.2	18581.7	18219.6							19483.5	22416.5	25441.6	25090.5	9830.4	15157.2
Q99707	Q99707	METH_HUMAN	MTR	Methionine synthase	1	AAEEVTLQTGIK	AAEEVTLQTGIK	2	AAEEVTLQTGIK2	16470.1	17317.7	11784.4	10963.7	7854.69		3361.31				9085.79	21466	17179.6	16033.2	12164.4	8836.86	4357.68					4365.22	19892	19684.9	14346.7	11835.9	7112.79	4500.58	1814.16	2303.19			10684.8	16879	14992.2	12422.6	10563.8	6485.77	3842.92	1877.41
O95425	O95425	SVIL_HUMAN	SVIL	Supervillin	1	AAEFGEPTSEQTGTAAGK	AAEFGEPTSEQTGTAAGK	2	AAEFGEPTSEQTGTAAGK2	82678	93224.9	79785.3	61082.6	35192.9	12483.2	3893.81		2778.83	3433.91	98236.4	85015.9	70564.8	78132	69312.8	30580.1	12055.6	3947.41	4189.44	2655.08		83194.8	91246.2	96008.1	101538	53756.5	39642.3	10604.1	5175.35	4705.73	2933.2		95714.3	86530.9	77943.8	77768.3	41270.8	35991.3	5789.91	3385.31
P52739	P52739	ZN131_HUMAN	ZNF131	Zinc finger protein 131	1	AAEFLQMLEAIK	AAEFLQMLEAIK	2	AAEFLQMLEAIK2	10761.8	9463.23	5745.03	4266.39	3440		1744.63				9830.64	10504.5	7442.99	6835.73	4629.09	1881.07	1376.29	1266.02	1312.27			10702.3	8850.57	8596.84	5907.04	4274.58	3318.2	1711.8	1610.14				10032.5	9441.73	6806.48	5794.68	3367.44	3302.34	1330.54	1554.11
Q8WUB8	Q8WUB8	PHF10_HUMAN	PHF10	PHD finger protein 10	1	AAEFNSNLNR	AAEFNSNLNR	2	AAEFNSNLNR2	20662.2	19506.6	14033.8	11410.2	8253.13	8356.55	6087.12			2431.94	23597.7	18148.1	23600.1	17804.9	11430.3				4048.94			25855.7	23609.9	17102.8	16895.3	8778.38		9594.4					25599.8	21131.5	17665.6	12481.1	9493.62	11747.2	7720.11	4333.75
Q9NVR2	Q9NVR2	INT10_HUMAN	INTS10	Integrator complex subunit 10	1	AAEFYINYVTR	AAEFYINYVTR	2	AAEFYINYVTR2	35914.9	38960.9	42947.8	34663.7	30608.4	11306					41226.9	42342.7	34764.6	38334.3	41623.9	32548.7	10260.4					33890.1	38149.7	40447.1	49485.7	34584	28385.5	7495.75					33445.3	39148.3	30858.7	29503.5	22846.2	24678.9	3768.61
Q9P253	Q9P253	VPS18_HUMAN	VPS18	Vacuolar protein sorting-associated protein 18 homolog	1	AAEGAEAQGFSGLFAAYTDHPPPFR	AAEGAEAQ(UniMod:7)GFSGLFAAYTDHPPPFR	3	AAEGAEAQ(UniMod:7)GFSGLFAAYTDHPPPFR3	27136.2	38603.9	28951.1								37809.9	38120.5	30194.2	33068.4	24607.5	15903.2						39959.1	39396.7	41758.4	44021.2	27921.5	21852.3			3243.4			39235.5	40834.3	38799.5	34836.6	17227.8	16304.8
Q9P253	Q9P253	VPS18_HUMAN	VPS18	Vacuolar protein sorting-associated protein 18 homolog	1	AAEGAEAQGFSGLFAAYTDHPPPFR	AAEGAEAQGFSGLFAAYTDHPPPFR	3	AAEGAEAQGFSGLFAAYTDHPPPFR3	29977.3	25610	21281.2	18660.5	13438.2	5807.63					27027	27011.2	21256.7	23801.1	18104.5	14473.6	5568.8	2864.96	3639.36			25890.5	28048.8	28004.3	32644.2	18281.1	15190.3	5292.45	3668.74		2411.65		34430	29751.6	24237.9	28210.1	15495.7	10663.3	4016.03
Q9NW13	Q9NW13	RBM28_HUMAN	RBM28	RNA-binding protein 28	1	AAEGVSAADMAK	AAEGVSAADMAK	2	AAEGVSAADMAK2	96204	86238.7	56939.9	20208.3							87968	85150.5	91314.7	54532.3	34246.2							76027.1	100737	82190	48570.3	23790.7							100956	83696.2	98934.3	64019.2	18741.5
Q96T51	Q96T51	RUFY1_HUMAN	RUFY1	RUN and FYVE domain-containing protein 1	1	AAEGWSAPILTLAR	AAEGWSAPILTLAR	2	AAEGWSAPILTLAR2	22239.4	26059.3	22852.9	16759.5	11766.1	4120.06	2188.38	1279.84	1558.75		24044.8	23094.4	18771.5	23016.4	19074.7	13603.6	4132.68	1827.98	1183.67	1652.07	1483.96	22144.7	27186.2	27809.7	32489.7	18477.5	15849	5918.76	2014.03				28893.8	28626.6	24814.4	27786.5	14958.7	15649	3725.91	2191.25
Q9P260	Q9P260	RELCH_HUMAN	RELCH	RAB11-binding protein RELCH	1	AAEHEVPLQER	AAEHEVPLQER	2	AAEHEVPLQER2	50849.7	61442.8	66353.3	60086.8	48992.8	31916	3488.36		4590.69		73431.1	50531.9	39409.4	54770.8	57453.8	51219.4	16488					61302.4	60678.4	65308.7	63603.4	55580.6	64322.5	15688	5682.45	3425.62		1600.84	66087.4	51049.5	51198.4	64830.2	39685.4	49160.1	10066.8
P42338	P42338	PK3CB_HUMAN	PIK3CB	Phosphatidylinositol 4,5-bisphosphate 3-kinase catalytic subunit beta isoform	1	AAEIASSDSANVSSR	AAEIASSDSANVSSR	2	AAEIASSDSANVSSR2	56838.9	61290.6	59183.8	57300.5	49425.9	20674.8					47001.7	56586.5	57686.6	57254.2	62083.7	66270.3	15331.4	10524.8				51645.2	60411.5	62484	70754.1	54209.2	43268.2	21257.6					52585.5	60927.5	46552.8	66208.8	46921	48236.3	12906.3
Q16706	Q16706	MA2A1_HUMAN	MAN2A1	Alpha-mannosidase 2	1	AAEILYYFALR	AAEILYYFALR	2	AAEILYYFALR2	4583.2	4695.23		4754.06							3005.17	4322.34	5392.36	4489.3	4799.18	4987.92	5895.66					4136.08	4162.94	5453.27	5262.25	5042.15	5223.37	6329.85					4234.9	2580.8
Q92614	Q92614	MY18A_HUMAN	MYO18A	Unconventional myosin-XVIIIa	1	AAEINGEVDDDDAGGEWR	AAEIN(UniMod:7)GEVDDDDAGGEWR	2	AAEIN(UniMod:7)GEVDDDDAGGEWR2	29338	32511	27826.6	26474.2	15531.3	3831.02					27639.8	30356.1	22756.5	25779.3	27046.7	14634.6						29396.3	29607.1	23864.9	28502.1	25835.1	21671.2	2961.73					33203.9	28578.3	25126.2	29937.8	23376.8	17138.4	4334.94
Q92614	Q92614	MY18A_HUMAN	MYO18A	Unconventional myosin-XVIIIa	1	AAEINGEVDDDDAGGEWR	AAEINGEVDDDDAGGEWR	2	AAEINGEVDDDDAGGEWR2	34965	43382.4	29889.1	31768.7	22890.5						37343.2	40655	30191.5	35735.8	35503.1	16412.5	4700.41					37830.4	42407.5	34819.1	39025.3	34512.4	24931.9	5057.18	3137.03				42719.3	36619.3	28421	34710.1	24299	22930.4	4122.06
Q99575	Q99575	POP1_HUMAN	POP1	Ribonucleases P/MRP protein subunit POP1	1	AAEISAMLK	AAEISAMLK	2	AAEISAMLK2	13809.5	10653.9	11423.2			9577.32	13182	6768.27					20015.8			9001.74	13020.5	13493.1	11060.7			10579.2	9120.23	11268.7					14798.2	10561.4									13547.8	13778.2
Q9HCS7	Q9HCS7	SYF1_HUMAN	XAB2	Pre-mRNA-splicing factor SYF1	1	AAEIYGVTHTR	AAEIYGVTHTR	2	AAEIYGVTHTR2	50026.5	63234.6	39048								66383.7	29584.7	67987.7	44555.9									58530.9	55054.7	30240.7									62739.4	48052.1
Q9HCS7	Q9HCS7	SYF1_HUMAN	XAB2	Pre-mRNA-splicing factor SYF1	1	AAEIYGVTHTR	AAEIYGVTHTR	3	AAEIYGVTHTR3	10543.1	8364.01	8023.32								8493.83	16978.3	14466	8128.77								9017.85	12295.2	12145.2	7977.84								17748.2	19986.4	17709.9	11101	4770.68
P17568	P17568	NDUB7_HUMAN	NDUFB7	NADH dehydrogenase [ubiquinone] 1 beta subcomplex subunit 7	1	AAELAKGQGPGEVDPKVAL	AAELAKGQ(UniMod:7)GPGEVDPKVAL	2	AAELAKGQ(UniMod:7)GPGEVDPKVAL2	8690.53	8567.75		8874.81	7869.09	6179.33					15129.8	8356.13	7919	9074.24	12852	10473.4	3140.25					9568.33	9776.06	11118	11740.2	6530.68	9305.6	1781.17					14185.9		6991.6	8748.84	3866.24	19826.4
Q9NVM6	Q9NVM6	DJC17_HUMAN	DNAJC17	DnaJ homolog subfamily C member 17	1	AAELAVQNEVGLVDNPLK	AAELAVQNEVGLVDNPLK	2	AAELAVQNEVGLVDNPLK2	35372.9	40069.8	39743.8	35361.1	34979.5	22095.7	9379.34	1565.04			46460.2	44594.1	35918.2	41181.9	43864.2	33466.2	18229.8	4700.22		3061.05	2433.44	28608.7	39658.6	45315.3	44919.6	30842.2	38943.6	12945.2	6979.44	4313.57		1806.51	31565.9	33535.3	38095.1	43188.8	22501.2	35617.1	7774.07	5237.52
Q9UHV9	Q9UHV9	PFD2_HUMAN	PFDN2	Prefoldin subunit 2	1	AAELEMELNEHSLVIDTLK	AAELEM(UniMod:35)ELNEHSLVIDTLK	2	AAELEM(UniMod:35)ELNEHSLVIDTLK2	6510.15					19964.7	45259.9					11168.9	6174.24		8191.98	12573.1	9561.81	12104.2				8445.7					12418.7						5067.63			6738.13		21125.2
Q9UHV9	Q9UHV9	PFD2_HUMAN	PFDN2	Prefoldin subunit 2	1	AAELEMELNEHSLVIDTLK	AAELEMELN(UniMod:7)EHSLVIDTLK	2	AAELEMELN(UniMod:7)EHSLVIDTLK2	114853	106478			109630	180920		15051.4		12362.5	116599				104802			84845.1			16701.1		126138	193052			199481		54579.2	28780.7	10622.3	13154.9		99486			41842.8		79735.5	32370.6
Q9UHV9	Q9UHV9	PFD2_HUMAN	PFDN2	Prefoldin subunit 2	1	AAELEMELNEHSLVIDTLK	AAELEMELNEHSLVIDTLK	2	AAELEMELNEHSLVIDTLK2	79636.2	93477.4	154630	112404			207714	18412.3	22259.3		135435	120473	83187	108010	112464	121222	108800		38490.8	23942.7	22791.8	177588	107455	187932	181322	77165.1		80233.3	53358.9	27891.9	14981.4		120463		67663.7	160315	43417.8	356451		44386.6
Q9UHV9	Q9UHV9	PFD2_HUMAN	PFDN2	Prefoldin subunit 2	1	AAELEMELNEHSLVIDTLK	AAELEMELNEHSLVIDTLK	3	AAELEMELNEHSLVIDTLK3	129435	138016	153232	141895	180849	206222	214433	30319	49667.2	38384.3	153115	197510	141524	181676	191077	183844	184202	205065	94529.5	58651.5	55017.4	140226	161156	209099	207739	159471	211658	170407	139839	72855.2	83224.9	36168.5	115565	110120	109731	139064	77621.7	405780	89022.6	92304.6
Q6PGP7	Q6PGP7	SKI3_HUMAN	SKIC3	Superkiller complex protein 3	1	AAELEPDQLLAWQGLANLYEK	AAELEPDQ(UniMod:7)LLAWQGLANLYEK	2	AAELEPDQ(UniMod:7)LLAWQGLANLYEK2		25193.1		12250.9											17834.3																		25995.3				13254.4
Q6PGP7	Q6PGP7	SKI3_HUMAN	SKIC3	Superkiller complex protein 3	1	AAELEPDQLLAWQGLANLYEK	AAELEPDQLLAWQ(UniMod:7)GLANLYEK	2	AAELEPDQLLAWQ(UniMod:7)GLANLYEK2	23287.2	29922.5	23955.2								28487.5	27295.5		31155		11503.4						26824	29641.7	32089	29897.8	21560.8							28130.5	35013.9	29329.7	29855.7		15079.5	3518
Q6PGP7	Q6PGP7	SKI3_HUMAN	SKIC3	Superkiller complex protein 3	1	AAELEPDQLLAWQGLANLYEK	AAELEPDQLLAWQGLANLYEK	2	AAELEPDQLLAWQGLANLYEK2	34533.6	48334.9	43268.3	26341.2	18419.8						43262.4	45834.6	35527.9	40904.4	33535.9	14848.6					2387.18	35221.1	39971.5	53102.3	44684.1	30866.4	20763.8	4403.13	3342.71				40977	47936.2	40258.4	42727.3	17350.3	15957.4	4957.83	2316.89
Q6PGP7	Q6PGP7	SKI3_HUMAN	SKIC3	Superkiller complex protein 3	1	AAELEPDQLLAWQGLANLYEK	AAELEPDQLLAWQGLANLYEK	3	AAELEPDQLLAWQGLANLYEK3	20000.9	27425.1	24612.1	16707.7	7240.08						20945.5	35926.3	20747	28651.1	18688.1	11860.2		3381.4				24565.7	32389.2	45735.5	34600.3	17570.6	11276.9				1913.28		27375.1	38868	37732.9	34212.7	13245.2	13915.3
O94906	O94906	PRP6_HUMAN	PRPF6	Pre-mRNA-processing factor 6	1	AAELETDIR	AAELETDIR	2	AAELETDIR2	139375	104520	64057.8	15672	11246.9	6116.29					116357	123567	142653	67083.5	13806.8	11553.7		6073.98				113585	110707	112886	38788.1	17532.4	9793.24						111013	112127	104505	52984.2	18333	8614.69
Q86Y79	Q86Y79	PTH_HUMAN	PTRH1	Peptidyl-tRNA hydrolase	1	AAELFGLTAEEVYLVHDELDKPLGR	AAELFGLTAEEVYLVHDELDKPLGR	3	AAELFGLTAEEVYLVHDELDKPLGR3	8131.03	8004.26	5522.08										21346.2	5790.75	6104.89	5773.34						4681.04	71999	5545.25	7926.65	8069.59							7927.18	7263.06	4440.03	5055.17		4642
Q86Y79	Q86Y79	PTH_HUMAN	PTRH1	Peptidyl-tRNA hydrolase	1	AAELFGLTAEEVYLVHDELDKPLGR	AAELFGLTAEEVYLVHDELDKPLGR	4	AAELFGLTAEEVYLVHDELDKPLGR4	4583.27	4017	3933.75	3852.54	2783.45						5030.81	4692.25	9296.57	7506.44		4544.26						4800.91	6047.26	7607.13	6226.95	6489.56	5279.8	1710.47					7759.22	3357.89	4067.02	5251.02	2761.95	4928.04
Q9NVM6	Q9NVM6	DJC17_HUMAN	DNAJC17	DnaJ homolog subfamily C member 17	1	AAELFHQLSQALEVLTDAAAR	AAELFHQLSQALEVLTDAAAR	3	AAELFHQLSQALEVLTDAAAR3																																						42839.1
Q9NR33	Q9NR33	DPOE4_HUMAN	POLE4	DNA polymerase epsilon subunit 4	1	AAELFVETIAK	AAELFVETIAK	2	AAELFVETIAK2	135295	155239	153127	139052	122066	103289	61392.2	28587.4	44271.1	40735	135065	159030	132164	160898	144647	119384	80130	69153.4	38634.8	43402.7	35615.2	124017	144177	153640	137967	122728	140416	69016	61511.8	35101.6	35623.3	32697.2	129466	137676	145799	143174	84320.7	108097	49626.4	41745.8
P35232	P35232	PHB1_HUMAN	PHB1	Prohibitin 1	1	AAELIANSLATAGDGLIELR	AAELIAN(UniMod:7)SLATAGDGLIELR	2	AAELIAN(UniMod:7)SLATAGDGLIELR2	11127	11974.8	13060	16291.7	18298	20314.1	30769.5	6885.62	8551.89	3969.99	17647.6	12494.3	11072.8	16058.7	17760.3	20163.7	14881.5	29232.2	16915.7	9497.4	5039.25	12301.9	11441.9	17304.9	13943.2	14613.9	16192.4	18323.5	17109.7	14617.2	8918.03	3293.05	12173.8	12254.6	10590.4	12021.6	9973.99	19910.6	8088.22	10064
P35232	P35232	PHB1_HUMAN	PHB1	Prohibitin 1	1	AAELIANSLATAGDGLIELR	AAELIAN(UniMod:7)SLATAGDGLIELR	3	AAELIAN(UniMod:7)SLATAGDGLIELR3						486085											456281									474551		546017					418324	490272						502996
P35232	P35232	PHB1_HUMAN	PHB1	Prohibitin 1	1	AAELIANSLATAGDGLIELR	AAELIANSLATAGDGLIELR	2	AAELIANSLATAGDGLIELR2	523346	521870	538773	617307	696837	697060	700483	371277	391766	165013	521791	543221	471296	544672	570537	606309	655126	695326	539439	355958	277436	532553	502215	560524	524181	574720	620233	707648	671220	506202	282506	200486	552347	543304	487343	504973	344482	604646	556583	637397
P35232	P35232	PHB1_HUMAN	PHB1	Prohibitin 1	1	AAELIANSLATAGDGLIELR	AAELIANSLATAGDGLIELR	3	AAELIANSLATAGDGLIELR3	313764	371214	319405	353350	458960		542781	263886	290055	160491	338316	391171	304316	389483	451151	435673		566266	470432	353297	243832	297092	414457	424996	512746		543510		595313	473551	568254	140206			468397	471553	420266	718558	529262
Q7Z6J4	Q7Z6J4	FGD2_HUMAN	FGD2	FYVE, RhoGEF and PH domain-containing protein 2	1	AAELLATWTDK	AAELLATWTDK	2	AAELLATWTDK2	32931.5	40036.4	38273	21699.1	35857.8	37754.6			45324.2	36137.2	34656.2	38592.3	33449.1	35530.4	38112.7	39090.2	38557.6	39109.4	37708.2		41672.2		23705.6	27890.2	35968.3		39595	28015.4	38048.6	36241.4		32939.5	38767.8	36335.7	29305.3	32663.1	36621.6	37804.9	35550.5	38527.7
Q9BUK6	Q9BUK6	MSTO1_HUMAN	MSTO1	Protein misato homolog 1	1	AAELLQDEYSGR	AAELLQDEYSGR	2	AAELLQDEYSGR2	87955.6	95137.1	98400.9	95303.7	88213.9	56223.6	6020.55		4523.14		82807.8	85788.3	73884.5	84588.9	94906.6	88038.1	41172.9	7142.29		2132		80410.1	98905.7	90606.5	100294	89871.1	89278.5	37956.6	5924.91	3631.66			87816.7	86578.4	75767.2	93932.8	72216.7	93983.8	27952.1	4973.36
O15020	O15020	SPTN2_HUMAN	SPTBN2	Spectrin beta chain, non-erythrocytic 2	1	AAELQAQWER	AAELQAQWER	2	AAELQAQWER2	48167	47822.1	47485.5	38141.3	21025.1	11928.9					48637.2	53228.7	44868.7	46620.7	44991.9	22430.2	7767.6					51953.8	46416.7	51678.7	51373.7	41686	24365.4	8942.75	10112.8				46635.6	44694	49292.9	51885	34049.5	22361.3	7862.91	6700.29
Q86XR8	Q86XR8	CEP57_HUMAN	CEP57	Centrosomal protein of 57 kDa	1	AAELQTGLETNR	AAELQTGLETNR	2	AAELQTGLETNR2	16779	15807			13181.3				4345.37		26141.9	13968						10197		3438.16		22598.8	13681.6			9956.6	8904.26						24942.9	9688.33	11439.5	15962.8	11185.9
O75717	O75717	WDHD1_HUMAN	WDHD1	WD repeat and HMG-box DNA-binding protein 1	1	AAELTATQVEEEEEEEDFRK	AAELTATQVEEEEEEEDFRK	2	AAELTATQVEEEEEEEDFRK2		4903.95										3720.15												3958.48	3341.49	2814.54							3797.37	5496.27	3541.49		2757.24	1766.41
O75717	O75717	WDHD1_HUMAN	WDHD1	WD repeat and HMG-box DNA-binding protein 1	1	AAELTATQVEEEEEEEDFRK	AAELTATQVEEEEEEEDFRK	3	AAELTATQVEEEEEEEDFRK3	18130.3	27384.7	29085	13777.9	6028.71			2233.98			17228.5	19648.7	17431.5	25551.1	10805.2	7146.41	2665.12		2080.49		2168.01	20179.2	25570.2	24673.5	23628.6	20028.4	7612.13						18245.3	25870.4	33964.8	21119.1	12880	5706.63
Q08379	Q08379	GOGA2_HUMAN	GOLGA2	Golgin subfamily A member 2	1	AAELWGEQAEAR	AAELWGEQAEAR	2	AAELWGEQAEAR2	80063.3	80590.8	70176.6	60848	43899.9	16513.9	6805.54	3281.56	4970.69	4062.99	80343.4	75672	69696.4	75695.4	61030.6	45311.2	17226.7					76338.8	86464.5	76378.7	76269.7	55109.6	47894.8	19054	10226.5	9173.11	5636.57		82059.1	73118.4	62870.9	73548.7	57923.5	38205.6	13198.5	7726
Q86TM6	Q86TM6	SYVN1_HUMAN	SYVN1	E3 ubiquitin-protein ligase synoviolin	1	AAEMEHLLER	AAEMEHLLER	2	AAEMEHLLER2					26564.6		42913.9	42535.3	55240.1	28667.1							21904	58483.1	61708.2	41063.8	33591.9				23678.6	24320.1			55387.4	48552.9	35726.1	26880.2					20868			31299
Q9GZN2	Q9GZN2	TGIF2_HUMAN	TGIF2	Homeobox protein TGIF2	1	AAEMELQK	AAEMELQ(UniMod:7)K	2	AAEMELQ(UniMod:7)K2												217606
P78318	P78318	IGBP1_HUMAN	IGBP1	Immunoglobulin-binding protein 1	1	AAEMLSQLDLFSR	AAEMLSQLDLFSR	2	AAEMLSQLDLFSR2	85458.1	95429.5	92511.2	90047.7	72969.5	53965.2	14254.2	4372.89	4632.65	1526.58	92839.9	109971	80811.9	101939	102823	74585.4	29605.5	11457.8	5976.32	4665.6	3199.88	93804.8	104227	108788	106629	89944.3	78056.3	34695.3	12356.1	6008.17	3803.57	1680.6	94902.8	101069	92298.6	105557	73539.9	95808.6	21149.4	8056.97
P33176	P33176	KINH_HUMAN	KIF5B	Kinesin-1 heavy chain	1	AAEMMASLLK	AAEMMASLLK	2	AAEMMASLLK2	223279	252335	243719	267264	290497	193416	13341.6	4820.67	5565.77		112456	243442	187647	269918	253002	260192	169984	13417.6	5085.76	4472.13		109837	246862	244156	274162	255167	285062	149448	12574.6	6100.48	6831.17	1594.13	126168	251959	241906	272378	218535	271843	123769	12589
Q6ZVM7	Q6ZVM7	TM1L2_HUMAN	TOM1L2	TOM1-like protein 2	1	AAEMVPDLPSPPMEAPAPASNPSGR	AAEMVPDLPSPPMEAPAPASN(UniMod:7)PSGR	2	AAEMVPDLPSPPMEAPAPASN(UniMod:7)PSGR2	19756.1	19515	19143.6	21272.5						1003.17	18709.2			20715.5	18006.8		4959.36					19374.3	21312.7			20411.5	17377.1		2249.73						13143.9	18946			3557.18
Q6ZVM7	Q6ZVM7	TM1L2_HUMAN	TOM1L2	TOM1-like protein 2	1	AAEMVPDLPSPPMEAPAPASNPSGR	AAEMVPDLPSPPMEAPAPASNPSGR	2	AAEMVPDLPSPPMEAPAPASNPSGR2	11495.2	18852.6	25561.8	23984.2	15868.9							26225.5	15255.2	25526.1	9765.47	16025.6						15722.4		20733.5		24038.1	12602.2	3824.12					15327.7			23976.9	17392.8	10496.2
Q6ICG6	Q6ICG6	K0930_HUMAN	KIAA0930	Uncharacterized protein KIAA0930	1	AAEPEVEVEVYR	AAEPEVEVEVYR	2	AAEPEVEVEVYR2	15829.7	16578.4	19852.2	17778.2	16208	24979.8	18901.9	4975.31			8570.82	18222	17499.4	19203.9	18464.4	22302.2	20142.4	13622.9	4352.88			8029.59	17002.8	14887.1	14059.5	13356.1	14544.5	12478.4	8661.74	4313.73			7992.3	12155.1	13946.8	12461.3	10065.2	17378	12051.9	7852.55
O60524	O60524	NEMF_HUMAN	NEMF	Ribosome quality control complex subunit NEMF	1	AAEPLLTLER	AAEPLLTLER	2	AAEPLLTLER2	108538	120320	101712	96912.7	89412.5	41682.5	9137.85		2624.64		96861.5	95322.5	83336.6	111019	85177.5	84784.4	38286.8	8319.22	4317.51			92710.4	115157	116564	117793	101000	91100.2	44364.7	7689.69				107841	134981	105118	108183	81693.6	93839.6	33527.6	9393.18
Q9C0C2	Q9C0C2	TB182_HUMAN	TNKS1BP1	182 kDa tankyrase-1-binding protein	1	AAEPQEQEFGKSAWIR	AAEPQ(UniMod:7)EQ(UniMod:7)EFGKSAWIR	3	AAEPQ(UniMod:7)EQ(UniMod:7)EFGKSAWIR3	10928.2	6266.68									7128.45		5911.83	5732.19	3800.07										7099.27								9714.68	9198.57	8766.91
Q9C0C2	Q9C0C2	TB182_HUMAN	TNKS1BP1	182 kDa tankyrase-1-binding protein	1	AAEPQEQEFGK	AAEPQEQEFGK	2	AAEPQEQEFGK2	114215	145452	139397	134027	141489	208185	189780	147947	229202	256578	121624	134029	106282	114145	127408	129755	158380	196173	170930	153984	247440	154012	142299	149349	155740	133594	155825	172586	234092	195862	232815	256545	148567	114882	129268	131468	96897.8	123344	138733	164234
Q8IXQ3	Q8IXQ3	CI040_HUMAN	C9orf40	Uncharacterized protein C9orf40	1	AAEPVTFHVPWK	AAEPVTFHVPWK	2	AAEPVTFHVPWK2			15548.9	12134				7426.1		6736.9							15648	11936.8		7783.24	6904.86	16813.6	11923.7			10273.2			13374.6			4768.45	14658.7		15894.2	14242.7		15672.1	8705.4	8351.5
Q00610	Q00610	CLH1_HUMAN	CLTC	Clathrin heavy chain 1	1	AAEQAHLWAELVFLYDK	AAEQAHLWAELVFLYDK	2	AAEQAHLWAELVFLYDK2	6821.61		5161.16	4328.9	2653.91							4936.42	7570.13	4836.74								5526.14	3347.97	5449.47		4585.39	4147.4						9982.79	6970.02	5110.07	8367.6	7732.4	19534.9
Q00610	Q00610	CLH1_HUMAN	CLTC	Clathrin heavy chain 1	1	AAEQAHLWAELVFLYDK	AAEQAHLWAELVFLYDK	3	AAEQAHLWAELVFLYDK3	11188	5866.17	3763.62	3458.82	3944.97	3898.92	2372.09				6648.85	4711.15	11519.1	5381.98	6461.43	4872.41		1502.84				10320.6	7584.5	5814.55	7293.08	5728.78	6664.45						11008.3	7640.32	8381.48	14878.5	11834.2	21944.3	4191.04
P51957	P51957	NEK4_HUMAN	NEK4	Serine/threonine-protein kinase Nek4	1	AAEQEAQLLSQLK	AAEQEAQLLSQLK	2	AAEQEAQLLSQLK2	19864.7	19637.4	14125.2	9401.38							19517.5	17614.5	12001.9	17468.6	8855.26	5647.93	2998.99					16530.8	12824.3	19930.1	18519.5	10260.5	3975.44	2568.68					17781.3	17628.4	21786.8	12771.7	6536.12	5861.7	1639.33
Q9UBV2	Q9UBV2	SE1L1_HUMAN	SEL1L	Protein sel-1 homolog 1	1	AAEQGWVDGQLQLGSMYYNGIGVK	AAEQGWVDGQLQ(UniMod:7)LGSMYYNGIGVK	2	AAEQGWVDGQLQ(UniMod:7)LGSMYYNGIGVK2		19994.7	17426.6			27999.2					34153.2		20170.8	25804.7		24361.8	20770.6							24814.1			33365.8	20069.5					24488.7	15814.2	22183.6	18375.6		44312.7
Q9UBV2	Q9UBV2	SE1L1_HUMAN	SEL1L	Protein sel-1 homolog 1	1	AAEQGWVDGQLQLGSMYYNGIGVK	AAEQGWVDGQLQLGSMYYNGIGVK	2	AAEQGWVDGQLQLGSMYYNGIGVK2		21080.4		20358.9							16591	18703.7			19186.2		19970.6						14842.8		14083.8	10721.7		21133							12530.6
Q9UBV2	Q9UBV2	SE1L1_HUMAN	SEL1L	Protein sel-1 homolog 1	1	AAEQGWVDGQLQLGSMYYNGIGVK	AAEQGWVDGQLQLGSMYYNGIGVK	3	AAEQGWVDGQLQLGSMYYNGIGVK3	6984.02	8734.7	8285.14	8041.11	11394.8	11066.4	5792.2			1017.29	7285.02	8191.5	10615.1	10811.9	11140.7	11258.2	10702.4	5549.54	4156.04	2468.96	2381.01	7825.52	9376.02	7808.98	8291.18	8503.55	11234.6	10013.8	5965.24	2347.92	2501.57	1437.84	10567.4	11262.6	8464.17	6673.97	9601.95	10662	8152.09	6115.45
Q9NS91	Q9NS91	RAD18_HUMAN	RAD18	E3 ubiquitin-protein ligase RAD18	1	AAESAEIEPR	AAESAEIEPR	2	AAESAEIEPR2	22994.6	11976	8423.15		9509.37				6825.07	7746.89	11312.1		20302.3		3840.34			6993		2293.46	2734.76	6730.91		6291.72		3881.99				4035.39	6437.75	4265.25		5966.35	5711.21					3415.46
O60701	O60701	UGDH_HUMAN	UGDH	UDP-glucose 6-dehydrogenase	1	AAESIRRIFDANTK	AAESIRRIFDAN(UniMod:7)TK	2	AAESIRRIFDAN(UniMod:7)TK2	55544.1	57643	59522.3	54932.8	83282.7	119449	106628	82193	86012.1	90328.2	55231.8	48672	39408.9	52572.3	62162.6	56693.6	80872.3	101027	81490.9	70268.5	80844.8	53406.1	44937.3	53161.3	69152.1	60867.4	73422.8	89774.9	84731.4	67199.3	74319.8	60660.2	51271.6	48323.7	49520.4	47283.4	36981.7	73158.5	66593	60629.1
P35606	P35606	COPB2_HUMAN	COPB2	Coatomer subunit beta'	1	AAESLADPTEYENLFPGLK	AAESLADPTEYEN(UniMod:7)LFPGLK	2	AAESLADPTEYEN(UniMod:7)LFPGLK2	328029		335683					10620.3	14704.3	5937.99	341004					390198		48887.9	18538.2	9795.53	7514.85	348011					397160			19960.6	15829.9	4694.85	355024	385833		382682			194536
P35606	P35606	COPB2_HUMAN	COPB2	Coatomer subunit beta'	1	AAESLADPTEYENLFPGLK	AAESLADPTEYENLFPGLK	2	AAESLADPTEYENLFPGLK2		474549		467434	488963	382443	92680.8					448705	385078	448368	506456		297448		19478.6				474362	459725	484444	494855		312398	61226.2						473029		401457	310594	252764	51780.5
Q14676	Q14676	MDC1_HUMAN	MDC1	Mediator of DNA damage checkpoint protein 1	1	AAESLTAIPEPASPQLLETPIHASQIQK	AAESLTAIPEPASPQLLETPIHASQIQK	3	AAESLTAIPEPASPQLLETPIHASQIQK3	2380.35		1422.81	1852.49	1136.29						906.309	1504.54	1635.91	924.515		1063.09	2183.97					2693.36		1858.64	1924.1	1858.74	1574.66	2082.81					1069.27	1056.6	1347.35	2258.86	3462.7	3906.66	3438.73	998.975
Q9BY42	Q9BY42	RTF2_HUMAN	RTF2	Replication termination factor 2	1	AAESVSKPDVSEEAPGPSK	AAESVSKPDVSEEAPGPSK	2	AAESVSKPDVSEEAPGPSK2	83577	107181	96432.7	75704	49736.7	16603.2	4532.35				105099	95518	62012.1	83020.3	73907.8	49569.4	10768	4769.2			4398.78	98722.8	102046	101499	118972	73877.3	69608.3	14774.3	7115.51				108211	93370.8	81218.2	112091	48651.8	52573.8	9290.72	3632.51
Q9BY42	Q9BY42	RTF2_HUMAN	RTF2	Replication termination factor 2	1	AAESVSKPDVSEEAPGPSK	AAESVSKPDVSEEAPGPSK	3	AAESVSKPDVSEEAPGPSK3	60843.9	26189.6	32106.7	43212.8	15160.4	9440.17		4504.47	7105.32		23135.1	52979.1	59443.3	56752.8	34152.5	31959.5	15151.6		8647.17	5860.39	3775.17	31190.6	18663.2	11783	18511	18732.8	11596.3	8789.25		6637.89	6201.41	3812.51	17442.9	13326.1	26880.6	16263.3	28971.2	9080.84	5832.1	4888.32
Q9NZN8	Q9NZN8	CNOT2_HUMAN	CNOT2	CCR4-NOT transcription complex subunit 2	1	AAETDPGMVHLALGSDLTTLGLNLNSPENLYPK	AAETDPGMVHLALGSDLTTLGLNLNSPENLYPK	3	AAETDPGMVHLALGSDLTTLGLNLNSPENLYPK3	6383.97	8185.31	6614.19	5209.97	3926.46						8762.04	11418.9	9387.86	9569.08	11037.4	7407.48						6823.44	7855.22	8807.17	6857.47	5130.01	5597.89						8027.25	9558.36	8665.95	8087.13	3942.42	10027.5
Q5HYK3	Q5HYK3	COQ5_HUMAN	COQ5	2-methoxy-6-polyprenyl-1,4-benzoquinol methylase, mitochondrial	1	AAETHFGFETVSEEEK	AAETHFGFETVSEEEK	2	AAETHFGFETVSEEEK2	16975.4	24522.2	22641.3	23033.4	34439.7	32946.2	29096.1	14040	16586		20327.5	24347.3	18380.5	21355.7	26759.5	21201.3	31155.7	18473.6	20906.6	13125.1	8265.32	17461.7	25670.4	25215.7	21643.5	19916	24154.4	24031.9	28127.5	15333.8	15446.2	5184.02	19452.9	17753.7	23525.8	21813.7	18889.6	23287.2	18097.6	16491.5
Q5HYK3	Q5HYK3	COQ5_HUMAN	COQ5	2-methoxy-6-polyprenyl-1,4-benzoquinol methylase, mitochondrial	1	AAETHFGFETVSEEEK	AAETHFGFETVSEEEK	3	AAETHFGFETVSEEEK3	28066.6	26108.9	22796.2	28557.6	31109.6	39838.5	44660.9	31309	31099.6	21329	23993.2	19421.2	26259.9	24659.6	24210.7	34658.5	36702.1	43036.2	35727.8	14781	14997.4	22998.6	28608.3	21741.8	19603.4	26546.6	28236.2	41938.1	38793.1	37969	27920.3	16788.6	20121.9	20940.2	18055.2	18301.7	25883.2	23736.8	34924	34845.6
Q9Y5A7	Q9Y5A7	NUB1_HUMAN	NUB1	NEDD8 ultimate buster 1	1	AAETVVDPEMTPYLDIANQTGR	AAETVVDPEMTPYLDIAN(UniMod:7)QTGR	2	AAETVVDPEMTPYLDIAN(UniMod:7)QTGR2	70513.7	89359.2		45853.5	23445.7				5275		82432.3	81827.7	71039.7	68571.7	37706.2	18982.7	7072.44					66915.9	86822.4	83822.6	86240.9	43189.5	24776.4	8028.32						83477.1	80010	62301.4	31061.1	11680.5
Q9Y5A7	Q9Y5A7	NUB1_HUMAN	NUB1	NEDD8 ultimate buster 1	1	AAETVVDPEMTPYLDIANQTGR	AAETVVDPEMTPYLDIANQTGR	2	AAETVVDPEMTPYLDIANQTGR2			93330.5								95412.3		91911.7															14503					103165						11331.6	12261.9
Q8N3D4	Q8N3D4	EH1L1_HUMAN	EHBP1L1	EH domain-binding protein 1-like protein 1	1	AAEVEMQLR	AAEVEMQLR	2	AAEVEMQLR2	33687.7	29816.5	29390.7	26665.1	18113.2	7084.83					29087.9	33453.4	34946.8	36224.7	25338.4	18172.2	8222.06	5265.67	3933.3			29815.7	27171.2	24636.8	21564.8	24452.6	18199.9	9344.79					21501.9	19561	24309.7	26212.2	27652.9	16139.2	7225.08	4994.16
Q9UDT6	Q9UDT6	CLIP2_HUMAN	CLIP2	CAP-Gly domain-containing linker protein 2	1	AAEVGDDFLGDFVVGER	AAEVGDDFLGDFVVGER	2	AAEVGDDFLGDFVVGER2	28255.9	30998.6	30300.7	26500.9	21224.8	13434.5	10541.4		6566.62		28237.8	26819.9	27053.7	27873.5	25742.4	23472.4		9173.36				28602.6	27129.5	34725.2	33276.3	35222.4	23162	12089.2	6297.97	7281.88	7216.22		28217.9	31646.9	28971.1	27196.2	22650.6	20048.2	10397.9	4990.39
Q8NCM8	Q8NCM8	DYHC2_HUMAN	DYNC2H1	Cytoplasmic dynein 2 heavy chain 1	1	AAEVLINQLDREHKR	AAEVLIN(UniMod:7)Q(UniMod:7)LDREHKR	2	AAEVLIN(UniMod:7)Q(UniMod:7)LDREHKR2	11518.5	23213.7	20679.4	21826.4	18713	34619.5	23382.2	7003.13	5227.57		10452.8	20391	15454.8	14297	21512.4	25278.5	19913.2	24763.9	11958.1	3494.09		7050.68	15331.3	12240.4	16903.1	13392	14305.6	13881.8	17941.4		1247.74		4534.19	16618	14823.1	13848.7	11558.1	17308.9	15770.1	18330.7
Q8NCM8	Q8NCM8	DYHC2_HUMAN	DYNC2H1	Cytoplasmic dynein 2 heavy chain 1	1	AAEVLINQLDR	AAEVLINQLDR	2	AAEVLINQLDR2	11986.3	14770.8	14995.7	7770.75	6936.93						13357.4	10735.1	12714	11411.8	11448.7								18004.1	19962.6	18933.4	10101.3	9161.56						13364.3	16799.7	10695.5	13439	9995.05	8551.63
Q709C8	Q709C8	VP13C_HUMAN	VPS13C	Intermembrane lipid transfer protein VPS13C	1	AAEVPNEELINLLLK	AAEVPNEELINLLLK	2	AAEVPNEELINLLLK2	23107.3	23630.6	20435.8	20958.6	24908.1	23504.7	4623.59				31370.9	28362.6	16600.1	20835.6	27217.5	26597.8	17899.3					26341.5	24200.6	23773.2	22267.8	18042.9	27695.3	13782.1					30966.5	17715.9	18860.2	21843.9	17569.9	37427.6
Q8N4A0	Q8N4A0	GALT4_HUMAN	GALNT4	Polypeptide N-acetylgalactosaminyltransferase 4	1	AAEVWMDEYK	AAEVWM(UniMod:35)DEYK	2	AAEVWM(UniMod:35)DEYK2	9892.7	13208	9789.73	13149	12135.3						10128.6	9401.13	8585.88	9318.08	11508.1	8698.92	4115.72					12633.5	10228.8	9641.99	8970.18	13033.9	9058.77	3134.42					10511.5	7092.41	8772.31	9940.14	9789.06	9929.86	5659.8
Q10471	Q10471	GALT2_HUMAN	GALNT2	Polypeptide N-acetylgalactosaminyltransferase 2	1	AAEVWMDEYK	AAEVWMDEYK	2	AAEVWMDEYK2	218241	235048	194935	231915	248651	90028.6	27883.2	11142.3	15338.1	9801.96	181428	195155	199503	219830	232265	239644	92922.5	25765.1	15092.1	10908.6	8265.27	193004	265843	246211	274279	295929	273839	95090.5	25953	12854.9	10103.1	7453.2	230037	226981	224136	241385	255874	240057	77610.9	23926
Q6SZW1	Q6SZW1	SARM1_HUMAN	SARM1	NAD(+) hydrolase SARM1	1	AAEWLFPLAFSK	AAEWLFPLAFSK	2	AAEWLFPLAFSK2																								6571.06	7206.88	3774.01									4735.28
Q9NVZ3	Q9NVZ3	NECP2_HUMAN	NECAP2	Adaptin ear-binding coat-associated protein 2	1	AAEWQLDQPSWSGR	AAEWQLDQPSWSGR	2	AAEWQLDQPSWSGR2	112382	140731	133582	126990	132053	90172.1	37811	14721.8	7128.74	6876.59	129295	113945	99226	117485	136827	118092	88418.5	31150.1	13936.1	10488.4	7594.73	115783	118044	130343	141924	132553	135823	97059	43770.2	13551.9	11941.1	8297.46	128296	116818	114012	131834	93260.7	122484	67735.5	29042.9
Q13045	Q13045	FLII_HUMAN	FLII	Protein flightless-1 homolog	1	AAEWYNIDFSLQNQLR	AAEWYN(UniMod:7)IDFSLQNQLR	2	AAEWYN(UniMod:7)IDFSLQNQLR2	14940	12708.8	13347.9	10762.6	7583.94				2411.79			15904.9	14046.9	14923	11090.7	6802.69			1325.42			12404.9	15157.7	12816.5	11338.3								10755.9		8130.22	13768.8		9519.96
Q13045	Q13045	FLII_HUMAN	FLII	Protein flightless-1 homolog	1	AAEWYNIDFSLQNQLR	AAEWYNIDFSLQNQLR	2	AAEWYNIDFSLQNQLR2	19590.7		20197.4		9156.67	3294.43	1796.86		2354.04		23409	23903.8		23253	15172.8	8141.69	4014.51			1663.67		13485.3	20557.7	16688.4	12594.9	11796.5	6690.94						13707.3	12819.7	9486.55		12359.4
Q13045	Q13045	FLII_HUMAN	FLII	Protein flightless-1 homolog	1	AAEWYNIDFSLQNQLR	AAEWYNIDFSLQNQLR	3	AAEWYNIDFSLQNQLR3	5915.16	4952.59	6031.84	3674.18							5590.35	7617.15	7818.8	12348.9		5897.36						5336.03	7565.82	10561.9	7535.05	6562.58								7653.91	8089.01	8725.01	6687.26	10274.6
Q9Y4A5	Q9Y4A5	TRRAP_HUMAN	TRRAP	Transformation/transcription domain-associated protein	1	AAFAMVTHVK	AAFAMVTHVK	2	AAFAMVTHVK2		23174.6															20634	12379.5											15903						16265				15541	12625.4
P62258	P62258	1433E_HUMAN	YWHAE	14-3-3 protein epsilon	1	AAFDDAIAELDTLSEESYK	AAFDDAIAELDTLSEESYK	2	AAFDDAIAELDTLSEESYK2	2050000	2120000	1950000	2060000	2080000	2150000	2230000	1640000	1480000	708541	1560000	2110000	2000000	2030000	2000000	2080000	2150000	2160000	1730000	1090000	546463	1420000	1940000	1850000	2120000	2080000	2110000	2210000	2210000	1850000	1020000	378749	1640000	2000000	2030000	1940000	2080000	1860000	2080000	2230000
P62258	P62258	1433E_HUMAN	YWHAE	14-3-3 protein epsilon	1	AAFDDAIAELDTLSEESYK	AAFDDAIAELDTLSEESYK	3	AAFDDAIAELDTLSEESYK3	98950.4	121143	122032	156641	182888	288214	270871	56972.5	57684.4	18848.1	104710	177949	160182	201392	200001	249003	219096	314187	96121.8	34103.5	12800	148476	222647	214690	232200	216019	265474	287594	391693	161763	38868	13732.4	276129	519750	552791	608736	496270	909423	692305	759494
Q6UWE0	Q6UWE0	LRSM1_HUMAN	LRSAM1	E3 ubiquitin-protein ligase LRSAM1	1	AAFEALQVK	AAFEALQVK	2	AAFEALQVK2	71361.5	60329.1	88275.7	104860							75878.7			83021.3		53333.9							92703.4	70054.9	54958.1					53751.6				70602.5				73799.4
Q13439	Q13439	GOGA4_HUMAN	GOLGA4	Golgin subfamily A member 4	1	AAFEELEK	AAFEELEK	2	AAFEELEK2	16204.4	12729.1	14053.7	9441.86	8733.58						11934.1	11969.5	14058.1	11480.9	9464.28	6616.83						11718.5	12133.6	10717.9	8715.49	8374.93	7537.65						11435.1	14340.5	12741.8	12776.3	12109.4
P49257	P49257	LMAN1_HUMAN	LMAN1	Protein ERGIC-53	1	AAFENWEVEVTFR	AAFENWEVEVTFR	2	AAFENWEVEVTFR2	59182.2	52255.5	47163.4	57668.2	49465	73537.7	77500.1	9875.29	14511.9	9007.02	59871.6	59454.8	81759.6	57174.7	65089.4	79833.8	69245	52512.5	27089.8	20158.4	20837.8	50069.3	61845.6	62262.2	45340.5	47449.2	51171	47269.4	27044.2	22646.2	17469.7	12931.1	47781.9	35167.5	33344.2	41006	33495.5	102319	43029.8	18642.8
P50416	P50416	CPT1A_HUMAN	CPT1A	Carnitine O-palmitoyltransferase 1, liver isoform	1	AAFFVTLDETEEGYR	AAFFVTLDETEEGYR	2	AAFFVTLDETEEGYR2	34267.6	40544.8	32518.6	28723.9	19028.2	5686.94					34329.7	40316.3	41041.5	29821.6	32284.7	23193.3	6689.92					33662	43255.3	33837.1	32599.1	27855.1	22414.7	4091.14					39785.2	23587.5	25634.9	27305.8	22768.5	19481	4398.36
Q2VPB7	Q2VPB7	AP5B1_HUMAN	AP5B1	AP-5 complex subunit beta-1	1	AAFGEALFTAQDEALLLR	AAFGEALFTAQDEALLLR	2	AAFGEALFTAQDEALLLR2	6206.35	7888.55	5188.8	3597.59	3066.07			1058.36			8371.73	8621.58	5645.45	5730.16	5608.2	2700.24	1169.68					7651.24	6580.35	7060	6489.13	5029.64	2673.75	1346.56					7594.4	4922.8	6030.5	3596.17		4860.85
O00273	O00273	DFFA_HUMAN	DFFA	DNA fragmentation factor subunit alpha	1	AAFGEEVDAVDTGISR	AAFGEEVDAVDTGISR	2	AAFGEEVDAVDTGISR2	460511	457474	459067	479366	525750	593372	521802	191367	248241	207565	454913	475607	415338	462870	505879	555506	535110	500253	255524	191206	191922	391284	419962	432075	479919	444521	516907	504262	519273	293981	237063	215333	409777	435211	454052	440584	366570	516967	418735	380621
Q9UQ35	Q9UQ35	SRRM2_HUMAN	SRRM2	Serine/arginine repetitive matrix protein 2	1	AAFGISDSYVDGSSFDPQR	AAFGISDSYVDGSSFDPQ(UniMod:7)R	2	AAFGISDSYVDGSSFDPQ(UniMod:7)R2								15858.1	18479.1		128868	31129.2						21861.5	21517.7											18446	13735.1								22595	14112.1
Q9UQ35	Q9UQ35	SRRM2_HUMAN	SRRM2	Serine/arginine repetitive matrix protein 2	1	AAFGISDSYVDGSSFDPQR	AAFGISDSYVDGSSFDPQR	2	AAFGISDSYVDGSSFDPQR2	32216.3	35347.4	30715.1	26427.2	32393.9	24759.8	29925	13096.5		24266.5	137925	40123.3	24279.4	30778.9	31354.5	28016.8	21322.3	22191.2	14221.2	15686	17907	129763	32433.4	38437	38609.4	32670	34184	24436.4	26059.3	15069	14313.5	19591.9	184051	31907.8	34624.6	31949.4	22226.4	28748.7		18699.2
Q9UQ35	Q9UQ35	SRRM2_HUMAN	SRRM2	Serine/arginine repetitive matrix protein 2	1	AAFGISDSYVDGSSFDPQRR	AAFGISDSYVDGSSFDPQRR	3	AAFGISDSYVDGSSFDPQRR3					1673					1159.83	4777.54	2232.23		1889.33			825.148					3055.2			2825.38	1765.86		2043.91			2119.16		2404.77	1996.36
P31040	P31040	SDHA_HUMAN	SDHA	Succinate dehydrogenase [ubiquinone] flavoprotein subunit, mitochondrial	1	AAFGLSEAGFNTACVTK	AAFGLSEAGFNTAC(UniMod:4)VTK	2	AAFGLSEAGFNTAC(UniMod:4)VTK2	8776.88	7191.62	7704.35		8901.91	10886.7	13506.6	6118.48				8646.07	10152	7174.3	9096.4	11228	10085.6	9282.62	6299.31	3927			5585.53	6519.6	9068.83	7764.3	8540.86	8338.58	11081	6310.39				6810.52	8188.12	7999.26	8170.98	8616.6	6904.67	8416.4
Q12882	Q12882	DPYD_HUMAN	DPYD	Dihydropyrimidine dehydrogenase [NADP(+)]	1	AAFIGIGLPEPNK	AAFIGIGLPEPNK	2	AAFIGIGLPEPNK2	12160	14764.4	22447.3	13915.4	15255.4	21331.8	11630.6		1522.04		12088.1	13457.8	15094.8	17686.1	17101.8	18171	16336.8	4748.94				12799	17615	13237.4	16737.5	16024	20783.5	13211.7	3747.56				13557.7	13571.9	14808.2	15932.7	13920.4	19710.4	15353.5	5245.88
Q96T58	Q96T58	MINT_HUMAN	SPEN	Msx2-interacting protein	1	AAFITYLQAK	AAFITYLQAK	2	AAFITYLQAK2	36943										31468.1		38433.2									43645.1	41722.6	34409.8	32712.3	27819.9							49180.6			18920.7	30328
Q9UHN6	Q9UHN6	CEIP2_HUMAN	CEMIP2	Inactive cell surface hyaluronidase CEMIP2	1	AAFPQYQPVVMLEK	AAFPQYQPVVM(UniMod:35)LEK	2	AAFPQYQPVVM(UniMod:35)LEK2	8503.63	12893.9	15976.9	11619.1	13502.5	14840.1	24240	9350.46	11093.4	12545.8	15583.4	10722.9	12397.7	11175.8	16989.8	13273.7	12537.6	14812.9	8964.64	6951.89	11262.7	12024.8	11512.6	11776.1	11388.1	11464.7	13037.3	8647.33	18206.2	12897.7	10810.4	6112.86	11616.4	14433.6	8429.15	13421.3	13271.1	15578.3	10996.1	10519.5
Q9UHN6	Q9UHN6	CEIP2_HUMAN	CEMIP2	Inactive cell surface hyaluronidase CEMIP2	1	AAFPQYQPVVMLEK	AAFPQYQPVVMLEK	2	AAFPQYQPVVMLEK2	121512	147014	139871	135428	181077	196191	212648	76006.5	104371	83143	136743	159058	107903	152438	156026	162646	161482	176575	103250	73283	67551.1	140520	154691	150887	182605	153425	193996	170644	185127	120168	93768.9	68357.3	155259	143426	140097	164736	116724	261019	138440	154165
Q9UBI1	Q9UBI1	COMD3_HUMAN	COMMD3	COMM domain-containing protein 3	1	AAFQSLLDAQADEAVLDHPDLK	AAFQ(UniMod:7)SLLDAQ(UniMod:7)ADEAVLDHPDLK	2	AAFQ(UniMod:7)SLLDAQ(UniMod:7)ADEAVLDHPDLK2	3265.52										3901.94			5291.34								4738.16											6406.26					6515.5
Q9UBI1	Q9UBI1	COMD3_HUMAN	COMMD3	COMM domain-containing protein 3	1	AAFQSLLDAQADEAVLDHPDLK	AAFQ(UniMod:7)SLLDAQADEAVLDHPDLK	3	AAFQ(UniMod:7)SLLDAQADEAVLDHPDLK3	59988.2	62180.1	69059.1	58481.8	42896.6	12561.8	8770.31		5741.54		57173.8	73995.1	61561.7	70307.1	61280.6	42012.7	16475.1					67142.1	56118.6	55631.5	66361.4	62605.9	42846	10028.2	10628				54101.3	67113.2	64613.9	69755	43704.3	49740	9531.19
Q8WX93	Q8WX93	PALLD_HUMAN	PALLD	Palladin	1	AAFQPEANPSHLTLNTALVESEDL	AAFQPEAN(UniMod:7)PSHLTLN(UniMod:7)TALVESEDL	2	AAFQPEAN(UniMod:7)PSHLTLN(UniMod:7)TALVESEDL2		7319.27										9881.83										8048.9						2139.11									4935.54	6766.05
Q8WX93	Q8WX93	PALLD_HUMAN	PALLD	Palladin	1	AAFQPEANPSHLTLNTALVESEDL	AAFQPEANPSHLTLN(UniMod:7)TALVESEDL	2	AAFQPEANPSHLTLN(UniMod:7)TALVESEDL2			17976.4	12302.9	14134						20109.8		11920.4	16572.5		11389.7						10163.2			18783.8	11054.3	15010.4						13516.4		11868.6	16057.8
Q8WX93	Q8WX93	PALLD_HUMAN	PALLD	Palladin	1	AAFQPEANPSHLTLNTALVESEDL	AAFQPEANPSHLTLNTALVESEDL	2	AAFQPEANPSHLTLNTALVESEDL2	9685.58	15569.2	17700.8	11665.6							11440.4	15289.4	10286.5		14570.6								12679.6	13592.7	10713.9	11667.3	10456.7							14573.1	12499.9	12227.7	8642.97	9766.79
Q9UBI1	Q9UBI1	COMD3_HUMAN	COMMD3	COMM domain-containing protein 3	1	AAFQSLLDAQADEAVLDHPDLK	AAFQSLLDAQ(UniMod:7)ADEAVLDHPDLK	2	AAFQSLLDAQ(UniMod:7)ADEAVLDHPDLK2	6771.27	4409.55	8859.17	7954.11	6368.04						6480.98	6487.08		7517.79		5976.08						4935.01		6344.58	6554.53									7127.35	6445.73	8907.07		10862.9
Q9UBI1	Q9UBI1	COMD3_HUMAN	COMMD3	COMM domain-containing protein 3	1	AAFQSLLDAQADEAVLDHPDLK	AAFQSLLDAQADEAVLDHPDLK	2	AAFQSLLDAQADEAVLDHPDLK2		5276.18	4938.22	5869.74							6598.38	3936	6121.28	4883.24	5103.37	3966.93						5810.18		5859.63	6735.25	3156.04							6011.75	6637.62	3972.03	6475.09	3171.86	6001.97
Q9UBI1	Q9UBI1	COMD3_HUMAN	COMMD3	COMM domain-containing protein 3	1	AAFQSLLDAQADEAVLDHPDLK	AAFQSLLDAQADEAVLDHPDLK	3	AAFQSLLDAQADEAVLDHPDLK3	35703.6	39892.7	42059.5	31282.1	33018.6			3162.12			35058.8	34323.4	31770.7	43178.9	37326.6	28118.4	11679.4	3468.16				30778.4	41076.7	37219.1	44191.4	38114.8	21741	7998.65			3307.79		38496.9	40223.8	36644.7	41561.5	23638.4	32956
Q86XP3	Q86XP3	DDX42_HUMAN	DDX42	ATP-dependent RNA helicase DDX42	1	AAFQSQYK	AAFQSQYK	2	AAFQSQYK2	49350.1	35542.5	49683.6	26263.6								39382.2	59619.2	49147.9								21172.2	29821.9	27911	32180.1								23361.1		28836.3	29479.7
Q13123	Q13123	RED_HUMAN	IK	Protein Red	1	AAFQYGIK	AAFQYGIK	2	AAFQYGIK2	44703.1	34673.8	37244.2	32865.7	20238.4	9401.87	8814.03	5783.88	10875.2	8351.7	45862.8	29480	38757.2	37488.4	30596.6	18208.7	10773.3	12517.6	10176.8	6636.75	8416.42	58652.8	39495	40664.1	35515.7	30851.8	14724.5	10053.4	9766.24	6771.76	10627.9	7049.17	47016.4	25854.3	30144.9	31192.5	29050	11682.5	7086.21	9191.48
Q96CT7	Q96CT7	CC124_HUMAN	CCDC124	Coiled-coil domain-containing protein 124	1	AAFTAFEEAQLPR	AAFTAFEEAQ(UniMod:7)LPR	2	AAFTAFEEAQ(UniMod:7)LPR2		139127		157355					93959.8	175629																		181603	174431			100474			148375		110408
Q96CT7	Q96CT7	CC124_HUMAN	CCDC124	Coiled-coil domain-containing protein 124	1	AAFTAFEEAQLPR	AAFTAFEEAQLPR	2	AAFTAFEEAQLPR2	294440	347278	340936	360776	444001	496782	501259	283773	401846	479733	319604	367940	245776	323387	377768	350330	419696	454844	362656	271881	399279	302303	318717	353190	406515	367962	462625	412366	480760	466258	431797	347672	336678	330096	285465	353789	256275	391879	316758	350374
P19623	P19623	SPEE_HUMAN	SRM	Spermidine synthase	1	AAFVLPEFAR	AAFVLPEFAR	2	AAFVLPEFAR2	885400	1060000	913870	951607	1110000	687300	83557.9	37327	25215.2	20934.8	947196	927549	799989	1000000	981770	842290	559753	70063.5	26352.6	22794.9	21270.4	884257	1010000	1030000	1160000	1070000	1060000	502943	62106.4	26134.7	18026.3	12232.4	906777	1050000	1080000	1070000	830407	885888	499833	73598
P26006	P26006	ITA3_HUMAN	ITGA3	Integrin alpha-3	1	AAFVSEQQQK	AAFVSEQQQK	2	AAFVSEQQQK2	352375		271578	273676		420445	572375	462833	670191	603659	284379	316519	298755	370825	345956	364972	438541	487485	517308	483705	523024	299054	290861		268958	228728	171281		504575	554144	591599	546029	280865		322682	170090		298423	315573	462169
Q13576	Q13576	IQGA2_HUMAN	IQGAP2	Ras GTPase-activating-like protein IQGAP2	1	AAFYEEQINYYDTYIK	AAFYEEQINYYDTYIK	2	AAFYEEQINYYDTYIK2	5292.33	9174.74	6912.32	7032.93	3929.02						7220.74	7338.38	6890.1	7315.27	7278.09	3696.19						6264.42	8310.53	7560.4	8681.71	5046.71	6660.99	2405.94					6972.19	6748.01	6387.18	7520.25	4168.9
Q92925	Q92925	SMRD2_HUMAN	SMARCD2	SWI/SNF-related matrix-associated actin-dependent regulator of chromatin subfamily D member 2	1	AAFYHQPWAQEAVGR	AAFYHQPWAQEAVGR	2	AAFYHQPWAQEAVGR2	34841.2	43526.5	25281.3	20430.9	5414.42						41024.6	24338.7	29257.2	30089.3	13017.5	5386.97						48154.3	40937.6	44859.3	41463.2	10778.9	4694.34	4259.81					39625.6	42783.8	38312.4	39030.3	9324.33	7023.19
Q92925	Q92925	SMRD2_HUMAN	SMARCD2	SWI/SNF-related matrix-associated actin-dependent regulator of chromatin subfamily D member 2	1	AAFYHQPWAQEAVGR	AAFYHQPWAQEAVGR	3	AAFYHQPWAQEAVGR3	35789.7	36212.7	22700.2	12084.9							36190.3	22654.9	33472.5	22805.9	10266.2							35450	32228.5	35408.8	32496.8	18337.9							32886.5	33241.6	43739.1	24375.2	9632.24
Q6ZTW0	Q6ZTW0	TPGS1_HUMAN	TPGS1	Tubulin polyglutamylase complex subunit 1	1	AAGAAESEEDFLR	AAGAAESEEDFLR	2	AAGAAESEEDFLR2	9053.51	7633.15	4591.64	5232.25	3540.9						9223.65	9269.93	5721.06	7282.25	4698.23	3541.92						8881.02	9674.26	7950.58	8015.24	3968.44	3187.27						10012.7	8695.62	7959.88	5992.02	4170.31	3618.91
Q9HBE1	Q9HBE1	PATZ1_HUMAN	PATZ1	POZ-, AT hook-, and zinc finger-containing protein 1	1	AAGAAIAGQASLPVLPGVDR	AAGAAIAGQASLPVLPGVDR	2	AAGAAIAGQASLPVLPGVDR2	14179.4	10848.3	6844.13	4965.61	3121	2865.29	3555.77	1626.81		1452.44	20365.3	8379.56	12502.9	6979.47	2578.3		2952.23	2438.69	2176.35	1777.1	1702.65	16350.9	14277.3	12190.5	10057.4	3000.67	4311.85	4056.13	3095.94	1342.8		776.156	19048.1	12068.6	12310.2	8019.65	4388.63	3981.49	3131.78	2622.68
Q562E7	Q562E7	WDR81_HUMAN	WDR81	WD repeat-containing protein 81	1	AAGADPGEGEEGR	AAGADPGEGEEGR	2	AAGADPGEGEEGR2	12622.1	16329.4	14489.1								12787.6	17366.3	14600.3	13052.4	10418.8							21981.8	20226.9	16724.6	19731.5								28595.8	13481.4		10634.1
O75175	O75175	CNOT3_HUMAN	CNOT3	CCR4-NOT transcription complex subunit 3	1	AAGALLNGPPQFSTAPEIK	AAGALLNGPPQ(UniMod:7)FSTAPEIK	2	AAGALLNGPPQ(UniMod:7)FSTAPEIK2				44480	35520.5	10459.6	5205.88					54344.4	45228.4	54483.5			8224.67					60758.7	53186.3	63936	67765.3		38824.3			3522.97					59832.1	60417.5	43371.9		5546.68
O75175	O75175	CNOT3_HUMAN	CNOT3	CCR4-NOT transcription complex subunit 3	1	AAGALLNGPPQFSTAPEIK	AAGALLNGPPQFSTAPEIK	2	AAGALLNGPPQFSTAPEIK2	79012.1	98282	87895.2			21952.1	10892.9	2444.62	5775.9		93440	79221.1	73254.9	78107	75181.9	41225.8	11901.5	6879.05				83216.4	91546.9	99812.6	97334.3	68877.5	60648.1	13842	8045.03	4558.91	5086.32		95800.8	98756	82102.9	96947.1	42826.6	76709.3	12180.6	5056.88
Q9NSD9	Q9NSD9	SYFB_HUMAN	FARSB	Phenylalanine--tRNA ligase beta subunit	1	AAGASDVVLYK	AAGASDVVLYK	2	AAGASDVVLYK2	116160	113628	126177	133239	115370	35971.3	15759.8	3793.29	5832.46	3583.52	95261.9	119171	121724	130974	131390	105792	35604	11743.8	6457.91	5090.17	2066.78	96157.8	117224	123500	109604	134207	94731.8	27447.6	13057.1	8299.94	4321.09	2385.63	75255.5	113535	105576	119104	135511	87964.2	30037.6	12546.6
Q86UP2	Q86UP2	KTN1_HUMAN	KTN1	Kinectin	1	AAGDTTVIENSDVSPETESSEK	AAGDTTVIEN(UniMod:7)SDVSPETESSEK	2	AAGDTTVIEN(UniMod:7)SDVSPETESSEK2	117217	134686	131519	107804	88323.9	68783.3	23771.8	5383.28	7922.29	4371.21	130078	123952	105731	118406	119047	81238.7	46309.2	11956.7	6443.92	4588.25	3643.7	124843	137750	115612	126161	89467.4	96818		13264.4		4771.45	2726.69	135434	110672	115681	116499	73254.1	83705	40419.7
Q86UP2	Q86UP2	KTN1_HUMAN	KTN1	Kinectin	1	AAGDTTVIENSDVSPETESSEK	AAGDTTVIENSDVSPETESSEK	2	AAGDTTVIENSDVSPETESSEK2																94454.1	56710.7	12502.2			4597.42							57557.7		7359.48	6762.46	5028.36								15777.5
Q5VTR2	Q5VTR2	BRE1A_HUMAN	RNF20	E3 ubiquitin-protein ligase BRE1A	1	AAGEPGTSMPPEK	AAGEPGTSM(UniMod:35)PPEK	2	AAGEPGTSM(UniMod:35)PPEK2	3297.17	4716.6	5605.08	2731.45							1942.57	5181.55	6181.38	3881.72	2288.52		626.352					873.985	5223.8	4335.77	4388.98									3430.92	3410.23	2591.71	2771.82
Q5VTR2	Q5VTR2	BRE1A_HUMAN	RNF20	E3 ubiquitin-protein ligase BRE1A	1	AAGEPGTSMPPEK	AAGEPGTSMPPEK	2	AAGEPGTSMPPEK2	21388.9	25146.9	24620.7	10897.7	7767.12	4383.97					18768.5	30932.7	21144.5	23376.9	13045.7		4849.44					27581.4	32012.5	24904.5	29622.5	9914.45	4824.49		3978.88				23997.4	18260.8	24343.9	21679.4	11100.1	6728.98	3703.11
Q9Y5K8	Q9Y5K8	VATD_HUMAN	ATP6V1D	V-type proton ATPase subunit D	1	AAGEVLEPANLLAEEK	AAGEVLEPAN(UniMod:7)LLAEEK	2	AAGEVLEPAN(UniMod:7)LLAEEK2					9319.25		13198.1	6454.71					4414.81				12379.3	13604.5			7670.76			3865.39				6748.27	8608.23			7643.75		3628.56				7637.54	7491.27
Q9Y5K8	Q9Y5K8	VATD_HUMAN	ATP6V1D	V-type proton ATPase subunit D	1	AAGEVLEPANLLAEEK	AAGEVLEPANLLAEEK	2	AAGEVLEPANLLAEEK2	3932.08	4017.93	3488.08	3814.04	3581.96	9837.37	15283.5	3772.26	5588.09	3498.69	3098.38	3958.14	3091.34	3050.8	5287.39	4681.8	6480.06	9038.52	7525.92	4052.15	4443.95	3207.94	3546.05		3637.94	3600.46	4828.84	3508.08	5936	7305.77	3546.62	4412.39	3540.4	2845.61	4705.3	4209.37	3453.47	6505.18	5472.26	9023.65
Q9Y5K8	Q9Y5K8	VATD_HUMAN	ATP6V1D	V-type proton ATPase subunit D	1	AAGEVLEPANLLAEEKDEDLLFE	AAGEVLEPANLLAEEKDEDLLFE	2	AAGEVLEPANLLAEEKDEDLLFE2	113265	113660	107169	109810	148924	183962	203175	57848.7	91061.1	55629.6	101939	123306	95011.3	117578	122442	149191	149766	150319	126842	72265.2	45890.3	106265	108107	113341	108131	103104	133329	144552	174385	100210	71992.3	44845.3	117118	121508	121520	141756	102625	160262	114289	106359
O95786	O95786	RIGI_HUMAN	RIGI	Antiviral innate immune response receptor RIG-I	1	AAGFDEIEQDLTQR	AAGFDEIEQDLTQR	2	AAGFDEIEQDLTQR2	6041.54	6341.73	6047.04								5649.12	5420.83	5889.12	6240.27	3218.18								8030.62	5742.84	6857.6	5545.45	3334.73	2288.45					5996.03	7086.02			2938.19
P22102	P22102	PUR2_HUMAN	GART	Trifunctional purine biosynthetic protein adenosine-3	1	AAGFKDPLLASGTDGVGTK	AAGFKDPLLASGTDGVGTK	2	AAGFKDPLLASGTDGVGTK2	98053.8	129515	91586.2	118438	101571	24673.9	4464.51				105466	123242	82570	101783	108420	71056.9	22417	5067.75				89826.9	98558.4	133830	144719	89570	101243	23307.6	3632.37				89615.7	132821	109772	139518	57173.1	87255.1	17449.2	4147.63
P22102	P22102	PUR2_HUMAN	GART	Trifunctional purine biosynthetic protein adenosine-3	1	AAGFKDPLLASGTDGVGTK	AAGFKDPLLASGTDGVGTK	3	AAGFKDPLLASGTDGVGTK3	30649.5	21967	22554.3	29130.6	30118	7399.63	4492.92	2737.22	3469.85		17479.1	16844.1	39098.6	24572.7	16055.7	21880.5	15208.3	5720.88	3847.52	2859.16		24658.7	27088.8	28605.3	21247.9	48817.5	24817.5	21405.7		4517.35	3549.98		13945.1	22789.9	26012.8	21331.7	63728.6	20150.3	20984	6087.95
Q7Z478	Q7Z478	DHX29_HUMAN	DHX29	ATP-dependent RNA helicase DHX29	1	AAGFSSSTTSTSWEGNR	AAGFSSSTTSTSWEGNR	2	AAGFSSSTTSTSWEGNR2		3176.43	2636.91	5483.03	4124.7						4125.09		4889.37	3910.3	4629.33		3686.91					9653.47	4102.37	5488.8	3526.33	4192.55	4636.04	2632.62					4757.28	6390	4892.67	5813.9	4907.55	5529.41	3836.59
P56182	P56182	RRP1_HUMAN	RRP1	Ribosomal RNA processing protein 1 homolog A	1	AAGGFTHDELLK	AAGGFTHDELLK	2	AAGGFTHDELLK2	18356.2	13726.1	14316.7	11155.7		5251.07	10402.9	16946.9	19253.3	15692.5	42548.2	13730.9	8862.33	11981.2		9144.98	8015.96	13657.7	17731	12394.1	8623.49	24818.8	14630.4	10707.4	13522.7		10779.2	8122.14	16365.7	13492.5	14647.5	9077.54	47706.1	12928.4	13830.3	10103.5	10501.3	7018.26	5722.16	9344.79
Q9C0H9	Q9C0H9	SRCN1_HUMAN	SRCIN1	SRC kinase signaling inhibitor 1	1	AAGGGGPLYGDGYGFR	AAGGGGPLYGDGYGFR	2	AAGGGGPLYGDGYGFR2	3361.03	2708.1									2535.93	1480.1				1276.75							2624.72	1491.46									2414.55	1661.56	2557.24
Q8NDF8	Q8NDF8	PAPD5_HUMAN	TENT4B	Terminal nucleotidyltransferase 4B	1	AAGGGRADGGGVVYSGTPWK	AAGGGRADGGGVVYSGTPWK	2	AAGGGRADGGGVVYSGTPWK2	4015.26		4258.6	6921.16	5774.14	4155.38	5408.25				1688.48	6066.88	5586.24		5437.16	7995.16	6120.55	8646.63				4828.47	5953.89	2754.18	4644.3	3962.17	5900.58	7700.95	5382.1	5980.35			5592.41	4426.93	5970.04	5388.26	3932.88	6201.35	5255.54	7430.1
P55084	P55084	ECHB_HUMAN	HADHB	Trifunctional enzyme subunit beta, mitochondrial	1	AAGGQGHAMIVEAYPK	AAGGQGHAMIVEAYPK	2	AAGGQGHAMIVEAYPK2	3015.1			4067.63							3005.58	2991.61	1909.6	1881.37	2636.86							2684.02	2381.11				2402.67						3566.77		4136.72
P28838	P28838	AMPL_HUMAN	LAP3	Cytosol aminopeptidase	1	AAGIDEQENWHEGK	AAGIDEQENWHEGK	2	AAGIDEQENWHEGK2	275533	339234	325626	318036	387419	530690	556762	207683	333277	317469	359860	297538	215653	231023	314634	325202	340031	336997	250556	182953	221985	328041	299121	275829	335525	266924	367235	303243	329257	248380	242617	224937	288096	256225	225812	293927	187095	318350	193469	194045
P28838	P28838	AMPL_HUMAN	LAP3	Cytosol aminopeptidase	1	AAGIDEQENWHEGK	AAGIDEQENWHEGK	3	AAGIDEQENWHEGK3	202654	214859	214235	253524	261332	322472	311416	276041	350410	390604	221464	226836	210181	193869	264666	296059	308403	350437	297356	315337	372841	210698	259819	248768	272240	260927	350501	309666	387303	387679	426133	405993	256282	264356	253576	274507	233811	294142	289311	322044
P28838	P28838	AMPL_HUMAN	LAP3	Cytosol aminopeptidase	1	AAGIDEQENWHEGKENIR	AAGIDEQENWHEGKENIR	3	AAGIDEQENWHEGKENIR3		5258.68			7581.18						4827.56			5349.63										6611.23	6973.04													5475.42
Q9NYP3	Q9NYP3	DONS_HUMAN	DONSON	Protein downstream neighbor of Son	1	AAGLAGSDLITALISPTTR	AAGLAGSDLITALISPTTR	2	AAGLAGSDLITALISPTTR2	4823.25	4635.17	2790.3	4362	2577.82						5438.8		4080.81	4558.77	4646.51	3385.89						3526.67	4465.97	4806.88	7381.07	3972.28	3334.72							4987.67	5925.67		3063.21	4660.04
Q8IUD2	Q8IUD2	RB6I2_HUMAN	ERC1	ELKS/Rab6-interacting/CAST family member 1	1	AAGLQAEIGQVK	AAGLQAEIGQVK	2	AAGLQAEIGQVK2	19414.6	22301.2	18364.9	13309.3	9230.14	3418.96	1296.79				23836.2	20086.7	17314.4	21211	12234.1	6730.96	2918.32	1276.82	1353.6			20580.2	21856	21465.9	18867.6	10392.8	9823.75	3715.52	1580.37	1946.13			25277.2	18746.5	19560.3	20287	10365	7885.46	2574.22	1770.84
Q9BW92	Q9BW92	SYTM_HUMAN	TARS2	Threonine--tRNA ligase, mitochondrial	1	AAGLVSDLDADSGLTLSR	AAGLVSDLDADSGLTLSR	2	AAGLVSDLDADSGLTLSR2	26762.6	28852.2	23888.8	16160	16031.9	10256.8					33699.6	36155.2	25463.5	27394.7	20936.5	14824.5	4928.31					30927.3	30416.2	31566.7	27050.1	12138.5	14552.9	5123.29	2531.61				35708.6	24989.3	24664.1	24016.8	11034.3	16117.8	5024.74	2098.83
Q13144	Q13144	EI2BE_HUMAN	EIF2B5	Translation initiation factor eIF2B subunit epsilon	1	AAGMNMEEEEELQQNLWGLK	AAGM(UniMod:35)NMEEEEELQQNLWGLK	3	AAGM(UniMod:35)NMEEEEELQQNLWGLK3					2237.92						2011.94		1632.26										2297.6			1325.17								2242.36	2234.34
Q13459	Q13459	MYO9B_HUMAN	MYO9B	Unconventional myosin-IXb	1	AAGMSSPGAQSHPEELPR	AAGM(UniMod:35)SSPGAQSHPEELPR	3	AAGM(UniMod:35)SSPGAQSHPEELPR3	1828.24	2948.84	2546.07	1528.46							2481.43	2248.18	1920	1605.75								2597.36				2260.06	1637.17						1736.29		2088.41
Q13144	Q13144	EI2BE_HUMAN	EIF2B5	Translation initiation factor eIF2B subunit epsilon	1	AAGMNMEEEEELQQNLWGLK	AAGMN(UniMod:7)MEEEEELQQNLWGLK	2	AAGMN(UniMod:7)MEEEEELQQNLWGLK2		25389.6					3659.06					27445.9			35268.6	28331.4		3365.8						33357.3	31161.8	38004.4	34120.6		3188.08				31353.3		44002.7	37601.2	35828.3	8481.25
Q13144	Q13144	EI2BE_HUMAN	EIF2B5	Translation initiation factor eIF2B subunit epsilon	1	AAGMNMEEEEELQQNLWGLK	AAGMNMEEEEELQ(UniMod:7)QNLWGLK	2	AAGMNMEEEEELQ(UniMod:7)QNLWGLK2		31347	36253.6			14411.8					37666.4	31222			46376.6							29728.4		33913.3			38192.4	15526					42116	36999.7	33392.9	30935.6
Q13144	Q13144	EI2BE_HUMAN	EIF2B5	Translation initiation factor eIF2B subunit epsilon	1	AAGMNMEEEEELQQNLWGLK	AAGMNMEEEEELQQNLWGLK	2	AAGMNMEEEEELQQNLWGLK2	39927.2	38153.5	41077.5	42630.7	50841.5	18683.5					44933.6	36866.2	31900.5	43338.8	34454.1	41845.9	19746.6	4285.09				43179.1	43639.2	31815.4	37522.3	49263.9		16924.1					36297.9	44306.7	48874	42869.9		8456	16295.8	4570.75
Q13144	Q13144	EI2BE_HUMAN	EIF2B5	Translation initiation factor eIF2B subunit epsilon	1	AAGMNMEEEEELQQNLWGLK	AAGMNMEEEEELQQNLWGLK	3	AAGMNMEEEEELQQNLWGLK3		9050.07	13278.4														3754.54									11323.5
Q9UN79	Q9UN79	SOX13_HUMAN	SOX13	Transcription factor SOX-13	1	AAGMPLAQPLVEHYVPR	AAGMPLAQPLVEHYVPR	3	AAGMPLAQPLVEHYVPR3	7264.11	8355.89	7569.46	4216.27	3515.28						8988.59	10599.8	7653.65	8137.9	3680.25	3750.85	2188.04					9064.39	7743.12	10718.3	9719.96	3933.88	3161.27						6136.42	9770.25	8675.89	8950.53	4075.51	2976.12	1668
Q13459	Q13459	MYO9B_HUMAN	MYO9B	Unconventional myosin-IXb	1	AAGMSSPGAQSHPEELPR	AAGMSSPGAQSHPEELPR	2	AAGMSSPGAQSHPEELPR2	7585.42	15706.7	6773.91	7198.86	4057.78	2430.66					12016.2	9260.09	7854.79	9962.39	7925.57	4660.77	2848.52					13723.2	10219.6	11081.8	13317.7	6339.08	5832.99						13281.1	10095.9	7672.99	12927.5	3853.35	8504.41
Q13459	Q13459	MYO9B_HUMAN	MYO9B	Unconventional myosin-IXb	1	AAGMSSPGAQSHPEELPR	AAGMSSPGAQSHPEELPR	3	AAGMSSPGAQSHPEELPR3	62927.1	66432.9	67563.8	55372.6	40927.5	10781.2	4235.28				70030.3	78550.8	57011.7	66795.3	51144.6	37067.2	12654.5	3764.36	2234.22	2744.57		62766.6	75742.7	80523.5	70711.1	56309	43067.2	8690.78		2243.27	1568.47		71319.5	70848.7	71673.9	72974.8	45215.7	34695.9	7847.74	3722.1
Q14676	Q14676	MDC1_HUMAN	MDC1	Mediator of DNA damage checkpoint protein 1	1	AAGNPGSLAAPIDHKPCSAPLEPK	AAGNPGSLAAPIDHKPC(UniMod:4)SAPLEPK	3	AAGNPGSLAAPIDHKPC(UniMod:4)SAPLEPK3	747.435	1040.73				833.028						718.755	1152.86	595.112	1352.42		1784.48		464.265						826.751	822.661		1047.71						1418.54	1414.74	2128.96	1429.15	1597.01
Q9NPG3	Q9NPG3	UBN1_HUMAN	UBN1	Ubinuclein-1	1	AAGNSEFTLPAPSK	AAGNSEFTLPAPSK	2	AAGNSEFTLPAPSK2	250339	300567	124185	120074							246892	290951	190788	149689								209920	342958	292738	230449	161819	120693						323076	285561	299578	148172	101632	94587.5
Q96KM6	Q96KM6	Z512B_HUMAN	ZNF512B	Zinc finger protein 512B	1	AAGPASPPEEDPER	AAGPASPPEEDPER	2	AAGPASPPEEDPER2	25571.7	28961.8	26322.9	26943.8	29379.7	18628	12757.6	12670.6	11440.6	5518.18	21570.1	26715.3	13829.2	23228.4	27462.5	22772	17867.1	13988.3	11146.9	4950.75	5342.86	22456.6	26196.2	24509.2	27980.6	23949.9	26379.8	16672.8	14025.3	11505.2	9760.97	7885.34	24017.9	27715.4	23662.5	30843.9	16567.9	22633.4	17635.9	11835.7
O95714	O95714	HERC2_HUMAN	HERC2	E3 ubiquitin-protein ligase HERC2	1	AAGPEPQALDEFTSLLIADDTR	AAGPEPQALDEFTSLLIADDTR	2	AAGPEPQALDEFTSLLIADDTR2	22709.2	29619.4	28547.2	16913.8	14045.5						36159.4	26973.8	23484.9	26309.4	25385.4	16686.1						31522.6	29855	27664.1	30893	16585.3	19095.6						36327	27282.3	29935.9	21459.4	20041.4	18261.4	5571.98
Q86VI3	Q86VI3	IQGA3_HUMAN	IQGAP3	Ras GTPase-activating-like protein IQGAP3	1	AAGPGWAAYER	AAGPGWAAYER	2	AAGPGWAAYER2	44240.6	41655.2	26258.9	20276.6	10576.2						41552	30297.9	35957.3	26816.4	23411.2	11049.5	5546.74					46165.8	43339.2	44264.1	37346.7	21484.7	12921.8	9758.51					42825.9	46247.5	47113.9	33318.8	14189.4	12768.2
Q9BQ69	Q9BQ69	MACD1_HUMAN	MACROD1	ADP-ribose glycohydrolase MACROD1	1	AAGPLLTDECR	AAGPLLTDEC(UniMod:4)R	2	AAGPLLTDEC(UniMod:4)R2	16103.6	17502.2	17308.6	16253.2	7173							19929.5	17559.6	12602.1	12547.8	8410.34						4678.1	19763.3	21235	18167.9	14208.6								21258	22893.4	21422.1	10924.7
P27694	P27694	RFA1_HUMAN	RPA1	Replication protein A 70 kDa DNA-binding subunit	1	AAGPSLSHTSGGTQSK	AAGPSLSHTSGGTQSK	2	AAGPSLSHTSGGTQSK2			6528.41	9247.58							9473.28											18759.9	11175.5	9129.1	13178.1									10306.7		14390.3	9219.3	11283.4
P27694	P27694	RFA1_HUMAN	RPA1	Replication protein A 70 kDa DNA-binding subunit	1	AAGPSLSHTSGGTQSK	AAGPSLSHTSGGTQSK	3	AAGPSLSHTSGGTQSK3	5481.65		4290.85				830.987				3703.82		15041.1	9340.18			5838.34						7951.01	11516.5	8285.8	8830.78	5117.92												7079.83
Q96L91	Q96L91	EP400_HUMAN	EP400	E1A-binding protein p400	1	AAGQTVVAQPVHMQQLLK	AAGQTVVAQ(UniMod:7)PVHMQQLLK	2	AAGQTVVAQ(UniMod:7)PVHMQQLLK2		2131.76									2074.84														2233.69								3200.8	2171.35	3195.09	2750.09
Q96L91	Q96L91	EP400_HUMAN	EP400	E1A-binding protein p400	1	AAGQTVVAQPVHMQQLLK	AAGQTVVAQPVHMQQLLK	2	AAGQTVVAQPVHMQQLLK2	2670.65	2429.59									1964.04	1085.03	2242.7										1925.99	1338.62
Q96L91	Q96L91	EP400_HUMAN	EP400	E1A-binding protein p400	1	AAGQTVVAQPVHMQQLLK	AAGQTVVAQPVHMQQLLK	3	AAGQTVVAQPVHMQQLLK3	2670.55	2245.4	1487.5								3570.08	1250.9	4152.51	2133.85	1120.49							5390.17	2585.58	2563.11	2140.78								2157.16	1994.2	2965.96	2153.96	1606.45
Q7L1T6	Q7L1T6	NB5R4_HUMAN	CYB5R4	Cytochrome b5 reductase 4	1	AAGSDGTELFDQVHR	AAGSDGTELFDQVHR	2	AAGSDGTELFDQVHR2	7625.03	10026	9116.35	7963.16	10515	13305.9						7728.01	7645.05	5753.71	9137.23	7867.02	9071.81						5972.05	6347.83	7221.95	7118.56	8490.82						8581.6	8164.22	6110.48	8960.72	6367	9427.39	7897.89
Q7L1T6	Q7L1T6	NB5R4_HUMAN	CYB5R4	Cytochrome b5 reductase 4	1	AAGSDGTELFDQVHR	AAGSDGTELFDQVHR	3	AAGSDGTELFDQVHR3	13445.5	13468.1	10098.3	16744.8	15559.5	10810.3	3839.05				13295.8	12330.8	13259.9	12000.5	14499.9	13983.2	11667	2058.24			1665.99	9755.81	13325.5	12425.6	12261	15437.7	13383.4	12005.4					15240.8	10937	11162	12068.8	12591.7	14644.1	11545.6	2430.16
O75369	O75369	FLNB_HUMAN	FLNB	Filamin-B	1	AAGSGELGVTMK	AAGSGELGVTM(UniMod:35)K	2	AAGSGELGVTM(UniMod:35)K2	14370.1	13207.9	14720.6	18064.9	13617.2	12032.1					11189.2	12148.7	13300.3	14769.6	16878.2	13153.3						11347.8	12743.1	14765.9	14480.5	11791.3	10147.8	9602.14					13790.8	14831.9	13489	13686.3	12278.2	14241.6	7852.52
O75369	O75369	FLNB_HUMAN	FLNB	Filamin-B	1	AAGSGELGVTMK	AAGSGELGVTMK	2	AAGSGELGVTMK2	189699	205970	193480	204209	192198	103331	11875.6	7410.33	10751.1	4640.4	163543	209073	166984	205696	203218	185799	90407.3	13042.8	8215.08	8066.41	5803.91	160986	195536	218563	207795	198094	181063	79475.6	15500	8918.25	8492.07		172558	206077	191522	196578	183285	183670	75993.5	13970
Q9C026	Q9C026	TRIM9_HUMAN	TRIM9	E3 ubiquitin-protein ligase TRIM9	1	AAGSGVSDYDYLDLDK	AAGSGVSDYDYLDLDK	2	AAGSGVSDYDYLDLDK2	9772.37	9033.69	6309.48	6953.65								7952.93	4891.23	8137.36								6951.47	6836.04	8809.68	7576.59	6308.51							10325.5	7836.02	8013.24	6592.11
Q9BZE9	Q9BZE9	ASPC1_HUMAN	ASPSCR1	Tether containing UBX domain for GLUT4	1	AAGSPSPLPAPDPAPK	AAGSPSPLPAPDPAPK	2	AAGSPSPLPAPDPAPK2	42688.3	54753.1	45508	51447.4	52896.7	32600.5	4791.3				42262.4	51388	36398	42821.2	53891.6	48776.2	22723.7	4430.7				46642.8	56499	59704.3	68068.6	56668.3	55583.6	29763.4	3760				57746.6	57961.4	55648.6	65959.8	40504	53627.2	24490.2	6257.32
Q5T013	Q5T013	HYI_HUMAN	HYI	Putative hydroxypyruvate isomerase	1	AAGSSGFEAVEVAWPYAETPEALAR	AAGSSGFEAVEVAWPYAETPEALAR	2	AAGSSGFEAVEVAWPYAETPEALAR2	11233	11600.7	13637.5	13512.7	15099.6	16773.8	22527	3709.65	8351.07	8214.01	11781.4	12622.8	12077.7	9434.21				13320.2	7614.06	8578.61	7596.35		10157.3	14135.9	17161.7	13560.3		12863.9	11079.4	7317.62	5033.31	4768.26	11883	10221.4	5715.46	6578.83		13107.9	7098.42
Q8WZ64	Q8WZ64	ARAP2_HUMAN	ARAP2	Arf-GAP with Rho-GAP domain, ANK repeat and PH domain-containing protein 2	1	AAGTDGNALQDQQLSK	AAGTDGNALQDQQLSK	2	AAGTDGNALQDQQLSK2			4168.59																			3963.37											5689.67		4146.9
Q8N5M9	Q8N5M9	JAGN1_HUMAN	JAGN1	Protein jagunal homolog 1	1	AAGTDGSDFQHR	AAGTDGSDFQHR	2	AAGTDGSDFQHR2	181794	172516	144093	169208	200012	210548	273435	338185	419769	385576	161642	157007	169515	190692	218964	288667	293582	385017	442547	326490	319982	100966	166931	159058	124433	242268	200190	291466	413394	429879	475806	265682	217291	103962	112474	124300	229495	169846	295137	335862
P10586	P10586	PTPRF_HUMAN	PTPRF	Receptor-type tyrosine-protein phosphatase F	1	AAGTEGPFQEVDGVATTR	AAGTEGPFQEVDGVATTR	2	AAGTEGPFQEVDGVATTR2	14043.5	25075.1	22480.7	16787.6	15283.9	10361.3					21141.7	14835.2	18242.7	20573.6	23563.8	14766.9	8307	12366.3	8284.92	5421.68		26192.5	19793.7	16261.3	22388.3	14060.6	12780.5	10478.3	7782.75	4970.21		10454.4	42936.3	11178.4	17614.6	15160.2	14150.9	16104.6	6332.84
P23508	P23508	CRCM_HUMAN	MCC	Colorectal mutant cancer protein	1	AAGVGSSPGDQSGDENITQMLK	AAGVGSSPGDQSGDEN(UniMod:7)ITQMLK	2	AAGVGSSPGDQSGDEN(UniMod:7)ITQMLK2			7446.2	11510.5												6816.58							8879.68	8868.15										7074.5
P23508	P23508	CRCM_HUMAN	MCC	Colorectal mutant cancer protein	1	AAGVGSSPGDQSGDENITQMLK	AAGVGSSPGDQSGDENITQ(UniMod:7)MLK	2	AAGVGSSPGDQSGDENITQ(UniMod:7)MLK2																																	4863.65
P23508	P23508	CRCM_HUMAN	MCC	Colorectal mutant cancer protein	1	AAGVGSSPGDQSGDENITQMLK	AAGVGSSPGDQSGDENITQMLK	2	AAGVGSSPGDQSGDENITQMLK2		9900.56										12643.1	14590.3			11642.6						17772.3				11744.3	14726.8								16430.5	12792.7	10999
Q96EN8	Q96EN8	MOCOS_HUMAN	MOCOS	Molybdenum cofactor sulfurase	1	AAGVLEGALGPHVVTNLYLYPIK	AAGVLEGALGPHVVTNLYLYPIK	2	AAGVLEGALGPHVVTNLYLYPIK2	5149.59	10002.6		5054.38	4122.84						2591.92		6911.32	5981.08	5492.5	5475.98	3750.41						7626.44	7254.13		5864.46	8949.81	5084.88						2739.57	9688.53	7991.7	2179.19	32958.3
P05386	P05386	RLA1_HUMAN	RPLP1	Large ribosomal subunit protein P1	1	AAGVNVEPFWPGLFAK	AAGVN(UniMod:7)VEPFWPGLFAK	2	AAGVN(UniMod:7)VEPFWPGLFAK2			1320000	1210000	1210000	1430000	1270000		878584	566486	1380000	970937	1160000	1410000	1000000	1380000	1380000	1110000	711056	511942	951708	1170000	1240000	1350000				1330000	1420000	800060	844702		1180000	1050000		1380000	880850	1520000	1310000	1310000
P05386	P05386	RLA1_HUMAN	RPLP1	Large ribosomal subunit protein P1	1	AAGVNVEPFWPGLFAK	AAGVNVEPFWPGLFAK	2	AAGVNVEPFWPGLFAK2	2020000	2130000	2190000	2020000	2260000	2370000	2240000	1090000	1410000	1380000	2200000	2290000	2000000	2210000	2250000	2240000	2270000	2180000	1510000	1220000	1470000	2190000	2160000	2190000	2260000	2070000	2230000	2200000	2200000	1430000	1550000	1270000	2210000	2230000	2160000	2220000	2130000	2280000	2230000	2040000
Q9Y230	Q9Y230	RUVB2_HUMAN	RUVBL2	RuvB-like 2	1	AAGVVLEMIR	AAGVVLEM(UniMod:35)IR	2	AAGVVLEM(UniMod:35)IR2	51292	43758.4	49326.3	52195.7	51505.9	97287	127449	119013	150174	73911.2		56547.4	45102.3	27750.5	29633.4	48335.1	63191.8	97423.4	119627	85157.5	34939.4	28976.9	44020.7	68302.9	52299.6	49478.3	33519.2	55984.9	104958	106980	102489	31303.2	83476.9	47689.4	43452.8	22795.5	39630.3	33645.7	71672.4	107031
Q9Y230	Q9Y230	RUVB2_HUMAN	RUVBL2	RuvB-like 2	1	AAGVVLEMIR	AAGVVLEMIR	2	AAGVVLEMIR2	805403	815260	762288	835024	802984	1030000	1410000	711495	1020000	521326	816629	881577	697068	788444	827233	790166	960156	1230000	1060000	970074	403829	741062	699653	802409	577031	710591	811926	914059	1030000	1050000	836008	239036	784272	644183	712532	720023	476688	770327	743606	954669
Q9H0N5	Q9H0N5	PHS2_HUMAN	PCBD2	Pterin-4-alpha-carbinolamine dehydratase 2	1	AAGWSELSER	AAGWSELSER	2	AAGWSELSER2	206841	180323	173737	194279	192035	178412	241827	148435	245897	263586		209215	164026	168035	198818	181007	186320	206970	189033	187061	252013		232816		176912	183555	169069	204249	257767	236412	206801	206429			187429	206015	137978	180704	168322	151576
P33316	P33316	DUT_HUMAN	DUT	Deoxyuridine 5'-triphosphate nucleotidohydrolase, mitochondrial	1	AAGYDLYSAYDYTIPPMEK	AAGYDLYSAYDYTIPPMEK	2	AAGYDLYSAYDYTIPPMEK2	367190	410779	401464	402286	460993	326503	88488.6	32089.9	34066.9	38072.6	386836	431514	322134	455096	399232	375814	294295	127474	33026.9	31767.6	36097.1	407128	453503	505142	530602	478711		284592	131525	50485.2	37330.2	28966.2	419324	516284	454776	436229	377620	452820	247797	101226
P33316	P33316	DUT_HUMAN	DUT	Deoxyuridine 5'-triphosphate nucleotidohydrolase, mitochondrial	1	AAGYDLYSAYDYTIPPMEK	AAGYDLYSAYDYTIPPMEK	3	AAGYDLYSAYDYTIPPMEK3	4958.2	10381.9		8096.35	7568.69							7042.59	7185.41	8553.5		6260.78							9063.95	9555.14		10129.2	5639.37	5332.19		3980.89			8209.65	11127	13921.3	9659.16	9905	7703.29
Q9H9Y6	Q9H9Y6	RPA2_HUMAN	POLR1B	DNA-directed RNA polymerase I subunit RPA2	1	AAGYNFYGTER	AAGYNFYGTER	2	AAGYNFYGTER2	88307.4	116416	97055.4	61725.5	41397.6	24553.7	11447.9	6590.99	5523.03		109543	105304	82942.5	91561.5	71876.1	35399.4	21895.8	7671.41	6998.58	4121.48	2568.15	112256	113002	112995	121967	65415.6	47373.7	21153.1	10393.9	7039.98	6458.25		114928	114826	102659	95707.4	48230	43322.8	16387.8	9723.33
P0CJ78	P0CJ78	ZN865_HUMAN	ZNF865	Zinc finger protein 865	1	AAHAPPAAAAEAPK	AAHAPPAAAAEAPK	2	AAHAPPAAAAEAPK2	3679.1	3431.55	3921.56								4524	2290.85	1708.89	1339.38	2818.02							4238.31	3882.82		3983.22	3259.37								4066.26	2840.09		2141.06
Q5JSZ5	Q5JSZ5	PRC2B_HUMAN	PRRC2B	Protein PRRC2B	1	AAHASADLPEASSK	AAHASADLPEASSK	2	AAHASADLPEASSK2	22850.5	29463.1	24017.5	29693.4	32036.5	35055.7	27696.5	19654.3	25879.1	24782.4	40975.8	26519.7	20449.9	22876.8	26271.4	23828.3	23935.5	29290.5	16174.4	18853	26885.5	30396	26926.4	32642.3	29918.4	26138.8	30051.7	31361.8	26531.9	26511.1	16342.3	20219.9	34658.1	32964.2	21730.8	24381.5	15989.5	23375.6	17201.6	17856.6
P59074	P59074	CHM4P_HUMAN	CHMP4BP1	Putative charged multivesicular body protein 4B-like protein CHMP4BP1	1	AAHDNMDIDK	AAHDNMDIDK	2	AAHDNMDIDK2	1710000	1290000	1620000	1220000	1080000	2190000	3020000	1320000	2810000	2220000	1300000	1190000	1240000	1700000	1820000	1360000	2090000	2240000	2350000	1660000	1660000	819756	1700000	1230000	1340000	1380000	947556	1560000	2500000	2440000	1760000	1510000	790672	935792	925755	1150000	1300000	1440000	1180000	1740000
O14646	O14646	CHD1_HUMAN	CHD1	Chromodomain-helicase-DNA-binding protein 1	1	AAHFDIDWGK	AAHFDIDWGK	2	AAHFDIDWGK2	10405.1	12089.9									11153.8	9942.38	11968									9603.59	10077.9	11054.6	4727.1								14953.5	8934.32	11499.5
Q53H12	Q53H12	AGK_HUMAN	AGK	Acylglycerol kinase, mitochondrial	1	AAHFFSTLK	AAHFFSTLK	2	AAHFFSTLK2	11721.8	30343.2	19317.1	28216.3	26726.9	32948.5	16545.1			4659.83	22125.3	17231.4	12075.7	14818.6	26834.3	21666.8	25925.7	24954.9	7758.05			27818.2	27671.4	30345.1	35806	33552.9	35659.9	27464.1	14815.7				23048.1	38961.4	35007.6	34580.6	28809.1	40010.7	23647.9	18121.4
Q53H12	Q53H12	AGK_HUMAN	AGK	Acylglycerol kinase, mitochondrial	1	AAHFFSTLK	AAHFFSTLK	3	AAHFFSTLK3	35398	21459.6	24175	36777.1	33986.5	38160.6	29550.2				18713.5	30410.1	34907.9	41826.3	32765.6	41308.8	59380.1	40767.1				25790.3	23872.3	36009.4	34500.7	45568	32160.8	60888.6	35815.6	7487.53			24964.7	34045.9	30778.2	26651.6	49162.9	33237.6	77031.9	43632.2
Q15021	Q15021	CND1_HUMAN	NCAPD2	Condensin complex subunit 1	1	AAHGFDWEEER	AAHGFDWEEER	2	AAHGFDWEEER2	38234.1	46809	48624.4	29844.1	18238.6	9561	2760.04	3229.36	4131.53	2281.92	53750.7	46839	43768.1	41016.5	27000.9	18213.7	5235.43		4339.23	1799.7		52311.9	49487.7	28818.7	38533.8	21035.1	13390.8	4348.32	3715.64				54968.6	34901	36935.5	30363.3	17678.5	15212.6	5089.26
Q15021	Q15021	CND1_HUMAN	NCAPD2	Condensin complex subunit 1	1	AAHGFDWEEER	AAHGFDWEEER	3	AAHGFDWEEER3	48522.3	38340	43050.6	29638.5	13579.2	9797.46	5337.53		3129.14		36877.4	44241.9	54606.5	39808	28853	20471.9		4296.37				44026.2	45018.4	31880	26738	28108.8	17562.9	7194.66	4180.96		3081.6		41762.2	18279.1	21111.1	16480.8	26062.4	7833.09	5931.91
Q8WZA9	Q8WZA9	IRGQ_HUMAN	IRGQ	Immunity-related GTPase family Q protein	1	AAHGVLLQALDEMR	AAHGVLLQALDEMR	2	AAHGVLLQALDEMR2	28831.2	30274.3	25964.4	30810	26143.6	14704.6	3828.07			2666.52	28356.2	28046.1	23246.8	26683.2	27598.1	25562.9	12142.4	4350.48		2658.1		23616	23081	25099.4	23113.8	25301.2	21678.7	7306.02	2835.52				15627.3	18159	20675.8	18777.6	15606.6	18771.2	4353.18
Q8WZA9	Q8WZA9	IRGQ_HUMAN	IRGQ	Immunity-related GTPase family Q protein	1	AAHGVLLQALDEMR	AAHGVLLQALDEMR	3	AAHGVLLQALDEMR3	71072.3	84720	71761.3	91440.6	82519.6	45646.9					59937	79069.4	83072.7	95793	73661.3	68375.1	48339		7593.28		8975.23	50956.9	53985	69552.4	80309.2	83738.1	66452.4		10949.8				66619.5	50410	63464	52358.1	43095.3	59119.2
Q05823	Q05823	RN5A_HUMAN	RNASEL	2-5A-dependent ribonuclease	1	AAHLADFDK	AAHLADFDK	2	AAHLADFDK2			21419.5	17461.4	11231.7						25741.2	25713.6	23514.5	20909.8	14115.2							23489.6	30164.6	26688	23566.2		17035.1						28498.3	25520.1	21884.4
Q9UQ80	Q9UQ80	PA2G4_HUMAN	PA2G4	Proliferation-associated protein 2G4	1	AAHLCAEAALR	AAHLC(UniMod:4)AEAALR	2	AAHLC(UniMod:4)AEAALR2	14650.3	16579.2	14381.5	14090.3	10199.2	12020.2	14810.3	5916.12	11314.6	12848.6		17317.7	18212.2	9032.13	9965.23	8736.97	14234.8	7885.27					12205.3	11166.7	11354.1	13071	14666.3	11824.5	6000.04					11314.7	7018.23	12425.4	7661.63	12387.6	10945.1	10164
Q9UQ80	Q9UQ80	PA2G4_HUMAN	PA2G4	Proliferation-associated protein 2G4	1	AAHLCAEAALR	AAHLC(UniMod:4)AEAALR	3	AAHLC(UniMod:4)AEAALR3			3961.43	5255.08	4689.93							4911.25	7337.96	4595.06	4377.19	5373.75	6368.59		4027.1				4507.85	5181.87	3629.76	8111.03	6339.15	5701.87						4669.2	6824.81	5620.87	7854.67	5394.75	9598.58	3679.89
Q3B7T1	Q3B7T1	EDRF1_HUMAN	EDRF1	Erythroid differentiation-related factor 1	1	AAHLEEFHYQTK	AAHLEEFHYQTK	3	AAHLEEFHYQTK3	22581.3	29606.9	37986.4	24554.3		7735.4					31633	19468.3	17080.9	23315.1	19132.1							24439.9	23785.1	22008.8	31369.6	20694.5				3954.48			25710.9	26724.8	20572.6	22936.3		10145.3
O95613	O95613	PCNT_HUMAN	PCNT	Pericentrin	1	AAHSAELEAVLLALAR	AAHSAELEAVLLALAR	3	AAHSAELEAVLLALAR3	7603.74	7256.48	6136.72	4545.46	4172.94	2044.3	1713.62				12012.9	10400.3	6327.24	9572.73	5167.51	4427.52	2270.18					12788.1	9473.92	12438.5	7482.27	7743.96	2395.51	1273.1					8970.46	7410.1	6171.92	5590.6	2304.43	6013.17		1070.21
P78371	P78371	TCPB_HUMAN	CCT2	T-complex protein 1 subunit beta	1	AAHSEGNTTAGLDMR	AAHSEGN(UniMod:7)TTAGLDMR	2	AAHSEGN(UniMod:7)TTAGLDMR2		13938.3	14519.1		17035.1	16402.7						19270.5		12852.3		12337.9	13144.7	8938.5					12518.9	20519.6		11459.7	14901	10953.6						12450.5	17996.7	12266.9	7076.86	11290.1		4088.75
P78371	P78371	TCPB_HUMAN	CCT2	T-complex protein 1 subunit beta	1	AAHSEGNTTAGLDMR	AAHSEGN(UniMod:7)TTAGLDMR	3	AAHSEGN(UniMod:7)TTAGLDMR3	6258.78	5023.58	7406.7	6983.25	6707.56	5904.19	5765.74	2354.54	3368.92		3468.83	7900.63	8323.97	8021.25	8062.55	7505.13	9074.49	6585.02	4219.49	2695.08		4760.24	5404.54	5740.77	3247.99	7308.46	6221.85	7410.98	7402.37	4043.73			4516.63	4867.62	8191.04	6080.36	10722.7	5412.28	9872.41	8703.44
P78371	P78371	TCPB_HUMAN	CCT2	T-complex protein 1 subunit beta	1	AAHSEGNTTAGLDMR	AAHSEGNTTAGLDM(UniMod:35)R	2	AAHSEGNTTAGLDM(UniMod:35)R2	85710.6	88174.2	86548.8	97378.8	112646	113925	83606	22909.1	23477.8		88487	77794.1	53973.8	78795.6	72376.6	63305	64792.8	40018.8	19924.5	10722.2		76908.1	89991.8	91434.7	115143	81586.5	110882	71947.1	39299.6	22827.2	12897.5		92810.4	70845.4	59770.3	90593.5	53520.9	85890.4	57942.1	47820.5
P78371	P78371	TCPB_HUMAN	CCT2	T-complex protein 1 subunit beta	1	AAHSEGNTTAGLDMR	AAHSEGNTTAGLDM(UniMod:35)R	3	AAHSEGNTTAGLDM(UniMod:35)R3	14069.3	10836.3	16037.1	15368.1	21961	22750	54970.3	37033	29363.2	7579.77		17446.5	26899	15587.6	12981.7	16649.5	37734	45748.6	28825.8	17786.2	7501.75	3338.31	5344.33	6589.82		9239.84	6789.72	23000	34158.6	38321	19731.9	6286.8			4528.24	4034.54	13705.5	6135.98	54926.2	44980.9
P78371	P78371	TCPB_HUMAN	CCT2	T-complex protein 1 subunit beta	1	AAHSEGNTTAGLDMR	AAHSEGNTTAGLDMR	2	AAHSEGNTTAGLDMR2	886986	1010000	929715	857877	934077	1020000	575133	93635.5	131495	43886.6	788622	915173	797959	849225	968887	914073	844871	473406	176161	78107.5	17599.9	641664	724310	790284	758759	690703	778317	676925	323016	190459	89163.2	24774	661088	623569	620948	721925	444240	658404	465213	324780
P78371	P78371	TCPB_HUMAN	CCT2	T-complex protein 1 subunit beta	1	AAHSEGNTTAGLDMR	AAHSEGNTTAGLDMR	3	AAHSEGNTTAGLDMR3	11277.7	10065.7	11451.3	10350.8	21619.4		55879.9	406175	193794	87821.4	4321.15	15317	59332.2	13596.4	11031.1	15008.8	31070.2	138354	364177	198463	64426.1		8452.92	8275.06		12087.7		14978.9	24015.7	357383	197045	62576.2		7786.85	10933.5	5331.07	25694.3	8672.14	132463	289604
Q709F0	Q709F0	ACD11_HUMAN	ACAD11	Acyl-CoA dehydrogenase family member 11	1	AAHSMDTLGSAGAK	AAHSMDTLGSAGAK	2	AAHSMDTLGSAGAK2	35128		40355.1	41097.8	38599.9	30683.1						37770.8	30245	30132.8	40641.7	36319.3							39213.2	42310.1		46979.3	52117.3							34859.8	39177.2	33142			19124.7
Q9Y2U9	Q9Y2U9	KLDC2_HUMAN	KLHDC2	Kelch domain-containing protein 2	1	AAHSNEILIFSVQPK	AAHSNEILIFSVQPK	3	AAHSNEILIFSVQPK3	5522.14	5230.56	4348.69	2802.28							5939.63	7282.98	6589.04	6408.19	3223.49	4336.35						6072.76	4724.09	5127.12	2651.32	4393.95	4260.08	2063.75					2920.43	4957.51	4022.4		3074.11	2651.37	2157.07
P61764	P61764	STXB1_HUMAN	STXBP1	Syntaxin-binding protein 1	1	AAHVFFTDSCPDALFNELVK	AAHVFFTDSC(UniMod:4)PDALFNELVK	2	AAHVFFTDSC(UniMod:4)PDALFNELVK2				3106.53										2308.71													1862.74
P49902	P49902	5NTC_HUMAN	NT5C2	Cytosolic purine 5'-nucleotidase	1	AAHVLMPHESTVEHTHVDINEMESPLATR	AAHVLMPHESTVEHTHVDINEMESPLATR	3	AAHVLMPHESTVEHTHVDINEMESPLATR3	5537.61	4441.94	6032.77		3813.88	6043.11					5423.31			5829.11	2819.75	3982.63	5363.7										1493.79									3442.43
Q14999	Q14999	CUL7_HUMAN	CUL7	Cullin-7	1	AAHVSEQFAR	AAHVSEQFAR	2	AAHVSEQFAR2	11953.6	14930.4	13532.1								15936.2	13741.4	7004.66	10791.2									14166		15554.5	10607.7							15693.1	16425.8	13884.7	13505.8
Q92754	Q92754	AP2C_HUMAN	TFAP2C	Transcription factor AP-2 gamma	1	AAHVTLLTSLVEGEAVHLAR	AAHVTLLTSLVEGEAVHLAR	3	AAHVTLLTSLVEGEAVHLAR3	28359.2	35777.3	24463.2	19261.5	20113.2	17571.3	5039.7				46633.2	46225.5	22822.8	33032.2	33984.2	23781.9	8797.26	1914.6	1728.56			46299.8	36301.1	44965.1	40698.6	20790	42538.5	3790.52					53453.3	25581.5	19191.2	28168.2	6485.62	30037.4	2937.38
Q2TAY7	Q2TAY7	SMU1_HUMAN	SMU1	WD40 repeat-containing protein SMU1	1	AAIAQALAGEVSVVPPSR	AAIAQALAGEVSVVPPSR	2	AAIAQALAGEVSVVPPSR2	4171.83	5391.6	3424.21	6226.49	2545.75						9255.04		6688.58	4583.96	5797.76		3074.49					12239.8	4891.7	7677.88	6837.5	3762.71	2277.87	2198.33					12266.6	3411.85	2828.2	3006.46		6017.91	1465.59
Q2TAY7	Q2TAY7	SMU1_HUMAN	SMU1	WD40 repeat-containing protein SMU1	1	AAIAQALAGEVSVVPPSR	AAIAQALAGEVSVVPPSR	3	AAIAQALAGEVSVVPPSR3	8124.09	6085.26	4827.72	8913.52		6435.45	4138.55				6326.22	5979.21	13932.2	7996.9	7497.85	5670.64	7814.44	4031.49				23824.7	9002.85	10376.6	11879.4	7893.64	6218.71	7154.12					16920.2	8723.88	10846.8	11536.1	6846.66	5152.08	7749.88	3851.35
Q96PK6	Q96PK6	RBM14_HUMAN	RBM14	RNA-binding protein 14	1	AAIAQLNGK	AAIAQLN(UniMod:7)GK	2	AAIAQLN(UniMod:7)GK2	45156.8	38941.8	23158								40951.4	35625.3	42259.5	25314.7	8078.12							39898.3	33998.1	29447.1	16208.6	7289.02							28225.9	39062.8	34042.6	16281.7	13021.9
Q96PK6	Q96PK6	RBM14_HUMAN	RBM14	RNA-binding protein 14	1	AAIAQLNGK	AAIAQLNGK	2	AAIAQLNGK2	145252	114617	63478	12895.7	5384.32						88517.5	131186	151187	71199.3	15657.5	5288.91						89392.8	135870	102832	38311.6	14658.3				3040.37			114386	85700.7	115342	54747.2	16389	5285.41
Q96RK0	Q96RK0	CIC_HUMAN	CIC	Protein capicua homolog	1	AAIASIPVGSFEAGASGR	AAIASIPVGSFEAGASGR	2	AAIASIPVGSFEAGASGR2	15961.7	13292.4	10608								12772.9	8991.68			16584.3	10459.9						10043.2		15052.5			8085.97	11368.8							11381.2	13349.8
Q92804	Q92804	RBP56_HUMAN	TAF15	TATA-binding protein-associated factor 2N	1	AAIDWFDGK	AAIDWFDGK	2	AAIDWFDGK2	2790000	3070000	2850000	2950000	3140000	3390000	3380000	2100000	2760000	3010000	3230000	3040000	2830000	2920000	3030000	3140000	3150000	2540000	2620000	2360000	2900000	3050000	3000000	3040000	3220000	2890000	3170000	3200000	3230000	2710000	2700000	2440000	3240000	3150000	2810000	3050000	2650000	3230000	2920000	2720000
Q92804	Q92804	RBP56_HUMAN	TAF15	TATA-binding protein-associated factor 2N	1	AAIDWFDGKEFHGNIIK	AAIDWFDGKEFHGNIIK	3	AAIDWFDGKEFHGNIIK3		2248.25									2918.94				1770.47			2259.39					2094.14					1768.09
P35637	P35637	FUS_HUMAN	FUS	RNA-binding protein FUS	1	AAIDWFDGKEFSGNPIK	AAIDWFDGKEFSGNPIK	2	AAIDWFDGKEFSGNPIK2											6215.73													9856.57		5164.35											6250.66
P35637	P35637	FUS_HUMAN	FUS	RNA-binding protein FUS	1	AAIDWFDGKEFSGNPIK	AAIDWFDGKEFSGNPIK	3	AAIDWFDGKEFSGNPIK3																								9334.27		3530.71
Q6ZMI0	Q6ZMI0	PPR21_HUMAN	PPP1R21	Protein phosphatase 1 regulatory subunit 21	1	AAIEHELPTATQK	AAIEHELPTATQK	2	AAIEHELPTATQK2	13822.9	10815.2	10723	8697.49	7208.26						13699.4	13527.1	8314.68	13458.7	9701.71	7691.94						16549.9	15628	16570.1	15964.9	12695.6	6695.56						11794.1	15003.5	9930.79	13613.2	7258.34	8105.02
Q96CD0	Q96CD0	FBXL8_HUMAN	FBXL8	F-box/LRR-repeat protein 8	1	AAIELLMVLAGR	AAIELLMVLAGR	2	AAIELLMVLAGR2
Q86WT1	Q86WT1	IT70A_HUMAN	IFT70A	Intraflagellar transport protein 70A	1	AAIEYQLR	AAIEYQLR	2	AAIEYQLR2	16070.7	13142.3	13362.6	9252.58	6474.66						15491.3	10887.1	17919.4	14786.3	11877.6	6836.12						13666.6	15970.5	13096.8	12650.3	10494.9	5792.25						12202.9	9873.94	13144.4	13559.2	10118.6
P11388	P11388	TOP2A_HUMAN	TOP2A	DNA topoisomerase 2-alpha	1	AAIGCGIVESILNWVK	AAIGC(UniMod:4)GIVESILNWVK	2	AAIGC(UniMod:4)GIVESILNWVK2															3156.15
O43432	O43432	IF4G3_HUMAN	EIF4G3	Eukaryotic translation initiation factor 4 gamma 3	1	AAIIADSSTFR	AAIIADSSTFR	2	AAIIADSSTFR2	47527.9	33738	39868.4	23502.5	13279.4	5088.15	3319.9	1997.31	2730.49		39749.6	44342.6	41237.8	40082	23779.4	15886.9	5564.23	3157.3				34602.6	38991.9	42424.2	26710.4	25110.1	17891.1	6228.93	2838.17	2016.79	1132.17		26740.6	35343.5	46573.7	30309.2	23145.6	12049.3	5170.25	2786.89
P35232	P35232	PHB1_HUMAN	PHB1	Prohibitin 1	1	AAIISAEGDSK	AAIISAEGDSK	2	AAIISAEGDSK2	872376	649926	689298	1030000	983557	1010000	1890000	1660000	1970000	1220000	387571	704817	817129	876254	931112	959836	1300000	1960000	1790000	1480000	1000000	408763	609240	565298	449372	780790	777526	1300000	1670000	1810000	1580000	1000000	402695	504029	634914	570692	816756	569177	1090000	1560000
Q9P2E9	Q9P2E9	RRBP1_HUMAN	RRBP1	Ribosome-binding protein 1	1	AAILETAPK	AAILETAPK	2	AAILETAPK2	42836.3	30790.5	36238.9	36743.8	53332.7	47118.6	58782.9	34011.5	54266.6	52812.5	34820.4	35764.2	54821.1	39242.5	44409.4	48368.5	60079.9	61696.8	52591.1	44273.9	48739	28731	33645.9	30963.5	19970.2	44320	31465.8	62703.1	74553.4	60963.3	51394.2	46944.9	16269.1	31361.5	26831.3	30882.4	68515.2	37598.1	80160	65821.6
O14744	O14744	ANM5_HUMAN	PRMT5	Protein arginine N-methyltransferase 5	1	AAILPTSIFLTNK	AAILPTSIFLTNK	2	AAILPTSIFLTNK2	232966	221351	210288	221305	226745	350507	277104	4922.73	5709.25	2523.17	221047	214831	188576	221533	257294	194383	241622	137328	4697.59	2643.52	3706.63	155712	233678	248076	291474	233110	265947	221046	114003	6932.81	5631.86		214290	220890	227281	252152	163169	419606	166598	103619
Q01664	Q01664	TFAP4_HUMAN	TFAP4	Transcription factor AP-4	1	AAILQQTAEYIFSLEQEK	AAILQQ(UniMod:7)TAEYIFSLEQEK	3	AAILQQ(UniMod:7)TAEYIFSLEQEK3	33465.8		43932.9	16877.9		7629.9	7153.86	3220.61	2500.21		36855.5				33462.6	19515.8	6646.15	5899.91				34619.2	41746	45522.3	47975.8	38149.1		8918.8		4721.82			41582.4	36373.9	34122.4	20137.4		22015.5	8698.04	3580.36
Q01664	Q01664	TFAP4_HUMAN	TFAP4	Transcription factor AP-4	1	AAILQQTAEYIFSLEQEK	AAILQQTAEYIFSLEQEK	2	AAILQQTAEYIFSLEQEK2	28799.6	35684.2	24975.9	16552.2	16457.6	9746.58					33798.2	31172.9	17346.3	27231.5	20493.3			5679.65				30367.5	29705.5	30166	34032.9	17676.5	15845.5						31722.8	14386.1	9851.5	16745.6	15059.5	20657.3	4063.31
Q01664	Q01664	TFAP4_HUMAN	TFAP4	Transcription factor AP-4	1	AAILQQTAEYIFSLEQEK	AAILQQTAEYIFSLEQEK	3	AAILQQTAEYIFSLEQEK3	34414.6	42791.1	48320.5	17657.1	17964.4			4021.72			34625.5	51415.9	37457.3	44229.8	29158	20297.6		5156.03		5325.08	3936.97	29066.7		48365.1		35072.3	24830.7					3261.18	39566.2		33285		24937.7	19585.9	7476.19
Q8IUD2	Q8IUD2	RB6I2_HUMAN	ERC1	ELKS/Rab6-interacting/CAST family member 1	1	AAILQTEVDALR	AAILQTEVDALR	2	AAILQTEVDALR2	22493.2	26169.4	19330.1	14839.3	14958.6						27231.9	26469.5	23663.3	28731.8	17076.1	13768.9	7094.66			2427.16	2219.86	17256.7	21179.6	20089.5	19024.1	17355.2	12412.6					2629.64	25450.9	23251.8	19632.4	22572.2	9830.88	8776.47
Q12980	Q12980	NPRL3_HUMAN	NPRL3	GATOR1 complex protein NPRL3	1	AAILSVPAAQNPEDLR	AAILSVPAAQNPEDLR	2	AAILSVPAAQNPEDLR2	15163.6	16030.6	12400.6	7007.12	7263.73	4862.48					15263.1	19325.7	12952.2	13690.6	7348.06	8289.2						15267.2	18618.2	18276.7	16563.9	13475.1	8959.94	4056.14					18725	16216.3	16002.5	13320.3	10987.1	7621.95	4277.55
Q92925	Q92925	SMRD2_HUMAN	SMARCD2	SWI/SNF-related matrix-associated actin-dependent regulator of chromatin subfamily D member 2	1	AAIMQALWLYIK	AAIMQALWLYIK	2	AAIMQALWLYIK2											4310	4632.99	4995.87	3670.95				1223.45	1374.59			6296.44	6088.37	6530.22	3246.42								2732.26	2572.48
Q96I25	Q96I25	SPF45_HUMAN	RBM17	Splicing factor 45	1	AAIPPPVYEEQDRPR	AAIPPPVYEEQDRPR	3	AAIPPPVYEEQDRPR3	25007.4	25333.6	18854.3	11242.6							16426.7	15140.8	34281.4	19597.1	15107.5							20724	25298.6	15490.6	11916	16466.6		3175.68					13652.9	17469	24672.5	20557.5		3445.78
Q9UPN4	Q9UPN4	CP131_HUMAN	CEP131	Centrosomal protein of 131 kDa	1	AAIQELQQK	AAIQELQQK	2	AAIQELQQK2	13792	14897.8		11378.5	8467.74						14192.7	18056.7	12953.8	13513.1	11453.4	9805.42						15764.3	17808.6	11019.1		10304.4	7146.1						17782.5	15923.7	14434	12113.4	11352.6	6866.4
O60645	O60645	EXOC3_HUMAN	EXOC3	Exocyst complex component 3	1	AAIQSQLDGVR	AAIQSQLDGVR	2	AAIQSQLDGVR2	53421.4	53408	42901.3	33791.9	21044.7	6830.94					42193.8	52156.1	42746.7	57331.7	27060.7	18426.6	5801.62					42753	46987.7	54168.3	50008.8	37289.5	19979.9	5228.67					37655.5	52958.5	48399	45919.8	29082.6	18307.3
Q70CQ2	Q70CQ2	UBP34_HUMAN	USP34	Ubiquitin carboxyl-terminal hydrolase 34	1	AAIQYINSYYINGK	AAIQYINSYYIN(UniMod:7)GK	2	AAIQYINSYYIN(UniMod:7)GK2	48230.3	59266.5	50352.1									62158.7	41330.1	37172.9								65860.8	50193										61457.1	52723.6	46196.4	46881.4
Q3T8J9	Q3T8J9	GON4L_HUMAN	GON4L	GON-4-like protein	1	AAISETEDMPMFEPK	AAISETEDMPMFEPK	2	AAISETEDMPMFEPK2	8927.78					8289.56						8304.28	7706.73													5172.49								8749.84	9135.63
Q7Z3J2	Q7Z3J2	VP35L_HUMAN	VPS35L	VPS35 endosomal protein-sorting factor-like	1	AAISLVPEVPK	AAISLVPEVPK	2	AAISLVPEVPK2	18242.2	23588	13999.3	17354.5	14783.6	4235.66					14773.9	14317.7	14645.8	17908.4	17935.5	19985.5	4393.36					15240.5	23461.9	24808.1	18665.2	25249.8	17951	4709.14					21929.2	23185.3	20358.6	19617.2	18355.8	16511.4	4822.14
O75175	O75175	CNOT3_HUMAN	CNOT3	CCR4-NOT transcription complex subunit 3	1	AAISSGIEDPVPTLHLTER	AAISSGIEDPVPTLHLTER	2	AAISSGIEDPVPTLHLTER2	16375.7	13613.2	14035.5	6033.12	6940.92	4293.18					19910.2	23395.4	13486.8	18857.1	14621.9	10771						9847.41	10602.2	8958.14	8869.72	8547.93		2317.96							7499.68	4906.3
Q8NDI1	Q8NDI1	EHBP1_HUMAN	EHBP1	EH domain-binding protein 1	1	AAITETQRKPSEDEVLNK	AAITETQ(UniMod:7)RKPSEDEVLN(UniMod:7)K	2	AAITETQ(UniMod:7)RKPSEDEVLN(UniMod:7)K2	65201.4	49647.8	52657.4		29916.1	50457.3					59355	46749.3	60587.6	56603.2	70408.9	89700.5	42269							36939.8	54252.8	59351.4	82662.4	24957.3					76181.5	50245.1	41309.5			116416	9755.59
Q8NDI1	Q8NDI1	EHBP1_HUMAN	EHBP1	EH domain-binding protein 1	1	AAITETQRKPSEDEVLNK	AAITETQ(UniMod:7)RKPSEDEVLNK	2	AAITETQ(UniMod:7)RKPSEDEVLNK2	156035	151636	200335	146393	162807	175267					183224	212480	159968	181404	188030	199970	100418					154672	174571	145281	147254	114187	201043	69575.7					222388	114412	133613	173615	161473	242346	63580.8
Q9H2G9	Q9H2G9	GO45_HUMAN	BLZF1	Golgin-45	1	AAITHDIPNK	AAITHDIPNK	2	AAITHDIPNK2	5183.3	5994.83	4915.23	4039.87							5966.41	5400.01	6350.1	5340.1								7370.86	6843.32	6545.19	6894.68		4605.81							6698.19	5862.75	4998.4	3932.62
O43567	O43567	RNF13_HUMAN	RNF13	E3 ubiquitin-protein ligase RNF13	1	AAIVHNVDSDDLISMGSNDIEVLK	AAIVHNVDSDDLISMGSN(UniMod:7)DIEVLK	2	AAIVHNVDSDDLISMGSN(UniMod:7)DIEVLK2												14458.5				7236.81									10007.7									10237.1				25517.5
O43567	O43567	RNF13_HUMAN	RNF13	E3 ubiquitin-protein ligase RNF13	1	AAIVHNVDSDDLISMGSNDIEVLK	AAIVHNVDSDDLISMGSNDIEVLK	3	AAIVHNVDSDDLISMGSNDIEVLK3					650.231	1043.57	1306.47				919.543		1262.94	1815.47	1356.49	1742.83	1306.68		5907.88		1120.54						1484.06					1660.21
Q9UK73	Q9UK73	FEM1B_HUMAN	FEM1B	Protein fem-1 homolog B	1	AAIVVNGHGMTPLK	AAIVVN(UniMod:7)GHGMTPLK	2	AAIVVN(UniMod:7)GHGMTPLK2		3215.05										2528.61			3990.46	2567.45							2710.38	4059.04	2842.68								3950.03		2451.35	4514.3
Q9UK73	Q9UK73	FEM1B_HUMAN	FEM1B	Protein fem-1 homolog B	1	AAIVVNGHGMTPLK	AAIVVNGHGMTPLK	2	AAIVVNGHGMTPLK2	19458.1	19972.2	15036.6	16997.7	17773.6	13638	5853.5				16284.1	15707.4	15403.2	17141.9	15066.8	13774.8	13068.6	4018.52				14181.9	17593.3	15042.5	17584.2	12342.7	17607.8	10557.9					17478.1	15376.3	14960.1	14433.8	12517.7	11759	10336.3	4946.1
Q7Z417	Q7Z417	NUFP2_HUMAN	NUFIP2	FMR1-interacting protein NUFIP2	1	AAIVYHTK	AAIVYHTK	2	AAIVYHTK2	44238	42024.4	46302.7	41292.1	52689.7	47463.3					57501.4	47711.9	44411.4	53495.5	50464.8	42933.9	49928.2				34020.4	54833.6	66948.6	52978.9	54241.7	89342.9	62687.7	85715.1	90518.4	62870.2	57511.3	67878.2	69513.5	45615.5	46493.3	40651.2	45845.9	39314.1	56863.4	50906.1
Q9BY89	Q9BY89	K1671_HUMAN	KIAA1671	Uncharacterized protein KIAA1671	1	AAIWESQHEGPEGAR	AAIWESQHEGPEGAR	3	AAIWESQHEGPEGAR3	3772.09	4195.17									2357.01		4205.44		2921.26								3543.19	3917.78	3650.59								3913.37	3937.74		3255.32		2046.87
P46821	P46821	MAP1B_HUMAN	MAP1B	Microtubule-associated protein 1B	1	AAKPTTTPEVK	AAKPTTTPEVK	2	AAKPTTTPEVK2	13747.8	17417.9	12898.4	14082.5	7204.59	21459.3	19911.3	5240.23	2692.08		15310.7	6563.43	13790.9	9672.21	16037.5	14235.4	21488.9	16879	4461.91			23374.9	13621.9	15961.9	15365.8	14656.1	18615.2	23747.9	24809.4	4886.4			19331.6	15269.6	23184.7	19397.6	15390.5	22305.7	21219.8	14202.6
Q96N64	Q96N64	PWP2A_HUMAN	PWWP2A	PWWP domain-containing protein 2A	1	AAKQLTPEVRALLTQFET	AAKQ(UniMod:7)LTPEVRALLTQ(UniMod:7)FET	2	AAKQ(UniMod:7)LTPEVRALLTQ(UniMod:7)FET2		2282.96													2038.09									2751.4	2843.32										2449.82
Q15652	Q15652	JHD2C_HUMAN	JMJD1C	Probable JmjC domain-containing histone demethylation protein 2C	1	AALAAAQYKSSNASETEPNAIK	AALAAAQYK(UniMod:1)SSNASETEPNAIK	2	AALAAAQYK(UniMod:1)SSNASETEPNAIK2	66562.6	55615.1	72682.3	71749.2	79089.5	72165.4	97361.5				44171		50135	60604.9	65838.3				16635.5			34515.6	44572.4	50252.7	18970.9		65191.1						59674.7	35457.2		46576.9	30681.2	71448.2		35389.9
Q9HA77	Q9HA77	SYCM_HUMAN	CARS2	Probable cysteine--tRNA ligase, mitochondrial	1	AALADDFDTPR	AALADDFDTPR	2	AALADDFDTPR2	24424.5	29064.5	23609.4	27369	23565.1	40590.9	51755.8	36214.3	26188.4	12477.9	22567	24407.8	27218.3	18380.5	26267.8	37105.9	34428.6	43320.5	45313.8	31585.2	6150	21673.4	26084.8	25883	30435.1	34976.6	37930.1	47943.4	49722.4	36758.1	24566.5	7821.3	21805.9	28571.9	27508.2	35737.8	28321.5	38501.1	27991.2	37900.7
Q9Y4F1	Q9Y4F1	FARP1_HUMAN	FARP1	FERM, ARHGEF and pleckstrin domain-containing protein 1	1	AALAEITEMVAQLHGTMIK	AALAEITEMVAQLHGTMIK	2	AALAEITEMVAQLHGTMIK2
Q9Y4F1	Q9Y4F1	FARP1_HUMAN	FARP1	FERM, ARHGEF and pleckstrin domain-containing protein 1	1	AALAEITEMVAQLHGTMIK	AALAEITEMVAQLHGTMIK	3	AALAEITEMVAQLHGTMIK3	25679.9	25517.8	24532.5	19156.8	12581.6	9490.48					32720	33863.2	21991.7	28651.1	27740.7	22413.6	9777.54					30389.5	32611.9	32900.4	34135.9	22033.7	12796.3	6410.12					26039.7	24275.2	23011.7	32787	14295.2	25038.7
Q96SY0	Q96SY0	INT14_HUMAN	INTS14	Integrator complex subunit 14	1	AALAFGFLDLLK	AALAFGFLDLLK	2	AALAFGFLDLLK2		60753.6													42064.1											53682												42419.2
Q14195	Q14195	DPYL3_HUMAN	DPYSL3	Dihydropyrimidinase-related protein 3	1	AALAGGTTMIIDHVVPEPESSLTEAYEK	AALAGGTTM(UniMod:35)IIDHVVPEPESSLTEAYEK	3	AALAGGTTM(UniMod:35)IIDHVVPEPESSLTEAYEK3			2280.2	1384.8	1629.01		3728.16		1330.41		1294.18		1791.55	1815.78			1592.13		2945.71	2200.29				2131.16		2027.25			2201.53		1982.25						1435.96		1616.25	2620.06
P24941	P24941	CDK2_HUMAN	CDK2	Cyclin-dependent kinase 2	1	AALAHPFFQDVTK	AALAHPFFQDVTK	2	AALAHPFFQDVTK2	23373.3	25389.2	31572.5	27165.3	21339.5	29810.8	22728.7	10235.9	7996		19341.4	17873	19564.5	27623.1	33147	25032	23889.3	12259.5	10408.4	6693.73		20263.8	13544.1	17882.1	21579.9	20033.3	19288.5	23806.3	12045.1	9787.58			17898.9	18950.4	16456.8	16566.7	13206.1	21905.2	13146.4	10128.3
P24941	P24941	CDK2_HUMAN	CDK2	Cyclin-dependent kinase 2	1	AALAHPFFQDVTK	AALAHPFFQDVTK	3	AALAHPFFQDVTK3	24755.9			16761.3					9222.87		18560.4					21681.7	14404.2													3821.95	4197.35					16838.1
Q15149	Q15149	PLEC_HUMAN	PLEC	Plectin	1	AALAHSEEVTASQVAATK	AALAHSEEVTASQVAATK	2	AALAHSEEVTASQVAATK2	179327	212027	219852	189519	186536	62573.7	24063.7	6119.28	9631.7		642038	219044	142320	189349	215469	149196	42366.7	13349.4	7870.7	5996.96	2939.77	560747	199858	228569	257579	217935	213049	54396.4	16180.8	8719.68	10889.5		632032	252717	214078	234241	158386	176868	35631.2	14220.1
Q15149	Q15149	PLEC_HUMAN	PLEC	Plectin	1	AALAHSEEVTASQVAATK	AALAHSEEVTASQVAATK	3	AALAHSEEVTASQVAATK3	202122	189637	196313	215620	186220	72371.4	35177.2	11784.1	21759.7	8372.07	507831	178148	210134	231552	209793	199667	78294.8	34518.2	19223.7	11390.1	8511.49	474130	171500	167402	183097	221330	175351	87490.7	47893.2	24237.8	19804.2	7366.83	441108	203754	201378	183125	243269	184939	79503.9	32085.9
Q8IVF2	Q8IVF2	AHNK2_HUMAN	AHNAK2	Protein AHNAK2	1	AALAPELALEIPSGSQADIPLPK	AALAPELALEIPSGSQ(UniMod:7)ADIPLPK	2	AALAPELALEIPSGSQ(UniMod:7)ADIPLPK2	1874.14	1400.82				1866.76									1800.66							2138.54					1984.21									1610.07		2234.12
Q8IVF2	Q8IVF2	AHNK2_HUMAN	AHNAK2	Protein AHNAK2	1	AALAPELALEIPSGSQADIPLPK	AALAPELALEIPSGSQADIPLPK	2	AALAPELALEIPSGSQADIPLPK2			1974.64	2124.68	1330.1						1541.7	2761.38		1709.85	1450.99	1911.28	1495.31						1691.35		2378.93			1851.77					1848.47	2515.17					1663.13
Q9Y4K1	Q9Y4K1	CRBG1_HUMAN	CRYBG1	Beta/gamma crystallin domain-containing protein 1	1	AALDGGVASAASPESK	AALDGGVASAASPESK	2	AALDGGVASAASPESK2	6178.78	6848.84	8338	5993.66	2518.77						4007.64	4841.97	6279.58	7398.72	8626.84	8887.06						5244.63	6791.42	7359.03	7368.76		6405.62						9635	7567.41	7641.13	6654.05		4263.31
P09417	P09417	DHPR_HUMAN	QDPR	Dihydropteridine reductase	1	AALDGTPGMIGYGMAK	AALDGTPGM(UniMod:35)IGYGMAK	2	AALDGTPGM(UniMod:35)IGYGMAK2	273415	320936	314167	355394	379873	487210	474231	102301			300224	306021	216126	336279	343120	276068	184419	327488				189211	268490	302303	467052	310585	390362	281576	342195	100716			295986	255972	234814	276773	259899	355816	329133	226754
P09417	P09417	DHPR_HUMAN	QDPR	Dihydropteridine reductase	1	AALDGTPGMIGYGMAK	AALDGTPGMIGYGM(UniMod:35)AK	2	AALDGTPGMIGYGM(UniMod:35)AK2	23028.4	28687.2	30130	31958	33726.4	39180.7	39048.8	9288.59			24040.3	21698.1	18752.9	24499.5	31897	32287.8	25381.7	22594.9	5400.49			22074.4	23369.8	20685.4	31790	26360.2	26280.4	26216	31032.3	8242.02			24757.2	18015.3	21719.1	21776.8	17349.2	29333	20389.3	30440.5
P09417	P09417	DHPR_HUMAN	QDPR	Dihydropteridine reductase	1	AALDGTPGMIGYGMAK	AALDGTPGMIGYGMAK	2	AALDGTPGMIGYGMAK2	283631	298202	281302	302885	350524	347309	291917	69741.8	24138.3	5505.11	279997	275475	203136	313735	316049	331183	327799	315783	62400.9	7204.75		233903	275688	316887	335622	316458	399263	354448	337671	86981	9626.17		263161	329910	317596	318095	247339	329732	239963	276368
P46019	P46019	KPB2_HUMAN	PHKA2	Phosphorylase b kinase regulatory subunit alpha, liver isoform	1	AALEAIDELDLFGAHGGR	AALEAIDELDLFGAHGGR	2	AALEAIDELDLFGAHGGR2	4056.67	4518.27	4022.34	3241.02	2113.84		2220.66				3258.34	3297.16	2381.79	3836.34	3090.66	3134.97		2202.74	1446.61	1391.22		3412.5	3574.92	2751.43	4075.91	2483.86	2369.58	2008.47		1389.18			4790.44	3289.22	1746.11	3484.12	1605.08	3697.09	1583.7	1849.52
P46019	P46019	KPB2_HUMAN	PHKA2	Phosphorylase b kinase regulatory subunit alpha, liver isoform	1	AALEAIDELDLFGAHGGR	AALEAIDELDLFGAHGGR	3	AALEAIDELDLFGAHGGR3	4098.8	6344.95	7974.24	4208.26	2637.47	1051.18					4416.91	6509.19	4938.41	4241.25		2735.95						4807.65	5746.17	5957.19	7083.42	5280.41	5432.25						5029.65	4783.78	4129.1	4747.02	2493.88
P46020	P46020	KPB1_HUMAN	PHKA1	Phosphorylase b kinase regulatory subunit alpha, skeletal muscle isoform	1	AALEALDELDLFGVK	AALEALDELDLFGVK	2	AALEALDELDLFGVK2	11107.6	10567.5	10879.6	7454.26	4509.03	2022.39					10761.4	12969.7	10475.1	9743.24	9214.46	7884.18	2313.8					8566.53	12318.7	11085.5	9197.18	6994	4719.83						11632.3	11371.9	8223.29	11141.4	4477.4	7945.45
P34897	P34897	GLYM_HUMAN	SHMT2	Serine hydroxymethyltransferase, mitochondrial	1	AALEALGSCLNNK	AALEALGSC(UniMod:4)LNNK	2	AALEALGSC(UniMod:4)LNNK2				7682.29					12341.5								15057.2		16382.6	10560.7			14895.8				17821.6	14934.7	20359.3	16577.7	15893				11062.1			10984.6
Q12788	Q12788	TBL3_HUMAN	TBL3	Transducin beta-like protein 3	1	AALEALLPYTER	AALEALLPYTER	2	AALEALLPYTER2	138428	145415	162657	173427	141550	50657.5	16653.1	4105.65	3549.16		297692	157571	130272	150369	204958	138136	35459.9	15476.9	5999.7	3031.99		287276	158312	167072	180561	188561	167361	36287.6	11945.4	3223.32	2562.91		321329	158945	143340	155965	137798	113121	31302.8	13480.6
Q92879	Q92879	CELF1_HUMAN	CELF1	CUGBP Elav-like family member 1	1	AALEAQNALHNMK	AALEAQ(UniMod:7)NALHN(UniMod:7)MK	2	AALEAQ(UniMod:7)NALHN(UniMod:7)MK2	440248	538967	471008	419668	479413	461256	437636	162146	48202.2	35643.1	497730	403908	373711	464101	515350	469850	456655	534518	173193	37000.2	40625.8	504050	493131	493517	527180	478434	456352	407348	504864	153206	63131.9	23622.3	494647	432668	472576	474174	450833	422500	374095	377031
Q92879	Q92879	CELF1_HUMAN	CELF1	CUGBP Elav-like family member 1	1	AALEAQNALHNMK	AALEAQNALHNMK	3	AALEAQNALHNMK3	36767.9	46468.7	39688.6	23374.4	21558.8						26838.5	61317.1	61215.3	47006.2	26824.7	19146.2						37711.7	44880.5	45429.5	42725.7	39467.3							42698.7	64845.9	59388.2	40962.1	44922	19173.2
Q6ZMZ3	Q6ZMZ3	SYNE3_HUMAN	SYNE3	Nesprin-3	1	AALEARLWETEK	AALEARLWETEK	2	AALEARLWETEK2		16145.9		14200							16102.1			14194.2									11685.7		17331.2			13361.8					14394		15077
P52815	P52815	RM12_HUMAN	MRPL12	Large ribosomal subunit protein bL12m	1	AALEAVGGTVVLE	AALEAVGGTVVLE	2	AALEAVGGTVVLE2	126547	148907	143484	135268	159314	166713	159479	49323.6	60086.8	53741.2	169114	161692	157959	186966	179727	189839	138898	146352	98549	91961.8	145994	129311	147526	135495	148562	135294	153278	126749	109451	108739	92171.3	79516.8	138081	145044	150161	170896	132352	123894	109074	90571.7
Q12929	Q12929	EPS8_HUMAN	EPS8	Epidermal growth factor receptor kinase substrate 8	1	AALEDSSGSSELQEIMR	AALEDSSGSSELQ(UniMod:7)EIMR	2	AALEDSSGSSELQ(UniMod:7)EIMR2		45605.6	46286.4		31351.5	9640.12		2350.54			45700.4	43061.2	41045.6	43911.6	38874.6	23922.8	7178.67	6048.34	3412.85					42147	50973.6	33822.4	29767.3	5958.31					49916.6	42499.2	38535.2	46857.1	36143.4	25792.2	8171.69
Q12929	Q12929	EPS8_HUMAN	EPS8	Epidermal growth factor receptor kinase substrate 8	1	AALEDSSGSSELQEIMR	AALEDSSGSSELQEIMR	2	AALEDSSGSSELQEIMR2	57922.9			48557.4	30115.1		4735.4												3148.42	2337.36		51893.3	53484.2	57345	50042.2	44676.8		6323.66											9456.82
Q8NB16	Q8NB16	MLKL_HUMAN	MLKL	Mixed lineage kinase domain-like protein	1	AALEEANGEIEK	AALEEAN(UniMod:7)GEIEK	2	AALEEAN(UniMod:7)GEIEK2	14574.9	12085.2	16979.9	10468.1	10489.1						12778.6	17016.5	14661.2	15067.6	12191.7	14192.5						11987.4	12687.7	13094.1	11031.1	12170.4							14709.9	12575.4	9055.5	13010.5	13655.4	7623.94
Q8NB16	Q8NB16	MLKL_HUMAN	MLKL	Mixed lineage kinase domain-like protein	1	AALEEANGEIEK	AALEEANGEIEK	2	AALEEANGEIEK2	84192.5	99184.3	94424	92676.9	67465.4	10379.4	3855.19				87791.6	95470.4	68076.2	94906.2	94480	71136.7	9029.28	3224.66	3103.63	2229.79		81192.5	86082.8	97353.9	103563	85629	72853.1	10636.6			3773.07		82434.4	84215.5	91674.7	92994.5	62820.5	51195.9	10014.3	3355.6
Q96FS4	Q96FS4	SIPA1_HUMAN	SIPA1	Signal-induced proliferation-associated protein 1	1	AALEEEVR	AALEEEVR	2	AALEEEVR2	275399	247947	296010		233803	103420					624106	285749		306228		234265						616064	284594	271151			252500			62386.6					338382	281813		170040
Q92922	Q92922	SMRC1_HUMAN	SMARCC1	SWI/SNF complex subunit SMARCC1	1	AALEEFSR	AALEEFSR	2	AALEEFSR2	143340	133490	99226.2	41077.5	15730.4	7895.79		4149.84	4402.8		112790	127752	146626	107738	39594	17233.3	9215.11	7672.09	4179.21	3773.44	4322.17	114308	110666	109433	72742.7	42377	16546.9	9989.41	4428.15	5530.62	4991.22		93863.5	105156	100963	64603.3	46625	13241.1	12439.2	7479.05
Q96RT7	Q96RT7	GCP6_HUMAN	TUBGCP6	Gamma-tubulin complex component 6	1	AALEEGSSQPTER	AALEEGSSQPTER	2	AALEEGSSQPTER2	18559.5	18787.9	20278.7	20307.2	12242.4	7603.31					17912.8	19025.2	13493	19092.6	16391.7	13149	6179.2					16065.5	21929.1	22786.9	21405.8	21119.5	15616.9	6174.82					17161.3	18786	18551.2	20821.3	12629.2	15505.6	2786.41
P12081	P12081	HARS1_HUMAN	HARS1	Histidine--tRNA ligase, cytoplasmic	1	AALEELVK	AALEELVK	2	AALEELVK2	62141.9	40011	64555.6	66946.3	60790.3	54102.9	103586	37689.7	36294	19925.2	51669.2	43694.4	112295	53721.1	44554.1	60228.7	92586.8	157402	45004.5	20511	17346.4	68089.8	44502.6	42390.8	36073	70581.8	49681.5	112602	141296	45411.5	31624.8	19730.3	34294.8	46528.4	50466.2	41838	81817.7	38805.2	138588	156687
Q15057	Q15057	ACAP2_HUMAN	ACAP2	Arf-GAP with coiled-coil, ANK repeat and PH domain-containing protein 2	1	AALEEVEGDVAELELK	AALEEVEGDVAELELK	2	AALEEVEGDVAELELK2	15292.7	18719.9	20302.5	16840.6	13696	5942.11	4872.41				18336.4	20083.2	19969.6	20935	21061.4	18103.3	5424.26		1785.45			12174.6	16542.2	15901.8	23757.7	19055	17498.8						22681.8	19446	13437.9	16885.7	7278.33	21689.5
Q15149	Q15149	PLEC_HUMAN	PLEC	Plectin	1	AALEEVER	AALEEVER	2	AALEEVER2				28232.9			6798.42						40089.9		32944.9	27140.1	10881.7								22248.7	35404.3		13522.3					69210.6	29864.8			40512.8		13030.7	7334.28
Q9H0D6	Q9H0D6	XRN2_HUMAN	XRN2	5'-3' exoribonuclease 2	1	AALEEVYPDLTPEETR	AALEEVYPDLTPEETR	2	AALEEVYPDLTPEETR2	325230	374497	242746	207756	229173	296524	252630	122898	225872	120678	381082	383888	303954	240639	254348	242511	225848	207624	168139	113370	95631.7	369953	374924	331013	277067	206991	288831	186652	214320	189132	140100	96357.9	456962	371300	329225	281944	166114	234271	185084	185553
Q9H0D6	Q9H0D6	XRN2_HUMAN	XRN2	5'-3' exoribonuclease 2	1	AALEEVYPDLTPEETRR	AALEEVYPDLTPEETRR	3	AALEEVYPDLTPEETRR3	37439.2	40331.9	19720.6	26807.5	27624.5	8493.12	7099.72	15515.5	10069.4	23736.4	36264	36991.3	29033.5	34101.9	16879.8	12828.9	11837.8	14704.3	15563.3	19375.1	16368.9	38077.7	38710	37536.6	37625.4	26179.1	17861.5	27714	24503.8	18817.9	42044	20965.8	38253.3	47350.2	58819.9	29707.8	20122.3	20741.9	11906	10903.7
Q9BV73	Q9BV73	CP250_HUMAN	CEP250	Centrosome-associated protein CEP250	1	AALELLSLDLK	AALELLSLDLK	2	AALELLSLDLK2	5297.27	6362.35	5716.14	4388.88	3811.73	2453.13	3416.6				8301.93	10192.8	5852.66	7032.78	4636.02	3694.81	1722.44	931.02				4746.17	6396.97	5389.29	7750.63	3661.23		1339.72					6745.67	3356.53	5278.11	4341.43	2809.23	5298.4
Q5PRF9	Q5PRF9	SMAG2_HUMAN	SAMD4B	Protein Smaug homolog 2	1	AALEMQNYR	AALEMQNYR	2	AALEMQNYR2	37494.3	41785.9	33566.3	27833.4	24177.7	9584.23	6890.82				34258.8	40628.7	32361.5	35545.2	29014.9	26514.4	9928.56					35208	34957.2	37391.1	31435.9	30592.8	18278.8	12195.7					43788.5	29649.6	35557.6	30900.4	26608	21884.9	10372.3
P09601	P09601	HMOX1_HUMAN	HMOX1	Heme oxygenase 1	1	AALEQDLAFWYGPR	AALEQDLAFWYGPR	2	AALEQDLAFWYGPR2	27508.4	35803.6	30692	25834.9	31109.7	34535	10459.4		4352.17		29340.4	31413.2	21105.4	32421.7	33894	31521.1	25830.1	7476.87		5049.34		23141.5	31613.4	34913.6	35364	31752.2	36043.2	22918.6	9056.66	2558.3			32017.3	27894.4	23025.1	26016.6	20803.6	48251	18632.5	6896.23
P09601	P09601	HMOX1_HUMAN	HMOX1	Heme oxygenase 1	1	AALEQDLAFWYGPR	AALEQDLAFWYGPR	3	AALEQDLAFWYGPR3	1868.91											2231.68			1512.7								2998.43			2605.7	3611.07	2590.19					4860.23	3783.79	2982.22	4431.8	2973.24	7452.18		1662.02
Q92797	Q92797	SYMPK_HUMAN	SYMPK	Symplekin	1	AALEQLLK	AALEQLLK	2	AALEQLLK2	106995	96672.1	90006.5	43998.1	12674.2	5978.46					77761.1	100143	75539.9	76590.7	37551.7		6287.43					89155.2	84238.5	79133.1	62375.9	44032.6	12960.9	6161.13					76989.8	60375.1	74683.4	57972.9	35384.7		5987.79
O75643	O75643	U520_HUMAN	SNRNP200	U5 small nuclear ribonucleoprotein 200 kDa helicase	1	AALETDENLLLCAPTGAGK	AALETDEN(UniMod:7)LLLC(UniMod:4)APTGAGK	2	AALETDEN(UniMod:7)LLLC(UniMod:4)APTGAGK2												26263.9	18603.8		24542.2							14017.1				22028.5									18939.2	23771.1	16200.3
O75643	O75643	U520_HUMAN	SNRNP200	U5 small nuclear ribonucleoprotein 200 kDa helicase	1	AALETDENLLLCAPTGAGK	AALETDENLLLC(UniMod:4)APTGAGK	2	AALETDENLLLC(UniMod:4)APTGAGK2	13237.3	16240.9	13271.9	13279.6	10684.3	10721.2					12956			13196.7		18669.7	5318.67			5228.34		9032.5	12177.9	16249.5	14461.3		10328.8	3895.01	6166.06				10307	14933.3			9478.1	10330.6		6784.46
Q8IWT3	Q8IWT3	CUL9_HUMAN	CUL9	Cullin-9	1	AALETPIIQGQDGSPELLIR	AALETPIIQGQDGSPELLIR	2	AALETPIIQGQDGSPELLIR2	1189.09	1676.08										1421.12		1653.2	1480.41										1619.92									1506.98	1295.41	953.262
Q9BRX8	Q9BRX8	PXL2A_HUMAN	PRXL2A	Peroxiredoxin-like 2A	1	AALEYLEDIDLK	AALEYLEDIDLK	2	AALEYLEDIDLK2	89197.9	81427.1	93905.5	91839	112811	146192	190451	20745.7	18985.9	4642.98	93875.3	103539	86417.2	92945.4	117054	121088	102354	114250	43389.3	10844.5	8455.15	59786.2	107528	99911.1	112709	98106.7	109923	106001	94294.1	43264.8	8574.09	5368.85	96825.8	71855.9	62992.8	105837	77606.2	160244	65542.3	85750.8
P23468	P23468	PTPRD_HUMAN	PTPRD	Receptor-type tyrosine-protein phosphatase delta	1	AALEYLGSFDHYAT	AALEYLGSFDHYAT	2	AALEYLGSFDHYAT2	15684.9	19124.2	17918	13557	12351.9	8565.6	8075.25	4852.89	14462.2	7817.34	17989.1	18718.2	14133.1	17501.4	15129.7	12444.9	7286.63	7697.43	7675.76	5353.85	6736.17	17870.2	17380.9	17048.9	18038	14780	11024.2	9687.33	9914.45	8413.64	11228.1	5505.53	22160.9	19320.4	19114.1	18613.6	13188.6	9185.97	6924.92	6732.94
Q99707	Q99707	METH_HUMAN	MTR	Methionine synthase	1	AALFALQNLFEEK	AALFALQNLFEEK	2	AALFALQNLFEEK2	29427.4	36103.5	27508.4	20508.1	15549.8	6061.41	2893.41				34365	36353.3	28017.7	31293.8	23220.7	15588.2	4412.1		1953.16			28252.8	35100.6	40184.2	36288	25615.4	12551.7	5929.6					30083.7	35598.8	33777.5	26849.5	15458.5	13220.4	3563.25
Q12872	Q12872	SFSWA_HUMAN	SFSWAP	Splicing factor, suppressor of white-apricot homolog	1	AALFLQTLK	AALFLQTLK	2	AALFLQTLK2	57553	55927.7	55277	46883.3	28478.2	8646.92	3213.89	2052.72	2106.03		42791.9	53158.4	45988.3	57991.7	32934.4	25739.7	5590.6	2425.3	2788.15	2407.38	1961.35	44642.4	48730.6	49909.5	51139.2	44775.7	27744.7	9446.19	2911.03	3988.71	2079.48		43365.7	53998.2	48771.3	46833.8	33955	16881.3	4759.71
P42684	P42684	ABL2_HUMAN	ABL2	Tyrosine-protein kinase ABL2	1	AALGAVPISGK	AALGAVPISGK	2	AALGAVPISGK2	19516.6	13376.6	12998.5	9173.6	7921.93						13777.1	11453.3	19795.1	14416.6	5739.72	5419.33						14524.1	12437.1	12265.9	9758.38	11370.8	6175.38						10834.2	10433	11091.6	7737.72	8366.44
Q14129	Q14129	DGCR6_HUMAN	DGCR6	Protein DGCR6	1	AALGLGGPWQLPAAQCDQK	AALGLGGPWQLPAAQC(UniMod:4)DQK	2	AALGLGGPWQLPAAQC(UniMod:4)DQK2			6339.34				2676.66					4042.99	7963.98		7388.14							6202.09		6698.29			5723.82						7193.42	7561.22				4033.34	3850.8
P11172	P11172	UMPS_HUMAN	UMPS	Uridine 5'-monophosphate synthase	1	AALGPLVTGLYDVQAFK	AALGPLVTGLYDVQ(UniMod:7)AFK	2	AALGPLVTGLYDVQ(UniMod:7)AFK2									10646.1				118908	150920								150161	138877	161242	129691		167867		89883.7		8693.42			161109		169044		209021	115468	67966.6
P11172	P11172	UMPS_HUMAN	UMPS	Uridine 5'-monophosphate synthase	1	AALGPLVTGLYDVQAFK	AALGPLVTGLYDVQAFK	2	AALGPLVTGLYDVQAFK2	210852	247567	245165	213277	258316	269444	165805	19867	18208.4	5313.42	210433	254303	183051	214364	256286	230108	203802	118226	19876.6	8664.72	6091.54	213031	218147	254862	272780	232215	251367	206637	109762	26377	6677.91		238668	226342	228958	257628	165922	360978	153073	74450.4
P11172	P11172	UMPS_HUMAN	UMPS	Uridine 5'-monophosphate synthase	1	AALGPLVTGLYDVQAFK	AALGPLVTGLYDVQAFK	3	AALGPLVTGLYDVQAFK3	22016.4	21435.6			22971	23400.3	16680.4					31660.3	22122.5	29238.6	29995	30350.3	26374.3	11780.9				24023.4	35551.1	26529.4	31775.2	28293	30526.5	29424.1	13456.8				36382.9	34522.6	36218.8	35154.9	35158.1	45015.8	34410	18236.3
O75971	O75971	SNPC5_HUMAN	SNAPC5	snRNA-activating protein complex subunit 5	1	AALHDQLNR	AALHDQLNR	3	AALHDQLNR3																			9927.72
P41227	P41227	NAA10_HUMAN	NAA10	N-alpha-acetyltransferase 10	1	AALHLYSNTLNFQISEVEPK	AALHLYSNTLNFQISEVEPK	2	AALHLYSNTLNFQISEVEPK2	25101.9	23723.5	31326.2	27602.4	35069.5	36117.8					23561.8	43222.6	25001.9	32047.6	39394.1	41278.1	28642.5					31645.2	27000	45168.7	50419.4	26414.3	35418.4	17644.4					34332.3	13935.8	18961.6	15994.1		124530
P41227	P41227	NAA10_HUMAN	NAA10	N-alpha-acetyltransferase 10	1	AALHLYSNTLNFQISEVEPK	AALHLYSNTLNFQISEVEPK	3	AALHLYSNTLNFQISEVEPK3	16049.3	12702.2	13590.3	12924.3	14270.3	11146.5					9743.44	12381.2	15383.9	13675.4	12455.4	14176.5	13377.5	1911.57				6952.34	14639.9	11830.4	10928.7	12193.9	11876.4	9977.16		959.951				6142.34	10266.2	6764.08	8660.5		5057.58
Q86V59	Q86V59	PNM8A_HUMAN	PNMA8A	Paraneoplastic antigen-like protein 8A	1	AALIEVGEGVNLSTIPR	AALIEVGEGVNLSTIPR	2	AALIEVGEGVNLSTIPR2	1678.33	3064.15									2405.62	3568.18		2870.56	1395.43	1765.03						2977.75	2644.53	1913.32									2729.38			1800.77		2183.98
Q3KQV9	Q3KQV9	UAP1L_HUMAN	UAP1L1	UDP-N-acetylhexosamine pyrophosphorylase-like protein 1	1	AALLAELALLEPEALR	AALLAELALLEPEALR	2	AALLAELALLEPEALR2		20932.8		22298.1	23789.3	23526.5						23202.8	17450.5		23636	27008.6	20793.7									18431.2	25877.2	15499.4						1304.13			14364.1	31571.7	11610.5
Q96MW1	Q96MW1	CCD43_HUMAN	CCDC43	Coiled-coil domain-containing protein 43	1	AALLAQYADVTDEEDEADEK	AALLAQ(UniMod:7)YADVTDEEDEADEK	2	AALLAQ(UniMod:7)YADVTDEEDEADEK2							2147.61
Q96MW1	Q96MW1	CCD43_HUMAN	CCDC43	Coiled-coil domain-containing protein 43	1	AALLAQYADVTDEEDEADEK	AALLAQYADVTDEEDEADEK	2	AALLAQYADVTDEEDEADEK2																	4856.65											3113.56
O00401	O00401	WASL_HUMAN	WASL	Actin nucleation-promoting factor WASL	1	AALLDQIR	AALLDQIR	2	AALLDQIR2	29646.7	22725.2	18560.5	27240.7	23835.2	17259.1	6307	5721.51	6299.52	3945.52	10950.3		25923	21371.3	22621.1	30852	18278.8	5858.11	6940.51	5666.64	4047.15	11648.7	32712.3	26219.1	25300.9	43659	40391.4	30689.5	6729.07	8319.15	5814.38	3693.99	13300.5	17253.7	21535.1	17404.2	28465.3	25759.2	25893.6	7080.03
Q9C0C9	Q9C0C9	UBE2O_HUMAN	UBE2O	(E3-independent) E2 ubiquitin-conjugating enzyme	1	AALLEAGMPECTEDK	AALLEAGMPEC(UniMod:4)TEDK	2	AALLEAGMPEC(UniMod:4)TEDK2			9533.71	6122.46	11101.8								8421.73	8523.94	7281.54								9273.75	13225.8		8631.18									9771.29	9474.2	13322.5	9470.67
Q96EV2	Q96EV2	RBM33_HUMAN	RBM33	RNA-binding protein 33	1	AALLEFEER	AALLEFEER	2	AALLEFEER2	13747.6	15619.4	10053	6113.19	3543.92	3337.46		4136.51	4452.62	5028.04	10521.5	9077.2	11255.2	9067.29	4732.83	4479.95			2961.3	4540.5	4738.92	4960.6	11479.3	9942.05	9051.4		4763.32			3180.97		3518.88	10469.8	16442.8	10743	9851.44		3881.8		3787.35
Q13813	Q13813	SPTN1_HUMAN	SPTAN1	Spectrin alpha chain, non-erythrocytic 1	1	AALLELWELR	AALLELWELR	2	AALLELWELR2	261883	259532	238468	272455	294047	349452	77134.1	20872.5	25605	13538.2	298960	173102	181096	199476	183147	249759	297068	58092.2	35985.3	22059.5	15638.3	221295	199960	210282	218806	278369	284651	290299	45093.3	32794.9	23226	13451.2	224345	181902	212216	190701	216910	145264	217062	47116.9
P78346	P78346	RPP30_HUMAN	RPP30	Ribonuclease P protein subunit p30	1	AALLHGETR	AALLHGETR	2	AALLHGETR2																					39130
P49641	P49641	MA2A2_HUMAN	MAN2A2	Alpha-mannosidase 2x	1	AALLLDQYR	AALLLDQ(UniMod:7)YR	2	AALLLDQ(UniMod:7)YR2	54727.6	49964.5	47742	56590.5	64672.8	76988.8	39685.3	14067.7	17272.2	9096.23	58025.6	52274.4	57041.7	50527.7	55873.4	72273.5	64643.5	26553.9	20026.1	13155.5		56427.7	40064.7	41415.1	34007.6	42081.9	59001.8	55942.7	36859.7	14797			46311.1	42609.4	53444.2	46644.9	61045.7	62551.8	65751	35529.3
P49641	P49641	MA2A2_HUMAN	MAN2A2	Alpha-mannosidase 2x	1	AALLLDQYR	AALLLDQYR	2	AALLLDQYR2	7802.69	8176.22		11067	10459.5	7982.02	3708.78		2873.43				8867.05	7783.58	7985.69		7529.47	4321.56					9781.93	9178.85	7450.31	11535.3	12829.2	9172.03					7899.84	8651.78		8718.48		10881.1	7075.32	3869.04
P07814	P07814	SYEP_HUMAN	EPRS1	Bifunctional glutamate/proline--tRNA ligase	1	AALLNQHYQVNFK	AALLN(UniMod:7)QHYQVNFK	2	AALLN(UniMod:7)QHYQVNFK2	116469	96885.1	75027.3						28251.7		101359	59973.6		47755.6		48812.1							109389	86031.5		78387.1	37761.9				12887.7			122177	95141.1		85840.3
Q9H8H0	Q9H8H0	NOL11_HUMAN	NOL11	Nucleolar protein 11	1	AALLNAILHSAYSETFLLPHLK	AALLNAILHSAYSETFLLPHLK	3	AALLNAILHSAYSETFLLPHLK3	6051.91	5880.16	6459.39	5466.7	5533.88	6646.92					6802.1	5626.13	5552.1	5472.88	8345.26	7862.65	16986.5					29519.9	9853.65	7549.55	11740.3	7374.86	17130.7	13695.8					12224.2	7905.46	4728.85	9526.61	6439.11	19941.6	4308.43	1936.98
Q9Y613	Q9Y613	FHOD1_HUMAN	FHOD1	FH1/FH2 domain-containing protein 1	1	AALLNFDEFAVSK	AALLNFDEFAVSK	2	AALLNFDEFAVSK2	62658.2	63354.2	49934.7	24395.6	15499.6	5183.6	1372.43				55985.7	68395.6	47815.7	49934.1	28178.5	15335.4	3966.22	1713.58	1045.72			58717.6	63915.5	68493.9	56856.2	28512.4	19360.1	4127.73	1806.52	1701.35			56859.9	58329.9	61052.3	51377.9	19190.9	22054.3	3728.7	2131.88
P07814	P07814	SYEP_HUMAN	EPRS1	Bifunctional glutamate/proline--tRNA ligase	1	AALLNQHYQVNFK	AALLNQHYQVNFK	2	AALLNQHYQVNFK2	188841	186387	118540	130634	84827.6	42286.9		17086.4	30670.1	11982.4		104575	207882	153554		54163.2	44494.7	28870.1	25591.3	20240.5		125739	220113	134639	167005		51361.7		16988	15752.8			147849	166607		183179		71210	67386.3	16584.6
P07814	P07814	SYEP_HUMAN	EPRS1	Bifunctional glutamate/proline--tRNA ligase	1	AALLNQHYQVNFK	AALLNQHYQVNFK	3	AALLNQHYQVNFK3	227457	241406	202669	169711	95345.1	35008.9	14561.8	6465.95	10709.2	6612.91	226726	178676	245789	223054	188865	101492	37067.4	12496	9372.58	9233.07	9249.74	208983	227809	240649	243834	144584	88145.7	34759.3	14010.3	7396.18	8878.88	4891.21	173904	251630	258111	244816	147133	119962	30210.1	11739.9
Q14004	Q14004	CDK13_HUMAN	CDK13	Cyclin-dependent kinase 13	1	AALLQLLAQHQPQDDPK	AALLQLLAQHQPQDDPK	2	AALLQLLAQHQPQDDPK2	6774.73	5116.19	7092.35	4436.45		6651.34					7888.71		6026.16	5827.01	5846.99	5399.52	5070.89						2456.33	4957.86	4308.94	4112.47		1634.9						2765.9	2797.04	1840.8			2800.77
Q14004	Q14004	CDK13_HUMAN	CDK13	Cyclin-dependent kinase 13	1	AALLQLLAQHQPQDDPK	AALLQLLAQHQPQDDPK	3	AALLQLLAQHQPQDDPK3	3308.3	3945.54	3607.35		1838.7	5116.68					4176.96		5179.88	3862.2	4851.89	3738.62	4133.12	1496.24				5256.9	4978.4	5587.84	4392.08		2166.54	2490.96					4893.99	2423.44	4389.24	4242.42		4370.42	2884.56	2412.59
P35251	P35251	RFC1_HUMAN	RFC1	Replication factor C subunit 1	1	AALLSGPPGVGK	AALLSGPPGVGK	2	AALLSGPPGVGK2	41690.3	32922.2	27874.2	9916.4	4104.64						31439.1	31972.8	42951.1	25431.8	9459.18	2482.32						34408.8	37218.1	30291.8	23568.5	12210.8			1669.22				23422	36347.3	33330.8	26095.1	11926.7
Q14980	Q14980	NUMA1_HUMAN	NUMA1	Nuclear mitotic apparatus protein 1	1	AALMESQGQQQEER	AALM(UniMod:35)ESQGQQQEER	2	AALM(UniMod:35)ESQGQQQEER2	39824	58012.4	48150.1	42364.6	18817.9						58479.4	44740.2	39492.7	37049.2	33688.5	19626.3	7123.54					41699.6	50418.8	46314.9	48185.2	42755.4	32110.5						41545.3	48768	40669	33232.8	16250.6	23466.5
Q9P287	Q9P287	BCCIP_HUMAN	BCCIP	BRCA2 and CDKN1A-interacting protein	1	AALMFANAEEEFFYEK	AALM(UniMod:35)FANAEEEFFYEK	2	AALM(UniMod:35)FANAEEEFFYEK2	8427.75	8305.27	10853.9	10992.4	10266	7563.84					10076.5	9309.86	8794.77	6858.32	8721.99	7335.25						4883.5	8425.25	8140.15	9974.34	10383.4	10969.4						5746.04	8966.79	7422.94	7720.15	6118.92
Q969F9	Q969F9	HPS3_HUMAN	HPS3	BLOC-2 complex member HPS3	1	AALMDASQLEPGEK	AALMDASQLEPGEK	2	AALMDASQLEPGEK2	7897.64	9570.51	7321.61	5646.86							8582.34	7269.77		6086.53		4823.63						7939.84	7835.9	8873.19	8004.19	4049.69	5499.2		1864.5				9871.71	8931.39	7983.02	7644.53		5309.12
Q14980	Q14980	NUMA1_HUMAN	NUMA1	Nuclear mitotic apparatus protein 1	1	AALMESQGQQQEER	AALMESQ(UniMod:7)GQ(UniMod:7)QQEER	2	AALMESQ(UniMod:7)GQ(UniMod:7)QQEER2	76242.2	96669.8		71309.4	49008.7	7400.27					116000	97085.4	59971.4	81045.1	64255.9	40529.5						100120		98149.5	96050.1	70406.5	56702.6						96880		89126.5	94421.6		51536.9
Q14980	Q14980	NUMA1_HUMAN	NUMA1	Nuclear mitotic apparatus protein 1	1	AALMESQGQQQEER	AALMESQ(UniMod:7)GQQQEER	2	AALMESQ(UniMod:7)GQQQEER2				171215	129189	14743.9						261334		247829	207946	117048		5783.16						265587	236738			9217.11		5777.63	3680.51			201996				87378.4
Q14980	Q14980	NUMA1_HUMAN	NUMA1	Nuclear mitotic apparatus protein 1	1	AALMESQGQQQEER	AALMESQGQQQEER	2	AALMESQGQQQEER2	371677	423620	331852		162419		6330.98				358647	342353	306261	310764	275860		13781.3	6745.18				306976	337199	308760		234544	163497	13984.6	7471.86				336708	280652	283783	271799	138409	116849	9602.64
Q9P287	Q9P287	BCCIP_HUMAN	BCCIP	BRCA2 and CDKN1A-interacting protein	1	AALMFANAEEEFFYEK	AALMFAN(UniMod:7)AEEEFFYEK	2	AALMFAN(UniMod:7)AEEEFFYEK2				246436	240285	137029				5971.85									23235.3	14959.7					280080		278879			11896.2		5553.26
Q9P287	Q9P287	BCCIP_HUMAN	BCCIP	BRCA2 and CDKN1A-interacting protein	1	AALMFANAEEEFFYEK	AALMFANAEEEFFYEK	2	AALMFANAEEEFFYEK2	235049	267104	253776				46569.6	9479.67	16968.2	4338.17	250286	280353	227858	270106	275525	255110	109727	22210.8			9232.41	266480	274457	304814		283922		117846	17894.8		13576.8	7433.13	309455	171093	182914	209551	174670	242134	70565.2	20541.1
Q3ZAQ7	Q3ZAQ7	VMA21_HUMAN	VMA21	Vacuolar ATPase assembly integral membrane protein VMA21	1	AALNALQPPEFR	AALNALQ(UniMod:7)PPEFR	2	AALNALQ(UniMod:7)PPEFR2	409145	440302	415325	452814	527746			426701		699845	361914	448179				489994	496531	607144		597889				299844	444200	453196	568329	529900	620125		685469			428128	391315	421375	365265	602166		499515
Q3ZAQ7	Q3ZAQ7	VMA21_HUMAN	VMA21	Vacuolar ATPase assembly integral membrane protein VMA21	1	AALNALQPPEFR	AALNALQPPEFR	2	AALNALQPPEFR2	491512	530261	523327	534858	581737	748616	815054	626863	848860	869047	479825	464060	400917	519862	614411	569340	638686	709442	763050	702255	838234	481012	518035	424645	648296	522538	643244	673078	775608	740741	898900	890551	539356	483256	486620	519765	428536	607734	515301	660400
Q6PGP7	Q6PGP7	SKI3_HUMAN	SKIC3	Superkiller complex protein 3	1	AALNELLK	AALNELLK	2	AALNELLK2	63769.7	70954.9	66144.6	41193.5	26742.4						49490.8	56785.8	58864.5	68345.6	40212.7	28314.7	11535	12514.4			6216.55	48868.4	61585.6	58165	62414.9	42571.4	30115.5	15457.6			10600.2		49731.2	62678.1	66977.7	61770.3	32727.6	33656.9
O95602	O95602	RPA1_HUMAN	POLR1A	DNA-directed RNA polymerase I subunit RPA1	1	AALNLPEAASYDEVR	AALNLPEAASYDEVR	2	AALNLPEAASYDEVR2	112233	128481	109349	69333	41218.5	34668.8	13386.2	9257.68	9668.87	2855.72	125251	139824	88642.1	108951	85388.8	43829.1	27708.5	13344	11225.2	7759.64	3040.51	108257	118060	114399	134369	71092.1	47110.3	20148.9	8365.96	9553.95	5973.47	3099.84	121555	115987	108239	116273	57366.8	48679.3	19635.1	12222.2
Q8IUC4	Q8IUC4	RHPN2_HUMAN	RHPN2	Rhophilin-2	1	AALNQQILK	AALNQQILK	2	AALNQQILK2	10770	6097.98	8561.94	9547.48							13006.4	11402.2	16309.1	9197.49	8955.21							8401.94	11237.1	11051.7	10309.8	6679.12	5210.52						10170.2	11242.5	9082.58	10335.2	9689.39	5389.51
P78316	P78316	NOP14_HUMAN	NOP14	Nucleolar protein 14	1	AALPGLDVLIYLK	AALPGLDVLIYLK	2	AALPGLDVLIYLK2	13352.1	17592.9	13365.5	5149.89	2947.43	3511.41	3673.12			1840.9	22709.6	20704.4	21283	16541.3	5817.74	3228.61	2122.72					6700	11153.7	9387.65	9688.03	3205.62	1646.47						16148.4	4894.67	8087.29	6969.16	2043.66	2660.53
Q7Z6Z7	Q7Z6Z7	HUWE1_HUMAN	HUWE1	E3 ubiquitin-protein ligase HUWE1	1	AALPLTTSDTK	AALPLTTSDTK	2	AALPLTTSDTK2	161599	142201	152157	170990	153868	87692.8	21857.2	8133.4	12814.2	5984.79	80574.1	141423	163594	164048	141949	170360	80111.4	22407.2	17105.4	12223.9	6245.08	97834.1	146293	133702	116138	156555	164706	88611.9	23657.8	15134.7	15437.5	5615.85	68861.5	131176	122667	109554	172727	133217	82372.2	21061.9
Q92481	Q92481	AP2B_HUMAN	TFAP2B	Transcription factor AP-2-beta	1	AALPQLSGLDPR	AALPQLSGLDPR	2	AALPQLSGLDPR2	18509.7	17227.3	15824.7	15200.8	11136.5	8336.78	3820.02				19866.3	16561.7	15227.3	14402.8	12462.4	7777.96	8615.73					19485	27061.8	29247.9	23307	12291.4	13631.8		3243.14				27558.7	22814.9	17302.3	18491.2	13320.4	14495.5	7956.04	3145.79
Q9H3S7	Q9H3S7	PTN23_HUMAN	PTPN23	Tyrosine-protein phosphatase non-receptor type 23	1	AALPTPALSPEDK	AALPTPALSPEDK	2	AALPTPALSPEDK2	58285	63299.5	56832.7	44206.9	23465.8	8385.19					51284.1	63369.1	52709.4	55918.6	44246.7	22652.1	6054.35			3546.65		48977.6	59353	59902.4	54791.7	54936.7	25284.7	8947.17	2753.63			2972.98	51977.1	58520.8	61146	62928.9	41720.9	23179.8	6518.68	3895.93
O00459	O00459	P85B_HUMAN	PIK3R2	Phosphatidylinositol 3-kinase regulatory subunit beta	1	AALQALGVAEGGER	AALQALGVAEGGER	2	AALQALGVAEGGER2	15336.2	11830.5	13734.6	10074.6	8301.94						16529.3	12340.4	13836.2	11205.4	13054.5	9785.29						12211.3	14574.2	12934.7	11464.4	11496.9	6726.61						12362	14358.3	14686.3	11903.1	11433.4	6160.9	3004.89
Q9H444	Q9H444	CHM4B_HUMAN	CHMP4B	Charged multivesicular body protein 4b	1	AALQALK	AALQALK	2	AALQALK2	27552.3	14871.6	15661.5	25058.9	23448.3	27206.1	123430	165709	274961	294726	15785.7	17423	40174.3	27343.7	15798	30964	93774.7	237155	230393	248918	306114	16781.2	15602.8	10039.6	11508.9	23038.6	15881.5	71487.7	186684	281939	313896	276074	18434.5	13118.3	15176.2	12039.9	31593.6	14341.5	98233.9	176325
P49327	P49327	FAS_HUMAN	FASN	Fatty acid synthase	1	AALQEELQLCK	AALQEELQLC(UniMod:4)K	2	AALQEELQLC(UniMod:4)K2	27346.3	38701.1	34640.8	31552.8	37474.9	26700.7						41149.6	35777.5	27833	39934.5	34061.7	31872.8						23294.3	26004.1	32597.6	34466.8	40181.3	29564.5					18607.9	28198.3	29123.9	27026.9	28275.1	36195.9	25956.8
P62851	P62851	RS25_HUMAN	RPS25	Small ribosomal subunit protein eS25	1	AALQELLSK	AALQELLSK	2	AALQELLSK2	1410000	1340000	1210000	1380000	1370000	1330000	2110000	1800000	2530000	2110000	1380000	1190000	1160000	1300000	1270000	1330000	1570000	2270000	2270000	2090000	2160000	1470000	1160000	1220000	1270000	1430000	1330000	1690000	2660000	2170000	2400000	2080000	1600000	1300000	1330000	1320000	1600000	1330000	2220000	2480000
O60287	O60287	NPA1P_HUMAN	URB1	Nucleolar pre-ribosomal-associated protein 1	1	AALQILKPEEHMYLK	AALQILKPEEHMYLK	2	AALQILKPEEHMYLK2	5249.96	4684.28	4739.88	3300.52							8316.32	5476.37	4866.16	4553.37	2633.03							5459.34	4102.04	3503.22		2602.04							7090.72	3635.21	4264.83	2026.53
O60287	O60287	NPA1P_HUMAN	URB1	Nucleolar pre-ribosomal-associated protein 1	1	AALQILKPEEHMYLK	AALQILKPEEHMYLK	3	AALQILKPEEHMYLK3	16016.2	18241.9	9943.31	6866.14	2993.28		2582.25				24247	14311.2	14129.1	11107	5967.27	3570.72						24085.1	12291.6	13872.4	11620.1	6503.69	1478.98						20137	15375.7	10071.2	8544.63	5070.55	2462.38	1352.87
O96013	O96013	PAK4_HUMAN	PAK4	Serine/threonine-protein kinase PAK 4	1	AALQLVVDPGDPR	AALQLVVDPGDPR	2	AALQLVVDPGDPR2	82050.8	90503.8	104093	81870.4	80204.7	21751.7	3130.02			2317.36	73961.9	104138	82535.6	102560	106589	99890.3	14473.1	5869.38	2523.88	3088.72		44019.7	57223	53339.6	60628.7	51365	47882.4	9148.46		2768.31		1682.3	49111.3	56167	50823.5	54615.3	39661.4	53008	6244.7	3795.03
Q8WZA9	Q8WZA9	IRGQ_HUMAN	IRGQ	Immunity-related GTPase family Q protein	1	AALQSQAEALR	AALQSQAEALR	2	AALQSQAEALR2	95332	84929.6	94944.9	83788	90735.1	57321.3	8200.43	8144.67	8139.08	9285.82	97551.9	101179	102232	105094	99078.6	113118	49020.2	11012.2	9720.83	8884.01	7080.15	76453.8	132305	158998	165466	131972	154991	49328.9	9503.43	8762.04	7234.63		131237	122875	128747	147657	126137	130442	46569.1	9967.15
Q96MT8	Q96MT8	CEP63_HUMAN	CEP63	Centrosomal protein of 63 kDa	1	AALQSQENLIHEAR	AALQSQENLIHEAR	2	AALQSQENLIHEAR2	1703.62	3472.51		2028.01	1383.83						4003.01	2216.53	2332.63									4597.44		2332.37	4347.62								3745.44	3201.6	1509.78			1892.15
Q96MT8	Q96MT8	CEP63_HUMAN	CEP63	Centrosomal protein of 63 kDa	1	AALQSQENLIHEAR	AALQSQENLIHEAR	3	AALQSQENLIHEAR3					1281.23																	3400.17	2898.32		3263.65								4851.72	2213.75	2025.28	2918.46
O43524	O43524	FOXO3_HUMAN	FOXO3	Forkhead box protein O3	1	AALQTAPESADDSPSQLSK	AALQTAPESADDSPSQ(UniMod:7)LSK	2	AALQTAPESADDSPSQ(UniMod:7)LSK2				4725.1	5025.55						5233.27				6919.44			1972.6													2102.18			5779.28	6253.77				2781.56
O43524	O43524	FOXO3_HUMAN	FOXO3	Forkhead box protein O3	1	AALQTAPESADDSPSQLSK	AALQTAPESADDSPSQLSK	2	AALQTAPESADDSPSQLSK2	8635.05	7112.35	7015.05	4011.08	4813.94		2188.13			2886.38	6210.16	6519.29	5907.15	6446.53	8918.25	5203.7	4281.07					6767.1	11338.9	8506.92	9553.14	6743.58	4633.91	3785.76	3148.85			1498.33	11206.1	7655.7	7364.75	7141.39	6947.55	5311.77		2491.32
Q9H2Y7	Q9H2Y7	ZN106_HUMAN	ZNF106	Zinc finger protein 106	1	AALQTAYVEVQR	AALQTAYVEVQR	2	AALQTAYVEVQR2	15263.9	18321.4	10083.6								38865.9	26123.9	18883	11573.4								36238.5	19611.1	22759.2	17624.7								41299.6	13818	18120.5		3210.99
O00562	O00562	PITM1_HUMAN	PITPNM1	Membrane-associated phosphatidylinositol transfer protein 1	1	AALQVEEESWNAYPYTR	AALQVEEESWNAYPYTR	2	AALQVEEESWNAYPYTR2	11143.4	19074	15700.9	11911.4	9006.39						14608.4	19727.6	13091	13130.5	14062.3	7581.48						13053.1	18054.6	15345.6	17532.5	15073.1	8718.25						16475.3	16633.2	17185	14950.7	13315.5	10393.3
P78527	P78527	PRKDC_HUMAN	PRKDC	DNA-dependent protein kinase catalytic subunit	1	AALSALESFLK	AALSALESFLK	2	AALSALESFLK2	850253	1050000	973172	827462	752829	104306	48003.8	18499.4	26331.3	16304.3	894435	1060000	848724	979218	992162	853353	53314.3	21687.5	17592.8	26529.5	14833.7	906061	1180000	939591	1050000	861379	807959	39024.8	12353.6	11435.9	12882	8111.37	1100000	991706	1100000	996888	748439	1250000	43972	11781.5
O95831	O95831	AIFM1_HUMAN	AIFM1	Apoptosis-inducing factor 1, mitochondrial	1	AALSASEGEEVPQDK	AALSASEGEEVPQDK	2	AALSASEGEEVPQDK2	382170	393962	442261	495324	491758	668306	666248	286302	314032	94939.5	380248	473507	364817	465533	483908	518172	594694	546205	379827	178313	77275	390977	452167	430019	489657	477481	622920	583989	619231	412558	213782	75757.9	458604	414620	423221	474035	403678	524931	491546	480627
Q04637	Q04637	IF4G1_HUMAN	EIF4G1	Eukaryotic translation initiation factor 4 gamma 1	1	AALSEEELEK	AALSEEELEK	2	AALSEEELEK2	125941	145695	147365	102540	61301.6	29370.7	10784.6				60572.3	145837	153234	133869	102229	75207.3	28180					65376	138383	104378	88343.7	105882	53253.4	22752.5	12560				46251	122903	116003	92303.7	110618	54465.4	29109.3	11807
Q04637	Q04637	IF4G1_HUMAN	EIF4G1	Eukaryotic translation initiation factor 4 gamma 1	1	AALSEEELEKK	AALSEEELEKK	2	AALSEEELEKK2	236342	219978	160253	174391	137167	43044.9	16656.9	9459.87	8033.24		240195	179412	229038	222063	172693	129134	54898.9	13562.3	15744	5178.58		179887	290117	345410	332018	257430	162677	60324.6	36142.2	24345.3	7184.51	4191.06	225365	244471	215927	136703	187940	117938	35030.4	25829.4
Q04637	Q04637	IF4G1_HUMAN	EIF4G1	Eukaryotic translation initiation factor 4 gamma 1	1	AALSEEELEKK	AALSEEELEKK	3	AALSEEELEKK3	123038	67830.9	91590.1	94671	52522.8	13836.9	5819.35		4698.93		99541.2	199405	136840	126324	87628.9	42498.1	18210.3	9289.95				94615.4	119450	130174	127250	116241	57742.3	24419.3	6213.75	6546.94	5175.13		114349	136793	135527	95805.5	125248	46561.3	27389.4	11812
O43432	O43432	IF4G3_HUMAN	EIF4G3	Eukaryotic translation initiation factor 4 gamma 3	1	AALSEEELER	AALSEEELER	2	AALSEEELER2	63659.6	69766	60329.8	36444.1	23728.6	13267.6					55548.8	72924.7	68304.4	51014.3	35115.3	19883	10281.3			3230.59		55068	69271.1	72431.8	56146.7	34487.5	24769.1	11704.8	4872.26				54155.8	61888.4	56150.2	52757.9	29600.4	22986.5	8937.19
O43432	O43432	IF4G3_HUMAN	EIF4G3	Eukaryotic translation initiation factor 4 gamma 3	1	AALSEEELERK	AALSEEELERK	2	AALSEEELERK2	8233.09		5571.53	4408.09							8258.46	5836.69	5161.69	4777.27		2284.78						5556.12		10576.4	9058.65	4777.75	3461.73					3051.42		7448.86		4076.34	2700.72
Q13362	Q13362	2A5G_HUMAN	PPP2R5C	Serine/threonine-protein phosphatase 2A 56 kDa regulatory subunit gamma isoform	1	AALSEMVEYITHNR	AALSEMVEYITHNR	2	AALSEMVEYITHNR2	12643	18483.2	18953.2	14856.7	9563.47	4723.38	2849.3				20388.3	18932.9	15418.3	16433.3	18349.6	8969.88	3427.4					14817.8	11274.6	27867.3	29771.2	18990.5	14986.7	1610.95	1285.71	1084.42			13691	15240.1	15844.1	19088.3	8893.02	22977.7
Q13362	Q13362	2A5G_HUMAN	PPP2R5C	Serine/threonine-protein phosphatase 2A 56 kDa regulatory subunit gamma isoform	1	AALSEMVEYITHNR	AALSEMVEYITHNR	3	AALSEMVEYITHNR3	57608.7	80633.2	54648.2	34982.4	35478.5	10930.9	5759.34			1230.92	67778.6	65238	72172	83349.3	51659.4	36558.8	14143.2	4594.96	2031.88			73901.3	88619.3	115496	87128	73106.6	52954.7	13026.9			1806.5		63894.7	57736.8	71114.9	94381.3	43361.4	65147.2		1677.48
Q07954	Q07954	LRP1_HUMAN	LRP1	Prolow-density lipoprotein receptor-related protein 1	1	AALSGANVLTLIEK	AALSGANVLTLIEK	2	AALSGANVLTLIEK2	7094.61	8587.15	7967.55	8436.5	11444.6	12981.7	14507.4	4359.27	6839.84	5607.8	7464.95	7194.18	7091.32	7608.36	9753.52	9697.99	9356.61	12615.9	8365.86	5221.7		6484.63	8391.5	8582.06	10519.4	9430.72	9334.8	14315.6	15121.3	7623.25		2817.46	9628.36	6427.35	7294.93	8958.83	7306.04	9900.78	11120	10422.3
Q9P2G1	Q9P2G1	AKIB1_HUMAN	ANKIB1	Ankyrin repeat and IBR domain-containing protein 1	1	AALSSSELLELGDSLMR	AALSSSELLELGDSLMR	2	AALSSSELLELGDSLMR2	13765.2	18804.6		7664.38							20874.1	26643.7	18469	21393.6	12421.2							16392.4	19868	25394.7	20217.1	12478.6							27167.9	20410.9	19851.9	17507	7412.3	11529.2
Q5VTQ0	Q5VTQ0	TT39B_HUMAN	TTC39B	Tetratricopeptide repeat protein 39B	1	AALTFVQDENMINFIK	AALTFVQ(UniMod:7)DENMINFIK	2	AALTFVQ(UniMod:7)DENMINFIK2	17770.4	13112.6		15856.1	13524.1	15724	16750.7	6225.22				17596.3		16983.7	21702.5							16952.5	19147	14722.1	20047.2	10224.2	16616.6						16935.2	18030.7	13946.9	17839.9		31752.4	14129.6	19734.9
P55084	P55084	ECHB_HUMAN	HADHB	Trifunctional enzyme subunit beta, mitochondrial	1	AALTGLLHR	AALTGLLHR	2	AALTGLLHR2	4069.77		4172.74	6992.58	5378.42	4934.14	3806.18	4366.69		4131.88	3894.27	4235.75		6914.21			2492.92		3070.51	3317.28	5782.56	5063.08	8341.75	7014.93	5766.24	4550.05	5324.54			1668.6		1565.26	5623.72	3325.91	4685.22	5832.85		3595.9
Q9BUE6	Q9BUE6	ISCA1_HUMAN	ISCA1	Iron-sulfur cluster assembly 1 homolog, mitochondrial	1	AALTLTPSAVNK	AALTLTPSAVNK	2	AALTLTPSAVNK2	33013.8	24888.4	27247.3	25283.9	22968.7	21912.7	22347.9	11670.1	10252.6	4087.69	16967.7	19202	30361	26205.8	21532.8	20309	26659.4	21197.2	10760.3	7047.69	4322.57	21359.9	24207.6	20053.2	18557.8	27737.4	21166.1	24591.9	27035.7	12065.3	6609.19	3254.36	22817.9	20903.7	25862.2	19044.5	30407	22281.4	22080.6	24212.9
P15336	P15336	ATF2_HUMAN	ATF2	Cyclic AMP-dependent transcription factor ATF-2	1	AALTQQHPPVTNGDTVK	AALTQQHPPVTNGDTVK	2	AALTQQHPPVTNGDTVK2		2013.93	2576.78		4553.61	4219.65	3484.4		2872.67		4247.61	3006.58	2944.14	1911.87		2320.23	2403.25							1543.79	3985	2752.76	2971.74	2161.35					3543.33	2197.33	2360.26	2640.83	1084.67
P15336	P15336	ATF2_HUMAN	ATF2	Cyclic AMP-dependent transcription factor ATF-2	1	AALTQQHPPVTNGDTVK	AALTQQHPPVTNGDTVK	3	AALTQQHPPVTNGDTVK3	3751.62	4296.82	4274.06	3873.32	5681.38	5372.77	6379.68	2947.55	3706.31	6030.65	6757.32	4061.85	5112.53	7559.69	6598.37	4275.83	4479.16	5225.73	8204.85	3612.66	4658.96	2794.93	5270.59	3538.64	10634	8563.06	4862.72	7673.91	7080.87	4561.22	4387.44	4642.69	4056.17	5464	5358.75	6069.49	5005.46	9328.03	7009.21	3268.53
Q9H6S0	Q9H6S0	YTDC2_HUMAN	YTHDC2	3'-5' RNA helicase YTHDC2	1	AALVAGMYPNLVHVDR	AALVAGMYPNLVHVDR	2	AALVAGMYPNLVHVDR2	6407.56	8604.45	7134.89	4271.96	2280.9	1283.96					7572.42	6722.87	5836.2	8633.89	3388.58	1552.09						5423.12	6445.49	4416.72	4608.23	3031.08							6478.56	4353.3	4728.24	4382.15		2469.46
Q9H6S0	Q9H6S0	YTDC2_HUMAN	YTHDC2	3'-5' RNA helicase YTHDC2	1	AALVAGMYPNLVHVDR	AALVAGMYPNLVHVDR	3	AALVAGMYPNLVHVDR3	11144.8	12118.4	8249.81	4899.85	2917.88						8116.51	9571.97	8144.36	10511.4	5419.54	2533.52						6226.31	8653.2	11289.1	9339.26	5435.56	2119.92				758.987		7270.23	7607.21	9791.39	7061.54	4146.73	3340.01
Q9BUF5	Q9BUF5	TBB6_HUMAN	TUBB6	Tubulin beta-6 chain	1	AALVDLEPGTMDSVR	AALVDLEPGTM(UniMod:35)DSVR	2	AALVDLEPGTM(UniMod:35)DSVR2	18437.5	18700	18371.6	18952.2	26086.1	27933	27196.3	7081.99	3400.86		18659.8	20732.7	16004.7	17795.1	19410.9	17949	18204.5	14691	6502.33			10206.4	16544.1	20004.4	24662	15258.7	19598.6	14252.5	13442.4	6048.81			15838.8	16598.1	16960.1	19608.2	12247.8	23144.1	16912.7	15150.4
Q9BUF5	Q9BUF5	TBB6_HUMAN	TUBB6	Tubulin beta-6 chain	1	AALVDLEPGTMDSVR	AALVDLEPGTMDSVR	2	AALVDLEPGTMDSVR2	322223	387530	371091	347966	414868	469996	321386	67648.1	37286	6160.68	378151	396472	297302	386305	410708	408641	373391	275854	94083.5	8823.85	4987.58	321993	316762	393038	432664	374417	406638	379100	205143	77111	11700.4	4496.56	356974	359525	361904	381190	281259	412302	322590	233446
Q6PGP7	Q6PGP7	SKI3_HUMAN	SKIC3	Superkiller complex protein 3	1	AALVDYLDGK	AALVDYLDGK	2	AALVDYLDGK2	107176	102831	107807	63062.3	57095.6	21372.2	5548.71				106071	106731	93583.2	96728	65399	53662.3	21175.3	3747.69	2140			82204.9	112678	106598	98058.7	60345.1	40674.6	23933.1	4328.39		3210.25		90024.5	100070	112039	109572	58654.8	38098.4	11044.7	5624.37
Q9BPU6	Q9BPU6	DPYL5_HUMAN	DPYSL5	Dihydropyrimidinase-related protein 5	1	AALVGGTTMIIGHVLPDK	AALVGGTTMIIGHVLPDK	2	AALVGGTTMIIGHVLPDK2		4621.45	2986.5	3398.47	4535.62	5083.17							3283.32	5517.52	5530.31	4511.02	4967.6									2449.45								2733.78			2757.02
Q9BPU6	Q9BPU6	DPYL5_HUMAN	DPYSL5	Dihydropyrimidinase-related protein 5	1	AALVGGTTMIIGHVLPDKETSLVDAYEK	AALVGGTTMIIGHVLPDKETSLVDAYEK	3	AALVGGTTMIIGHVLPDKETSLVDAYEK3	8056.45	6242.92	6936.85	5214.76	5346.55	5195.04					5092.33	5986.24	7986.2	9057.27	10334.8	5864.85	4723.39					5791.29	6367.42	13670.6	8729.43	10049.6	8311.48	2614.08					4631.41	4068.03	7193.38	10765.1	5197.31	7545.94	1591.26
Q96L73	Q96L73	NSD1_HUMAN	NSD1	Histone-lysine N-methyltransferase, H3 lysine-36 specific	1	AALVMDLIDLTPR	AALVMDLIDLTPR	2	AALVMDLIDLTPR2	7346.12	6403.27									6017.99	5566.06	5522.95									6205.13	4512.01	4648.02									6005.85	3895.43	4056.36	2247.44
P54886	P54886	P5CS_HUMAN	ALDH18A1	Delta-1-pyrroline-5-carboxylate synthase	1	AALWALQGGTSVVIANGTHPK	AALWALQGGTSVVIAN(UniMod:7)GTHPK	3	AALWALQGGTSVVIAN(UniMod:7)GTHPK3	69185.7	58021.9	74439.9	58469.1	60456.2	62456	7646.09				89158	71652.4	50673.5	71179.3	70579	66353.9	47790.1		2978.45			52675.2	49187.9	48729.4	52376.8	55263.2	64619	29338.9	2783.31				55273.6	55144.5	42748.3	58175.5	49209	103348	28118.2	3180.73
P54886	P54886	P5CS_HUMAN	ALDH18A1	Delta-1-pyrroline-5-carboxylate synthase	1	AALWALQGGTSVVIANGTHPK	AALWALQGGTSVVIANGTHPK	3	AALWALQGGTSVVIANGTHPK3				9872.07	5760.56	10864.4					11171.7		15877.4	13506.6	16723.8	9492.01	14875.4				911.822		8669.31	8534.31	11194.3	11111.4		6365.84					15784.4			7930.72			4404.02
O43303	O43303	CP110_HUMAN	CCP110	Centriolar coiled-coil protein of 110 kDa	1	AALYGIHDIFFVMDAAER	AALYGIHDIFFVM(UniMod:35)DAAER	2	AALYGIHDIFFVM(UniMod:35)DAAER2	22081.9				29412						28426			21715.8	33957.3	35436.2						17349	25773.4	21799.7	28175.4	26683.4	38435.3						43050.3				38050.3	36505.7	23230.3
O95248	O95248	MTMR5_HUMAN	SBF1	Myotubularin-related protein 5	1	AALYILGDK	AALYILGDK	2	AALYILGDK2	19762.1	16127.3	18986.1	15550.7	11758.3						19164.2	13270.2	17193.9	17220.2	14881.1	15321.7						17673.3	15192.5	16227.1	16883.4	14824.2	12165.5	2986.48					15864.5	17800.5	17204.2	12235.6	13053.2
Q16891	Q16891	MIC60_HUMAN	IMMT	MICOS complex subunit MIC60	1	AAMDNSEIAGEK	AAM(UniMod:35)DN(UniMod:7)SEIAGEK	2	AAM(UniMod:35)DN(UniMod:7)SEIAGEK2	9389.72	10026.5				13493.5					6200.78	9759.86		9275.01	10319.3	11308.2		6115.66				9611.15	9639.72	6700.96	9171.91		10388.1						6385.55	5007.56	6467.22	8796.27	4579.17	6970.21	12083.2
Q16891	Q16891	MIC60_HUMAN	IMMT	MICOS complex subunit MIC60	1	AAMDNSEIAGEK	AAM(UniMod:35)DNSEIAGEK	2	AAM(UniMod:35)DNSEIAGEK2	14154.4	15944.4	22163.9	20174.3	24629.6	27446.1	15411.9	4398.39	2785.59	2193.9	15810.8	12201.3	13797.5	18898.4	19540.6	17530.3	18128	7989.96	2481.29			14966.6	16861.9	11748.8	16122.4	18343.2	23700.2	18660.4	11605.1	3677.24	2670.11		16617.5	12376.5	14435.2	13727.6	14207.6	17235.1	19210.9	10542.9
Q08211	Q08211	DHX9_HUMAN	DHX9	ATP-dependent RNA helicase A	1	AAMEALVVEVTK	AAM(UniMod:35)EALVVEVTK	2	AAM(UniMod:35)EALVVEVTK2	5352.95	9275.36	8450.57	8912.46	7093.59	3792.91					10313.9	10986.4	9300.03	8293.02	8124.51	7058.12						5106.74			5655.85										5852.35		4710.9	3995.51
Q9Y490	Q9Y490	TLN1_HUMAN	TLN1	Talin-1	1	AAMEPIVISAK	AAM(UniMod:35)EPIVISAK	2	AAM(UniMod:35)EPIVISAK2	30440.3	29722.3	29227	23906.1	22938.9		3771.73				19967.3	25657.6	21450.9	27944.9	29915.8	23317.2	5623.08					19350.4	28231.7	20504	36768.3	27683.7	18556.6						16457.7	18965.1	21282.4	19708.9	21998.6	17142.6	7171.34	4335.46
Q10567	Q10567	AP1B1_HUMAN	AP1B1	AP-1 complex subunit beta-1	1	AAMIWIVGEYAER	AAM(UniMod:35)IWIVGEYAER	2	AAM(UniMod:35)IWIVGEYAER2	9850.17	11504.2	9275.93	8364.17	7317.83	5554.67	3985.16		1970.96		10661.6	8847.5	10928	8641.28	7910.01	6703.93	4609.95					8227.39	9520.37	9446.5	13659.4	7265.09	6656.31	5215.9	1785.57	1544.48			8328.31	7789.3	6671.04	9475.74	6248.23	5683.64	5422.96	2205.71
Q16891	Q16891	MIC60_HUMAN	IMMT	MICOS complex subunit MIC60	1	AAMDNSEIAGEK	AAMDNSEIAGEK	2	AAMDNSEIAGEK2	351293	401968	393388	457180	491477	550157	263665	35129.9	28933.3	14238.7	342357	425497	373225	417404	479038	501166	435015	193978	43724.3	16533.8	8813.81	358854	412434	340185	336080	444229	504184	406364	195990	45688.4	16530.4	12784.1	365545	330246	325772	330292	414146	395296	397896	176288
Q16891	Q16891	MIC60_HUMAN	IMMT	MICOS complex subunit MIC60	1	AAMDNSEIAGEKK	AAMDNSEIAGEKK	2	AAMDNSEIAGEKK2	77315	84222.7	65916.1	83381.8	112192	44754.3	8383.57	4207.56	2414.19		82617.7	69288.4	48903.8	61572.8	68365.7	43074.2	35643.1	12458.2	2781.3			86843.1	74097.7	127064	158697	109919	114289	96392.8	22904.3	4598.5	3580.63		63149.8	110473	88101.5	85222.9	62493.3	88704.9	31777.7	10906.4
Q08211	Q08211	DHX9_HUMAN	DHX9	ATP-dependent RNA helicase A	1	AAMEALVVEVTK	AAMEALVVEVTK	2	AAMEALVVEVTK2	190415	170347	152765	183235	180764	94988.2	8098.36	2474.91	2868.26		215448	190284	180916	193190	245868	196831	76506.7	7217.76	4864.33	2545.91	3519.09	154745	206814	195038	169515	227172	154347	65514.6	6966.49	4014.68	3959.85	2114.18	180837	138508	117653	126851	135042	82441.2	55571.9	6699.73
Q9UPR0	Q9UPR0	PLCL2_HUMAN	PLCL2	Inactive phospholipase C-like protein 2	1	AAMEFHEHLHSIGTK	AAMEFHEHLHSIGTK	3	AAMEFHEHLHSIGTK3		2439.74	2360.77	1736.33	1165.38						3548.07	3220.92	2758.22	2186.04	1852.08	1324.88						2903.51	2196.87	2281.09	1553.5		1509.09						2431.16		1123.15		1320.66
Q9Y490	Q9Y490	TLN1_HUMAN	TLN1	Talin-1	1	AAMEPIVISAK	AAMEPIVISAK	2	AAMEPIVISAK2	318413	280920	255366	334595	278531	57355.3	25910.7	10160.2		9420.06	248573	247557	264963	310638	327254	299468	46882.2	20441.4	14321.1	12389	9422.19	286027	285193	344968	363730	414943	322713	64135.4	19069.6	18439.1	15706.6		272201	369495	411248	374265	389602	277518	51169.8	20452.9
O60725	O60725	ICMT_HUMAN	ICMT	Protein-S-isoprenylcysteine O-methyltransferase	1	AAMFTAGSNFNHVVQNEK	AAMFTAGSNFNHVVQNEK	2	AAMFTAGSNFNHVVQNEK2	9416.19	7734.59	8112.21	4992.36	4057.24	11446.9					9262.32	5644.84	16572.5	5571.99	10124.3		8502.68					19959	7570.01	8311.56	7196.89	7309.92	6255.75	4961.41					7788.5	8891.51	13141.6	9322	9387.68	12512.8	5679.09
O60725	O60725	ICMT_HUMAN	ICMT	Protein-S-isoprenylcysteine O-methyltransferase	1	AAMFTAGSNFNHVVQNEK	AAMFTAGSNFNHVVQNEK	3	AAMFTAGSNFNHVVQNEK3	4014.65	3907.87	2812.13	3279.49	2861.32						4306.5		7135.34	4201.62	5632.53		3365.59					5735.73		3425.54		3420.13		3448.26					3967.08		4113.95		4755.39	6293.62
Q96DX7	Q96DX7	TRI44_HUMAN	TRIM44	Tripartite motif-containing protein 44	1	AAMIELVER	AAMIELVER	2	AAMIELVER2	23611.2	22045.4	17903.8	26726.2	27013.2	22372.6	19148.4	7629.94	13795.8	12085	20763.1	21219.8	16110.3	20941.3	24968.3	30182.5	22246.7	20686.2	14698.6	11679	17309.5	18131.7	20454.2	24684.9	22248.4	21632.4	26470.4	21943.8	18615.9	19184.4	14638.5	14891.5	17545	23595.2	17125.3	20294.5	21824.9	21285.3	15833.9	15193
P14923	P14923	PLAK_HUMAN	JUP	Junction plakoglobin	1	AAMIVNQLSK	AAMIVN(UniMod:7)Q(UniMod:7)LSK	2	AAMIVN(UniMod:7)Q(UniMod:7)LSK2	72937.4	98639.7	103433	101065	117671	113033	37540.6	13324	14856.6		127707	115986	49134.8	85885.6	119128	97920	86361.2	37484.2	26704.6	9530.11	4001.85	92364.1	113294	113770	154026	97224.8	154894	75161.1	42364	22175.5	10996.6		140451	100902	99177.6	126402	56425	135412	37057.3	23823
P14923	P14923	PLAK_HUMAN	JUP	Junction plakoglobin	1	AAMIVNQLSK	AAMIVNQLSK	2	AAMIVNQLSK2		43453			20837.7	25393.9					51888.2					37930.2	32861.9			21127.7	15796.3	52441.1		40978.8		30336.1		32669		10081.4			38908.5							26184.9
Q10567	Q10567	AP1B1_HUMAN	AP1B1	AP-1 complex subunit beta-1	1	AAMIWIVGEYAER	AAMIWIVGEYAER	2	AAMIWIVGEYAER2	253673	239886	225367	205615	183536	125491	54630.5	12881.4	8370.32	3984.85	174029	220778	214878	200353	199588	176218	114648	34764.5	11941.9	7837.57	6161.99	187242	273738	241464	276764	244975	214582	131135	20854.4	16973.3	7046.09	3925.85	196843	191643	145524	185171	150030	197850	74767	38201.8
Q14191	Q14191	WRN_HUMAN	WRN	Bifunctional 3'-5' exonuclease/ATP-dependent helicase WRN	1	AAMLAPLLEVIK	AAMLAPLLEVIK	2	AAMLAPLLEVIK2	9360.33	8563.86	4450.66	1951.2	1473.14						10710.6	9569.71	6711.17	6695.09	1675.39							9146.51	9664.45	9447.37	6716.02	2267.92							8330.97	11373.8	10052.4	5447.46		1213.29
O00487	O00487	PSDE_HUMAN	PSMD14	26S proteasome non-ATPase regulatory subunit 14	1	AAMLDTVVFK	AAMLDTVVFK	2	AAMLDTVVFK2	12858.4	9117.78	11480.8	10995.6	9969.39	13792.6	12838.6				16654	12967.7	13414.6	10142.4	11952.1	13347.7	9891.97	10707.2				18537.5	8639.22	7314.93	7395.32	8591.36	13708.9	7067.24	6480.15				23871.5	8113.97	6971.07	10328.6	8920.81	7827.46	7864.64	6796.67
Q96BY7	Q96BY7	ATG2B_HUMAN	ATG2B	Autophagy-related protein 2 homolog B	1	AAMQEKEEEPVIK	AAMQEKEEEPVIK	2	AAMQEKEEEPVIK2	2507.89			1550.52							2546.26				2206.86	1763.04	1285.31					2176.29		3164.11	2988.86	2892.32								2336.04	2178.26
Q9P0K7	Q9P0K7	RAI14_HUMAN	RAI14	Ankycorbin	1	AAMTDAMVPR	AAMTDAMVPR	2	AAMTDAMVPR2	29314.1	18832.1	24009.8	23585.2	12325		8346.34				16421.9	21283.5	32975.2	25990.7	16607.8		12578.6					19390.9	23978.4	20590.9	18372.2	20856.8	11436.8	11224					19933.2	14960.3	20311.6	20743.5	25185.7	12007.4	7212.46
Q9BTW9	Q9BTW9	TBCD_HUMAN	TBCD	Tubulin-specific chaperone D	1	AAMTSLMDLTLLLAR	AAMTSLMDLTLLLAR	2	AAMTSLMDLTLLLAR2															7642.13											8254.07												7304.82
Q9NX74	Q9NX74	DUS2L_HUMAN	DUS2	tRNA-dihydrouridine(20) synthase [NAD(P)+]-like	1	AAMWNPSIFLK	AAMWNPSIFLK	2	AAMWNPSIFLK2	30552.2	31365.7	28010.9	24023.6	21836.3	13314.8		2418.92	2342.6		33108.8	35225.3	26013.2	30499.7	29528.5	25221.8	13256.8		1389.1			28596.8	32792.6	37803.2	33474.4	33576.9	30671.1	13757.9	2918.75	1668.39			35983.4	33780.8	33172.8	34560.7	21441.3	31370.8	9162.72
Q6KC79	Q6KC79	NIPBL_HUMAN	NIPBL	Nipped-B-like protein	1	AAMYDIISSPSK	AAMYDIISSPSK	2	AAMYDIISSPSK2	8520.69	12178.8	7271.38								7874.4	7683.6	8122.25	7367.38		4272.37						9984.32	9083.21	8868.13	7165.17		3133.43						11261.9	11780.6	11287.2	7768.84	4122.75
Q5QJE6	Q5QJE6	TDIF2_HUMAN	DNTTIP2	Deoxynucleotidyltransferase terminal-interacting protein 2	1	AANAAGKKFR	AAN(UniMod:7)AAGKKFR	2	AAN(UniMod:7)AAGKKFR2				2818.33											20349	32369.9				22325.6											22562.1									30577.3
P42765	P42765	THIM_HUMAN	ACAA2	3-ketoacyl-CoA thiolase, mitochondrial	1	AANDAGYFNDEMAPIEVK	AAN(UniMod:7)DAGYFNDEM(UniMod:35)APIEVK	2	AAN(UniMod:7)DAGYFNDEM(UniMod:35)APIEVK2		4558.97	5696.98	3984.46		7550.48		5818.92	5022.8	10576.2	2265.31	3351.81	2947.84	3838.58	4386.23	4550.95		8793.61	7204.15	5956.64	6035.01	2954.3	4263.47	3425.08		3216.15			7376.53	7948.95	5032.75	7167.85	3290.55	2726.35		2407.93	3886.28	4878.94	5627.82	6297.23
P25787	P25787	PSA2_HUMAN	PSMA2	Proteasome subunit alpha type-2	1	AANGVVLATEK	AAN(UniMod:7)GVVLATEK	2	AAN(UniMod:7)GVVLATEK2	141361	129552	128898	156209	170647	212860	250909	184073	302690	307622	112738	128074	123104	125704	122144	175266	192834	236870	224094	244526	245470	119585	123859	128339	116120	139508	168872	184456	257585	246476	296216	257829	111643	135021	129039	141079	158907	155394	187698	218549
Q92581	Q92581	SL9A6_HUMAN	SLC9A6	Sodium/hydrogen exchanger 6	1	AANIYPLSLLLNLGR	AAN(UniMod:7)IYPLSLLLNLGR	2	AAN(UniMod:7)IYPLSLLLNLGR2																									2788.12										2348.65
Q07864	Q07864	DPOE1_HUMAN	POLE	DNA polymerase epsilon catalytic subunit A	1	AANMPDSELFELISENR	AAN(UniMod:7)MPDSELFELISENR	2	AAN(UniMod:7)MPDSELFELISENR2	17222.2	19667.1	14620.8	11636.7							17883.3	20694.2	16288	14878.5	8939.94							20572.3	25416.7	18153	17893.2								23311.6	20634.7	15860.5	16716.9
P08574	P08574	CY1_HUMAN	CYC1	Cytochrome c1, heme protein, mitochondrial	1	AANNGALPPDLSYIVR	AAN(UniMod:7)N(UniMod:7)GALPPDLSYIVR	2	AAN(UniMod:7)N(UniMod:7)GALPPDLSYIVR2							49553.1							40663.9													71850.9			17270.7					44277.5				55175.4	30851.9
P08574	P08574	CY1_HUMAN	CYC1	Cytochrome c1, heme protein, mitochondrial	1	AANNGALPPDLSYIVR	AAN(UniMod:7)NGALPPDLSYIVR	2	AAN(UniMod:7)NGALPPDLSYIVR2	52171	55313.6			74596.8	68690.2	54613.8	16267			64031			55892.4	61031		61330.9	45457	16512.9	7822.64		57028.6	56466.4	58058.2		67710.4		62067.4	48341	24234.7			64758.2			71579	58895.6	84510.3	49708
Q8IY81	Q8IY81	SPB1_HUMAN	FTSJ3	pre-rRNA 2'-O-ribose RNA methyltransferase FTSJ3	1	AANPVDFLSK	AAN(UniMod:7)PVDFLSK	2	AAN(UniMod:7)PVDFLSK2		26004.2	22862.8								60220.6	38834.8	32365.3	21937.3								65870.7	32201.9	32255.2		14029.2		3521.84					61713.8	28862.3	29197.5		6783.29
Q9Y4L1	Q9Y4L1	HYOU1_HUMAN	HYOU1	Hypoxia up-regulated protein 1	1	AANSLEAFIFETQDK	AAN(UniMod:7)SLEAFIFETQDK	2	AAN(UniMod:7)SLEAFIFETQDK2		96385.9			80771.5	71233.8	37483.9			22554.1	71071.4	79314.6		85598				32852.9	16297.8		30657.2			113820			99515.9	56676.2							77240.5		42701.2		28859	20019.5
Q92481	Q92481	AP2B_HUMAN	TFAP2B	Transcription factor AP-2-beta	1	AANVTLLTSLVEGEAVHLAR	AAN(UniMod:7)VTLLTSLVEGEAVHLAR	2	AAN(UniMod:7)VTLLTSLVEGEAVHLAR2		6961.31	5301.93		6834.36						5436.15	5278.2		6376.5	4852.78	6393.97	4032.71					5012.42	6653.8	5527.34	5735.41	4013.71	4974.38	2436.57					6468.67	5613.49	4933.74			4466.44	2473.13
Q92481	Q92481	AP2B_HUMAN	TFAP2B	Transcription factor AP-2-beta	1	AANVTLLTSLVEGEAVHLAR	AAN(UniMod:7)VTLLTSLVEGEAVHLAR	3	AAN(UniMod:7)VTLLTSLVEGEAVHLAR3	31031.1	38160.1	29943.5	21815.7	25725.7	19597	7350.94				35096.8	43212.2	29726.9	33575.2	34497.1	27819.7	15291.6	4865.13	4053.07			35729.7	43328.2	44591.5	47517.6	24374.9		15365.5	5760.6				40627.2	5568.94	24808.9	28467.3	21215.6	35974.1	14661.5	5308.61
Q8NE71	Q8NE71	ABCF1_HUMAN	ABCF1	ATP-binding cassette sub-family F member 1	1	AANAAENDFSVSQAEMSSR	AANAAEN(UniMod:7)DFSVSQAEM(UniMod:35)SSR	2	AANAAEN(UniMod:7)DFSVSQAEM(UniMod:35)SSR2	9987.91	13100.8	15086.6	16062.1	16662.9	13254.5					13434	12320.1	10021.6	11494.5	12537.1	9624.27	8083.5					8540.34	10280.9	12772.8	15701.9	7771.03	13806.8	8036.05	2546.05				12650.3	10385.6	7667.65	8403.38	10057.3	10665.2	8264.4	3386.19
Q8NE71	Q8NE71	ABCF1_HUMAN	ABCF1	ATP-binding cassette sub-family F member 1	1	AANAAENDFSVSQAEMSSR	AANAAEN(UniMod:7)DFSVSQAEMSSR	2	AANAAEN(UniMod:7)DFSVSQAEMSSR2							27840.6	5856.9																								2242.14
Q8NE71	Q8NE71	ABCF1_HUMAN	ABCF1	ATP-binding cassette sub-family F member 1	1	AANAAENDFSVSQAEMSSR	AANAAENDFSVSQAEM(UniMod:35)SSR	2	AANAAENDFSVSQAEM(UniMod:35)SSR2	8028.66			15351.1							11937.3	11934.6					8898.46	2635.77						10057											8167.12				5294.66
Q8NE71	Q8NE71	ABCF1_HUMAN	ABCF1	ATP-binding cassette sub-family F member 1	1	AANAAENDFSVSQAEMSSR	AANAAENDFSVSQAEMSSR	2	AANAAENDFSVSQAEMSSR2	342882	384122	363375	383760	424185	340286	45780.1	7255.64	8127.26	4935.8	323798	360733	284184	325483	379381	346734	273994	28405.6	9357.61	5728.2		309866	363345	391513	401162	379358	427841	270881	40173.3	9101.79	6508.5		334634	358404	334523	323972	254202	347078	201057	33498.3
P42765	P42765	THIM_HUMAN	ACAA2	3-ketoacyl-CoA thiolase, mitochondrial	1	AANDAGYFNDEMAPIEVK	AANDAGYFN(UniMod:7)DEMAPIEVK	2	AANDAGYFN(UniMod:7)DEMAPIEVK2																												216440
P42765	P42765	THIM_HUMAN	ACAA2	3-ketoacyl-CoA thiolase, mitochondrial	1	AANDAGYFNDEMAPIEVK	AANDAGYFNDEM(UniMod:35)APIEVK	2	AANDAGYFNDEM(UniMod:35)APIEVK2	3839.73			3752.96	4484.8		9980.46	5708.47		5931.78	4032.9	2184.62					4812.3		2753.14			2418.47		3035.62	5928.04		5303.28	5692.46	6224.04	3002.85					4010.01		3329.75	5778.25	5040.41	4757.41
P42765	P42765	THIM_HUMAN	ACAA2	3-ketoacyl-CoA thiolase, mitochondrial	1	AANDAGYFNDEMAPIEVK	AANDAGYFNDEMAPIEVK	2	AANDAGYFNDEMAPIEVK2	213585	225677	207862	275641	292253	357584	370172	191920	307438	287155	224196	233943	167473	249404	247014	276435	280848	336763	284858	275020	242427	210230	239436	263556	262828	260117	332581		325735	296802	304084	245834	236406	256811	237451	260743	202881	322538	245187	260144
Q16566	Q16566	KCC4_HUMAN	CAMK4	Calcium/calmodulin-dependent protein kinase type IV	1	AANFVHMDTAQK	AANFVHMDTAQK	2	AANFVHMDTAQK2	22982.7	28792.4	26004.2	29946.6	29385.4	26294.5	8302.22				23255.9	24681.8	19481.9	23417.4	27609.7	22219	21010.5	6085.84				21031.6	23947.9	25787.7	26657	28008.5	33283.8	18661.1	6832.72	1323.65			23122.8	21918.3	25140.6	22864.5	16751	23377.9	12564.3	4821.7
Q86V48	Q86V48	LUZP1_HUMAN	LUZP1	Leucine zipper protein 1	1	AANGLEADNSCPNSK	AANGLEADNSC(UniMod:4)PNSK	2	AANGLEADNSC(UniMod:4)PNSK2	10599	14495	9598.15		5391.74						2873.89	12749.5	8571.66	6658.85	8490.5	5321.67	3275.95					5999.1	15949	13907.3	12004.4	8529.75	7858.14						4845.07	13643.4	11184.8	11093.1	6553.32	4651.01
P25787	P25787	PSA2_HUMAN	PSMA2	Proteasome subunit alpha type-2	1	AANGVVLATEK	AANGVVLATEK	2	AANGVVLATEK2	443956	396962	456821	556827	591669	798363	956287	757092	1300000	1150000	333257	386806	457103	493012	446495	628219	803215	993412	1090000	1050000	1220000	307789	349551	277523	325596	505024	476782	737124	1050000	1030000	1270000	1220000	185315	341485	353301	385268	480112	427528	643532	773784
P25787	P25787	PSA2_HUMAN	PSMA2	Proteasome subunit alpha type-2	1	AANGVVLATEKK	AANGVVLATEKK	2	AANGVVLATEKK2																							2073.36								5170.93
Q8WXI9	Q8WXI9	P66B_HUMAN	GATAD2B	Transcriptional repressor p66-beta	1	AANLEMFK	AANLEMFK	2	AANLEMFK2	25916.3	17542.9	28419.9	10670.5							16187.6	16074.9	30631.5	20636.2	11324.4		8462.43					22371.9	21163.7	19009.4	15150.1	17482.2							14980.6	15840.8	19628.9	15469.1	14466.3	5606.36	8907.68
Q86Y07	Q86Y07	VRK2_HUMAN	VRK2	Serine/threonine-protein kinase VRK2	1	AANLLLGYK	AANLLLGYK	2	AANLLLGYK2	6252.62	6457.26	5232.14	2978.37	4521.07						4026.22	4714.43	4970.3	5168.2		2585.95						5284.1	4324.7		5795.57	3748.63	4693.15	3354.79						4740.46	4947.55	4457.15	6500.3		2893.03
P46063	P46063	RECQ1_HUMAN	RECQL	ATP-dependent DNA helicase Q1	1	AANMLQQSGSK	AANMLQ(UniMod:7)QSGSK	2	AANMLQ(UniMod:7)QSGSK2	90361.3	86357.4	129308	115487	109597	178323	266701	108455	455800	168958	84845	106253	99682.3	114470	101539	150987	180482	242102	235935	257680	230471	68968.5	121814	95505.9	96543.9	113381	144285	141104	234743	204864	314634	359419	79934.2	77023.5	84860.8	92257.3	111835	114198	143141	218189
P46063	P46063	RECQ1_HUMAN	RECQL	ATP-dependent DNA helicase Q1	1	AANMLQQSGSK	AANMLQQSGSK	2	AANMLQQSGSK2	218007	214821	167798	267719	197575	283265	203357	54320.2	32666.2	5045.9	245746	131468	230492	189866	259106	199961	295197	189821	47350.9	13299.8		228888	211266	259671	263395	222296	206963	328657	209284	47175.8	19072.2	2880.93	190260	284788	254175	271032	235169	293563	244013	184271
Q07864	Q07864	DPOE1_HUMAN	POLE	DNA polymerase epsilon catalytic subunit A	1	AANMPDSELFELISENR	AANMPDSELFELISENR	2	AANMPDSELFELISENR2	19810.9	19270.1	15403.4	8772.2							21615.6	20220	19529.6	18228.8	9925.08							17549.8	21390.2	22713.1	20802.3	6557.42							26300.2	19977.4	20481.1	20014.1	6238.19
Q07864	Q07864	DPOE1_HUMAN	POLE	DNA polymerase epsilon catalytic subunit A	1	AANMPDSELFELISENR	AANMPDSELFELISENR	3	AANMPDSELFELISENR3	13084.4	14438.9	8456.65	4360.44	3823.64						11335.8	17369.9	14522.4	11556.9	4890.93	2882.8	1991.52				1510.74	14196.3	15080.9	16978.7	16267.3	5361.66	2023.87						18225.7	19800.8	18438.4	15334.3	4599.94
P08574	P08574	CY1_HUMAN	CYC1	Cytochrome c1, heme protein, mitochondrial	1	AANNGALPPDLSYIVR	AANN(UniMod:7)GALPPDLSYIVR	2	AANN(UniMod:7)GALPPDLSYIVR2			66837.1	75549.8					23648.3			65497.4	53485.7			81112.6	73950.5							61127.6	69452.2	69170.4								63188.8	63881.3
Q6P2E9	Q6P2E9	EDC4_HUMAN	EDC4	Enhancer of mRNA-decapping protein 4	1	AANNGSAMVR	AANN(UniMod:7)GSAMVR	2	AANN(UniMod:7)GSAMVR2	11634.2	11563.4	6982.33		4706.74							7030.42	10094.7	6459.35		5521.62						8733.55		6219.63		4574.81									3236.75		6944
P08574	P08574	CY1_HUMAN	CYC1	Cytochrome c1, heme protein, mitochondrial	1	AANNGALPPDLSYIVR	AANNGALPPDLSYIVR	2	AANNGALPPDLSYIVR2	153678		174462	184638	193664	97177.4	115291		19875.4		162670	172241	121331	171634	196693	184468	187590	119839	40573.5	19710.3		159754	187883	186054	208059	188959	257262	198525		52817.8	20373.2		190474	169328	157218	174690	117073	286173	145560	119120
Q9BV44	Q9BV44	THUM3_HUMAN	THUMPD3	tRNA (guanine(6)-N2)-methyltransferase THUMP3	1	AANNIASLLTK	AANNIASLLTK	2	AANNIASLLTK2	85229.8	80606.9	78172.7	109625	79000.2	121949	53333.6	4501.24	8280.09	4967.88	84218	57253.7	86592.6	71377	98259.6	95853.2	111857	38230.9	6085.5			80720.8	87716.7	89741.6	100168	85090.7	97222	114756	51072.8	5335.9	4944.86	4356.56	82133.4	85719.9	91212.1	92739.6	79529.5	108240	76030.5	37111.5
Q8IY81	Q8IY81	SPB1_HUMAN	FTSJ3	pre-rRNA 2'-O-ribose RNA methyltransferase FTSJ3	1	AANPVDFLSK	AANPVDFLSK	2	AANPVDFLSK2	69923	69267.8	46144.7	30827.2	13259.2						120928		63391	47729.5	27664.4		18005.3					131584	81536.5	71831.1	46977.3	25542.4	22387.4							61145.1	64641.9	25149.4	15301.8
Q5VZL5	Q5VZL5	ZMYM4_HUMAN	ZMYM4	Zinc finger MYM-type protein 4	1	AANQVEETLHTHLPQTPETNFR	AANQVEETLHTHLPQTPETNFR	4	AANQVEETLHTHLPQTPETNFR4	9141.75	8804	3399.06		2594.36						9066.25	8862.69	8720.34	5589.17	3978.74					2877.88		4542.91	6689.28	5593.31	4361.97	3101.36							5766.24	8033.2	6063.55	4902.21	3030.36
Q9Y4L1	Q9Y4L1	HYOU1_HUMAN	HYOU1	Hypoxia up-regulated protein 1	1	AANSLEAFIFETQDK	AANSLEAFIFETQ(UniMod:7)DK	2	AANSLEAFIFETQ(UniMod:7)DK2		40745.4		26748.9		47597.6	27227.1	20139.8	22458.9	33368.4	51380.8	46021.9	39657.3	72810.6		58246.7	36258.2			24503.5		54067.6	56196.4	44353.2		37549	40149.7		30487.4	22744.2	20988.4	35456		27115.4		47514.3		85780		23760.6
Q9Y4L1	Q9Y4L1	HYOU1_HUMAN	HYOU1	Hypoxia up-regulated protein 1	1	AANSLEAFIFETQDK	AANSLEAFIFETQDK	2	AANSLEAFIFETQDK2	79334.8	67382.1	98861.3	94718.4	77534.7		47478.2	15907.1	19094	38756.6	109100	90525.6	67793.6	107244	122637	44674.5	60803.2	41668.4	25085.9	21656	35461.4	97129.6	114806	114678	133380	120252	68943.8	48576.9	41290.7	20269.2	23708.3	22504	87450.4	110555	57663.6	98819.1	41686	121089	40831.4	26429.8
Q9Y4L1	Q9Y4L1	HYOU1_HUMAN	HYOU1	Hypoxia up-regulated protein 1	1	AANSLEAFIFETQDK	AANSLEAFIFETQDK	3	AANSLEAFIFETQDK3	252526	304723	253793	258427	314244	253551	170622	66288.7	87033.5	104413	269404	295146	227539	306160	292943	276997	233479	203107	130700	100967	89155.2	202113	296371	360652	384819	334086	376056	262622	180837	94136.8	119815	69649.9	273100	316197	258888	301900	248660	393645	202403	137652
Q9Y6E0	Q9Y6E0	STK24_HUMAN	STK24	Serine/threonine-protein kinase 24	1	AANVLLSEHGEVK	AANVLLSEHGEVK	2	AANVLLSEHGEVK2	249324	285237	302702	300692	332484	289812	55475.9	8021.43	11460.1	5497.71	307319	250576	206598	258663	286734	288156	209261	39926.8	14483.6	9134.16	6976.78	249909	252201	265667	281988	294269	314759	197729	38215.6	9215.12	6469.08	4301.49	251473	263864	240950	283448	200155	298861	135661	34220.9
Q9Y6E0	Q9Y6E0	STK24_HUMAN	STK24	Serine/threonine-protein kinase 24	1	AANVLLSEHGEVK	AANVLLSEHGEVK	3	AANVLLSEHGEVK3	57667.9	58778.7	64157	73323.5	82069.3	54518.5	21493.4		9415.44		58150.3	73076	76884.8	70569.1	65967	90517.2	72543.7	18021.8	6736.26		4560.4	53042.6	62645.2	69537.1	59838.4	90691.2	77081.4	74175.4	21872.9				55492.8	75246.1	82391	71200.4	92718.5	89520.2	73815.9	19162.3
O00506	O00506	STK25_HUMAN	STK25	Serine/threonine-protein kinase 25	1	AANVLLSEQGDVK	AANVLLSEQGDVK	2	AANVLLSEQGDVK2	641117	670653	630013	523487	409478	172227					698214	764567	620304	703292	623854	490786	169038			75551.9		623427	682653	748919	672815	608752	566664	210441					742270	709983	618895	688568	603087	536519	195555	120265
Q92481	Q92481	AP2B_HUMAN	TFAP2B	Transcription factor AP-2-beta	1	AANVTLLTSLVEGEAVHLAR	AANVTLLTSLVEGEAVHLAR	2	AANVTLLTSLVEGEAVHLAR2	8250.9			6825.81		5380.35					5272.23	5396.33	9506.65			5801.13	3805.77							4931.01					1833.86				4921.64	6018.73	6580.6	5374.16		6104.38
Q92481	Q92481	AP2B_HUMAN	TFAP2B	Transcription factor AP-2-beta	1	AANVTLLTSLVEGEAVHLAR	AANVTLLTSLVEGEAVHLAR	3	AANVTLLTSLVEGEAVHLAR3	25537.7					16150.5	5707.83		1986.27		32631		21125.3	24788.2	22593.3		12911.8	2141.47				31355.5			36254.1		21296.4				1673.83		24856.9	25728.9	22040.5	21417.6	13844.6	22585.8	13269.1
Q8ND04	Q8ND04	SMG8_HUMAN	SMG8	Nonsense-mediated mRNA decay factor SMG8	1	AANYDFYQLLEEK	AANYDFYQLLEEK	2	AANYDFYQLLEEK2	20868.2	20671.8	15241.5	12873.3	8228.25	3453.43					16259.2	21481.8	15899.9	18710	12049.9	6158.27						17405.7	22571.9	17000.6	20309.5	14837	4958.09						21315.8	17490.7	20194.8	18781.5	10155	7456.23
Q86Y37	Q86Y37	CACL1_HUMAN	CACUL1	CDK2-associated and cullin domain-containing protein 1	1	AAPAPTASSTININTSTSK	AAPAPTASSTININTSTSK	2	AAPAPTASSTININTSTSK2													5824.07		1689.23							11974.6		4124.64											5075.39			2679.65		885.951
Q8NF37	Q8NF37	PCAT1_HUMAN	LPCAT1	Lysophosphatidylcholine acyltransferase 1	1	AAPASSAGASDAR	AAPASSAGASDAR	2	AAPASSAGASDAR2	47291.1	77659				62683						6579.8																44292.9
Q9UKV3	Q9UKV3	ACINU_HUMAN	ACIN1	Apoptotic chromatin condensation inducer in the nucleus	1	AAPCIYWLPLTDSQIVQK	AAPC(UniMod:4)IYWLPLTDSQ(UniMod:7)IVQK	2	AAPC(UniMod:4)IYWLPLTDSQ(UniMod:7)IVQK2	10520	8332.47	6773.44	7689.12	7188.01				3331.51			6714.18	5183.93	5157.35	7871.03	7251.76	6877.27					6745.49	6591.83	5246.8	8361.67	6027.98	7718.17	5164.08							6954.28	5873.62		8553.96
Q9UKV3	Q9UKV3	ACINU_HUMAN	ACIN1	Apoptotic chromatin condensation inducer in the nucleus	1	AAPCIYWLPLTDSQIVQK	AAPC(UniMod:4)IYWLPLTDSQIVQK	2	AAPC(UniMod:4)IYWLPLTDSQIVQK2	5749.51	8842.1	7856.82	8116.68			5302.67	2869.97		3871	5637.22	5880.24	5801.08	8065.64			3871.63	2759.07	2080.24		1831.25	4228.99	7138.87		7832.97	6381.39	10537.2	5168.55		2955.81	2406.07		5570.36	6647.43	7237.1	8955.94	5613.53	11413.9
Q96GQ7	Q96GQ7	DDX27_HUMAN	DDX27	Probable ATP-dependent RNA helicase DDX27	1	AAPDILIATPGR	AAPDILIATPGR	2	AAPDILIATPGR2	133573	131042	155320	144763	143831	71382.1	10761.4	2762.58	3430.69	3127.93	217112	108586	118998	126417	144308	136017	59534.8	6453.85	2761.09	2892.95		239370	157630	162707	160930	187242	161609	61543.6	7921.53	3086.37	2575.49		249352	154169	132784	135125	140211	134513	53972.4	8776.09
Q9H9F9	Q9H9F9	ARP5_HUMAN	ACTR5	Actin-related protein 5	1	AAPDPVLEAGPVAHGPLPVPLVLDNGSFQVR	AAPDPVLEAGPVAHGPLPVPLVLDNGSFQVR	3	AAPDPVLEAGPVAHGPLPVPLVLDNGSFQVR3	4107.91		3251.93								3538.45			3137.97								2572.41		3071.72	4423.98	2255.54							2250.3	4105.63
P31146	P31146	COR1A_HUMAN	CORO1A	Coronin-1A	1	AAPEASGTPSSDAVSR	AAPEASGTPSSDAVSR	2	AAPEASGTPSSDAVSR2	150956	180736	180639	162208	99149.8	19341.8	5255.12	2475.11	3884.97		162754	172872	134059	166537	167140	91364.6	13872.4	5869.59	3556.07			166474	141924	182798	176438	132750	116720	13723.9	7452.9	5887.12	5174.39		178839	164721	157499	178188	125055	93770.5	16214	5584.44
Q96TA1	Q96TA1	NIBA2_HUMAN	NIBAN2	Protein Niban 2	1	AAPEASSPPASPLQHLLPGK	AAPEASSPPASPLQ(UniMod:7)HLLPGK	2	AAPEASSPPASPLQ(UniMod:7)HLLPGK2	46561.6		54537.6	45800		30703.1	5627.15				44419.4	45582.4	34658.7				25484.2	2240.83	1329.73			34836.6	38110.5	46283.2	52502.5		40706.5	16221.5					35041.1	32045.8		43557.6			18582.4	1821.48
Q96TA1	Q96TA1	NIBA2_HUMAN	NIBAN2	Protein Niban 2	1	AAPEASSPPASPLQHLLPGK	AAPEASSPPASPLQHLLPGK	2	AAPEASSPPASPLQHLLPGK2	49791.4	57200.6	63338	51413.1	52393.9	55222.2			2494.74		42720.9	45450.6	33669.1	51103.5	47400.9	46212.5	26086.4	3335.89				41344	51224.4	53463.6	46353.2	44742.8	50470.4	23407.1	1266.9				44691.5	50547.8	43618.9	47173.8	28680.5	52762.2	22008.8
Q96TA1	Q96TA1	NIBA2_HUMAN	NIBAN2	Protein Niban 2	1	AAPEASSPPASPLQHLLPGK	AAPEASSPPASPLQHLLPGK	3	AAPEASSPPASPLQHLLPGK3	3780.35	2854.47	4142.68	4153.9	4305.65	3170.23					3914.08	3460.62	5197.15	4424.13	3983.45	3911.67	2755.68					6174.42	3862.99	2395.72	3440.82		3726.58				2396.54					1450.92			1597.92
Q9Y5B0	Q9Y5B0	CTDP1_HUMAN	CTDP1	RNA polymerase II subunit A C-terminal domain phosphatase	1	AAPEGAGALAQGSSLEPGR	AAPEGAGALAQGSSLEPGR	2	AAPEGAGALAQGSSLEPGR2	27488.1	19147.9	25730.4		6404.15						32789.5	27804.5	26804.5	25320.1					3979.77			37258.4	51907	23119	36835.8			10710.7					39365.7	19810.5	41962.1	24064.6	17808.2
Q8IVP5	Q8IVP5	FUND1_HUMAN	FUNDC1	FUN14 domain-containing protein 1	1	AAPEINNLIEEATEFIK	AAPEIN(UniMod:7)NLIEEATEFIK	2	AAPEIN(UniMod:7)NLIEEATEFIK2		58194.2																								56189.5												85584.4
Q8IVP5	Q8IVP5	FUND1_HUMAN	FUNDC1	FUN14 domain-containing protein 1	1	AAPEINNLIEEATEFIK	AAPEINNLIEEATEFIK	2	AAPEINNLIEEATEFIK2		49005.7													78289.7											62962.7				4016.99								96673.1
P51788	P51788	CLCN2_HUMAN	CLCN2	Chloride channel protein 2	1	AAPELLEYGR	AAPELLEYGR	2	AAPELLEYGR2	12040.6		12979.6	10626	10245.4	8276.31	9494.09	7272.24	8034.74	4845.67	12924.3	11671.3	8909.94		12340.8	8990.31	11532.6	11308.3	8177.67	5088.9	3339.38	8391.91	15090	17145.5		11245.2	9442.78	11684	9088.44	8107.13	6058.52	3551.48		11629.4		11489.6	9898.83	7393.07	8145.16	7274.39
Q92947	Q92947	GCDH_HUMAN	GCDH	Glutaryl-CoA dehydrogenase, mitochondrial	1	AAPEMVSLLK	AAPEMVSLLK	2	AAPEMVSLLK2	81531.8	90080.2	74749.6	98781.4	111762	122576	90197.4	20962.2	22944.2	4699.37	6095.57	76343.1	70872	102381	108808	115379	122903	85795.9	32161	10419.5	2533.82	14368.9	100578	98501	110590	119040	130220	112361	76039.6	22556.2	9806.57	4274.85	11724.1	98534.2	98264.3	107283	91353.5	118457	97889.2	75266.6
Q96BH1	Q96BH1	RNF25_HUMAN	RNF25	E3 ubiquitin-protein ligase RNF25	1	AAPEPQQPMELYQPSAESLR	AAPEPQQ(UniMod:7)PMELYQ(UniMod:7)PSAESLR	2	AAPEPQQ(UniMod:7)PMELYQ(UniMod:7)PSAESLR2			27817.7	42442.2	34861.4										31989.3	21624.4				1947.01								22534.7	9629.69	4125.13	2947.82		31595.5				29371.9		15236.8
Q96BH1	Q96BH1	RNF25_HUMAN	RNF25	E3 ubiquitin-protein ligase RNF25	1	AAPEPQQPMELYQPSAESLR	AAPEPQQPMELYQPSAESLR	2	AAPEPQQPMELYQPSAESLR2	58701.8	72110.9	74831.6	74442.9	84181.1	53759.6	19635.2	7804.73	10275.9	4482.51	65093.2	68171	51791.8	68410.4	63955.6	76008.6	43784.4	15950.7	5816.82	4990.73		61086.2	69652	75431.4	83201.5	71432.8	89773	51209.6	21089.7	7962.49	6017.41	4872.98	59140.8	62910	60323.5	64178.8	51854.7	66428.6	33705.1	14048.4
Q15181	Q15181	IPYR_HUMAN	PPA1	Inorganic pyrophosphatase	1	AAPFSLEYR	AAPFSLEYR	2	AAPFSLEYR2	366373	348420	370407	392847	394614	283138	324492	271430	226184	71911.9	233037	272523	273425	285824	279507	317635	399553	434513	300892	200617	70416.6	303343	312268	267119	339261	386823	407568	538569	483134	365123	258260	36032.5	198870	361093	414910	300085	415381	296747	469820	413948
Q15233	Q15233	NONO_HUMAN	NONO	Non-POU domain-containing octamer-binding protein	1	AAPGAEFAPNKR	AAPGAEFAPN(UniMod:7)KR	2	AAPGAEFAPN(UniMod:7)KR2		11529.9	11503.6	6434							11760.9	12923.8	8933.69	8012.07			4854.55					13850.7	12796.4	10656.4	12300.1	8580.36							11493.1	14611.8	14006.8	14396.5	3392.99	4127.04
Q15233	Q15233	NONO_HUMAN	NONO	Non-POU domain-containing octamer-binding protein	1	AAPGAEFAPNK	AAPGAEFAPNK	2	AAPGAEFAPNK2	414165	293220	299834	90289.3	24593.5	20412.3	15158.4	6187.42	13406		290124	319102	452468	385880	84377.1	43275.5	14684.2	18628.1	10071.1	6224.94	7344.06	324964	359251	188666	195221	102801	33734.7	23009.1	15927.9	16342	14487.3	4278.22	287540	246954	265491	210244	108703	28748.2	15266.9	8326.2
Q15233	Q15233	NONO_HUMAN	NONO	Non-POU domain-containing octamer-binding protein	1	AAPGAEFAPNKR	AAPGAEFAPNKR	2	AAPGAEFAPNKR2													13657.4											8915.82									18222.2	32945	27826.8	32806.7
Q5K4L6	Q5K4L6	S27A3_HUMAN	SLC27A3	Long-chain fatty acid transport protein 3	1	AAPGAGDAAAGSGAEFAGGDGAAR	AAPGAGDAAAGSGAEFAGGDGAAR	2	AAPGAGDAAAGSGAEFAGGDGAAR2	17891.9	20879.8	15593.4	12483.2	6756.24						17591.1	15497.4	12307.7	14031.1	10137.7							18453.9	18617.7	17371	22896.5	16890.3	10982.2	4638.73					19498.5	21991.5	18364.6	14475.5	8097.72	11815.3	4603.04
P35658	P35658	NU214_HUMAN	NUP214	Nuclear pore complex protein Nup214	1	AAPGPGPSTFSFVPPSK	AAPGPGPSTFSFVPPSK	2	AAPGPGPSTFSFVPPSK2	70762.3	69903.9	51828.5	49457.3	24579.8	16999.6	8278.66		4588.13		83265.8	42497.1	60019.8	54608.1	55144.7	29506.4	14451.3	10033	5578.56	3506.22		91990.3	65160.9	63560.3	73999.6	43649.7	31951.7	19001.9	6569.84	4434.8	3981.82		64727.7	67069.9	73783.1	59336.3	39384	40113	11212.5	5560.9
O00391	O00391	QSOX1_HUMAN	QSOX1	Sulfhydryl oxidase 1	1	AAPGQEPPEHMAELQR	AAPGQEPPEHMAELQR	3	AAPGQEPPEHMAELQR3	13633	11776.1	11568	10955.2	11999.4	11396	13694.3	7161.41	10245.9	11169.8	10837.4	12766.6	10864	12234.6	14254.6	11518	11316.6	12280.1	8617.84	12556.9	10320.5	9664.88	14431.9	14170	13335.8	11108.9	14471.8	7078.34	15190.3	12044	8873.29	9679.49	11325.7	12852.2	9632.94	12479.4	11372.2	14900	12654.3	12766.3
P06737	P06737	PYGL_HUMAN	PYGL	Glycogen phosphorylase, liver form	1	AAPGYHMAK	AAPGYHMAK	2	AAPGYHMAK2																470101	537545			82755.4					371322			509438											409592
Q07820	Q07820	MCL1_HUMAN	MCL1	Induced myeloid leukemia cell differentiation protein Mcl-1	1	AAPLEEMEAPAADAIMSPEEELDGYEPEPLGK	AAPLEEMEAPAADAIMSPEEELDGYEPEPLGK	3	AAPLEEMEAPAADAIMSPEEELDGYEPEPLGK3	1441.88				1807.65				1578.38				1703.34	1323.05				1780.93		1972.35	1632.59					2215.02	1133.99	1552.8	1437.31		1555.88			1358.89	1980.1		2583.58		1764.79	1964.57
Q92610	Q92610	ZN592_HUMAN	ZNF592	Zinc finger protein 592	1	AAPLIVEVFNK	AAPLIVEVFNK	2	AAPLIVEVFNK2	97810.7	103458	86564.7	82252.5							73772.3	107680	97014.1	99382.3	94258.2	50611.3		39164.3				88069.2	109981	106259	103227	84818.4							108914	97631.9	99249.3	102121	69913.2	79531.8
Q71SY5	Q71SY5	MED25_HUMAN	MED25	Mediator of RNA polymerase II transcription subunit 25	1	AAPPALLEPLQPPTDVSQDPR	AAPPALLEPLQ(UniMod:7)PPTDVSQDPR	2	AAPPALLEPLQ(UniMod:7)PPTDVSQDPR2		26546.3	20337.3	19080.2	15770.2	13315.6							16117.3		18437.1	15635.2		4219.31											3307.66				22106.8				11037.3		4976.9	2740.05
Q71SY5	Q71SY5	MED25_HUMAN	MED25	Mediator of RNA polymerase II transcription subunit 25	1	AAPPALLEPLQPPTDVSQDPR	AAPPALLEPLQPPTDVSQDPR	2	AAPPALLEPLQPPTDVSQDPR2	23243.1	28288.7		19359.2			4390.7				19890.3	28032.5	20845.4	18775.5	20261.8	14982.6	12167.4					20301.1	21453.8	24165.2	26143.7	20493.6	22968.2	12794.5			1933.22		20780.4	18007.2	17960.1	20230.6	14025.3	25509.9	5692.24
O75398	O75398	DEAF1_HUMAN	DEAF1	Deformed epidermal autoregulatory factor 1 homolog	1	AAPPALVNGLELSEPR	AAPPALVNGLELSEPR	2	AAPPALVNGLELSEPR2	4878.1	4123.67	4151.73								6246.02	6757.41	3614.02	3155.66								4839.81	6211.36	4181.52	6371.63		2616.38						5508.25		5484.88	4326.72		2554.39
Q12965	Q12965	MYO1E_HUMAN	MYO1E	Unconventional myosin-Ie	1	AAPPPPGYHQNGVIR	AAPPPPGYHQN(UniMod:7)GVIR	2	AAPPPPGYHQN(UniMod:7)GVIR2	16555.6	13430.8	18486.3	15665.1	12656.1						16575.3	15851.8	10117.2	10653.1	14069.3	8920.34						15095.5	10764.1	18423.7	16042.4	14892.1	9174.76						14149.2	12088.5	11574.4	17366	10894.4	8777.27
Q5T4S7	Q5T4S7	UBR4_HUMAN	UBR4	E3 ubiquitin-protein ligase UBR4	1	AAPPPPPPPPPLESSPR	AAPPPPPPPPPLESSPR	2	AAPPPPPPPPPLESSPR2	93663.3	81388.6	89182.9	98023.1	106598	29457		2628.24		1350.96	97119	116068	72904.6	68515.1	92220.7	86581.5	14441	5577.84				88171.1	75120.5	108251	99561.8	89287.1	97852.4	12994.1	8166.88	3924.31	2815.67		91096.1	67057	91342.2	70171.1	67832.1	89263.1	14924.2	4606.77
Q5M775	Q5M775	CYTSB_HUMAN	SPECC1	Cytospin-B	1	AAPPPVDEEPESSEVDAAGR	AAPPPVDEEPESSEVDAAGR	2	AAPPPVDEEPESSEVDAAGR2	14458	15995.1	15638.3	10317.6	7036.26	4224.79					13231	15194.9	11698.3	15752.2	9890.87	4182.43						18020.1	16424.7	18585.2	18208.5	8640.67	6873.77						17402.5	16021.4	14848.5	16789	8204.88	7482	3552.77
Q9HAF1	Q9HAF1	EAF6_HUMAN	MEAF6	Chromatin modification-related protein MEAF6	1	AAPPQIPDTR	AAPPQIPDTR	2	AAPPQIPDTR2	44829.2	38801.1	34514.3	23197.2	30569.5	37644.6	60513.4	42189.1	68628.2	96139.5	38086.2	35034.1	34102	31951.2	21977	24658.8	37932.8	51730	52835.4	49838.2	61587.5	38291	35225.3	37219.6	31608.3	25212.3	25218.6	47764.8	49132.8	65470	79231.9	77071.6	27756.8	37035.6	31448.5	25714.5	28819	29231.9	33379.8	40323.8
O75691	O75691	UTP20_HUMAN	UTP20	Small subunit processome component 20 homolog	1	AAPPTAGSMAIEK	AAPPTAGSMAIEK	2	AAPPTAGSMAIEK2	108068	115340	101521	38685.7							138877	111885	128707	120304	69848.9							112020	98833.6	106307	79393.5								99336.2	96469.2	98532.9	113288	51627.6
O75694	O75694	NU155_HUMAN	NUP155	Nuclear pore complex protein Nup155	1	AAPQSPSVPK	AAPQSPSVPK	2	AAPQSPSVPK2	7663.75	6103.86	8307.2	4851.88							4351.01		19488.4	10124	9105.62	7160.55	5206.32					7234.15		6594.94	3709.43	6614.2							5423.82			5084.71	8886.96	4132.57	9851.71	1755.87
O95817	O95817	BAG3_HUMAN	BAG3	BAG family molecular chaperone regulator 3	1	AAPSTAPAEATPPK	AAPSTAPAEATPPK	2	AAPSTAPAEATPPK2									11316.6	8835.92		3568.22			3854.28			9032.66		8691.29	7744.86
O95817	O95817	BAG3_HUMAN	BAG3	BAG family molecular chaperone regulator 3	1	AAPSTAPAEATPPKPGEAEAPPK	AAPSTAPAEATPPKPGEAEAPPK	2	AAPSTAPAEATPPKPGEAEAPPK2	31070	25083.1	34540.9	29065.5	30229.3	47870.3	44161.9			13964.4	35374	24248.6	16606	27258.8	34395.7	23884	23133.5	15287.2			7585.04	28499.2	27476.9	34645.6	47605.8	21312.6	38179.2	25391.4	21961.4	15132.2	24119.1	17726.7	25205.2	28812.8	27814.1	20733.6	19013.5	42849.3	5923.06	4918.18
Q96JA3	Q96JA3	PKHA8_HUMAN	PLEKHA8	Pleckstrin homology domain-containing family A member 8	1	AAPSYEDFVAALTVK	AAPSYEDFVAALTVK	2	AAPSYEDFVAALTVK2		1337.14	1193.99	622.881	676.189						1585.89	1867.5	1655.83	1650.8	1458.74							1311.56	1366.03	1692.39	1850.18	709.945							1505.57	1275.04	1056.64	1686.94		783.444	352.562
Q9BRP8	Q9BRP8	PYM1_HUMAN	PYM1	Partner of Y14 and mago	1	AAPTAASDQPDSAATTEK	AAPTAASDQPDSAATTEK	2	AAPTAASDQPDSAATTEK2	311146	319758	319596	325007	417621	441202	505924	358634	495560	475642	307456	324399	235391	293978	368044	369735	391051	421181	349652	375512	398354	313391	327188	328110	373662	345387	473663	429782	512115	436668	461788	454471	303743	280969	280149	324401	259319	399889	314216	350416
O60331	O60331	PI51C_HUMAN	PIP5K1C	Phosphatidylinositol 4-phosphate 5-kinase type-1 gamma	1	AAPTEVLSMTAQPGPGHGK	AAPTEVLSMTAQPGPGHGK	2	AAPTEVLSMTAQPGPGHGK2	4998.97	7523.95	7101.4	6539.18	4417.18		1104.8				3435.72	5283.79	4368.23	4989.76	5006.55	3284.36						5021.42	6196.27	3535.24	5848.31	3439.67	4663.23	1458.93					3847.99	3739.73	4127.91	5465.72	3049.54	3144.08
O60331	O60331	PI51C_HUMAN	PIP5K1C	Phosphatidylinositol 4-phosphate 5-kinase type-1 gamma	1	AAPTEVLSMTAQPGPGHGK	AAPTEVLSMTAQPGPGHGK	3	AAPTEVLSMTAQPGPGHGK3	3313.19	2449.65	2989.88	3563.47	2953.47							1654.69	1815.95	2677.58	2824.49							2812.3	2733.93	2356.89	2776.44	3530.76	2312.79						3206.09	2819.73	2908.02		3865.22	3467.86
P27987	P27987	IP3KB_HUMAN	ITPKB	Inositol-trisphosphate 3-kinase B	1	AAPTGSEAQGPSAFVR	AAPTGSEAQGPSAFVR	2	AAPTGSEAQGPSAFVR2	12766.7	17354	8714.12	6978.26	5565.08	5232.18					16776.5	10398.2	9490.4	11419.3	6734.79	5705.55	5085.23					13298.1	15136.5	15414.6	18758.1	8358.05	6293.16	4126.47					13615.4	17867.1	14893.9	14757.4	6890.17	5677.31
P20248	P20248	CCNA2_HUMAN	CCNA2	Cyclin-A2	1	AAPVQQPR	AAPVQQPR	2	AAPVQQPR2		30176	29045.6	39225.6	43146	35628.2					29471.5	27974.1	22470.6	32157.7	33837.6	38024.9	28107.8					21614.8	41766.1	45689.8	50254.6	50895.6	53934.2	42829.3					42048.2	47881.1	40193.5	46096	46800.4	57637.4	29488.2
Q96N67	Q96N67	DOCK7_HUMAN	DOCK7	Dedicator of cytokinesis protein 7	1	AAPWGSNPSPSAESTQAMDR	AAPWGSNPSPSAESTQAMDR	2	AAPWGSNPSPSAESTQAMDR2	5944.96	9472.42	9110.53	4498.74	2298.45						6439.87	6208.52	6596.05	5459.11	4302.97	2592.46						6365.8	9648.77	10742.9	10306.1	4886.8	3501.01						5830.61	8670.72	9368.43	8031	3558.44
Q92817	Q92817	EVPL_HUMAN	EVPL	Envoplakin	1	AAQALRLQMEEDAARR	AAQ(UniMod:7)ALRLQ(UniMod:7)MEEDAARR	2	AAQ(UniMod:7)ALRLQ(UniMod:7)MEEDAARR2							934671			115995											93003.6	721241
P11586	P11586	C1TC_HUMAN	MTHFD1	C-1-tetrahydrofolate synthase, cytoplasmic	1	AAQAPSSFQLLYDLK	AAQ(UniMod:7)APSSFQLLYDLK	2	AAQ(UniMod:7)APSSFQLLYDLK2							9991.66			5760.61							175498	9262.07	5626.66									152659	9659.68	5916.78	4945.93	2820.31
Q9BTC0	Q9BTC0	DIDO1_HUMAN	DIDO1	Death-inducer obliterator 1	1	AAQDIKDEEPGDLGR	AAQ(UniMod:7)DIKDEEPGDLGR	2	AAQ(UniMod:7)DIKDEEPGDLGR2		41978.8								2150.71							5811.75	4593.86				35933.6						5420.38			2539.65	2262.96							3719.1
Q9BTC0	Q9BTC0	DIDO1_HUMAN	DIDO1	Death-inducer obliterator 1	1	AAQDIKDEEPGDLGR	AAQ(UniMod:7)DIKDEEPGDLGR	3	AAQ(UniMod:7)DIKDEEPGDLGR3	45567.5	42674.7	38078.2	27087.5	16879.7	8807.11	8524.77	4130.52	6972.25	4924.76	21129.7	47744.7	43057	47404.6			7474.17	7206.09	6522.7	5222.7	3941.73	26409.5	53472.8	45774.2	44040.1	28321.3	12255.5	7603.05	6187.96	7028.03		4772.08	21956	44395.4	43305.9	41616.6	26108.6	14930	6550.69	6787.92
P48729	P48729	KC1A_HUMAN	CSNK1A1	Casein kinase I isoform alpha	1	AAQQAASSSGQGQQAQTPTGK	AAQ(UniMod:7)QAASSSGQGQQAQTPTGK	2	AAQ(UniMod:7)QAASSSGQGQQAQTPTGK2				746.621											1044.23													955.391							934.043
P78318	P78318	IGBP1_HUMAN	IGBP1	Immunoglobulin-binding protein 1	1	AAQQQEEQEEKEEEDDEQTLHR	AAQ(UniMod:7)QQEEQEEKEEEDDEQTLHR	3	AAQ(UniMod:7)QQEEQEEKEEEDDEQTLHR3	36668	38112.5	49009.9	33898.5	34017.9	36172.2	9550.79	4635.93			45031.3	30042.3	40311.4	43919.5	45842.6	30121.2	25007.6	12338				44685.9	42429.7	44055.4	41521.3	37560.1	46002.8	25292.3	12058.4				46714.4	71829.5	59294.5	65591	61787.9	58165
O94915	O94915	FRYL_HUMAN	FRYL	Protein furry homolog-like	1	AAQTTIETAIHSLIETLK	AAQ(UniMod:7)TTIETAIHSLIETLK	3	AAQ(UniMod:7)TTIETAIHSLIETLK3							4525.28									51163.4											59849.3	25378									28107.6		12805.9	4315.21
Q96I24	Q96I24	FUBP3_HUMAN	FUBP3	Far upstream element-binding protein 3	1	AAQVMGPPDR	AAQ(UniMod:7)VMGPPDR	2	AAQ(UniMod:7)VMGPPDR2	203438		212216		133189		16542.8		11812					220088			60197.2	13875.4	6992.31	8176.99	3065.9		222483		182298	165317	139406	64558.1	34148.2	10282.2	10521.3				167244		182571		47780.9	18197.2
O75808	O75808	CAN15_HUMAN	CAPN15	Calpain-15	1	AAQAFLSDWTASK	AAQAFLSDWTASK	2	AAQAFLSDWTASK2	14079.9	17471.4	16036.6	9367.56	12078.6						18756.7	16965.7	11048.7	21601.9	12800.9		5177.85				1809.45	12274.5	16581.3	18522.8	18754.2	13199.5	11132.9						16957.4	18905.2	14258.7	10983.6
Q9BV73	Q9BV73	CP250_HUMAN	CEP250	Centrosome-associated protein CEP250	1	AAQAGSLEISK	AAQAGSLEISK	2	AAQAGSLEISK2												12980.3	9103.22	12761.6									9990.31	11899.9												10582.6	12131.7
Q9NR12	Q9NR12	PDLI7_HUMAN	PDLIM7	PDZ and LIM domain protein 7	1	AAQAGVAVGDWVLSIDGENAGSLTHIEAQNK	AAQAGVAVGDWVLSIDGENAGSLTHIEAQNK	3	AAQAGVAVGDWVLSIDGENAGSLTHIEAQNK3	36470.8	46604.7	44198.3	22561.1	21259.3	13770.9	5788.19	1141.87			40728.9	50499.3	47115	56531.6	44281	22180	8216.83	4374.36				32495.5	41996.7	41717.9	47633.2	31034	23206.6	4848.14	2812.41	2466.1			35940	44475.5	32040.2	33421.9	17542.7	52086.8	3998.68	2365.74
P11274	P11274	BCR_HUMAN	BCR	Breakpoint cluster region protein	1	AAQAPDGASEPR	AAQAPDGASEPR	2	AAQAPDGASEPR2	15319	11442.7	11097.1	10217.9								8931.69	11027.3	15578.4	12964.3	8683.2						6312.81	17402.6	11703.3	11387.7	11238.8	5919.69							13012.3	11907.3	11363.4	8540.68	9715.87
P11586	P11586	C1TC_HUMAN	MTHFD1	C-1-tetrahydrofolate synthase, cytoplasmic	1	AAQAPSSFQLLYDLK	AAQAPSSFQ(UniMod:7)LLYDLK	2	AAQAPSSFQ(UniMod:7)LLYDLK2										8025.97									11359.8										15442.6	5519.74								357882
P11586	P11586	C1TC_HUMAN	MTHFD1	C-1-tetrahydrofolate synthase, cytoplasmic	1	AAQAPSSFQLLYDLK	AAQAPSSFQLLYDLK	2	AAQAPSSFQLLYDLK2	396885	498305	440528	432652	509123	365221	17021.7	8644.82	11541.3	6142.99	406486	476892	348807	461690	506003	470464		17045.5	14215.9	10242	6998.56	349608	494918	500475	565772	495742	526423		18654.9	8291.36	9456.21	2321.16	382434	481614	425258	494458	349423	635723	173586	16175.8
P11586	P11586	C1TC_HUMAN	MTHFD1	C-1-tetrahydrofolate synthase, cytoplasmic	1	AAQAPSSFQLLYDLK	AAQAPSSFQLLYDLK	3	AAQAPSSFQLLYDLK3			1123.7																							3621.48							5074.43	6949.69	10357.2	8059.65	7958.19	7071.84	3701.42
P37837	P37837	TALDO_HUMAN	TALDO1	Transaldolase	1	AAQASDLEKIHLDEKSFR	AAQASDLEKIHLDEKSFR	2	AAQASDLEKIHLDEKSFR2	135047		134161	104905	63025.8				5659.14		116039		114963		118097	66203.5						134626	167595		203988	82819.8	77242.7	19613.1			4118.21		161540	215107	193629	201717
P06132	P06132	DCUP_HUMAN	UROD	Uroporphyrinogen decarboxylase	1	AAQDFFSTCR	AAQDFFSTC(UniMod:4)R	2	AAQDFFSTC(UniMod:4)R2	6249.89	5165.21	3777.8		5963.06	4279.83	6210.19	4012.32	5856.84	3471.48		4893.5	5457.87		4192.74	4163.08	5544.43	5598.73	3884.31	2314.89			4830.25		4123.85	5652.75	6714.03	6725.36	4498.37	5874.85	4381.98	2853.56		5188.51		5460.18	4684.59	6123.32	5823.43	6918.31
Q9BTC0	Q9BTC0	DIDO1_HUMAN	DIDO1	Death-inducer obliterator 1	1	AAQDIKDEEPGDLGR	AAQDIKDEEPGDLGR	2	AAQDIKDEEPGDLGR2	49857.2	66822.2	63647.3	34051.7	23467.5	12427.6	5643.79	3884.39	4738.48	5022.45	68704	63490.7	38159	48995	34939.4	14682.8	7852.04	5271.99		4252		60211.1	59092.5	52234.8	69676.9	31325.3	21630.1		5729.33	7946.77			70337.5	56476.2	48741.2	50242.8	17842.8	17514.1		5544.6
Q9BTC0	Q9BTC0	DIDO1_HUMAN	DIDO1	Death-inducer obliterator 1	1	AAQDIKDEEPGDLGR	AAQDIKDEEPGDLGR	3	AAQDIKDEEPGDLGR3					19628.1			7887.33	8698.24	8568.31		40844.7	44692.3		29514.8	18678.5	8205.68		9575.51		6370.23						16452.3			8829.05	9538.53			46785.5			31589.9	16319.2	8052.19
O94906	O94906	PRP6_HUMAN	PRPF6	Pre-mRNA-processing factor 6	1	AAQDLCEEALR	AAQDLC(UniMod:4)EEALR	2	AAQDLC(UniMod:4)EEALR2	10129.3	9476.07	5353.94	4561.92								8696.3	7689.95	5172.07									11924.1	7614.42	6389.2									8035.31	8251.96	5892.83
Q9NV66	Q9NV66	TYW1_HUMAN	TYW1	S-adenosyl-L-methionine-dependent tRNA 4-demethylwyosine synthase TYW1	1	AAQDLMTNGYVSLQEK	AAQDLMTN(UniMod:7)GYVSLQEK	2	AAQDLMTN(UniMod:7)GYVSLQEK2		18451.3	20484.3	17156.6								19199.3	15991.4	14167.6	16517.6	13928.9						19989.5		16341.8	18220.7	14278.4	11780.6								11991	13018	9252.84
Q9NV66	Q9NV66	TYW1_HUMAN	TYW1	S-adenosyl-L-methionine-dependent tRNA 4-demethylwyosine synthase TYW1	1	AAQDLMTNGYVSLQEK	AAQDLMTNGYVSLQEK	2	AAQDLMTNGYVSLQEK2	24826.6	27175.1	27661.3	13856.6	13671.6						28492.6	18532.5				10935.2							17305.6	18609.3									30959.3	23563.6		16355.6
P62995	P62995	TRA2B_HUMAN	TRA2B	Transformer-2 protein homolog beta	1	AAQDRDQIYR	AAQDRDQIYR	2	AAQDRDQIYR2																						10998.4			5175.73								8449.68
P62995	P62995	TRA2B_HUMAN	TRA2B	Transformer-2 protein homolog beta	1	AAQDRDQIYR	AAQDRDQIYR	3	AAQDRDQIYR3								5422.19	10492.2												6293.01
Q9P2D3	Q9P2D3	HTR5B_HUMAN	HEATR5B	HEAT repeat-containing protein 5B	1	AAQDYLQEK	AAQDYLQEK	2	AAQDYLQEK2	8517.52	8835.61	10746.1	12815.9	8963.68						8505.4	14291.4	10889.4	11344.7	8528.31	9640.76						9548.86		9206.15	6564.02		8065.83						9540.21	6744.06	10604.5	8627.5
Q8WY91	Q8WY91	THAP4_HUMAN	THAP4	Peroxynitrite isomerase THAP4	1	AAQEAASQEQAQQALER	AAQEAASQEQAQQALER	2	AAQEAASQEQAQQALER2	6671.75	10364.4	7549.47	4584.8	2753.13	2314.33	2214.61				3700.13	9593.05	5617.54	5266.31	3586.04	3294.12		1439.2	1147.37	1483.2	1781.48	2732.15	8392.34	6354.06	9052.98	4439.85	3853.79	1734.15					3260.66	10240.3	9762.37	6333.06	3444.17	3038.28	1040.63
P04075	P04075	ALDOA_HUMAN	ALDOA	Fructose-bisphosphate aldolase A	1	AAQEEYVK	AAQEEYVK	2	AAQEEYVK2	804023	597807	941018	979040	1290000	1320000	3270000	4050000	3960000	3230000	659035	879019	1100000	1120000	1100000	1330000	2230000	3330000	3720000	4020000	3060000	440627	550338	485283	569427	1080000	878850	1960000	3180000	3720000	3960000		341571	581861	506397	415495	1630000	772948	2710000	3590000
P04075	P04075	ALDOA_HUMAN	ALDOA	Fructose-bisphosphate aldolase A	1	AAQEEYVKR	AAQEEYVKR	2	AAQEEYVKR2	272849	285829	178074	264217	365736	69263.2	43122.6	76852.3	34149.7	54488	222765	103601	108886	173535	149369	70071.1	117765	128068	56285.9	56387.8	28595.9	275922	183329	666690	572577	489587	372359	524145	303177	88597.9	260354	15249.3	110228	606239	279396	257269	135295	199402	94255.8	50617.9
Q5T160	Q5T160	SYRM_HUMAN	RARS2	Probable arginine--tRNA ligase, mitochondrial	1	AAQEFFQR	AAQEFFQR	2	AAQEFFQR2	20949.8	19439.4	16725.7	14960.7	15859.8	8074.68					20025.7	18041.1	16467.8	18720.5	15833.7	16229.4	7123.59		4032.54			12861.6	17238.8	16761	15637.9	17922.8	13065						15474.5	17747.9	15180.2	17003.7	17159.4	14506	6430.16
P0DN79	P0DN79				1	AAQELQEGQR	AAQELQEGQR	2	AAQELQEGQR2	38441.4	40436.7	43373.4	51776.7	62844.5	70612.4	75081.6	17376.8	10581.1		33910.3	45604.3	39185	43532.1	50939.8	61957.4	71822.3	49811.7	19192.8	3409.11		21710	37579.8	38643.7	31437.7	42716.8	55321.2	69656.3	60784.8	16542.6			28799.7	28538.9	25440.7	22357.6	41920.6	44479.7	58987.6	42438.3
Q99543	Q99543	DNJC2_HUMAN	DNAJC2	DnaJ homolog subfamily C member 2	1	AAQEQVLNASR	AAQEQVLNASR	2	AAQEQVLNASR2	120969	124647	102247	73064.6	42640.9	19898.1	10057	3414.8	5203.17	2784.97	117280	131845	121889	102988	71876.9	45692.5	18992.6	6989.58	3680.6	3773.01	2718.09	108053	128637	112866	87145.6	77834.1	45786.7	17439.5	7574.64	4147.93	4473.9		103791	108708	103771	73801.5	71454.8	42565	16095.7	7401.61
Q5T4S7	Q5T4S7	UBR4_HUMAN	UBR4	E3 ubiquitin-protein ligase UBR4	1	AAQFVDLLGYFSLK	AAQFVDLLGYFSLK	2	AAQFVDLLGYFSLK2		37747.9		28997.7	38221	7261.58						39981.1	31080.2		35531.2	25849.9	6172.51									44692.8	33231.8	7313.41									18550.2	30118.3
O75449	O75449	KTNA1_HUMAN	KATNA1	Katanin p60 ATPase-containing subunit A1	1	AAQHDLPASEGEVWSMPVPVER	AAQHDLPASEGEVWSMPVPVER	2	AAQHDLPASEGEVWSMPVPVER2		12923.4			11610.3						22087.5											11361.7	11079.6		14941.8								14026.6	8672.51
Q96RY7	Q96RY7	IF140_HUMAN	IFT140	Intraflagellar transport protein 140 homolog	1	AAQIANETGNLAASYHLAR	AAQIANETGNLAASYHLAR	3	AAQIANETGNLAASYHLAR3	3493.83		1491.38										3464.45										2136.51	3364.33	2832.42									4398.14	2689.55	2383.05
Q13952	Q13952	NFYC_HUMAN	NFYC	Nuclear transcription factor Y subunit gamma	1	AAQIFITELTLR	AAQIFITELTLR	2	AAQIFITELTLR2	50850	49706.8	58743.2	49931.9	68402.2	65994.7	37807.6	3788.29	3133.55		54824.4	59586.9	56703.9	54328.1	63315.4	62843.1	71403.2	44581.2	4277.59		2023.81	48495.3	47658.8	53063.5	59200	54825.4	61013.2	65849.1	35142.9	8182.07	4857.98	2097.79	45684.8	36301.8	28742.1	36364.4	36133.6	28528.1	38276.8	35787.6
Q9H4L5	Q9H4L5	OSBL3_HUMAN	OSBPL3	Oxysterol-binding protein-related protein 3	1	AAQIPSPLER	AAQIPSPLER	2	AAQIPSPLER2	36499.9	28238			10726.5						26244.7	21665.7	31090.6									27757.6	24206.5	24641.2	17754.5	15324.7	6428.85			4610.61			14658.4	19317.2	24349.7	18620.8
P78527	P78527	PRKDC_HUMAN	PRKDC	DNA-dependent protein kinase catalytic subunit	1	AAQKGFNK	AAQK(UniMod:1)GFNK	2	AAQK(UniMod:1)GFNK2	233310	230614	262056	234966	165189	149115	64951.5		40483.8	24494.3	235281	191157	247885	191828	226389	246241	118394	39633		26876.5	25585.5	207856	196460	140748	171159	160417	151506	88675.3	51245.6	34119.5			220682	146673	171302	167270	184950	162814	94436	26376.4
P62910	P62910	RL32_HUMAN	RPL32	Large ribosomal subunit protein eL32	1	AAQLAIR	AAQLAIR	2	AAQLAIR2	10688.3	3486.99	3656.86	11158.5	8735.57	3305.41	29941.4	59058.6	24418.2	9394.83	5455.3	3758.03	14464.6	14044.5	12385	10860	23620.3	43003.2	34733.6	14443.2	8053.36	4630.9	6778.26	6335.97		8122.01		14966.6	57482.3	24959.6	16929.4	6309.38	7201.19	5318.58	4296.61	5617.25	11403.7	4606.29	29208	70618.2
P62910	P62910	RL32_HUMAN	RPL32	Large ribosomal subunit protein eL32	1	AAQLAIRVTNPNARLR	AAQLAIRVTNPN(UniMod:7)ARLR	2	AAQLAIRVTNPN(UniMod:7)ARLR2	27549	20678		16587.2	15547.3		14566.1	11419.7	5865.74				13742.3		6819.48		11804.4	21590.9	7876	6027.9		24162.6	5412.03	16136.1		17839.7		15215	21382.8	6278.88			8119.24	12309.2	12016.2	5608.47	10081.6	9426.93	8868.54	10007.6
Q15075	Q15075	EEA1_HUMAN	EEA1	Early endosome antigen 1	1	AAQLATEIADIK	AAQLATEIADIK	2	AAQLATEIADIK2							19840.6	95824.1	100659	111089								33904.1	98079.5	112845	140848									97264.5	126685	164039	26339.3							51402.2
P52789	P52789	HXK2_HUMAN	HK2	Hexokinase-2	1	AAQLCGAGMAAVVDR	AAQLC(UniMod:4)GAGMAAVVDR	2	AAQLC(UniMod:4)GAGMAAVVDR2	9232.08	10577.4	9446.08									7223.22	9786.21	7648.9	9339.58								9653.25	9328.52	13300.9	6837.54	5089.14							10512.3	10011	13214.5	6550.45
P55268	P55268	LAMB2_HUMAN	LAMB2	Laminin subunit beta-2	1	AAQLDGLEAR	AAQLDGLEAR	2	AAQLDGLEAR2	8270.68	7193.5	10128.7	8570.21	9275.68	8239.41	6764.78		4871.34	4968.7	8076.52	6494.32	8523.99	6189.29	7696.32	7713.22	6328.09	5151.06	4853.76		4246.53	7418.01	6517.96	7197.37	7221.96	10183.4	6392.13	8679.27		4517.9	5561.18	4908.44	8935.02	6958.86		4216.68	7591.04		6796.2	7212.13
Q9UKU7	Q9UKU7	ACAD8_HUMAN	ACAD8	Isobutyryl-CoA dehydrogenase, mitochondrial	1	AAQLGFGGVYIQTDVGGSGLSR	AAQLGFGGVYIQTDVGGSGLSR	2	AAQLGFGGVYIQTDVGGSGLSR2	3516.42	3083.2		4217.27		8061.43	6236.13					5953.28		5984.36	6359.64		7709.42			2509.97		5695.23	3517.69		4674.59		5860.48	2428.77	2999.59				5174.02		2892.29		3537.68	16269.2
P09622	P09622	DLDH_HUMAN	DLD	Dihydrolipoyl dehydrogenase, mitochondrial	1	AAQLGFK	AAQLGFK	2	AAQLGFK2	107610	72066.9	103331	135039	150822	145363	621822	684188	1040000	1100000	29482.2	67887.2	197086	98577.8	97288.8	210411	375369	794098	810263	863042	952118	28717.3	60140.9	53993.4	48052.4	147874	86206.9	357372	767811	966059	1040000	931803	29638.3	55470.5	55901.1	49151.6	180120	75071.1	452414	646992
Q9NZL4	Q9NZL4	HPBP1_HUMAN	HSPBP1	Hsp70-binding protein 1	1	AAQLIGTCSQNVAAIQEQVLGLGALR	AAQLIGTC(UniMod:4)SQNVAAIQ(UniMod:7)EQVLGLGALR	3	AAQLIGTC(UniMod:4)SQNVAAIQ(UniMod:7)EQVLGLGALR3																					3212.14
Q9NZL4	Q9NZL4	HPBP1_HUMAN	HSPBP1	Hsp70-binding protein 1	1	AAQLIGTCSQNVAAIQEQVLGLGALR	AAQLIGTC(UniMod:4)SQNVAAIQEQVLGLGALR	3	AAQLIGTC(UniMod:4)SQNVAAIQEQVLGLGALR3	3422.41								2599.05				3658.05				2061.58			2407.97	2908.13			2380.99	4448.68							1776.58		2504.69
Q03001	Q03001	DYST_HUMAN	DST	Dystonin	1	AAQLQEALLHCGR	AAQLQ(UniMod:7)EALLHC(UniMod:4)GR	2	AAQLQ(UniMod:7)EALLHC(UniMod:4)GR2	52412.4	40740.8	51218.9	42630.6	48372.7	48228.1	44087.4	43946.9	43799.3	43784.2	40637.9	50818.6	50395.2	34081.1	44547.1	44830.4	50944.1	50876.6	54387.6	53169.9		54001	54432.2	43187.7	46028.9	43251.6	19375.8	50624.8	44144.8	56756.4	55052.5	51416.2		44884.7	30374.4	46737	56789.7	36866.9	56245.4	50833
P43353	P43353	AL3B1_HUMAN	ALDH3B1	Aldehyde dehydrogenase family 3 member B1	1	AAQLQGLGRFLQENKQLLHDALAQDLHK	AAQLQGLGRFLQEN(UniMod:7)KQ(UniMod:7)LLHDALAQDLHK	3	AAQLQGLGRFLQEN(UniMod:7)KQ(UniMod:7)LLHDALAQDLHK3															1648.08																							2606.83
Q969V3	Q969V3	NCLN_HUMAN	NCLN	BOS complex subunit NCLN	1	AAQLVDKDSTFLSTLEHHLSR	AAQLVDKDSTFLSTLEHHLSR	3	AAQLVDKDSTFLSTLEHHLSR3	7148.93	3136.16	4521.82	3627.75		3663.3					6343.97	3995.4	5754.36	2984.86	6584.26	4003.49	6006.85					5502.26	2951.38	3872.77	5017.62	3206.84		3839.98					5231.83	5243.07	3719.51	6914.48	3653.01	5057.04	2999.66
Q969V3	Q969V3	NCLN_HUMAN	NCLN	BOS complex subunit NCLN	1	AAQLVDKDSTFLSTLEHHLSR	AAQLVDKDSTFLSTLEHHLSR	4	AAQLVDKDSTFLSTLEHHLSR4	18677	21458.9	13171.2	12854.2	11985	17382.9	11440.5				26403.6	9968.69	29467.8	17542.4	17845.5	14951.3	25375.3	12424.9	4748.16		4086.25	17272.2	14340.2	17081	23782.1	13882.3	23444.1	17305.1	7007.1				12691.5	20080.2	13339.5	15972.5	12330.4	17751.4	10160.3
P07942	P07942	LAMB1_HUMAN	LAMB1	Laminin subunit beta-1	1	AAQNSGEAEYIEK	AAQNSGEAEYIEK	2	AAQNSGEAEYIEK2	176200	198120	200783	216617	225543	229481	159534	85113.8	123239	141923	192014	181770	159924	198235	213449	213956	193346	127997	96078.7	87307.4	104286	185456	193869	196214	195454	207075	240349	208006	134311	97923.2	110046	100721	186141	171654	170099	176500	151356	211816	163424	108619
P48729	P48729	KC1A_HUMAN	CSNK1A1	Casein kinase I isoform alpha	1	AAQQAASSSGQGQQAQTPTGK	AAQQAASSSGQ(UniMod:7)GQQAQTPTGK	2	AAQQAASSSGQ(UniMod:7)GQQAQTPTGK2	1088.77	1474.1	1206.91										829.158			1172.6	1593.09										995.895						1352.95	1182.53	2288.71	1776.49		1600.86
P48729	P48729	KC1A_HUMAN	CSNK1A1	Casein kinase I isoform alpha	1	AAQQAASSSGQGQQAQTPTGK	AAQQAASSSGQGQQAQTPTGK	2	AAQQAASSSGQGQQAQTPTGK2		544.396		1315.34	1975.83						2106.74		1773.04			1061.73	1904.51					2643.36	1545.77	1478.48	2292.73	1746.62	1468.25						1556.33	1469.27		1368.57	1294.02	1733.12	1474.66
P78318	P78318	IGBP1_HUMAN	IGBP1	Immunoglobulin-binding protein 1	1	AAQQQEEQEEKEEEDDEQTLHR	AAQQQEEQEEKEEEDDEQTLHR	3	AAQQQEEQEEKEEEDDEQTLHR3	60615.1	58177.8		48394.6		49135.3	16389.8		7286.47		77418.5		63202.7		67325.2	39622.7		13643.7	4829.26		2621.14	74810.2	62840.8		74428.3		64314.7	42597	17019.8	4452.43			64721.8	100727	85519.5				23143.7	7648.22
P78318	P78318	IGBP1_HUMAN	IGBP1	Immunoglobulin-binding protein 1	1	AAQQQEEQEEKEEEDDEQTLHR	AAQQQEEQEEKEEEDDEQTLHR	4	AAQQQEEQEEKEEEDDEQTLHR4	42498.5	57304.8	43046.6	37460.9	25323.6	26899.9					37409.3	24930.1	39891.5	38379	40287.6	27388.8	16760.4	7409.04		3422.86		64658.3	47458.1	55762.4	42260.8	45465.7	31315.5	14843.9					65070.9	72795.6	74499.8	75432	47460.3	71876.2	14938.6
P35716	P35716	SOX11_HUMAN	SOX11	Transcription factor SOX-11	1	AAQSGDYGGAGDDYVLGSLR	AAQSGDYGGAGDDYVLGSLR	2	AAQSGDYGGAGDDYVLGSLR2	11906.5	11835.4	8282.9				5428.48			3605.58	13041.4	13139.6	11084.2	8074.46		3958.4		2747.57		2400.96	2256.48	12208.6	13540.4	13141.9	9526.36				3095.33				13774	14268.7	9988.93	7694.06	4825.74	5254.57
Q8TDY2	Q8TDY2	RBCC1_HUMAN	RB1CC1	RB1-inducible coiled-coil protein 1	1	AAQSLDEMSQTITDLLSEQK	AAQSLDEMSQ(UniMod:7)TITDLLSEQK	2	AAQSLDEMSQ(UniMod:7)TITDLLSEQK2		3123.73	4163.7		3058.77						4136.76	4506.12			4447.85	2275.16						2793.2	3829.73	2942.84	5494.95	3457.07	2282.93							3218.23		3308.41		4084.9
Q8TDY2	Q8TDY2	RBCC1_HUMAN	RB1CC1	RB1-inducible coiled-coil protein 1	1	AAQSLDEMSQTITDLLSEQK	AAQSLDEMSQTITDLLSEQK	2	AAQSLDEMSQTITDLLSEQK2	6149.47			5362.9									3795.38	4661.87	6505.27								4986.28				3969.39						6270.87		5143.29		1922.2
Q8TDY2	Q8TDY2	RBCC1_HUMAN	RB1CC1	RB1-inducible coiled-coil protein 1	1	AAQSLDEMSQTITDLLSEQK	AAQSLDEMSQTITDLLSEQK	3	AAQSLDEMSQTITDLLSEQK3												3326.79													2642.83													3033.91
Q8TDY4	Q8TDY4	ASAP3_HUMAN	ASAP3	Arf-GAP with SH3 domain, ANK repeat and PH domain-containing protein 3	1	AAQSLFPFIEK	AAQSLFPFIEK	2	AAQSLFPFIEK2	5728.97	6959.72	5446.83	2241.53							6653.31	8165.01	5312.02	5219.35	3565.26							6857.69	5613.33	7463.69	4548.34			2285.45					7952.22	6024.97	5954	4119.83	3424.25	4743.99
Q9NUU7	Q9NUU7	DD19A_HUMAN	DDX19A	ATP-dependent RNA helicase DDX19A	1	AAQSLLNK	AAQSLLNK	2	AAQSLLNK2	95534.4	56249.8	74185.7	96448.6	70574.2	19067.3	12153	7591.35	14456		55926.9	71043.6	121600	88613.2	75722.9	84181.8	28456.8	13880.9	10132.5	7835.55		50411	69093	69107.1	59920.9	96962	70669.5	24130.2	13848.4	12403.8	10127	7801.91	52266.7	62648.2	60274.8	46559.1	92775.2	36961	27916	15469.1
P49750	P49750	YLPM1_HUMAN	YLPM1	YLP motif-containing protein 1	1	AAQSNENLSDSQQEPPK	AAQSNENLSDSQQEPPK	2	AAQSNENLSDSQQEPPK2	12416.1	11069.3	10341.3	5689.06	3170.51						12299.4	16594.8	10369.5	8605.08	5439.71	2990.14	1519.47					10442.8	16326.4	10744.8	11305.2	5424.06	5848.86						16659.5	8440.12	11000.6	10146.3	4835.76		2094.96
P30622	P30622	CLIP1_HUMAN	CLIP1	CAP-Gly domain-containing linker protein 1	1	AAQTAEDAMQIMEQMTK	AAQTAEDAMQIMEQMTK	2	AAQTAEDAMQIMEQMTK2	33764.3	39965.9	36621.2	41154.2	49324.9	33985.4	27916.2	16356.1	11430.5	14981.7	40689.7	38331.9	30875.9	35348.8	38416.6	35642.2	35294.2	27448.6	15900.1	13551.6	15266.6	28682.7	35225.3	36266.6	46535.6	33522.6	44445.3	42795.9	32700.6	15902.8	17224	21585.1	33094.9	38601.9	37556	43439	35916.6	31545.7	33796	27402
Q5VIR6	Q5VIR6	VPS53_HUMAN	VPS53	Vacuolar protein sorting-associated protein 53 homolog	1	AAQTELGQQILADFEEAFPSQGTK	AAQTELGQQILADFEEAFPSQGTK	2	AAQTELGQQILADFEEAFPSQGTK2	23182.3	24172.4	22560.7	19551.3	14287.6						26663.9	30039.8	22083.1	26111.1	22306.6	11390.3						26571.1	18554.1	16333.6	32320.8		14134.4						26478.6	12571	15786.3	18016.5	8771.47	20420.2
Q5VIR6	Q5VIR6	VPS53_HUMAN	VPS53	Vacuolar protein sorting-associated protein 53 homolog	1	AAQTELGQQILADFEEAFPSQGTK	AAQTELGQQILADFEEAFPSQGTK	3	AAQTELGQQILADFEEAFPSQGTK3	46639.1	46095.1	40105	31382.9	21816.8	5837.67					37875	45722.1	36060.9	32991.6	45289.7	19646.1	5971.54		2828.59			39914.3	49171.2	49724.9	51087.8	35724.4	23846.9	7606.75					34027.4	48443.2	34211.9	39745.3	21720.6	25781.1	7094.89
O94964	O94964	MTCL2_HUMAN	MTCL2	Microtubule cross-linking factor 2	1	AAQTGQVDGELIR	AAQTGQVDGELIR	2	AAQTGQVDGELIR2	31527.2	27098.2	27170.5	14095	6483.21	4384.68					30772.6	27175.1	23851.7	23072.1	17132.6	6346.25						33602	21699.3	22979.4	27129.4	12828.3	7626.84	3300.71		1440.16			27532.4	21500.4	21446.6	24636	9468.41	6603.82	2756.18
O94915	O94915	FRYL_HUMAN	FRYL	Protein furry homolog-like	1	AAQTTIETAIHSLIETLK	AAQTTIETAIHSLIETLK	2	AAQTTIETAIHSLIETLK2	11898.3	16504.1	9959.72	13923		14940.5					14780.1	15046	14545.2	13163.9	15743.6	15299.2	10374.1						10674.3	15702.2	12558.8	10679.1	20660.8	7815.98					12047.5	12573.9		13565.1	10444.1	21732	5209.44
O94915	O94915	FRYL_HUMAN	FRYL	Protein furry homolog-like	1	AAQTTIETAIHSLIETLK	AAQTTIETAIHSLIETLK	3	AAQTTIETAIHSLIETLK3	43825.1	78166.7	69813	49504.8	33083.9	67830.9	11865.5				54680.8	129403	79661.8	69772.4	107466		51043.5	8320.12	4870.28			75053	93201.2	100152	138146	68392.2		54326.6					59191.3	81635.9	46552.4	133299		215200	30004.2	8646.89
Q8IVM0	Q8IVM0	CCD50_HUMAN	CCDC50	Coiled-coil domain-containing protein 50	1	AAQVAQDEEIAR	AAQVAQDEEIAR	2	AAQVAQDEEIAR2	78704.5	83863.2	83416	105443	78542.7	126670	108322	88134.4	125545	139801	66993.4	95295.9	68867.1	94295.6	90491.8	106152	116273	147642	125414	95280.2	113321	60742.2	73563.9	78220.5	77551.5	81439.6	94686.3	133660	169814	145282	155156	170686	77141.2	73984.3	79608.6	83410.9	68621.6	101123	92583.4	99099.5
Q6NXR4	Q6NXR4	TTI2_HUMAN	TTI2	TELO2-interacting protein 2	1	AAQVGLLFLK	AAQVGLLFLK	2	AAQVGLLFLK2	22168.1	32195.7	24510.6	30131	32011.6	9476.19	5067.45		3573.72		39146.4	19162.1	23685.5	26486.1	11958.5	31066	8588.72	3509.78	3216.25		2856.69	19112.8	30640.5	22333.1	20096.7	36597.6	21422.2	9470.11	3518.74	2905.82	2945.19		32973.9	28630	8411.61	25798.6	24727.1		7881.03	4034.32
Q9NSI6	Q9NSI6	BRWD1_HUMAN	BRWD1	Bromodomain and WD repeat-containing protein 1	1	AAQVLVQELEQYQLLPK	AAQVLVQELEQYQLLPK	2	AAQVLVQELEQYQLLPK2			2753.34								8467.67											6327.55	2196.71										7860.69	1801.28		2513.92
Q96I24	Q96I24	FUBP3_HUMAN	FUBP3	Far upstream element-binding protein 3	1	AAQVMGPPDR	AAQVM(UniMod:35)GPPDR	2	AAQVM(UniMod:35)GPPDR2	15449	14703.6	14994.7	11285.9	8943.58						12612	12300.3	16236.7	14643.1	11349	9672.1	3704.85					11163	13518.2	10984	12977.3	11141.1	9377.36	4081.48					10047.9	11106.5	11432.1	7762.91	10775.4	8370.01
Q96I24	Q96I24	FUBP3_HUMAN	FUBP3	Far upstream element-binding protein 3	1	AAQVMGPPDR	AAQVMGPPDR	2	AAQVMGPPDR2	288386	246872		200604		65119.2	11168.8	5844.18	7748.08	4191.01	257592	274092	289282		203455	175571		10342.4	5590.91			257638	288261	285462	228628	226403		61288.3				5286.85	256282	269926	227838	167220		112987	49009.4	10080.7
Q96EA4	Q96EA4	SPDLY_HUMAN	SPDL1	Protein Spindly	1	AAQYGLQLVESQNELQNQLDK	AAQYGLQ(UniMod:7)LVESQNELQNQLDK	2	AAQYGLQ(UniMod:7)LVESQNELQNQLDK2	20939.6	20788.4	18908.2								14607.3	16592.7	11369.3	17019								13269.4	12933.9										15520.9		13952.6			5698.37
Q96EA4	Q96EA4	SPDLY_HUMAN	SPDL1	Protein Spindly	1	AAQYGLQLVESQNELQNQLDK	AAQYGLQLVESQNELQNQLDK	2	AAQYGLQLVESQNELQNQLDK2	23168.3	23432.3	23084.9								24424.6	26239.1	18139.4	17577.5	8447.36	5481.84						15886.1	16807.5	16150.4	20400.4		9344.36	4663.75	2607.94				14984	16032.2	9159.31	12381.2	4307.49
Q96EA4	Q96EA4	SPDLY_HUMAN	SPDL1	Protein Spindly	1	AAQYGLQLVESQNELQNQLDK	AAQYGLQLVESQNELQNQLDK	3	AAQYGLQLVESQNELQNQLDK3	7683.32	5751.42	5182.6	3168.87	3610.03		1071.96				4608.6	5915.57	9140.58	7680.25	1545.71	2510.51						7846.21	5391.82	5527.91	7550.4	3384.5			1547.44				5899.18	6865.24	7141.46	4277.97	3167.08
Q9NR56	Q9NR56	MBNL1_HUMAN	MBNL1	Muscleblind-like protein 1	1	AAQYQVNQAAAAQAAATAAAMTQSAVK	AAQYQVNQAAAAQAAATAAAMTQSAVK	3	AAQYQVNQAAAAQAAATAAAMTQSAVK3	10166.1	6656.9	5895.71	11422.6	6376.24	12326.2	8193.44	3747.58	4097.26	3999.5	14665.6	4732.89	16116.3	10284.3	11544.2	5909.1	16731.6	6575.25	3528.33	5899.03	4041.91	27870.5	10722.5	8921.46	12145.6	8510.6	9858.45	16731.4	15797.9	2373.16	5866.01	2219.85	18371.9	12286	13846.8	14442	12423.8	11944.8	9828.88	4645.46
Q9BV20	Q9BV20	MTNA_HUMAN	MRI1	Methylthioribose-1-phosphate isomerase	1	AARDLADVAAREAER	AARDLADVAAREAER	2	AARDLADVAAREAER2	87964.4	81686.2	94041.7	27624.1	17878.9		6473.58				68545		81124.7	70274.1		20164.3	10703					78987.1	84318.9	70386.9	67592.1		12124.8	8492.2					95095.9	69328.9	88705.5	97894.6		14957.5
Q96GM8	Q96GM8	TOE1_HUMAN	TOE1	Target of EGR1 protein 1	1	AARPEIADR	AARPEIADR	2	AARPEIADR2																																								7281.38
Q6PCD5	Q6PCD5	RFWD3_HUMAN	RFWD3	E3 ubiquitin-protein ligase RFWD3	1	AASAAFPYGGVLAGTLEDASFWEQK	AASAAFPYGGVLAGTLEDASFWEQ(UniMod:7)K	2	AASAAFPYGGVLAGTLEDASFWEQ(UniMod:7)K2		13553.4	17100.3									14261.4	9994.13										15828.8
Q9BTW9	Q9BTW9	TBCD_HUMAN	TBCD	Tubulin-specific chaperone D	1	AASAAFQENVGR	AASAAFQENVGR	2	AASAAFQENVGR2	51050	49166.3	39280.4	55363.1	27881.5	16413.1					56028.4	24388.5	51383.2	41759.1	56016.3	41250.8	15818.9	4863.29				68978	44276.9	49021.9	52766.1	43485.2	39769.9	15077.1		4387.49			51217.9	55768.6	60990.5	60726.4	48804.2	59167.1	12016.9	5753.51
Q9Y4F5	Q9Y4F5	C170B_HUMAN	CEP170B	Centrosomal protein of 170 kDa protein B	1	AASAAGVPLEASGEQVR	AASAAGVPLEASGEQVR	2	AASAAGVPLEASGEQVR2	12702.3	15075.4	10769.5	8557.95	6039.03		1730.73				11730	14072.3		12180.3	10283.9							11299.9	14652.9	16213.2	20436.5	9651.88	7252.7			1323.31			11703.9	13242.9	11912.8	14432.1	6296.07	7281.13
O00116	O00116	ADAS_HUMAN	AGPS	Alkyldihydroxyacetonephosphate synthase, peroxisomal	1	AASAATAAPTATPAAQESGTIPK	AASAATAAPTATPAAQ(UniMod:7)ESGTIPK	2	AASAATAAPTATPAAQ(UniMod:7)ESGTIPK2						330197			3951.6			364512								4174.88
O00116	O00116	ADAS_HUMAN	AGPS	Alkyldihydroxyacetonephosphate synthase, peroxisomal	1	AASAATAAPTATPAAQESGTIPK	AASAATAAPTATPAAQESGTIPK	2	AASAATAAPTATPAAQESGTIPK2	396238	445466	425512	463555	442703	381123	50859.3	6362.73	5039.58	2971.71	392362		318682	396409	456481	302486	270194	37577	8194.56		2911.55	372059	439459	425998	476506	416324	455822	200981	41363.3	10491.4	3258.2	2051.58	462216	390104	350413	403585	289545	348996	192715	39009.4
O00116	O00116	ADAS_HUMAN	AGPS	Alkyldihydroxyacetonephosphate synthase, peroxisomal	1	AASAATAAPTATPAAQESGTIPK	AASAATAAPTATPAAQESGTIPK	3	AASAATAAPTATPAAQESGTIPK3	19051.9	25698.9	15240.6	25829.1	23281.1	18026.1	6274.04				16459.2	22005.4	25339.3	26225	27540.6	27900.4	22038					20880.4	27256	28587.5	24850.1	35954	20378.7	18679.8	3410.64				26216.9	34697.8	40505.9	32689.9	58682.1	34582.3	39708.3	10627.2
O75367	O75367	H2AY_HUMAN	MACROH2A1	Core histone macro-H2A.1	1	AASADSTTEGTPADGFTVLSTK	AASADSTTEGTPADGFTVLSTK	2	AASADSTTEGTPADGFTVLSTK2	18586.1	25229.9	27205.7	19492.2	20999.3	19092.8	18614.6	6411.97			784834	23665.4	21187	18039.6	21464.8	20244.9	12049.9	15006.2				696544	22629.9	20964.1	27186.4	22188.5	21997.1	13166.9		10460.7			917401	25342.7	23440.3	27964	16265.3	26628.3	15907.8	8788.46
O75367	O75367	H2AY_HUMAN	MACROH2A1	Core histone macro-H2A.1	1	AASADSTTEGTPADGFTVLSTK	AASADSTTEGTPADGFTVLSTK	3	AASADSTTEGTPADGFTVLSTK3											16976.6											25456.7						1296.7					32766.1					1289.19
O00154	O00154	BACH_HUMAN	ACOT7	Cytosolic acyl coenzyme A thioester hydrolase	1	AASAFFTYVSLSQEGR	AASAFFTYVSLSQEGR	2	AASAFFTYVSLSQEGR2	11777.5	7061.46	7579.54	15353	11374.9	11617.6	18818.8	10112.2	15787.1	12494.2	10692.7	8842.38	14836.4	9734.79	12728.7	9725.34	19324.9	23831.5	28206.8	51595.8	9783.03	18212.4	10895.4	12296.1	11349.1	12679.9	11228.9	18044.4	37974.3	13343.6	29942.6	6977.02	13705.7	9638.49	5537.37	9297.54	7608.56	10512.3	17113.1	21402.9
Q96HY6	Q96HY6	DDRGK_HUMAN	DDRGK1	DDRGK domain-containing protein 1	1	AASAGQEPLHNEELAGAGR	AASAGQ(UniMod:7)EPLHNEELAGAGR	2	AASAGQ(UniMod:7)EPLHNEELAGAGR2	11422.2	8134.4	23897.8					6300.13			6228.18	19735.1		16074.3		8752.44			4846.54		4794.22	23049.6	15557.8	15087.2	9553.3	15720.7	26207.5		10725.5					17923.6				19071.6
Q96HY6	Q96HY6	DDRGK_HUMAN	DDRGK1	DDRGK domain-containing protein 1	1	AASAGQEPLHNEELAGAGR	AASAGQ(UniMod:7)EPLHNEELAGAGR	3	AASAGQ(UniMod:7)EPLHNEELAGAGR3							3043.31	5533.75	4438.08	5712.74								5080.27	6405.94	5405.07	4579.46							3751.71	4670.15	7298.7	6543.28	5133.15							3440.64	4840.05
Q96HY6	Q96HY6	DDRGK_HUMAN	DDRGK1	DDRGK domain-containing protein 1	1	AASAGQEPLHNEELAGAGR	AASAGQEPLHNEELAGAGR	2	AASAGQEPLHNEELAGAGR2	18877.8	28865.8	25355.4	19894.5	26054.2	26359.5	11023.5	7645.91	11670.9		34362.5	25104.7	17891.4	25359.2	24765.3	21666	14474.8	11526.3	9789.21	7502.91		43520	27062.3	27027.7	27731.7	22818.1	23308.8		14553.8	7711.04	8205.11		40613.9	26030.9	28231.4	15687.7	16333.2	20881.8	11767	10360
Q96HY6	Q96HY6	DDRGK_HUMAN	DDRGK1	DDRGK domain-containing protein 1	1	AASAGQEPLHNEELAGAGR	AASAGQEPLHNEELAGAGR	3	AASAGQEPLHNEELAGAGR3	86716	85442.6	86690.2	101748	97256.7	98982.8	75593.7	44176.1	68769.8	68283.5	87953.4	84987.5	71972.9	98029.8	88772.6	86358.2	81151.8	76811	54389.4	45452.8	51270.9	93632.9	68013.9	58805.5	74908.3	66455.9	71015	71811.3	70180.7	54771.1	59065.5	51500.4	77201.2	59995	66471	75330.9	65252.5	67636.3	68562.1	59035.7
O15020	O15020	SPTN2_HUMAN	SPTBN2	Spectrin beta chain, non-erythrocytic 2	1	AASAGVPYHGEVPVSLAR	AASAGVPYHGEVPVSLAR	2	AASAGVPYHGEVPVSLAR2	10152.3	9136.75	9622.85	7635.4	4196.86						9612.64	9071.33	8492.22	7616.25	7423.36	4248.47						12191.8	10774.5	10819.7	11605.8	7837.9	4282.86	1831.61					13758.6	9470.45	11467.4	10888.3	4713.41	4334.67
O15020	O15020	SPTN2_HUMAN	SPTBN2	Spectrin beta chain, non-erythrocytic 2	1	AASAGVPYHGEVPVSLAR	AASAGVPYHGEVPVSLAR	3	AASAGVPYHGEVPVSLAR3	11972.3	8475.89	8481.03	6700.12	3707.88	1781.94					3154.55	5576.24	9018.79	8600.34	7890.88	4187.49		1672.23				5519.99	9687.8	8456.46	6058.2	5268.88	4317.26	2045.87	1166.37	1017.41			3150.01	8688.48	8084.58	5999.48	8372.23	4166.97		1342.77
Q9UKM9	Q9UKM9	RALY_HUMAN	RALY	RNA-binding protein Raly	1	AASAIYSGYIFDYDYYR	AASAIYSGYIFDYDYYR	2	AASAIYSGYIFDYDYYR2	19277.1	21350.5	22257	19754.1	28645.9	14771.1	16596.4	12229.8	12848.6	6080.39	113781	19113.1	18614.3	22510.1	17751	13070.4	7330.57	7974.27	7760.57	4622.17	8469.86	126412	18935	15797.1	17214.7	13444.4	11467.7	9461.05	5164.03	5029.15	4303.81	2980.68	142008	10748.8	12894.8	15721.1	12426.6
Q9BSJ2	Q9BSJ2	GCP2_HUMAN	TUBGCP2	Gamma-tubulin complex component 2	1	AASAPYFEVLEK	AASAPYFEVLEK	2	AASAPYFEVLEK2	64221.8	64916.4	68894.5	52655.3	33781.1	13577.5	4339.3				69261.4	67048.7	57017.2	64871	64207.1	38214.3	11235.7	3219.5				82413.3	79171.3	68484.6	77136.1	59111.8	38606.8	10295.5	3951.79	2378.87			83062.6	64925.3	78018.4	68084.9	48551.7	36729	10038.9	2803.56
Q9Y5K3	Q9Y5K3	PCY1B_HUMAN	PCYT1B	Choline-phosphate cytidylyltransferase B	1	AASASISSMSEGDEDEK	AASASISSMSEGDEDEK	2	AASASISSMSEGDEDEK2		1898.85	1197.91		1676.37							1721.43			2043.13	1375.87	1788.9	1418.93					1729.06		1912.03	1390.78	1445.05	1884.07					2485.33	1522.45	1527.79	1398.97	1363.82	1366.23	1745.16
P13861	P13861	KAP2_HUMAN	PRKAR2A	cAMP-dependent protein kinase type II-alpha regulatory subunit	1	AASAYAVGDVK	AASAYAVGDVK	2	AASAYAVGDVK2	119356	87432.2	91728.9	98981.7	93581.4	101327	72683	7016.82	5545.44		72263.9	83537.9	120368	110556	77657.2	100184	117817	53519.7	7292.99	3986.42	2023.46	81377.4	94408.5	65987.3	65459.2	93151.8	69427	114932	59556.7	9051.03	3989.4	2148.74	64936.2	77139.5	79026.8	72418.5	114344	82402.4	95338.2	48122.1
P62258	P62258	1433E_HUMAN	YWHAE	14-3-3 protein epsilon	1	AASDIAMTELPPTHPIR	AASDIAM(UniMod:35)TELPPTHPIR	2	AASDIAM(UniMod:35)TELPPTHPIR2	17210.7	21560.1	35102.8	32994.4	32907.4	44141.3	50112.4	15228.8	11977.7		24419.4	20531.1	21004.7	16377.2	21819.4	19892.6	23543.9	31850.7	13306.8		2748.84	21377.2	10333.1	13684.7	23351.1	19260.6	24250.9	22798.4	34171.9	15870.5	5763.09		15992.5	11902.3	16116.8	17745.5	10504.9	15780.3	15481.4	24544.3
P62258	P62258	1433E_HUMAN	YWHAE	14-3-3 protein epsilon	1	AASDIAMTELPPTHPIR	AASDIAMTELPPTHPIR	2	AASDIAMTELPPTHPIR2	949605	1140000	1370000	1240000	1500000	1760000	1720000	353259	255202	69567.2	1390000	1250000	876283	1080000	1280000	1250000	1190000	1140000	429836	125783		1300000	1040000	1070000	1120000	1070000	1360000	1050000	1170000	401332	126707	43687.9	1090000	955128	968605	1090000	781660	1270000	796368	688749
P62258	P62258	1433E_HUMAN	YWHAE	14-3-3 protein epsilon	1	AASDIAMTELPPTHPIR	AASDIAMTELPPTHPIR	3	AASDIAMTELPPTHPIR3	953232	987115	1020000	1120000	1230000	1400000	1690000	736468	484882	129314	1010000	968168	1000000	1070000	1120000	1260000	1320000	1640000	805993	276610	82246.2	1080000	1060000	1090000	1100000	1260000	1280000	1460000	1690000	860460	364492	136592	1040000	1110000	1110000	1160000	1150000	1340000	1420000	1550000
Q96JM3	Q96JM3	CHAP1_HUMAN	CHAMP1	Chromosome alignment-maintaining phosphoprotein 1	1	AASDIWKPVLSIDTEPR	AASDIWKPVLSIDTEPR	2	AASDIWKPVLSIDTEPR2	14662.5	19181.6	17876.7	6514.82		3268.38					18776.6	20867.8	17862.9	15331.7	16945.4							15463.5	14656.8	14676.2	19175.3		6113.81						17448.9	14322.1	34419	15212.1		10342.1		2190.21
Q96JM3	Q96JM3	CHAP1_HUMAN	CHAMP1	Chromosome alignment-maintaining phosphoprotein 1	1	AASDIWKPVLSIDTEPR	AASDIWKPVLSIDTEPR	3	AASDIWKPVLSIDTEPR3	40623.2	39390.1	37471.1	24738.1	11918.2	7957.27	4405.45	3714.05	5793.25	3112.92	49840.8	39681.9	42284.4	36462.8	20551.8	16603.5	7320.61	8073.28	5994.37	6000.47	5415.39	42735.9	36162.6	35177.7	31912.4	24257.9	14336	6999.84	5136.89	5197.73	4432.81	4919.67	35326.9	35979.7	36655.4	26931.7	19455.2	6441.31	3759.26	3847.35
O60262	O60262	GBG7_HUMAN	GNG7	Guanine nucleotide-binding protein G(I)/G(S)/G(O) subunit gamma-7	1	AASDLMSYCEQHAR	AASDLMSYC(UniMod:4)EQ(UniMod:7)HAR	2	AASDLMSYC(UniMod:4)EQ(UniMod:7)HAR2		13056.6		13706.7	21253.3							14422		10934.2					5317.58	2253.2					17372.2		26518.6		16927.2	4415.35				13496				15765.3		9519.63
P19532	P19532	TFE3_HUMAN	TFE3	Transcription factor E3	1	AASDPLLSSVSPAVSK	AASDPLLSSVSPAVSK	2	AASDPLLSSVSPAVSK2	6223.48	9535.82			8359.85	5576.11				2217.97					7415.12								9518.54	15835.6	12803.6		8748.31								11625	12879.9	9159.22	9686.21	5039.43
Q2M3G4	Q2M3G4	SHRM1_HUMAN	SHROOM1	Protein Shroom1	1	AASDSDPDEQASLLQR	AASDSDPDEQASLLQR	2	AASDSDPDEQASLLQR2	16276.6	16826.5	13774.2	14489.3	11441.2	3598.08	1835.62				13851.7	18358.8	15735.7	13688.3	10868.1	8516.94	3890.17					17042	16702.8	16654.3	15938.1	12224.5	11793.6	3798.43	2605.83				17683	15588.7	17407.8	13837.2	8677.71	9760.1	2643
Q76L83	Q76L83	ASXL2_HUMAN	ASXL2	Putative Polycomb group protein ASXL2	1	AASDSVPAKPATWEGK	AASDSVPAKPATWEGK	2	AASDSVPAKPATWEGK2	5710.83	6845.33	4707.55	4423.16							11033.2	4158.95	4826.64	3002.89	4500.32	3424.15	2175.74					9705.1	4719.52	8024.37	5001.57	2775.79	3329.93	4156.32					7496.19	7518.25	5421.79	3514.19	2475.4	4468.36
Q63HN8	Q63HN8	RN213_HUMAN	RNF213	E3 ubiquitin-protein ligase RNF213	1	AASEAPEEEVSLPWVHLAYQR	AASEAPEEEVSLPWVHLAYQR	3	AASEAPEEEVSLPWVHLAYQR3	3138.12										1143.46		2087.77	2508.46	1718.94		901.028							1978.73		1602.18								2825.65
O94985	O94985	CSTN1_HUMAN	CLSTN1	Calsyntenin-1	1	AASEFESSEGVFLFPELR	AASEFESSEGVFLFPELR	2	AASEFESSEGVFLFPELR2	30255.5	40984.5		28065.6	35354	36485.5	30548.8	9786.57	19283	17076	30005.2	25196.1	16284.6	31980.5	33563.6	30508.7	34863.4	25190.8	21336.8	11932.1	17115.9	44452.5		32511.2	23667.5	27627.5	33892.6	34832	24465	14661.9	14658.4	10862.7	31219.6	28109.8	26903.5	28552.8	25953.4	31955.3	26923.3	29431.6
Q9NZM3	Q9NZM3	ITSN2_HUMAN	ITSN2	Intersectin-2	1	AASEQYIDTEK	AASEQYIDTEK	2	AASEQYIDTEK2	12747.7																																		11567
P09525	P09525	ANXA4_HUMAN	ANXA4	Annexin A4	1	AASGFNAMEDAQTLR	AASGFNAM(UniMod:35)EDAQTLR	2	AASGFNAM(UniMod:35)EDAQTLR2	18431.8	17451.5	19267.8	18651	13173.1	6566.19					18101.5	17285.8	12431.8	14350.7	18174.5	11584.8						11532	10466.3	16566	24626.2	9362.47	12219.1						20551.4	12447.9	13557.8	17078.3	9680.03	9791.5
P09525	P09525	ANXA4_HUMAN	ANXA4	Annexin A4	1	AASGFNAMEDAQTLR	AASGFNAMEDAQTLR	2	AASGFNAMEDAQTLR2	520757	597072	605217	560406	383347	77758.1	23655.3	9902.15	14448.2	6418.82	499577	566621	452330	571653	526829	362679	60762.8	18455.2	13849.4	6360.84	4644.47	453702	587232	584914	643015	530508	398737	60888.3	25131	15582.7	11134.9	5067.52	495075	572542	576978	626911	449802	348601	49799.9	19538
B2RTY4	B2RTY4	MYO9A_HUMAN	MYO9A	Unconventional myosin-IXa	1	AASGNEALGMEGPLGQTK	AASGN(UniMod:7)EALGM(UniMod:35)EGPLGQTK	2	AASGN(UniMod:7)EALGM(UniMod:35)EGPLGQTK2	15989.5	24867.6	20344	21435.2	24557.8	21889.6	11377.6				25535.3	27699.9	14686.9	14183.6	29093.5	24253.1	19837.2	10961.2				20848	23576.8	28565.5	33040.7	21261.8	32715.1	15423.6	7295.21		2053.83		31660.5	28914	22133.2	20725.9	20762	37534.2	17557.8	9069.84
O15015	O15015	ZN646_HUMAN	ZNF646	Zinc finger protein 646	1	AASGTWEDLPTR	AASGTWEDLPTR	2	AASGTWEDLPTR2	12768.2	16474.8	15391.9	17139.2	13610.8	12481	13913.8	8853.72	11541.3	8678	11142.8	18659.2	12983.8	16212.6	15675	15525.1	15672	11782.9	4929.92	9325.37	9719.78	15187.3	15780.6	14962.7	15800.9	14805.9	15308.7	14016.3	10611.7	12397.1	12602.3	6301.36	15604.9	15022.6	12768	14424.8	13761.3	13779.9	10345.6	9273.97
Q8TEQ6	Q8TEQ6	GEMI5_HUMAN	GEMIN5	Gem-associated protein 5	1	AASHLLSIHK	AASHLLSIHK	2	AASHLLSIHK2	17108.2	30719.5	26621.6	27063.8	12173		2258.21		1979.07	2355.32	34243.4	24548.8	31428.3	24705.9	34375.2	20140.1	4446.96	4741.32	1529.04	4696.84		34594.2	34820.4	40158.5	28688.2	26678.9	15685.7	6048.72	3024.92				42732.1	42905.8	40700.1	41393.5	25464.4	23764.4	5369.09
Q8TEQ6	Q8TEQ6	GEMI5_HUMAN	GEMIN5	Gem-associated protein 5	1	AASHLLSIHK	AASHLLSIHK	3	AASHLLSIHK3	127992	90728	76634.1	108618	59455.8	23638	11074.8	10048.2			82945	93293.1	113989	112570	127133	71702.3	24113.3	12314.3	13689.7	11655.5		82128.9	86429.8	103366	63248.5	107806	62113.4	29118	12680.5		7377.98		61550.5	45283.1	34616	41207.8	79741.6	50134.5	30290.6	9207.66
P23588	P23588	IF4B_HUMAN	EIF4B	Eukaryotic translation initiation factor 4B	1	AASIFGGAKPVDTAAR	AASIFGGAKPVDTAAR	3	AASIFGGAKPVDTAAR3																													4118.12
Q9Y5B9	Q9Y5B9	SP16H_HUMAN	SUPT16H	FACT complex subunit SPT16	1	AASITSEVFNKFFKER	AASITSEVFN(UniMod:7)KFFKER	2	AASITSEVFN(UniMod:7)KFFKER2	27628.2	32646.8	19299.6	19862.9	16400.5						36322.9	32723.8	23334.4	30001.4	21004.8	7376.89	5524.95					23168	33498.3	28868.8	42223.1	12865.8	19920.7			3672.53			33348	32753.4	29268.8	30933.6	14687.1	16089.3
Q9Y5B9	Q9Y5B9	SP16H_HUMAN	SUPT16H	FACT complex subunit SPT16	1	AASITSEVFNK	AASITSEVFNK	2	AASITSEVFNK2	214858	195286	178535	58064.7	17630.6	7619.56	7809	9033.71	7616.83	3756.15	181109	198639	211448	169846	63409.3	20431.8	7416.56	8666.5	6934.48	6070.82	5479.18	173460	199589	177462	144983	71021.7	20969.4	8346.6	7807.59	5311.59	7215.85	3503.91	157104	172956	180611	160511	54976	14711.4	7929.17	5814.11
Q92538	Q92538	GBF1_HUMAN	GBF1	Golgi-specific brefeldin A-resistance guanine nucleotide exchange factor 1	1	AASIYSSWAEEQR	AASIYSSWAEEQR	2	AASIYSSWAEEQR2	144699	157678	167853	169425	139666	71830.1	11974.9		7269.98		161873	169629	149388	167279	158894	116861	54280.7	17030.6	8971.86			153631	163397	162321	183049	189238	144238	52655.3	21753.7		7303.6		148937	149019	156009	169622	142226	122963	58300.7	14546.3
Q08378	Q08378	GOGA3_HUMAN	GOLGA3	Golgin subfamily A member 3	1	AASLELSEVK	AASLELSEVK	2	AASLELSEVK2	38606.4	22797.9	36419.7	30969.5	32928.9	34026.8	11485	2817.62			37537.1	21442.2	32691.9	31021.4	25439.9	28094.7	20962.3	4893.87				24551.4	31327.6	21236	18638.5	20251.4	23602.9	19719.6	7499.35	5236.93	6134.15	4181.23	29641.8	18236	19990.1	19574.1	27312.8	19877.5	21462.5	9198.63
Q96N66	Q96N66	MBOA7_HUMAN	MBOAT7	Lysophospholipid acyltransferase 7	1	AASLEYDYETIR	AASLEYDYETIR	2	AASLEYDYETIR2	122663	140856	131339	154221	160999	198021	260773	137154	168038	45768.5	154248	141752	101467	122780	166108	150141	196899	226458	206771	113129	45727.2	168029	155754	143342	155914	149161	191578	211234	249454	217763	133856	57991.7	166714	137108	140170	151617	119461	170499	182000	200369
O14521	O14521	DHSD_HUMAN	SDHD	Succinate dehydrogenase [ubiquinone] cytochrome b small subunit, mitochondrial	1	AASLHWTSER	AASLHWTSER	2	AASLHWTSER2	187071	181357	143255	205767	112381	363691	387933	216607	331073	245129	188025	78096.5	189355	119255	183998	136719	298575	324559	226319	214413	174783	219438	158153	155480	186769	120551	153624	257754	391324	183928	266577	210658	179467	134054	182944	175481	122232	214862	185088	198007
P36578	P36578	RL4_HUMAN	RPL4	Large ribosomal subunit protein uL4	1	AASLKSNYNLPMHK	AASLKSNYNLPM(UniMod:35)HK	2	AASLKSNYNLPM(UniMod:35)HK2	575087	521921	575630	605155							603978	686838	552581	584761	672385	468518	162218					602522	660798	412277	502085	530999	461597						696213	587498	567541	581608	505900	542592
P36578	P36578	RL4_HUMAN	RPL4	Large ribosomal subunit protein uL4	1	AASLKSNYNLPMHK	AASLKSNYNLPMHK	3	AASLKSNYNLPMHK3	2753.38													3600.51				2893.68				2879.66			2385.28		2204.75											2262.62
Q96NL6	Q96NL6	SCLT1_HUMAN	SCLT1	Sodium channel and clathrin linker 1	1	AASLMNLENI	AASLMNLEN(UniMod:7)I	2	AASLMNLEN(UniMod:7)I2	18185.2	17033.4	23279.7	23971.5	24835.7	51084.3	38350.5	6578.27	19181.4	6618.49	20220.7	16807.7	18419.4	19939.9	21978.8	32140.6	38394	21154	13366.8	8839.08	8252.56	16488.5	18660.4	13965.1	15280.2	18188.4	20556.5	23488.3	11996	11751.8	7872.5	14447.9	17630.1	14922.5	16165.5	17864	23016.5	14393	28111.2	16775.5
Q04637	Q04637	IF4G1_HUMAN	EIF4G1	Eukaryotic translation initiation factor 4 gamma 1	1	AASLTEDRDR	AASLTEDRDR	2	AASLTEDRDR2		38351.1
Q9UHL4	Q9UHL4	DPP2_HUMAN	DPP7	Dipeptidyl peptidase 2	1	AASNIIFSNGNLDPWAGGGIR	AASN(UniMod:7)IIFSNGNLDPWAGGGIR	2	AASN(UniMod:7)IIFSNGNLDPWAGGGIR2		44241.1	39793.9		44765.7	70225.2				41067.6	44054.4					50612.8			53638.9		39519	38710.3			48655.1								45163.3		40041.7
Q9UHL4	Q9UHL4	DPP2_HUMAN	DPP7	Dipeptidyl peptidase 2	1	AASNIIFSNGNLDPWAGGGIR	AASNIIFSN(UniMod:7)GNLDPWAGGGIR	2	AASNIIFSN(UniMod:7)GNLDPWAGGGIR2						84465.2																						62605.6			66356.1								50473.3
Q9UHL4	Q9UHL4	DPP2_HUMAN	DPP7	Dipeptidyl peptidase 2	1	AASNIIFSNGNLDPWAGGGIR	AASNIIFSNGN(UniMod:7)LDPWAGGGIR	2	AASNIIFSNGN(UniMod:7)LDPWAGGGIR2	47544.2	49498.8						32789.4	72166.1		50543.2	48301.4		48388.5	56472.6	55333.2	75735.5	71507.4	62792.3	54005.2	50036.8		56605.5		57889		74851.5		68371.1	57469		44292.1		51704.9		60925.6				59413.2
Q9UHL4	Q9UHL4	DPP2_HUMAN	DPP7	Dipeptidyl peptidase 2	1	AASNIIFSNGNLDPWAGGGIR	AASNIIFSNGNLDPWAGGGIR	2	AASNIIFSNGNLDPWAGGGIR2			77997.9	84075.7	87416.7		152173			96501			78695.8									84768.9		100377		96942.1		119540		105568			96699.1		83028.2		77126.2	143726
Q96BT3	Q96BT3	CENPT_HUMAN	CENPT	Centromere protein T	1	AASPESASSTPESLQAR	AASPESASSTPESLQAR	2	AASPESASSTPESLQAR2	4396.92	5615.51	3871.42									8123.16		3177.11	3618.6							5546.28	6685.14	6771.81			4708.77						7413.32	6192.06	5867
Q96L73	Q96L73	NSD1_HUMAN	NSD1	Histone-lysine N-methyltransferase, H3 lysine-36 specific	1	AASPHQVTPQADEK	AASPHQVTPQADEK	2	AASPHQVTPQADEK2	1985.03				16022.7						2917.72	1904.06										3669.24	2897.59	3014.86											3303.31
Q5VW36	Q5VW36	FOCAD_HUMAN	FOCAD	Focadhesin	1	AASPLGSPELCPSALHGLSQAMK	AASPLGSPELC(UniMod:4)PSALHGLSQAM(UniMod:35)K	2	AASPLGSPELC(UniMod:4)PSALHGLSQAM(UniMod:35)K2		178761				377246									218250	268806										186983							270059					241906
Q5VSL9	Q5VSL9	STRP1_HUMAN	STRIP1	Striatin-interacting protein 1	1	AASPPASASDLIEQQQK	AASPPASASDLIEQQQK	2	AASPPASASDLIEQQQK2	33022.2	42890.9	44057.8	36152.3	34695.5	22395.1	9658.33		7879.54		38448.3	48406.2	29243.2	35783	39057.7	30149	18069					43224.1	41168	40622.5	43880.9	39267.5	36596	16163.1	6993.37		5530.47		43428.2	37030.9	34649.4	44360.9	29642.8	34616.1	19949.7	10277.2
P51948	P51948	MAT1_HUMAN	MNAT1	CDK-activating kinase assembly factor MAT1	1	AASPQDLAGGYTSSLACHR	AASPQDLAGGYTSSLAC(UniMod:4)HR	2	AASPQDLAGGYTSSLAC(UniMod:4)HR2			1213.78																				913.384	1370.08		745.345								600.244	1137.4
Q5TCZ1	Q5TCZ1	SPD2A_HUMAN	SH3PXD2A	SH3 and PX domain-containing protein 2A	1	AASQGSDSPLLPAQR	AASQGSDSPLLPAQR	2	AASQGSDSPLLPAQR2	105774	94123.8	56635	48941.9	17914.6	14844.9	8572.36		5692.13		114533	39485.4	101035	55832.5	53886.1	19462.2	11906.7	6358.77				108148	86912.8	98513.7	93627.7	31387.7	23120.3	15008.5	5046.7		3756.48		104307	108386	113531	85948.4	36239.1	36412.5	9399.32
O15439	O15439	MRP4_HUMAN	ABCC4	ATP-binding cassette sub-family C member 4	1	AASQILILK	AASQILILK	2	AASQILILK2	8624.02	8011.05	6786.55	8321.44	13129.7	14937.2	19910.9	11824.8	8001.44		10678.9	6948.33	9682.25	7451.75	7527.63	10147.5	12389.4	16639.6	14999.9	5362.44	1616.77	12925.1	8900.33	8258.17	6538.58	7581.73	12330.7	15290.3	15792.4	9965.72			9368.37	7861.53	4824.84	5513.41	7200.05	10480.4	15224.4	14387.7
Q96N66	Q96N66	MBOA7_HUMAN	MBOAT7	Lysophospholipid acyltransferase 7	1	AASQPTSLAPEK	AASQPTSLAPEK	2	AASQPTSLAPEK2	124887	124776	136694	140852	162729	198687	266595	198379	246230	87443.4	108808	145047	133768	122908	158335	179302	202587	257647	250046	149360	75069.8	125078	142259	125034	135840	168829	175505	212837	338136	273164	201410	89984.4	130402	145471	131533	131924	152871	171356	217795	266087
Q92616	Q92616	GCN1_HUMAN	GCN1	Stalled ribosome sensor GCN1	1	AASQSTQVPTITEGVAAALLLLK	AASQSTQ(UniMod:7)VPTITEGVAAALLLLK	2	AASQSTQ(UniMod:7)VPTITEGVAAALLLLK2																										36658												35756.1
Q92616	Q92616	GCN1_HUMAN	GCN1	Stalled ribosome sensor GCN1	1	AASQSTQVPTITEGVAAALLLLK	AASQSTQVPTITEGVAAALLLLK	2	AASQSTQVPTITEGVAAALLLLK2															66313.2											50882												44359.8
Q92616	Q92616	GCN1_HUMAN	GCN1	Stalled ribosome sensor GCN1	1	AASQSTQVPTITEGVAAALLLLK	AASQSTQVPTITEGVAAALLLLK	3	AASQSTQVPTITEGVAAALLLLK3															61537.4											60342.4												47362.5
Q5T5U3	Q5T5U3	RHG21_HUMAN	ARHGAP21	Rho GTPase-activating protein 21	1	AASQSTTDYNQVVPNR	AASQSTTDYNQVVPNR	2	AASQSTTDYNQVVPNR2	8840.98	6823.14	3460.24	4664.56	3803.48						9306.51		9298.29	4608.44	6870.96		1771.81					12121.5	5455	7639.7	6563.77	3824.75	3721.73						8896.5	8275.25	11484.5	8512.35	5606.58	4109.89	1694.29
O15127	O15127	SCAM2_HUMAN	SCAMP2	Secretory carrier-associated membrane protein 2	1	AASSAAQGAFQGN	AASSAAQGAFQGN	2	AASSAAQGAFQGN2							77247.5	95024.7	96963.7	123295								100348	112907	95781.3	112359							65731.3	142744	111033	142786	96289.7							49559.2	91579
Q9C0C2	Q9C0C2	TB182_HUMAN	TNKS1BP1	182 kDa tankyrase-1-binding protein	1	AASSELPADISK	AASSELPADISK	2	AASSELPADISK2	10992.9			9680.74	7954.66	11406.1	22632.9	14544.3	22227.4	22819.1		13797.6					11297.7	19332.1	16574.5	19309.7	18282.8		10147.1					9594.47	15130.7	16347.5	15535.8	22307.8						11254	10028.2	12432.2
Q8TBA6	Q8TBA6	GOGA5_HUMAN	GOLGA5	Golgin subfamily A member 5	1	AASSIDQFSIR	AASSIDQFSIR	2	AASSIDQFSIR2	33348.6	29608.4	33395.1	31040.8	31697	34774.6	14915.7				27184.5	27039.1	25031.1	25283.1	29463.3	36540	22873	14742.5				33481.4	34087.1	30417.5	33302.5	30458.1	42934.9	30083		13137.7			20151.5	26947.1	25365.3	33451.6	23339.8	28430	10596.9	10233
O95819	O95819	M4K4_HUMAN	MAP4K4	Mitogen-activated protein kinase kinase kinase kinase 4	1	AASSLNLSNGETESVK	AASSLNLSN(UniMod:7)GETESVK	2	AASSLNLSN(UniMod:7)GETESVK2	17531.7	18833.4	20916.3	17791.7	17705	9810.54					9102.92		20333.8	17552.1	16037	19087.9	6666.3					26233.6	12525.5	15666.7	22888.3	13577.3	22857.1	7222.71					13502.1		12269	17182.1	18721.1	18038.3	7939.97
O95819	O95819	M4K4_HUMAN	MAP4K4	Mitogen-activated protein kinase kinase kinase kinase 4	1	AASSLNLSNGETESVK	AASSLNLSNGETESVK	2	AASSLNLSNGETESVK2	45355.7	47814.6	50112.1	51620.2	46603.7	27799.9	2700.74		2614.89		45338.1	55171.8	42072.8	47304.8	47283.9	46066	16977	2789.11				44008.5	54161.2	60087.1	56801.5	49852.5	49031.4	17674.5	3970.68	2538.31	2824.53		50341	52640.1	45763.2	48767.9	39807.2	43501.1	13630.6	2489.01
Q709C8	Q709C8	VP13C_HUMAN	VPS13C	Intermembrane lipid transfer protein VPS13C	1	AASSMKDLAQKSFR	AASSMKDLAQ(UniMod:7)KSFR	2	AASSMKDLAQ(UniMod:7)KSFR2
Q02156	Q02156	KPCE_HUMAN	PRKCE	Protein kinase C epsilon type	1	AASSPDGQLMSPGENGEVR	AASSPDGQLMSPGENGEVR	2	AASSPDGQLMSPGENGEVR2	3579.93	6570.22	5053.71	4693.29	4067.06						4838.52		4693.94	6302.3	5250.82	3989.91						4372.04	4967.3	4016.5	5870.99	5160.72	4142.94						5913.73	3604.1	4517	4562.68	3719.45	2410.45
Q7Z5J4	Q7Z5J4	RAI1_HUMAN	RAI1	Retinoic acid-induced protein 1	1	AASSPSNPAALPVASDSSPMGSK	AASSPSNPAALPVASDSSPMGSK	2	AASSPSNPAALPVASDSSPMGSK2	30619.4	32315.4	25863.1	19351.1	17013	13207.9	4447.08				22369.8	28676.7	20540.3	21431.8	22762.3	18466.6	7179.26					27127	31429.5	28532.4	24924	21852.7	21626	10871.9	3727.94				25576.9	28119.9	28356.6	24986.9	16456	22886.7	7046.67
O95071	O95071	UBR5_HUMAN	UBR5	E3 ubiquitin-protein ligase UBR5	1	AASTAPSSTSTPAASSAGLIYIDPSNLR	AASTAPSSTSTPAASSAGLIYIDPSN(UniMod:7)LR	3	AASTAPSSTSTPAASSAGLIYIDPSN(UniMod:7)LR3	9002.16		4191.6	6350.73	4756.65				4224.5		9836.69		8355.54	6726.24	6698.69		5065.98		4353	2833.69	1979.14	14023.5	11842.9	9711.81	5606.87	5950.88			4704.46					8613.83	16691.2	11675	9093.37		4171
O95071	O95071	UBR5_HUMAN	UBR5	E3 ubiquitin-protein ligase UBR5	1	AASTAPSSTSTPAASSAGLIYIDPSNLR	AASTAPSSTSTPAASSAGLIYIDPSNLR	3	AASTAPSSTSTPAASSAGLIYIDPSNLR3	3489.26	7971.08	2047.69	3222.22		1820.75					11948	3566.67	8763.76	4248.36	5237.4	2631.35	1692.99					15736.3	12132.8	10954.2	9796.85	2917.44	4163.43	3751.14					13184.3	12086.2	18942.2	8821.5	5391.59	5432.11	3173.73
Q15032	Q15032	R3HD1_HUMAN	R3HDM1	R3H domain-containing protein 1	1	AASTDLGAGETVVGK	AASTDLGAGETVVGK	2	AASTDLGAGETVVGK2	9533.91	12533.6	14880.8	8586.8	8375.06	3715.12	2671.21				10562	10887.7	10107.3	11540.4	8536.74	6102	2508.74					10704.7	11504	8018.88	12558.9	7190.6	4532.3	2131.94	1526.98				11302.8	9106.6	9551.66	8868.38	7288.21	4863.61	2553.1
Q99575	Q99575	POP1_HUMAN	POP1	Ribonucleases P/MRP protein subunit POP1	1	AASVHTVGEDTEETPHR	AASVHTVGEDTEETPHR	2	AASVHTVGEDTEETPHR2	10904.5	11628	10042.2	7329.31	5884.57	7185.06	5642.31	1210.3			11300.7	12604.3	8270.65	7142.12	5666.38	4654.73	5719.18	2134.42				14774.9	16053.6	16151	11437.5	4940.05	6847.51	4021.5	3206.91				17790.1	14378.1	13167.3	12833	3592.49	7317.92	3768.49	2841.93
Q99575	Q99575	POP1_HUMAN	POP1	Ribonucleases P/MRP protein subunit POP1	1	AASVHTVGEDTEETPHR	AASVHTVGEDTEETPHR	3	AASVHTVGEDTEETPHR3	81571	81692.8	56574.6	36842	33287	49493.9	46406.2	12269	13113	4730.85	76307.6	80350.7	73734.9	62669.9	37606.7	36281.6	46647.2	26732.9	11511.3	10072.9		56258.2	58387.2	67391.2	50380.1	26548.3	34940	41169.5	28330.4	13122.5	9534.62		43908.5	56672.8	59413	39102.9	24570.6	26371.4	27610.4	22796.2
Q99575	Q99575	POP1_HUMAN	POP1	Ribonucleases P/MRP protein subunit POP1	1	AASVHTVGEDTEETPHR	AASVHTVGEDTEETPHR	4	AASVHTVGEDTEETPHR4	29472.1	22096	22450.3	14058.5	19227.2	22095.5	25175.6	11429.5	11918.1	6858.46	21828.1	46592.3	35562.8	29740.6	16083.7	16692.4	29371.9	24267.8	16800.6	9120.1		11834.5	33323.6	23960.2	23827.2	22170.2	17371	32676.8	25785.4	15022.3	11723.9		13504.6	35384.1	24453	14761	27397.4	18429.7	34327.2	28744.3
O60885	O60885	BRD4_HUMAN	BRD4	Bromodomain-containing protein 4	1	AASVVQPQPLVVVK	AASVVQPQPLVVVK	2	AASVVQPQPLVVVK2	4914.77	3476.48						2665.52			3208.44	4250.23	6634.6	1985.51							2223.24	3687.25	4849.15	3838.12	3186.05	3270.68				5600.35	1787.86		9303.08	3617.49	8499.71	5920.28	4766.44		2219.37	867.008
Q5THJ4	Q5THJ4	VP13D_HUMAN	VPS13D	Intermembrane lipid transfer protein VPS13D	1	AASWLFK	AASWLFK	2	AASWLFK2	4357.87	3767.19	3907.08								3669.38	3033.82	4284.36	3727.92	2739.95	1985.46						4157.59	4429.67	5244.63	3918.48	5538.74		1689.07					4715.94	4302.25	5307.07	3652.01	4448.51
Q14126	Q14126	DSG2_HUMAN	DSG2	Desmoglein-2	1	AASYTEEDENHTAK	AASYTEEDENHTAK	2	AASYTEEDENHTAK2	5917.36	10741.7	8173.95	6998.06	10306	9668.83	7987.08	5835.01	8475.66	10828.4	16384.5	7089.13	6540.05	6170.72	7226.66	7568.83	7134.14	6636.58	5998.2	5917.56	9552.28	12152.5	7769.49	8207.32	7645.67	7153.99	11389.6	8678.77	6354.26	6933.17	7212.94	8015.23	14271.7	7606.4	6859.19	6385.84	4823.44	7125.81	5782.71	3427.88
Q9Y3F4	Q9Y3F4	STRAP_HUMAN	STRAP	Serine-threonine kinase receptor-associated protein	1	AATAAADFTAK	AATAAADFTAK	2	AATAAADFTAK2	138052	126997	117268	112361	85559.4	115085	127769	182456	132225	26522.1	102956	127475	147106	134928	76952.9	107654	131720	189507	150546	90469.4	39889.4	119142	116278	91510.3	105035	92951.6	84837.3	144520	154051	116934	93550.5	21133.8	91769.5	100211	89789.5	85254.6	110955	74687.3	194780	192035
Q9UJA5	Q9UJA5	TRM6_HUMAN	TRMT6	tRNA (adenine(58)-N(1))-methyltransferase non-catalytic subunit TRM6	1	AATACFGFPK	AATAC(UniMod:4)FGFPK	2	AATAC(UniMod:4)FGFPK2			8103.88	10891.1	11497.5	10932.4	13483.5	3146.65				12362.8	6916.56		10776	11523.4	8912.97	13693.2					13451.7	10107.2		12534.6	9470.71	15951.5	11584.3	8881.93				9223.59	11317.7	13790	7858.9	14272.3		10330.6
Q9UPN4	Q9UPN4	CP131_HUMAN	CEP131	Centrosomal protein of 131 kDa	1	AATCEGSESSGFGK	AATC(UniMod:4)EGSESSGFGK	2	AATC(UniMod:4)EGSESSGFGK2	8485.02	5331.04										5185.49		5083.71									9843.67	7763.41	5922.73		5677.51								5116.88	6625.18
P82094	P82094	TMF1_HUMAN	TMF1	TATA element modulatory factor	1	AATEELLANK	AATEELLANK	2	AATEELLANK2	44240.8	46238.9	46572.7	54686.9	38556	64034.6	55098.5	38138.5	44757.8	83213.9	37555.5	41584.7	33394.3	40611.6	42157.2	36756.4	51563.5	52548.3	44626.7	46157.7	76383.5	35478.8	37347.5	35220.2	36608.9	43665.9	43271.3	44022.1	45194.8	48767.9	50500.8	72160	32943.5	36946.5	39067.2	31282.4	35251.9	37170.2	40398.2	32550.4
Q6P1J9	Q6P1J9	CDC73_HUMAN	CDC73	Parafibromin	1	AATENIPVVR	AATENIPVVR	2	AATENIPVVR2	118330	123519	103046	39925.8	15259.7	5452.19	2947.28		2621.42		75786.1	131132	139111	105281	40148.6	11870.9	4112.9	3635.17	3189.98	1256.64		85306.8	127316	122031	93331.4	52835.8	14684.9	5756.43	5566.14	3384.37	2768.9		65636.9	107100	121090	90754.9	34394.9	14084	3494.17	4711.47
Q9HCL2	Q9HCL2	GPAT1_HUMAN	GPAM	Glycerol-3-phosphate acyltransferase 1, mitochondrial	1	AATETNLPLLFLPVHR	AATETNLPLLFLPVHR	2	AATETNLPLLFLPVHR2	5318.11	6257.65	12891.2	6935.25	5773.83	7183.67					7388.94	8083.88	4951.23	5714.75	7256.18	6784.5	5094.05					6929.58	4301.44	6648.71	7279.1	5286.93	5207.45	5184.41					5473.54	4951.71	5695.89	6366.89	5565.24	11459	2673.1
Q9HCL2	Q9HCL2	GPAT1_HUMAN	GPAM	Glycerol-3-phosphate acyltransferase 1, mitochondrial	1	AATETNLPLLFLPVHR	AATETNLPLLFLPVHR	3	AATETNLPLLFLPVHR3	23587.4	30660.8	31415	32829.5	27519.6	28058.8	5494.64		752.091		32719.4	30246.2	26617.1	25038.7	37129.8	29502.4	23272.8	3206.48				32516.9	34463.2	29777.1	39942.6	32154.9	39402	22786.4	2261.46				45941.6	29896.2	29657.2	32437.9	24931.7	45691.6	22132.4
P55263	P55263	ADK_HUMAN	ADK	Adenosine kinase	1	AATFFGCIGIDK	AATFFGC(UniMod:4)IGIDK	2	AATFFGC(UniMod:4)IGIDK2							17197.2									5201.98		9728.15								10682.7			14289.4	10542.5						12477.8			8219.58	8815.29
P35232	P35232	PHB1_HUMAN	PHB1	Prohibitin 1	1	AATFGLILDDVSLTHLTFGK	AATFGLILDDVSLTHLTFGK	3	AATFGLILDDVSLTHLTFGK3	922644	1030000	977548	962714	1090000	1350000	1250000	367109	312674	152397	1070000	1250000	1100000	1180000	1350000	1330000	1340000	1370000	942436	528715	253562	763454	1020000	1060000	1020000	1060000	1210000	1020000	287070	529118	573216	109593	876659	795772	774022	856936	560461	1390000	635577	613186
Q9HCC0	Q9HCC0	MCCB_HUMAN	MCCC2	Methylcrotonoyl-CoA carboxylase beta chain, mitochondrial	1	AATGEEVSAEDLGGADLHCR	AATGEEVSAEDLGGADLHC(UniMod:4)R	2	AATGEEVSAEDLGGADLHC(UniMod:4)R2	4933.31	6284.35	2584.21	2551.12	3100.41	3038.97	3671.74					2870.6	2836.02	2839.99	3036.78	3478.65	2182.22		2137.49		2076.91		3396.25	3831.11	3999.04	3120.28					2622.75			3325.77	1920.91	4637.8	3238.76	3691.76	2183.12	1839.83
Q9HCC0	Q9HCC0	MCCB_HUMAN	MCCC2	Methylcrotonoyl-CoA carboxylase beta chain, mitochondrial	1	AATGEEVSAEDLGGADLHCR	AATGEEVSAEDLGGADLHC(UniMod:4)R	3	AATGEEVSAEDLGGADLHC(UniMod:4)R3	9335.46	11974.9	12937.2	10397.5	11389		4321.84	5839.55	6808.03	2609.35		11489.6	12819	8359.21	11249.9	9261.12	7301.11	4672.38		7692.19	4823.16	3356.28	13462.2	12209.8	11728.5	11644.2		8342.86	10871.4	6946.54		5050.92	3664.96	9443.01	11644.8	9058.47	9650	11175.5	5385.94
A0AVF1	A0AVF1	IFT56_HUMAN	IFT56	Intraflagellar transport protein 56	1	AATGNTSEGEEAFLLIQSEK	AATGN(UniMod:7)TSEGEEAFLLIQSEK	2	AATGN(UniMod:7)TSEGEEAFLLIQSEK2		20278.4	13830.7											16455.4																									4207.14
A0AVF1	A0AVF1	IFT56_HUMAN	IFT56	Intraflagellar transport protein 56	1	AATGNTSEGEEAFLLIQSEK	AATGNTSEGEEAFLLIQSEK	2	AATGNTSEGEEAFLLIQSEK2	21377.6	23769.9	17854.9	11483.1	8274.2	6080.28	2681.94				27059.9	22833.9	23647.8	19173.4	12353.2	6967.85	6743.12					20675.8	22768.8	20997.1	21922.3	13856	9501.03	3439.06					24246.3	21801.3	16075.7	13089	12140.4	7464.6		3338.88
A0AVF1	A0AVF1	IFT56_HUMAN	IFT56	Intraflagellar transport protein 56	1	AATGNTSEGEEAFLLIQSEK	AATGNTSEGEEAFLLIQSEK	3	AATGNTSEGEEAFLLIQSEK3	7210.48	5939.08	4831.8	4037.12	3300						7434.54	7634.33	6503.55	6858.94	3833.9	2777.57						7407.61	7963.47	7430.5	6649.05	4447.64	2686.61						7378.5	7985.93	6377.97	5898.54	4826.25			1452.07
Q96GQ5	Q96GQ5	RUSF1_HUMAN	RUSF1	RUS family member 1	1	AATHGLMLGALQGDGPLPAELEELR	AATHGLMLGALQGDGPLPAELEELR	2	AATHGLMLGALQGDGPLPAELEELR2	7037.93										9491.31											9749.25	8610.63		13321.8		9574.12						10729.4	9489.65				28716
Q53GS7	Q53GS7	GLE1_HUMAN	GLE1	mRNA export factor GLE1	1	AATIPVSQISTIAGSK	AATIPVSQISTIAGSK	2	AATIPVSQISTIAGSK2	16192.7	21238.1	14180	13988.8	3799.81						26717.7	16001.4	19086.5	16281.5	13401.6	5756.96	2365.35					25760.5	22562.1	19685.4	18944.2	10915.9	5748.01	2345.67					24650.4	19983.8	23423.4	21920.3	12177.4	6573.24
P31323	P31323	KAP3_HUMAN	PRKAR2B	cAMP-dependent protein kinase type II-beta regulatory subunit	1	AATITATSPGALWGLDR	AATITATSPGALWGLDR	2	AATITATSPGALWGLDR2	43566.9	54631.2	42051	47196.2	27979.1	17292.4	4899.68	1516.36			41893.8	42159.8	38513.7	41762.1	38335.8	31860.9	14998.3	3097.54				46421.1	44891.7	39474.3	37604.8	39909.2	34533.9	15049.3	2968.09				52227.2	36759.2	51938.4	60931	39050	25203.1	17647.8	3974.11
P13861	P13861	KAP2_HUMAN	PRKAR2A	cAMP-dependent protein kinase type II-alpha regulatory subunit	1	AATIVATSEGSLWGLDR	AATIVATSEGSLWGLDR	2	AATIVATSEGSLWGLDR2	173414	191124	174100	169571	175321	181233	73767				199093	186864	153544	185993	170702	174298	128515	57129.2	5639.36	3460.07	2360	166243	166511	191851	208449	178947	170883	130009	41558.2	6553.16	4784		190154	168181	175266	173152	146472	196944	106380	41090.3
Q14683	Q14683	SMC1A_HUMAN	SMC1A	Structural maintenance of chromosomes protein 1A	1	AATLAQELEK	AATLAQELEK	2	AATLAQELEK2	108287	86056.8	98105.5	99286.3	87693.2	64447.5	10716.8	3401.07	4951.47		115766	74933.9	98852.8	97513.1	89932.4	87285.3	61458.2	12312	5908.68	3416.21		113095	94440	71930.2	65426.2	87465.5	62244.1	60532.1	12728.8	4430.56	4061.38		91867	68781.2	58064.9	75076.3	84793.1	59626.2	46510.1	10223.3
Q9H8G2	Q9H8G2	CAAP1_HUMAN	CAAP1	Caspase activity and apoptosis inhibitor 1	1	AATLAVPPPEDVQPSAQQLELLELEMR	AATLAVPPPEDVQ(UniMod:7)PSAQQLELLELEMR	3	AATLAVPPPEDVQ(UniMod:7)PSAQQLELLELEMR3			6717.7						4544.53	3902.28	6970.18				5656.68	4314.11	5755.36		9415.12	5555.1		10319.3	6008.34				4619.9						5921.75			3427.19				7203.69
Q9H8G2	Q9H8G2	CAAP1_HUMAN	CAAP1	Caspase activity and apoptosis inhibitor 1	1	AATLAVPPPEDVQPSAQQLELLELEMR	AATLAVPPPEDVQPSAQQLELLELEMR	3	AATLAVPPPEDVQPSAQQLELLELEMR3	7488.26	7960.04	9219.65	5222.98	5737.83	4031.31	5871.92				8917.33	6575.75	9354.27	6311.35	2776.04	2633.5		5874.48	5853.49		3543.93		6488.69	6393.53	5716.2	3829.46	3662.93	7602.18	7560.29	7552.52	4628.15	6032.78		7544.3	5300.77	3339.13	4176.62		4736.3
Q9BX79	Q9BX79	STRA6_HUMAN	STRA6	Receptor for retinol uptake STRA6	1	AATLDPGYYTYR	AATLDPGYYTYR	2	AATLDPGYYTYR2	12450.6	12512.3	16780.2	16042.9	18105.3	18557.2	13930.4	6755.69	7919.89	6849.7	21457.2	17089.6	13751.6	16758.6	15108.1		14685.7	17908	10248.5	7076.81	4663.44	20186.8	13742.2	13486.3	13799.6	14347	15250.6	16680.6	18544.5	11453.7	9110.77		11513.4	16115.5	10961.1	11730.8	14366.4	12312.1	12803.8	13238.1
Q8IZT6	Q8IZT6	ASPM_HUMAN	ASPM	Abnormal spindle-like microcephaly-associated protein	1	AATLIQSFYR	AATLIQSFYR	2	AATLIQSFYR2	11319.7	11800.4	10025.2	13577.2	10534.4		12388.1	3653.78	6219.53		13437.3	11974.2	9390.68	11561.7	13106.7	10678.1	12906.4	9453.36	5762.78			9338.88	10315.2	13548.4	9582.75	11589.3	7263.07	9663.77	8932.17				13307.8	9025.15	11476.7	10993.7		11412.9	8950.17	6238.84
Q99615	Q99615	DNJC7_HUMAN	DNAJC7	DnaJ homolog subfamily C member 7	1	AATLMMLGR	AATLMMLGR	2	AATLMMLGR2	12889.1	5841.44	7157.99	14770.3	8143.74						10025.9	6283.72	11141.6	12795.3	9489.27							9767.32	15018.3	13064.4	13800	13821.1							11196.2
Q6PD74	Q6PD74	AAGAB_HUMAN	AAGAB	Alpha- and gamma-adaptin-binding protein p34	1	AATLPHEQR	AATLPHEQR	2	AATLPHEQR2	80060.4	71789.7	103028	60430.4	37269.6	16822.1	6642	7319.92	7578.06		97441.7	94811.1	80754.2	92319	66184.6	37896	10770.7	6595.37	5660.67	4021.34		113489	128082	118464	120920	78685.4	48598.4	17918.5	9285.58				111437	115318	105008	105763	55813	41007.5	9311.17	7796.47
Q9BQ87	Q9BQ87	TBL1Y_HUMAN	TBL1Y	F-box-like/WD repeat-containing protein TBL1Y	1	AATMTPAAISQQNPPK	AATM(UniMod:35)TPAAISQQN(UniMod:7)PPK	2	AATM(UniMod:35)TPAAISQQN(UniMod:7)PPK2	1890000	1930000	2030000	2040000	2270000	2540000	2050000	2000000	1950000	2210000	1890000	2120000	1840000	2090000	2300000	2270000	2080000	1990000	2220000	1980000	1790000	2130000	1930000	2060000	2320000	2140000	2480000	2130000	2350000	2330000	2380000	2410000	1890000	1940000	1810000	1990000	1860000	2060000	1930000	2040000
P53365	P53365	ARFP2_HUMAN	ARFIP2	Arfaptin-2	1	AATMEIPIHGNGEAR	AATMEIPIHGN(UniMod:7)GEAR	2	AATMEIPIHGN(UniMod:7)GEAR2	8313.63	14345.7	15998	11241.5	9982.73	6920.63					14654.7	17476.3	5304.15	11763.2	11915.4	8430.75	4891.52					13341.1	10326.4	10236.6	15277.5	12571.2	14363.5	4690.82					9215.69	15305.9	16335.1	13691.1	7950.86	11982.7
P53365	P53365	ARFP2_HUMAN	ARFIP2	Arfaptin-2	1	AATMEIPIHGNGEAR	AATMEIPIHGN(UniMod:7)GEAR	3	AATMEIPIHGN(UniMod:7)GEAR3	7138.11	4090.46		4335.07	7296.82	4930.38					5590.91	4658.77	6299.76	6394.69	5521.75	6202.15	3929.28					5066.71	7061.17	6882.26	5942.14	4521.36	5964.68						6854.23	6737.81		4997.5	3881.11	7488.73	4847.42
P53365	P53365	ARFP2_HUMAN	ARFIP2	Arfaptin-2	1	AATMEIPIHGNGEAR	AATMEIPIHGNGEAR	2	AATMEIPIHGNGEAR2	31096.8	33427.6	42833.8	31927.2	31293.8	21734.9	4650.89	1325.59			35792.6	32324.9	24893.4	34926.8	37886	21520.4	15234.2	6951.48				33165	37581.5	33570.1	48281.7	29544.7	29442.8	11510.1		2772.27	2574.16		28709.2	32683.1	26635.3	30110.9	19739.3	22413.9	7801.11	1974.54
P53365	P53365	ARFP2_HUMAN	ARFIP2	Arfaptin-2	1	AATMEIPIHGNGEAR	AATMEIPIHGNGEAR	3	AATMEIPIHGNGEAR3	8171.75	6137.94	7150.67	6842.75	6909.22	8319.68	3759.43	1870.18	2024.83		6032.83	6565.39	12594.7		6633.89	8740.88	8396.4	3661.62				6217.47	8078.82	4127.49		7471.36	5749.34	6010.37	3246.46				5479.43	4232.07		4500	11417.7	6992.62	8660.48	5879.19
Q53H96	Q53H96	P5CR3_HUMAN	PYCR3	Pyrroline-5-carboxylate reductase 3	1	AATMSAVEAATCR	AATMSAVEAATC(UniMod:4)R	2	AATMSAVEAATC(UniMod:4)R2	9253.01	9171.37	9195.88	9731.94	9839.72	12702.6	11832.6	8317.03	13412	9416.57		11192	8582.58	8616.87	9213.97	7257.31	13290.3	11097.6	11849.2	8452.86	7554.07		8313.15	10947.7	10608.9	9930.7	9756.7	12862.6	13451.1	8758.42	9172.07	6473.48			6160.88	7281.6	9145.59		9780.15	10149.4
Q13895	Q13895	BYST_HUMAN	BYSL	Bystin	1	AATMTAAGHHAEVVVDPEDER	AATMTAAGHHAEVVVDPEDER	2	AATMTAAGHHAEVVVDPEDER2	18373.9	19168.8	21367.2	16191.1	9692.11						18857.2	18872.3	12262.3	17519.3	15131.9							24706.9	22753.5	16813.3	23938.2	13845.3							15230.1	16733.9		19186.8	6007.48
Q13895	Q13895	BYST_HUMAN	BYSL	Bystin	1	AATMTAAGHHAEVVVDPEDER	AATMTAAGHHAEVVVDPEDER	3	AATMTAAGHHAEVVVDPEDER3				5964.62																							3762.79
Q13895	Q13895	BYST_HUMAN	BYSL	Bystin	1	AATMTAAGHHAEVVVDPEDER	AATMTAAGHHAEVVVDPEDER	4	AATMTAAGHHAEVVVDPEDER4	22192.4	15509.6	26060.4	22485.7							17825.7	20243.6	28352.7	27244.7	13592.6	16350.2				6147.18		12645.8	28316.5	37747.1	25122.7	26498	14058.1	10149.8		6106.94	4169.41		27376.2	28706.4	26994	35463.7	27369.8	18105.4	13008.8
Q9ULM3	Q9ULM3	YETS2_HUMAN	YEATS2	YEATS domain-containing protein 2	1	AATPTVVSATSLVPTPNPISGK	AATPTVVSATSLVPTPN(UniMod:7)PISGK	2	AATPTVVSATSLVPTPN(UniMod:7)PISGK2	7902.86	5776.68	3495.61	1372.49							7902.49	4056.11	5475.93	5822.37								6526.96	6298.47	6582.94	4890.8								6335.68	6692.45	5205.37		2288.8
Q9ULM3	Q9ULM3	YETS2_HUMAN	YEATS2	YEATS domain-containing protein 2	1	AATPTVVSATSLVPTPNPISGK	AATPTVVSATSLVPTPNPISGK	2	AATPTVVSATSLVPTPNPISGK2	7003.22	6701.71	3739.84								10671.6	5946.42	6417.43									9847.41	10309.2	8236.26	7468.59		1584.13						10557.9	9237.51	7422.71	7160.09	1763.11
P13667	P13667	PDIA4_HUMAN	PDIA4	Protein disulfide-isomerase A4	1	AATQFWR	AATQFWR	2	AATQFWR2				8694.92			10861.2	11844.2	14574.8	13103.9			6527.12				9255.92	13169.5	10153.7	11771.1	6709.84							10657.5	14702.3	13526.1	12996.5	12335.9							9951.92	9326.96
P80303	P80303	NUCB2_HUMAN	NUCB2	Nucleobindin-2	1	AATSDLEHYDK	AATSDLEHYDK	2	AATSDLEHYDK2	60956.3	57294	69148.9	71016.6	70454.1	106535	154626	124830	160383	161134	50678.6	56627.7	60778.5	66083.3	78980.7	85626.4	108463	131328	117045	125816	148758	48317.7	75107.3	68155.8	66232	82252.9	80948.7	104218	156698	130501	153511	130027	57247.5	61164.8	51059.3	65558.6	73882.3	85557.4	89004.7	114626
Q8IXZ2	Q8IXZ2	ZC3H3_HUMAN	ZC3H3	Zinc finger CCCH domain-containing protein 3	1	AATSPAPGPSDATAR	AATSPAPGPSDATAR	2	AATSPAPGPSDATAR2	15120	17464.9	15646.8	13508.7							25567.9	14328.6	14547.7	14697.6	8054.83							24498.8	16220.5	13945	15036.4	6209.29	7593.69	5975.73	4543.83				26652.4	13920.8	18003.3	12594.8	9217.96	7233.28
Q92766	Q92766	RREB1_HUMAN	RREB1	Ras-responsive element-binding protein 1	1	AATTATPAATTSPK	AATTATPAATTSPK	2	AATTATPAATTSPK2	5674.15	4996.46	5096.14	5236.51	3175.82	2489.82					5464.06	3519.19	5384.38	6409.73	5573.59	2035.73	2478.94			2138.23		3745.51	5347.57	4281.75	5137.24	4289.67							3517.53	6249.02	4997.72	4600.32	4770.23	2982.82
P35612	P35612	ADDB_HUMAN	ADD2	Beta-adducin	1	AATTEPETTQPEGVVVNGR	AATTEPETTQPEGVVVN(UniMod:7)GR	2	AATTEPETTQPEGVVVN(UniMod:7)GR2	2773.39	2809.64	2647.76	2931.58	3602.61	3792.69	3348.29	2556.81	1978.42		3009.38	3707.34	2498.85	1987.7	3395.2	3560.98	2999.1	4536.91	3153.99	1922.33		3077.91	3835.65	1828.72	2508.03	3117.88	3467.43	3323.79	3339.35	2684.5	1542.47		3307.14	4049.07	2723.31	4216.38	2886.8	3693.19	3205.94	4482.02
P35612	P35612	ADDB_HUMAN	ADD2	Beta-adducin	1	AATTEPETTQPEGVVVNGR	AATTEPETTQPEGVVVNGR	2	AATTEPETTQPEGVVVNGR2	25798.5	24043.5	28198.1	26989.5	27282.6	24750.5	20597.7	10400.3	14542.9	2725.7	27028.7	28334.9	20020.7	25697.3	30341.4	26076.6	19343.4	20534.4	15241.1	2985.5	7615.85	23736	28107.9	25057.4	28740.7	27244	28594.8	30249.1	17502.2	12115	14220.5	5017.31	24771	25444.9	22555.1	28314.3	18871.4	28107.2	16337.1	15269.6
Q49A88	Q49A88	CCD14_HUMAN	CCDC14	Coiled-coil domain-containing protein 14	1	AATTQLVSNSGLAVSGK	AATTQLVSNSGLAVSGK	2	AATTQLVSNSGLAVSGK2	4043.93	4585.79	3603.99								8355.48	4145.57	5480.98	3145.17	4732.81	2111.05						9870.36	6700.61	6476.84	4595.11	2918.94							7460.85	5250.57	6593.09	5537.32	2194.36
Q9NUL3	Q9NUL3	STAU2_HUMAN	STAU2	Double-stranded RNA-binding protein Staufen homolog 2	1	AATTVLQELK	AATTVLQELK	2	AATTVLQELK2	50266.4	44531.3	31173.8	31070.4	20639						54248.4	43071.3	35096.3	31872.5	36189.2	19328.9	15964					58215.5	44473.5	31838.8	35828.9	34843.9	24823.6	12979.8					57543.1	31964.1	31998.5	46342.2	32754.5	21234	11988.1	15147.5
Q5UIP0	Q5UIP0	RIF1_HUMAN	RIF1	Telomere-associated protein RIF1	1	AATVENAVLLETNTVEEK	AATVENAVLLETN(UniMod:7)TVEEK	2	AATVENAVLLETN(UniMod:7)TVEEK2	104523	107734	117026	88317.6	101338	55993.4					108717	125085	89523.1	124674	103704	107866						141583	110959	142349	139031	120673	106999	48906.1					125722	129673	140613	119101	95378.1	109997
Q86U90	Q86U90	YRDC_HUMAN	YRDC	Threonylcarbamoyl-AMP synthase	1	AAVAASVGLSEGPAGSR	AAVAASVGLSEGPAGSR	2	AAVAASVGLSEGPAGSR2	27950.6	21859.3	24039.6	33674	16293.5	37325.6	13159.2			1113.77	23396.2	14314.7	38537.1	20772.5	31919.1	28791.6	34636.1	9508.5		1610.6	1915.23	22740	27356.9	28300.8	27023.4	21741.2	21008.5	21439.3	6372.6				18015	28602.4	33841.2	27708.6	31872.9	36604.2	27953.5	7707.54
contaminant_UBIQUITIN02	contaminant_UBIQUITIN02				1	AAVATFLQSVQVPEFTPK	AAVATFLQ(UniMod:7)SVQ(UniMod:7)VPEFTPK	2	AAVATFLQ(UniMod:7)SVQ(UniMod:7)VPEFTPK2	180827	216063	105852	170790	144893	35115	20199	6108.59	5550.3		219194	200497	166098	186761	230723	123130	31974.2	12110.8	7518.52	5135.01	8046.24	118114	190670	208028	223636	166418	170330	38277	10999.3	8328.24	6986.85		182707	250268	245503	251297	162980	167971	22960.6	9747.57
contaminant_UBIQUITIN02	contaminant_UBIQUITIN02				1	AAVATFLQSVQVPEFTPK	AAVATFLQ(UniMod:7)SVQVPEFTPK	2	AAVATFLQ(UniMod:7)SVQVPEFTPK2	351627	298390	341594	350407	219891	41774.9	16296.6	11139.5	15434.2	8969.96	345401	262785	338932	346806	198562	178373	48079	18555.2	22356	16965.4	16418.4	340601	327650	375403	385970	306934	227598	57603.9	25566.6	22560.5	20985.5	8908.54	302506	313537	330109	275329	294094		41611.3	22974.2
contaminant_UBIQUITIN02	contaminant_UBIQUITIN02				1	AAVATFLQSVQVPEFTPK	AAVATFLQSVQ(UniMod:7)VPEFTPK	2	AAVATFLQSVQ(UniMod:7)VPEFTPK2		305805	287069			55066	18240.6	7256.25	15708.7			272778	332677	172588	247910			22620.5			8353.52		289081	129332					31403.6	15060	12837.6	5253.7			140774	285265		139658
P22314	P22314	UBA1_HUMAN	UBA1	Ubiquitin-like modifier-activating enzyme 1	1	AAVATFLQSVQVPEFTPK	AAVATFLQSVQVPEFTPK	2	AAVATFLQSVQVPEFTPK2	274300	249041	212754	234487	138554	37994.4	15330.4				212030	196681	315537	231090	232134	124353	36106.5				9805.98	234438	212827	236577	275920	316322	154229	34109.1			7874.1		218459	201826	212738		187561	147414	36152.4	16302.2
contaminant_UBIQUITIN02	contaminant_UBIQUITIN02				1	AAVATFLQSVQVPEFTPK	AAVATFLQSVQVPEFTPK	3	AAVATFLQSVQVPEFTPK3	43598.9	55273.6	45231.7	50250.3	32771.7	12155	4116.35	2858.38	4924.18	2281.06	33045.9	45600.9	62493.8	63966.6	46205.3	37696.9	8514.23	3378.31				62718.4	72348.9	74206.8	82840.6	56393.4	26625.5	13320.6	4896.54	3630.71	3285.34		54521.2	86884.6	91778.6	87527.8	76085.1	46018	12678.5	6517.18
O75152	O75152	ZC11A_HUMAN	ZC3H11A	Zinc finger CCCH domain-containing protein 11A	1	AAVAVVPLVSEDK	AAVAVVPLVSEDK	2	AAVAVVPLVSEDK2	44903.9	45927.6	32942.2	13118.6	9150.6						75496.3	54998.1	41874.7	34758	12210.6	6944.56		3723.03				76039.6	49838.8	51673.8	38893.3	16507.8	8157.26				3330.52		77934.5	45697.8	44536.9	32925.8	12988.6	5996.84
P11766	P11766	ADHX_HUMAN	ADH5	Alcohol dehydrogenase class-3	1	AAVAWEAGKPLSIEEIEVAPPK	AAVAWEAGKPLSIEEIEVAPPK	2	AAVAWEAGKPLSIEEIEVAPPK2	130860	184580	112846	146626	116527	313502	315713	27597.7	23951.5	7382.16	169326	266453	114825	207896	231958	267693	214755	213737	60784.2	56467.3	14709.3	101654	164858	252046	277436	184936	262184	90958.2	98926.2	39434.7	22815.3	16880.9	248442	82237.3	118433	206385	44432.5	494008	73283.4	69660
P11766	P11766	ADHX_HUMAN	ADH5	Alcohol dehydrogenase class-3	1	AAVAWEAGKPLSIEEIEVAPPK	AAVAWEAGKPLSIEEIEVAPPK	3	AAVAWEAGKPLSIEEIEVAPPK3	260689	264297	245381	241379	300500	307130	342071	118369	172134	35350.2	135077	220439	280320	282346	262886	229123	323985	415752	299456	168577	78259.2	148049	245219	217420	227110	256199	259288	276765	270679	132458	126328	48686.1	83434.9	196823	199866	218466	228007	40102.8	191375	206375
P13804	P13804	ETFA_HUMAN	ETFA	Electron transfer flavoprotein subunit alpha, mitochondrial	1	AAVDAGFVPNDMQVGQTGK	AAVDAGFVPN(UniMod:7)DM(UniMod:35)QVGQTGK	2	AAVDAGFVPN(UniMod:7)DM(UniMod:35)QVGQTGK2		37960.1						20702.5	18975			32908.4	30978	34318.9																						35904.3	24921.1
P13804	P13804	ETFA_HUMAN	ETFA	Electron transfer flavoprotein subunit alpha, mitochondrial	1	AAVDAGFVPNDMQVGQTGK	AAVDAGFVPN(UniMod:7)DMQ(UniMod:7)VGQTGK	2	AAVDAGFVPN(UniMod:7)DMQ(UniMod:7)VGQTGK2					541111	542786	350343		165376		460671					482419	485314	283854			13934.5				537349			424312			64727.5			482495			396978		412039
P13804	P13804	ETFA_HUMAN	ETFA	Electron transfer flavoprotein subunit alpha, mitochondrial	1	AAVDAGFVPNDMQVGQTGK	AAVDAGFVPNDM(UniMod:35)Q(UniMod:7)VGQTGK	2	AAVDAGFVPNDM(UniMod:35)Q(UniMod:7)VGQTGK2				38011.3						1971.18													33047.5				42815.2		20828						31603.8	37408.1			31164
P13804	P13804	ETFA_HUMAN	ETFA	Electron transfer flavoprotein subunit alpha, mitochondrial	1	AAVDAGFVPNDMQVGQTGK	AAVDAGFVPNDM(UniMod:35)QVGQTGK	2	AAVDAGFVPNDM(UniMod:35)QVGQTGK2	45744.9	51361.7	59999.9	52303.3	61902.1	73891.4	35594.6	18163.1	12080.5		43310.8	47484.9	33689.4	41933	51353.1	52241.4	39540	23984.4	19914.2	5935.16	2812.04	43455.2		46245.9	64258	35783.3	60234.9	34895.5	21892.9	22213	5456.97	2032.47	39381.2	39686.9	42008.7		27911.1	52712	32911	24108
P13804	P13804	ETFA_HUMAN	ETFA	Electron transfer flavoprotein subunit alpha, mitochondrial	1	AAVDAGFVPNDMQVGQTGK	AAVDAGFVPNDMQVGQ(UniMod:7)TGK	2	AAVDAGFVPNDMQVGQ(UniMod:7)TGK2				591372		685500			264433			505340		718037			458365	468152						251944											349868				765970	482422
P13804	P13804	ETFA_HUMAN	ETFA	Electron transfer flavoprotein subunit alpha, mitochondrial	1	AAVDAGFVPNDMQVGQTGK	AAVDAGFVPNDMQVGQTGK	2	AAVDAGFVPNDMQVGQTGK2	680390	757956	757740	788260				259276		20393.7		781086	650305	770172	837794	839573			335788	117382	18269.2	746104	789725	812454		863702	992449	741411	461046	307112		22558.3	798544		768994	866057	660414	937485		396268
Q9HC77	Q9HC77	CENPJ_HUMAN	CENPJ	Centromere protein J	1	AAVDISTSFPIK	AAVDISTSFPIK	2	AAVDISTSFPIK2	7344.01	8532.88	7204.54	3877.22	4276.03						8717.66	7067.32	6297.88	7034.74	5677.76	3454.05						5997.62	4980.78	5548.02	5292.11	3264.44	3495						7594.7	6502.72	6464.65	4608.63		2997.98
P14921	P14921	ETS1_HUMAN	ETS1	Protein C-ets-1	1	AAVDLKPTLTIIK	AAVDLKPTLTIIK	3	AAVDLKPTLTIIK3	5779.94	5888.99	3620.21								5726.69	8370.19	6432.7	4644.14	1940.62		1154.86					3785.76	3956.02	4527.94		1326.13							5282.97	4064.07	3607.01			723.944
Q86Y13	Q86Y13	DZIP3_HUMAN	DZIP3	E3 ubiquitin-protein ligase DZIP3	1	AAVDSWNAIVADVR	AAVDSWNAIVADVR	2	AAVDSWNAIVADVR2	6619.12		6242.96								6898.62	7149.49	5467.54		4798.09							7263.17		6202.44	5690.05		3866.88						6466.71	6470.25
Q8TBN0	Q8TBN0	R3GEF_HUMAN	RAB3IL1	Guanine nucleotide exchange factor for Rab-3A	1	AAVEDNTLTIEPVASQTLPTVK	AAVEDNTLTIEPVASQTLPTVK	2	AAVEDNTLTIEPVASQTLPTVK2	3329.46	2959.68	1596.78		2057.93	1384.27					2798.5	2343.09	3108.5	2514.15	2020.19	1690.83	1510.15					3552.53	3432.49	3149.61	2079.07	2400.09	3033.01	1416.96					2979.09	2056.91	2383.4	2233.28	2318.74
Q5VTR2	Q5VTR2	BRE1A_HUMAN	RNF20	E3 ubiquitin-protein ligase BRE1A	1	AAVEDSGTTVETIK	AAVEDSGTTVETIK	2	AAVEDSGTTVETIK2	118112	129866	109200	48945.5	24883.6	12897.6	10297.1	3533.9		4183.51	117809	128321	100001	106247	55575.2	24425.3	11900.4	6906.98	6999.95	5468.55		118246	125913	141616	137832	65007.4	27671.4				6447.54		118757	140092	124788	116410	40704.4	21573.7	9077.83	7243.45
P10809	P10809	CH60_HUMAN	HSPD1	60 kDa heat shock protein, mitochondrial	1	AAVEEGIVLGGGCALLR	AAVEEGIVLGGGC(UniMod:4)ALLR	2	AAVEEGIVLGGGC(UniMod:4)ALLR2	109220	119766	116786	105292	127089	179949	145702	8213.46	16750.4	9014.28	16535.7	131682	118577	90667.2	141078	153311	172302	119463	19379.2	10368.8	13922.4	11328.9	99139.4	100950	118498	121006	126619	107967	68663	8985.84	3889.7	3760.1	16871.8	78955.8	91556.3	112680	77465.5	182571	70720.6	62977.7
P10809	P10809	CH60_HUMAN	HSPD1	60 kDa heat shock protein, mitochondrial	1	AAVEEGIVLGGGCALLR	AAVEEGIVLGGGC(UniMod:4)ALLR	3	AAVEEGIVLGGGC(UniMod:4)ALLR3	11036.6	10943.3	11583.9	12449.4	10022.5	15164.2	10977.8					12432.6	12581	11278.1	14564.1	14796.3	15192.2	9551.25	1357.28	1726.76	2268.96	2183.64	11823.2	11693.2	12169.7	11816.4	14086.4	11779.2	9775.99				2465.8	9974.69	12830.3	12600.2	11920	20703.4	11350.9	6683.43
Q15814	Q15814	TBCC_HUMAN	TBCC	Tubulin-specific chaperone C	1	AAVEELLER	AAVEELLER	2	AAVEELLER2	82334.7	83322.2	94391.7	95705	98643.6	93354.4	13810.3				81373.3	101790	82378.4	90635.3	94469.4	103350	72145.4	9014.7	2285.6	2209.84		88904.1	70933.6	87424.2	90778.7	108140	109580	77371.4	10400.5				97268.7	89753.5	99393.1	94308.5	80067.4	88378.5	54669	8022.93
O94906	O94906	PRP6_HUMAN	PRPF6	Pre-mRNA-processing factor 6	1	AAVELEEPEDAR	AAVELEEPEDAR	2	AAVELEEPEDAR2	215854	215534	111485	23616.8	10764.4	5648.55					207397	248937	182202	114901	22894.9	11351.2	4787.06		2265.46	1469.55		232931	221799	221714	111897	29661.9	11260	5078.01		2908.43	2735.76		223561	239643	208092	100907	18586.2	11212.3		3489.26
Q14974	Q14974	IMB1_HUMAN	KPNB1	Importin subunit beta-1	1	AAVENLPTFLVELSR	AAVEN(UniMod:7)LPTFLVELSR	2	AAVEN(UniMod:7)LPTFLVELSR2	357508	297378	307216	288642	338062	170082					387327	295337	269200	341543	331814	290754						147581	298072	208703		224104	216985	151258						362113	308939	287541	286770
Q14974	Q14974	IMB1_HUMAN	KPNB1	Importin subunit beta-1	1	AAVENLPTFLVELSR	AAVENLPTFLVELSR	2	AAVENLPTFLVELSR2	670893	779572	711978	616940	466360	290681	80533.1	39916.8	44105.2	28276.9	755457	854021	603792	826337	765563	542271	216746	86447	49267.6	31730.6	33392	680756	671121	767440	847712	638582	583677	192606	84153.8	44540.6	39299.8	13191.6	798003	787639	588606	677402	449823	875244	151716	55224.6
Q14974	Q14974	IMB1_HUMAN	KPNB1	Importin subunit beta-1	1	AAVENLPTFLVELSR	AAVENLPTFLVELSR	3	AAVENLPTFLVELSR3												3421.57		4568.78	1958.26	3532.94						2591.06	4942.79	5093.33	8824.28	4670.72	6597.59						15020.2	103883	95081.9	109308	54387.2	176372	27805.4	7906.11
Q99460	Q99460	PSMD1_HUMAN	PSMD1	26S proteasome non-ATPase regulatory subunit 1	1	AAVESLGFILFR	AAVESLGFILFR	2	AAVESLGFILFR2	236503	276174	247086	258620	302162	294393	190979	23669.4	16410.3	5154.75	202889	221086	238285	257728	256604	250163	288792	193858	30489.5	12687.2	12890.6	161761	210284	226288	260539	264208	276529	283593	75330.1	25155.3	16023.4	7182.44	131242	152892	154221	151335	145066	238472	170372	133579
A1L0T0	A1L0T0	HACL2_HUMAN	ILVBL	2-hydroxyacyl-CoA lyase 2	1	AAVETLGVPCFLGGMAR	AAVETLGVPC(UniMod:4)FLGGMAR	2	AAVETLGVPC(UniMod:4)FLGGMAR2	10799.1	14304.2	9612.38	10915.4	8739.57	8735.56	7966.94		2318.14			12479.7	8929.82	7294.45	13532.7	11080	8313.87	4577.81					9652.6	14962.3	15019.5	15691.5	11968.5	6755.32	5917.6					11006.1	13713.8	14212.9	9385.34	11391.5	5169.35	3803.66
Q01844	Q01844	EWS_HUMAN	EWSR1	RNA-binding protein EWS	1	AAVEWFDGKDFQGSK	AAVEWFDGK(UniMod:1)DFQGSK(UniMod:1)	2	AAVEWFDGK(UniMod:1)DFQGSK(UniMod:1)2		13857.4						61103.8	75771.5		79599.2	42747.6			18968.1	30538.8		14092.4	15280.5	3844.9		24298.2		12075.8	30753.5	27630.9	28115.5	15781.2	7405.31		14421.8		52176.8	40062.6	10632.9		20237		14952.9	6309.79
Q01844	Q01844	EWS_HUMAN	EWSR1	RNA-binding protein EWS	1	AAVEWFDGK	AAVEWFDGK	2	AAVEWFDGK2	709184	620153	696745	703574	783111	930248	1250000	957149	1490000	1430000	572059	616163	688146	689954	688305	832907	955990	1240000	1040000	1100000	1300000	670292	687690	646478	628582	664644	794752	863182	1210000	1090000	1270000	1190000	518860	693030	577449	587731	761591	672733	991078	1020000
Q01844	Q01844	EWS_HUMAN	EWSR1	RNA-binding protein EWS	1	AAVEWFDGKDFQGSK	AAVEWFDGKDFQGSK	2	AAVEWFDGKDFQGSK2	10324.6	13427.7	7180.27	12082.1	13921.6	3028.74		2847.44		3572.26	11411.4	5661.46	5458.56	9140.45	7274.19	3334.78	3900.22	4454.92	2038.96	3028.07		9180.49	8577.11	22790.8	28720.4	12538.4	9710.3	12023.5	6308.75		4763.41		5166.45	20642.2	13572.3	9636.97	7053.9	8000.24	4237.32	2183.76
Q01844	Q01844	EWS_HUMAN	EWSR1	RNA-binding protein EWS	1	AAVEWFDGKDFQGSK	AAVEWFDGKDFQGSK	3	AAVEWFDGKDFQGSK3	34210.1	41232.7	25305.3	36280.6	51326.4	7800.13	6550.64	8232.97	2974.86	19726.3	26083.4	22913.3	19531.3	36651.7	23834.5	10874.4	15463.8	19528.1	8177.98	16197.8	14977.1	32342.4	33503.3	74598.5	98563.9	72407	44673.4	71598.8	41377.6	13830.7	28558.6	6800.43	12086.8	94877.3	68354.3	41873.4	29697	33684.8	19609.8	15963.5
Q5VZE5	Q5VZE5	NAA35_HUMAN	NAA35	N-alpha-acetyltransferase 35, NatC auxiliary subunit	1	AAVFEEEDFQSMTYGFK	AAVFEEEDFQSMTYGFK	2	AAVFEEEDFQSMTYGFK2	20581.1	20399.8	23369.1	16621.7	18404.7	6395.38					22218.6	21693.1	18266.8	19678	23922.4	22702.1	7459.35					25918.7	24069.4	22238.6	27261.8	28947.6	22693.2	5118.78					17712.8	19377.8	16381.5	18305.1	17091.6	12891.3	4722.12
Q96F86	Q96F86	EDC3_HUMAN	EDC3	Enhancer of mRNA-decapping protein 3	1	AAVFEEIDTYER	AAVFEEIDTYER	2	AAVFEEIDTYER2	110382	114337	116006	104234	91652.3	54786.8	26906.4	13882.2	14453.8	10991.2	113112	114409	98595.2	106960	108297	96138.9	47776.7	24151	16921.2	6600.75	8429.78	113261	122465	126060	131617	116864	99364.9	49136.6	21773.8	9839.64	9177.59	8518.59	119852	120901	106375	97087	89810.5	83696.2	23459.8	15445.2
O95684	O95684	CEP43_HUMAN	CEP43	Centrosomal protein 43	1	AAVFLALEEQEK	AAVFLALEEQEK	2	AAVFLALEEQEK2	11395.7	8192.78	9947.12	8347.05	6823.82	6895.34	12156.3	5368.83	10369.5	5013.94	13285.6	11188.5	6286.17	9643.11	8293.7	9750.9	7642.58	8217.89	9937.15	11456.8	10057.1	11161.7	10119.1	6801.77	7927.64	5980.14	5640.04	5145.23	7217.15	7041.05	6951.67	9262.23	14651.5	5184	5960.28	7047.54	8553.11	5951.01	4226.43	7940.03
Q29RF7	Q29RF7	PDS5A_HUMAN	PDS5A	Sister chromatid cohesion protein PDS5 homolog A	1	AAVGQESPGGLEAGNAK	AAVGQESPGGLEAGN(UniMod:7)AK	2	AAVGQESPGGLEAGN(UniMod:7)AK2		3557.4	2959.96								7337.41	4198.16	2981.73									2151.39	3171.55	3402.34	3492.58	1574							2803.39	3042.38	5185.82
Q29RF7	Q29RF7	PDS5A_HUMAN	PDS5A	Sister chromatid cohesion protein PDS5 homolog A	1	AAVGQESPGGLEAGNAK	AAVGQESPGGLEAGNAK	2	AAVGQESPGGLEAGNAK2	181505	207874	177713	49784.8	14019.8	6620.31	4346.64		3713.58	2329.6	200465	221558	140992	153509	49448.5	11591.7	6580.51	5465.12	3923.06		1458.55	207042	219410	218049	204362	62765.8	16757.2	6686.7		3157.38			209555	210165	201027	185592	29770.8	14151.5	4727.73	4836.15
Q9BTC0	Q9BTC0	DIDO1_HUMAN	DIDO1	Death-inducer obliterator 1	1	AAVGVSMAHFSVSDALMSPPPK	AAVGVSMAHFSVSDALMSPPPK	3	AAVGVSMAHFSVSDALMSPPPK3	25279.9	25255.6	19483.8	15795.9	7901.21						27897.2	29363.4	28055.9	31896	12887.9	8418.4	4277.27	5219.05				19655.1	23364.4	22140.8	21054	14033.6	7482.86						21714.4	18600.5	15639.8	19554.5	6224.82	10318.6	3533.38
Q07864	Q07864	DPOE1_HUMAN	POLE	DNA polymerase epsilon catalytic subunit A	1	AAVHGLSMQQEIGFQK	AAVHGLSMQQEIGFQK	2	AAVHGLSMQQEIGFQK2	7712.69	9012.41	7472.23	3276.86							8171.46	7815.44	6776.35	5897.14								8486.82	7669.94	9158.09	6116.71								9713.32	9547.58	9014.91	7724.08
Q07864	Q07864	DPOE1_HUMAN	POLE	DNA polymerase epsilon catalytic subunit A	1	AAVHGLSMQQEIGFQK	AAVHGLSMQQEIGFQK	3	AAVHGLSMQQEIGFQK3	14858.8	13982.7	11131.5	5887.54	2082.32						12720.6	14291.1	10881.2	10501.4	4471.51							12570.7	13697.4	12411	10224.3	4893.63		1706.12					11463.7	13862.2	13300.8	12796.1	4401.38
P18206	P18206	VINC_HUMAN	VCL	Vinculin	1	AAVHLEGK	AAVHLEGK	2	AAVHLEGK2	84419.4	79442.1	84027.1	81786.6	84686	101357	131499	119794	108450	66049		50623.1	16612.5	71614.5	61647.9	80418	91512.9		88155	79694.9	45153.4	89256						105470	112458	137049	88888.2	97829.2	48952.9		42022.8	38219.3
Q9UHI6	Q9UHI6	DDX20_HUMAN	DDX20	Probable ATP-dependent RNA helicase DDX20	1	AAVHTYGIASVPNQPLK	AAVHTYGIASVPNQPLK	2	AAVHTYGIASVPNQPLK2	12150.7	17693.1	11761.3	9664.54	4119.42	2067.95	1293.19				17175.5	16176.5	15073.6	13834	9769.06	5562.5	2502.54					16277.7	17598.8	11350.8	11083.3	5921.21	5077.88						19267.7	12996.6	14973.5	14672	6635.22	4575.92	1971.98
Q9NR30	Q9NR30	DDX21_HUMAN	DDX21	Nucleolar RNA helicase 2	1	AAVIGDVIR	AAVIGDVIR	2	AAVIGDVIR2	780800	499951	562239	615902	298941	30714.9	12467.3	5647.13	10275.4		553409	490607	808445	480357	388439	237678	23578.5	10308.2	8609.08			612907	563501	539109	366121	689421	259771	23246.2	10514.5	6893.49			333511	369046	494926	449057	707981	171302	23673.8	11550.2
O95071	O95071	UBR5_HUMAN	UBR5	E3 ubiquitin-protein ligase UBR5	1	AAVIIMAVEK	AAVIIMAVEK	2	AAVIIMAVEK2	59057.1	38536.1	37980.4	34556.3	29704						54761.3	37060.5	56545.4	45096.5	39639.4	33410.8						48418.4	45078.2	43631.4	35741	28207.1							41370.7	40638.6	32108.4	30702.5	32707	29556.7		4059.45
Q6P9B9	Q6P9B9	INT5_HUMAN	INTS5	Integrator complex subunit 5	1	AAVLDHLR	AAVLDHLR	2	AAVLDHLR2	16917.1	20108.1	13538.2	16716.9	11667.5						19481.7	19476.6	13725.4	13751.9	11756	8455.42						16713.6	26423.1	24613	30858.9	14319.6	15096.7	3917.44					21674.8	20695.7	16653	7420	7773.52	15830.4
P13716	P13716	HEM2_HUMAN	ALAD	Delta-aminolevulinic acid dehydratase	1	AAVLEAMTAFR	AAVLEAMTAFR	2	AAVLEAMTAFR2	118582	138701	125687	147682	160901	108548	140847	92872.4	164680	182104	113404	118922	96912.7	134068	124887	112900	130952	186095	149153	126472	180386	112243	135852	124780	167614	148032	146943	180791	183137	144574	192002	141356	98076.2	137837	133472	133449	120644	81834.5	112987	135685
Q13206	Q13206	DDX10_HUMAN	DDX10	Probable ATP-dependent RNA helicase DDX10	1	AAVLFATDIAAR	AAVLFATDIAAR	2	AAVLFATDIAAR2	19516.6	15623.5	16871.3	16670.7	4983.69						51804.5	23094.9	16574.2	19034.2	15742.7	5317.75						38366.4	22295	15307.5	24018	16309.4	4953.13						51898.1	20949.7	19299.9	23792.3	15515.9	6451.83
P35475	P35475	IDUA_HUMAN	IDUA	Alpha-L-iduronidase	1	AAVLIYASDDTR	AAVLIYASDDTR	2	AAVLIYASDDTR2	10155.9		11971.2	14160.5	12616.8		18234.1	10750.2	14218.7	6742.52		11633.3	8670.51				14604.4	19040.8	12936.4	11016.8	6534.78			12349.8		11637.1	11051.4	16218.3	19113.3	13996.1	12628.7					8442.28			16447.2	14487.3
Q13435	Q13435	SF3B2_HUMAN	SF3B2	Splicing factor 3B subunit 2	1	AAVLLEQER	AAVLLEQER	2	AAVLLEQER2	201850	275413	208858	226120	190357	153973	161220	115180	163906	224260	222147	198977	162299	227600	216374	181490	176033	164847	155836	154166	199570	265489	178598	299615	258491	249230	212807	215497	181884	163021	158163	191538	263497	341328	306320	275831	319722	232358	226462	145572
Q96KN1	Q96KN1	LRAT2_HUMAN	LRATD2	Protein LRATD2	1	AAVLQELATHLHPAEPEEGDSNVAR	AAVLQELATHLHPAEPEEGDSNVAR	3	AAVLQELATHLHPAEPEEGDSNVAR3	1956.72			1035.86							2014.65											1860.67				1730.82	1671.56	1812.52							1072.94				1317.39
P26640	P26640	SYVC_HUMAN	VARS1	Valine--tRNA ligase	1	AAVLVQQWVSYADTELIPAACGATLPALGLR	AAVLVQQ(UniMod:7)WVSYADTELIPAAC(UniMod:4)GATLPALGLR	3	AAVLVQQ(UniMod:7)WVSYADTELIPAAC(UniMod:4)GATLPALGLR3															9428.47											9813.26												4955.09
P26640	P26640	SYVC_HUMAN	VARS1	Valine--tRNA ligase	1	AAVLVQQWVSYADTELIPAACGATLPALGLR	AAVLVQQWVSYADTELIPAAC(UniMod:4)GATLPALGLR	3	AAVLVQQWVSYADTELIPAAC(UniMod:4)GATLPALGLR3																										6469.07												5096.22
Q9BZE4	Q9BZE4	GTPB4_HUMAN	GTPBP4	GTP-binding protein 4	1	AAVLYVMDLSEQCGHGLR	AAVLYVMDLSEQC(UniMod:4)GHGLR	3	AAVLYVMDLSEQC(UniMod:4)GHGLR3	1648.37	1929.57		1766.05	1890.74				936.292			2090.36		1831.45	1431.27								2047.81	1870.06	1712.68									1041.55	2018.19
Q6P2Q9	Q6P2Q9	PRP8_HUMAN	PRPF8	Pre-mRNA-processing-splicing factor 8	1	AAVMHDILDMMPEGIK	AAVM(UniMod:35)HDILDMMPEGIK	3	AAVM(UniMod:35)HDILDMMPEGIK3	5366.68	4435.87	4709.82	5265.33								5459.62		4560.58										4881.05	5731.97	2786.65	4270.82						5781.89	4661.94	4915.59	4219.08		5571.81
Q6P2Q9	Q6P2Q9	PRP8_HUMAN	PRPF8	Pre-mRNA-processing-splicing factor 8	1	AAVMHDILDMMPEGIK	AAVMHDILDM(UniMod:35)MPEGIK	3	AAVMHDILDM(UniMod:35)MPEGIK3		5037.36	3813.99	2176.34	3042.59						5295.31	3619.43	4164.19	3523.23	3767.77	2835.59						5444.13	3842.5	3517.82	3551.63		3497.23						5738.13	2537.03		3971.75	2545.9	3198.57	1571.23
Q6P2Q9	Q6P2Q9	PRP8_HUMAN	PRPF8	Pre-mRNA-processing-splicing factor 8	1	AAVMHDILDMMPEGIK	AAVMHDILDMM(UniMod:35)PEGIK	2	AAVMHDILDMM(UniMod:35)PEGIK2	3686.24		2401.17	2643.8							3402.95	2079.97		3766.55								4389.86	4618.74	2109.08		2932.34							3236.14			3366.34		2654.03
Q6P2Q9	Q6P2Q9	PRP8_HUMAN	PRPF8	Pre-mRNA-processing-splicing factor 8	1	AAVMHDILDMMPEGIK	AAVMHDILDMM(UniMod:35)PEGIK	3	AAVMHDILDMM(UniMod:35)PEGIK3	6957.92		4907.64	4297.07							6221.87		3888.95	3550.41	4210.44							5429.81			4644.32	2440.56	2553.26						5623.16	3075.64	5088.13	3501.14	3151.53
Q6P2Q9	Q6P2Q9	PRP8_HUMAN	PRPF8	Pre-mRNA-processing-splicing factor 8	1	AAVMHDILDMMPEGIK	AAVMHDILDMMPEGIK	2	AAVMHDILDMMPEGIK2	103522	124361	118534	86523.8	60127.7	30750.5	12613.1	6010.87	8069.45	3002.96	186279	133285	105014	93979.2	107670	63527.4	18554.2	8507.18	7305.92	4596.92	3371.49	153742	137284	119476	79759.1	64548.3	75671.5	15186.8	5606.97				174172	69056.4	78769.3	87767.1	44398.6	135038	14809.1	4622.59
Q6P2Q9	Q6P2Q9	PRP8_HUMAN	PRPF8	Pre-mRNA-processing-splicing factor 8	1	AAVMHDILDMMPEGIK	AAVMHDILDMMPEGIK	3	AAVMHDILDMMPEGIK3	203809	208097	156154	135711	116902	39672.5	18358.5	8983.77	10314.2	5040.17	302894	195300	203024	219232	136408	146028	28560.3	10911.6	11108.2	9242.4	10981.9	285828	200398	199021	186628	148564	131947	17335.8	7823.16	7832.69	6222.52	2700.41	307911	169391	150671	188814	88362.4	190392	18985.4	7596.06
P35222	P35222	CTNB1_HUMAN	CTNNB1	Catenin beta-1	1	AAVMVHQLSK	AAVMVHQLSK	2	AAVMVHQLSK2								30630.1											22922.4	35802	13474.1
Q8N8S7	Q8N8S7	ENAH_HUMAN	ENAH	Protein enabled homolog	1	AAVMVYDDANK	AAVMVYDDANK	2	AAVMVYDDANK2	17111.5	20665.9	23793.8	20856.7	20998.1	24511.7	19210.5	8100.83	9192.34	2787.73	15641.7	19382.5	23178.9	22634.7	20139.8	25661.9	22166.1	18762.2	12294.6	4620.36	2266.74	18344.4	19299.7	14373.8	14136.2	16860.9	21269.3	16160	13140.3	12893.2	5296.39	3827.56	23318.9	13972.7	15304.5	16269.6	15073	16730.6	13698.1	14327.2
Q8N8S7	Q8N8S7	ENAH_HUMAN	ENAH	Protein enabled homolog	1	AAVMVYDDANKK	AAVMVYDDANKK	2	AAVMVYDDANKK2	362650	337585	339793	367908	401020	331827	318036	134868	122960	48525.5	266707	229223	344553	348611	360335	488297	403948	314166	178768	87289.8	46587.8	161994	321925	317484	297485	373909	347072	416419	339624	204443	125198	53223.7	232287	300519	357504	309666	418649	328979	307017	234282
Q8N8S7	Q8N8S7	ENAH_HUMAN	ENAH	Protein enabled homolog	1	AAVMVYDDANKK	AAVMVYDDANKK	3	AAVMVYDDANKK3	15807.4	13693.9	19168	21636.2	21427.8	19136.4	17984.5	10182.3	10408.3	3170.58	14010.1	75898.9	28946.6	29598.4	25145.7	29946.4	30721.1	24599.9	14511.6	5872.08	5417.45	19937.6	26631.8	24509.9	29728.3	37700.7	36226.1	42052.4	36153.3	21673	12002.4	4369.17	29028	41406.1	47716.2	25850.3	72827.1	38700.4	65930.5	52896.3
O43301	O43301	HS12A_HUMAN	HSPA12A	Heat shock 70 kDa protein 12A	1	AAVNGYSGSDTVGAGFTQAK	AAVNGYSGSDTVGAGFTQAK	2	AAVNGYSGSDTVGAGFTQAK2	19845.4	19868.4	16950	24652.9	20010.8	17880.7					13880.9	18387.9	16921.3	22595.2	26404.7	16767.9	10788.7					22062.3	23032.8	24063.4	26340.4	21135.6	22812.8	12390.3					26185.2	20277.6	17201.7	21657.8	14272.7	20731.1	7933.67
Q9UKI9	Q9UKI9	PO2F3_HUMAN	POU2F3	POU domain, class 2, transcription factor 3	1	AAVNSASSFNSSGSWYR	AAVNSASSFN(UniMod:7)SSGSWYR	2	AAVNSASSFN(UniMod:7)SSGSWYR2	64267.5	104647	90598.9	89799	108603	140505	86995.1	44303.9	105659	155726	87630.3	103208	101974	116098	79017.6	116348	121070	114646	73565.5	119222	53527.5	115025	82478.9	78543.6	84450.5	78895.9	96367.4	87382.6	111911	69183.3	157671	188723	133873	74543	64118.9	93728.5	88394	105228	75035.1	54564.5
Q9Y297	Q9Y297	FBW1A_HUMAN	BTRC	F-box/WD repeat-containing protein 1A	1	AAVNVVDFDDK	AAVNVVDFDDK	2	AAVNVVDFDDK2	15983.6	18892.7	17997.1	13191.2	11295.5	9532.16	8332.92	2372.23			16722.5	15376.1	14835.3	13433.5	16159.7	15145.6	9453.59	5848.09				14125.4	19770.2	14387	15205.2	12174.5	10948.5	7258.75	3875.01				17560.3	14568.1	16882.2	15151	12329.2	14731.7	8822.08	5698.21
Q9Y297	Q9Y297	FBW1A_HUMAN	BTRC	F-box/WD repeat-containing protein 1A	1	AAVNVVDFDDKYIVSASGDR	AAVNVVDFDDKYIVSASGDR	2	AAVNVVDFDDKYIVSASGDR2	3904.33			3978.7									4560.68	6446.99								5518.04
Q96IK1	Q96IK1	BOD1_HUMAN	BOD1	Biorientation of chromosomes in cell division protein 1	1	AAVPAPPPEPEGQDPPAPSQDTS	AAVPAPPPEPEGQ(UniMod:7)DPPAPSQDTS	2	AAVPAPPPEPEGQ(UniMod:7)DPPAPSQDTS2		25992				30000.3	24856.7	11421.6	12658.7	11681.1		21427.6		26062.6	29157.5		21703.3					24082		32541.1		22602.7	35842.9	22207.4	25567.5				24978.5	31292.1	35259.6	29686.3			18127.4	15824.2
Q96IK1	Q96IK1	BOD1_HUMAN	BOD1	Biorientation of chromosomes in cell division protein 1	1	AAVPAPPPEPEGQDPPAPSQDTS	AAVPAPPPEPEGQDPPAPSQDTS	2	AAVPAPPPEPEGQDPPAPSQDTS2	24200.1		28647.7	32485.5	32501.4					19301.3	26790.9	35860.5	20773.5	28822.2		30558.6		22307.8	11208.9	13512	9623.53		28049.3	24237.2	29561.8		37028	25928.9	27557.3	14184.1	15925.9	12427.8			32950.1		19825	34798.7	23156.2	15817.6
P06733	P06733	ENOA_HUMAN	ENO1	Alpha-enolase	1	AAVPSGASTGIYEALELR	AAVPSGASTGIYEALELR	2	AAVPSGASTGIYEALELR2	1360000	1390000	1290000	1360000	1430000	1380000	1330000	908781	1220000	1030000	1630000	1450000	1290000	1270000	1420000	1470000	1400000	1530000	1420000	1250000	1090000	1530000	1380000	1470000	1470000	1400000	1500000	1410000	1430000	1120000	1110000	935989	1640000	1470000	1430000	1410000	1480000	1550000	1380000	1580000
P06733	P06733	ENOA_HUMAN	ENO1	Alpha-enolase	1	AAVPSGASTGIYEALELR	AAVPSGASTGIYEALELR	3	AAVPSGASTGIYEALELR3	34105.2	18834.5	16761.1	32761.7	52460.4	68564.7	63013.1	18499.5	50355.2	18654.1	106346	48157.3	48167	36152.8	52872.2	73002.3	74078	84454.7	63204.6	33162.5	25963	178659	94910.1	73400.2	88885.5	87131.3	94201.3	105511	116726	72617.9	59211.8	45831.8	392705	476340	397557	456586	388166	593064	503324	792648
P06733	P06733	ENOA_HUMAN	ENO1	Alpha-enolase	1	AAVPSGASTGIYEALELRDNDK	AAVPSGASTGIYEALELRDNDK	3	AAVPSGASTGIYEALELRDNDK3		1196.3									4115.81						2213.5	3698.42					2763.53				1676.71					592.494	4791.26	2275.81				1510.14
Q71F56	Q71F56	MD13L_HUMAN	MED13L	Mediator of RNA polymerase II transcription subunit 13-like	1	AAVPYPPTVADLQR	AAVPYPPTVADLQR	2	AAVPYPPTVADLQR2	24422.7	17024.2	21433.8	20968.4	14685.6	9258.4					27988.5	22967.5	16499.1	17512.6	18517.8	14100.1	4613.13	6472.71		2369.82		23783.3	21667.8	24207	20989.3	18504.9	15593.8	8048.15						20796.7	19207	18711.3	16236.7	14008.3	7716.68	3622.9
P49768	P49768	PSN1_HUMAN	PSEN1	Presenilin-1	1	AAVQELSSSILAGEDPEER	AAVQELSSSILAGEDPEER	2	AAVQELSSSILAGEDPEER2	61414.8	69372	63827.1	64447.9	82468.2	112814	111554	48257.2	78289.8	66140.8	51453.8	76698	55980.9	59207.6	75004.1	74927.6	72876.5	97014.5	76132.7	49861.2	60131.2	42922.6	65167.6	62417.5	71193.2	58865.2	81920	68148.4	88334	65342	52156.5	43090	38795.1	52975.9	62628.7	64782.5	50214.7	77890.9	52942	63495.3
P49768	P49768	PSN1_HUMAN	PSEN1	Presenilin-1	1	AAVQELSSSILAGEDPEER	AAVQELSSSILAGEDPEER	3	AAVQELSSSILAGEDPEER3	13081.6	10768.4	10001.3	12536.9	21953.1	17175	28592.5	18163.6	18973.7	23439.7	9823.36	12123.1	12336.7	16362.4	13142.6	17577	23825.7	28109.9	29532.8	17516.4	24849.3	9473.82	15973.2	16481.4	14698.4	17240	19322.8	21186.7	34250	37149.7	32771	29004.4	11109.8	13660.5	17589.5	17917.3	18094.4	29545.2	26678	29987.2
Q9UMY1	Q9UMY1	NOL7_HUMAN	NOL7	Nucleolar protein 7	1	AAVQFLNNAWGIQK	AAVQFLNNAWGIQK	2	AAVQFLNNAWGIQK2	18520.6	17046.8	13579.2	23233.7	15652.5	53060.5	81792.7	29320.2	50858.1	82359.5	72099.2	9651.59	20264.3	18944.3	19427.8	24662.1	67447.1	67426.1	42188.2	54006.7	52883.7	90867.4	19560.7	22591.9	26056.6	18763.6	32592.8	59061.2	105384	25296.7	58918.3	63594.6	74748.2	17174.4	23176	22116.8	12874.4	45368.5	29992.2	62154.8
P22033	P22033	MUTA_HUMAN	MMUT	Methylmalonyl-CoA mutase, mitochondrial	1	AAVQVLDDIEK	AAVQVLDDIEK	2	AAVQVLDDIEK2																										19199							17480.2
P35222	P35222	CTNB1_HUMAN	CTNNB1	Catenin beta-1	1	AAVSHWQQQSYLDSGIHSGATTTAPSLSGK	AAVSHWQQQSYLDSGIHSGATTTAPSLSGK	3	AAVSHWQQQSYLDSGIHSGATTTAPSLSGK3	12043.8	12922.3		13828.3		33273.8	48659.7				15423.4			8041.75	22022.8		41420.5	27872.1	21913.5			19558.9	11215.6		14476.6			29980.3	43599					4285.85			14046.3	28145	26781.8	23834.8
P35222	P35222	CTNB1_HUMAN	CTNNB1	Catenin beta-1	1	AAVSHWQQQSYLDSGIHSGATTTAPSLSGK	AAVSHWQQQSYLDSGIHSGATTTAPSLSGK	4	AAVSHWQQQSYLDSGIHSGATTTAPSLSGK4	8096.67	8568.44	8294.31	10619.6	5492.84	33069.2	39798.6	23974	26484.2	6285.1	10683	3219.51	20312.6	9057.11	11029.8	8912.38	46500	47874	31277.2	22670.9	7286.99	19513.2	10242.9	8723.92	6690.37	11871.5	8401.25	40207	55188.5	21503	28642.2	9486.63	7045.19	11822.9	15488.5	14210.3	20448.4	21073.9	37542.4	38290.4
Q9BQS8	Q9BQS8	FYCO1_HUMAN	FYCO1	FYVE and coiled-coil domain-containing protein 1	1	AAVSQQGEQLQTER	AAVSQQGEQLQTER	2	AAVSQQGEQLQTER2	26174.6	27729.9	24125.8	18640.8	17906	5616.03	1415.94				26203.3	24141.4	20748.9	28120.9	20269	16838.2	5037.28	1629.04	1578.55			24312.7	28074.5	30795.5	29768.1	23204.9	16917.6	6040.35	2590.89	1255.83		1686.69	23401.1	30997.6	21731.5	29288.7	17469.4	17412.5	3893.53
Q9H9L3	Q9H9L3	I20L2_HUMAN	ISG20L2	Interferon-stimulated 20 kDa exonuclease-like 2	1	AAVSWLTPAPSK	AAVSWLTPAPSK	2	AAVSWLTPAPSK2	44490.3	49660.8	18882.8	3520.51	2996.49						45718	36866.9	39628.8	23602.3	3941.4	2188.72	1994.51					46292.3	47177	35914.5	18830.1	3046.28	3034.19			2587.21			56400.7	33805.5	37309	19259	2803.65
Q6P6B7	Q6P6B7	ANR16_HUMAN	ANKRD16	Ankyrin repeat domain-containing protein 16	1	AAVTGQDEAIR	AAVTGQ(UniMod:7)DEAIR	2	AAVTGQ(UniMod:7)DEAIR2	194240	189926	213030	222151	262008	267560	340939	188963	155588	76190.6	160637	219975	191821	224090	231359	273736	298125	300990	217312	133374	71517	136942	166769	173667	148336	232427	215104	299883	311203	261805	132593	79729	143834	183642	204636	157267	246746	193718	286183	332268
Q6P6B7	Q6P6B7	ANR16_HUMAN	ANKRD16	Ankyrin repeat domain-containing protein 16	1	AAVTGQDEAIR	AAVTGQDEAIR	2	AAVTGQDEAIR2		28842.8			19202									21689.5	20202.7			46424.5						36407.7									34110.5	25656.7		28444
Q8NFQ8	Q8NFQ8	TOIP2_HUMAN	TOR1AIP2	Torsin-1A-interacting protein 2	1	AAVVHHFESFPAGSTLIFYK	AAVVHHFESFPAGSTLIFYK	3	AAVVHHFESFPAGSTLIFYK3	2489.6	3801.41	4077.59		2468.74	2425.71					5727.08	3355.66		3301.39	3163.88							3878.59	2793.02	3039.99			2386.78						3279.86	3113.39	3127.63			2716.32
Q15125	Q15125	EBP_HUMAN	EBP	3-beta-hydroxysteroid-Delta(8),Delta(7)-isomerase	1	AAVVPLGTWR	AAVVPLGTWR	2	AAVVPLGTWR2	21171.1	19094.9	14311.6	48744.8	20506.1	34209.7	31598.4	20461.7	21196	19713.2	24882.7	14498.6	20164.1	38249.7	30594.1	18317.4	35410.6	21894.2	14990.7	21433.2	16096.3	29188	34515	32029	44953	21742.2	22001.2	18073.2	53752.7	10533.7	18845.3	15393.3	48779.9	15949.7	13623.7	23165.6	9786.28	19061	27870.7	23767.9
P35611	P35611	ADDA_HUMAN	ADD1	Alpha-adducin	1	AAVVTSPPPTTAPHK	AAVVTSPPPTTAPHK	2	AAVVTSPPPTTAPHK2	40388.8	39430	42053.7	38592.7	42512.8	56999.6	56025.5	28565.8	30345.9	18261.3	33827.6	34111.6	25793.5	29702.7	35009.7	37929.1	40729.7	31552.6	23969.3	15241.2	17452.1	43486.5	36092.5	34983.4	43339.7	34937.3	48503.5	45766.9	46800.8	30764	16785.3	17917.3	34822.6	38483.7	29389.9	40051.6	29387.9	41419.9	32771	30589.9
P35611	P35611	ADDA_HUMAN	ADD1	Alpha-adducin	1	AAVVTSPPPTTAPHK	AAVVTSPPPTTAPHK	3	AAVVTSPPPTTAPHK3							4027	5745.4		2794.16										5629.82	6954.24									4561.14		7017.4								7348.43
P49916	P49916	DNLI3_HUMAN	LIG3	DNA ligase 3	1	AAVWEITGAEFSK	AAVWEITGAEFSK	2	AAVWEITGAEFSK2	104507	112162	89996	17280.9	17639.5	3737.69	3753.11		2817.13		106530	118112	97748.6	87402.7	22560.3	8927.98	4055.5	3015.2	2312.61	2442.81		116013	132145	127401	100891	22775.2	10915.3	4708.2	3230.65	3503.89	3014.7	1450.96	111126	117346	108859	95506.5	13108.8	7228.34	3169.33	3702.71
O60294	O60294	TYW4_HUMAN	LCMT2	tRNA wybutosine-synthesizing protein 4	1	AAVWEVDFPDVAR	AAVWEVDFPDVAR	2	AAVWEVDFPDVAR2	44661.5	53725.5	51034.4	43171.8	20962	15053.6					45997.7	52938.1	44428.6	50738.5	46081.5	21469.1	11465.2	11491.8				43661.3	55027.4	57901.3	59855.3	38147.3	27777.6	7196.05					56416.1	55709.5	52229.6	60330.9	27345.2	35284.4	7040.72
P46100	P46100	ATRX_HUMAN	ATRX	Transcriptional regulator ATRX	1	AAWAEYEAEK	AAWAEYEAEK	2	AAWAEYEAEK2	25066.1	14078	20507.4								20884.8	15028.1	20874.9	21215.2	12821.3							23225.7	19585.8	14980.2									17549.2	17380.5	15895.9
Q9Y6M4	Q9Y6M4	KC1G3_HUMAN	CSNK1G3	Casein kinase I isoform gamma-3	1	AAWDSQQANPHHLR	AAWDSQQANPHHLR	3	AAWDSQQANPHHLR3	3849.38				2039.84	4325.45					2801.75											2901.31			2736.71		2721.13	3202.45					2782.03	2888.34				3284.98		2150.03
P24752	P24752	THIL_HUMAN	ACAT1	Acetyl-CoA acetyltransferase, mitochondrial	1	AAWEAGKFGNEVIPVTVTVK	AAWEAGKFGNEVIPVTVTVK	3	AAWEAGKFGNEVIPVTVTVK3							258434																	137431								7682.24			48636.4				136656
P11172	P11172	UMPS_HUMAN	UMPS	Uridine 5'-monophosphate synthase	1	AAWEAYLSR	AAWEAYLSR	2	AAWEAYLSR2	215647	248109	223731	234586	250436	198028	87606.7	12617.3	10808.4	3987.25	157065	240750	188555	221638	240507	241623	170585	128473	31397.9	8621.67	5788.57	160184	210551	225126	253815	208192	275238	244043	126444	30719.8	12800.5		152167	200619	224991	230574	211901	195513	164575	101318
Q8NEY1	Q8NEY1	NAV1_HUMAN	NAV1	Neuron navigator 1	1	AAWEDPVEWVR	AAWEDPVEWVR	2	AAWEDPVEWVR2	13701.8	15664.7	12059.1	5776.36							14262.3	16112.7	11114	11790.3								11463.9	14393.4	15750.7	11230.7								17722.1	21129.9	15130.3	13101.7	7252.68
P51659	P51659	DHB4_HUMAN	HSD17B4	Peroxisomal multifunctional enzyme type 2	1	AAWEHMK	AAWEHMK	2	AAWEHMK2	204198	215474	219865	215574	292454	264505	159279	44005.9	61222.1	63585.5	126706	158182	165000	200735	218995	245220	243065	125327	56626.2	60255.9	51055.8	162735	187523	193092	204768	209283	255676	244180	155328	58792.2	65555.5	57019.9	150089	173419	166287	156252	184605	218149	182733	118919
P11310	P11310	ACADM_HUMAN	ACADM	Medium-chain specific acyl-CoA dehydrogenase, mitochondrial	1	AAWEVDSGR	AAWEVDSGR	2	AAWEVDSGR2	72984.7	65132.6	76494.3	84519.8	100813	146093	164957	13289	6533.95		31639.2	60759	104687	74080.1	80724.9	107629	162596	119408	19100			38124.9	51811.8	47433.4	30296.2	82105.3	66971.1	137102	139163	15826.3	4887.86		20315.5	37943.1	43314.5	34185.7	116102	48219.3	160932	136622
P06132	P06132	DCUP_HUMAN	UROD	Uroporphyrinogen decarboxylase	1	AAWGEETDYTPVWCMR	AAWGEETDYTPVWC(UniMod:4)MR	2	AAWGEETDYTPVWC(UniMod:4)MR2																																5541.81
O94967	O94967	WDR47_HUMAN	WDR47	WD repeat-containing protein 47	1	AAYADLLTPLISK	AAYADLLTPLISK	2	AAYADLLTPLISK2	13302.5	11613.6	11878.6	17122.4	18341	17065.3	13887.8				10429.9	13644.7	12639.1	13428.8	20058.7	15121.8	16195.4	10059.1	1133.41			12594.6	10782.1	12486.9	13325.5	14999.9	15697.7	18949.4	10310.3	1650.6	1692.63		12534.2	13834.7	14227.3	12465.2	10784.1	10943.7	14203.2	9929.36
O75955	O75955	FLOT1_HUMAN	FLOT1	Flotillin-1	1	AAYDIEVNTR	AAYDIEVNTR	2	AAYDIEVNTR2	20763.9	16110.9	18961.6	22314.6	24380.3	30986	32300	9153.31	14989.7	7877.8	33696.7	21262	17967.2	20579	26765.6	24623.3	28919.8	26888.6	14846.1	10367	9825.88	38212.1	19670	16533.6	16657.5	18899.9	24188.3	26951.7	28373.9	13348.1	7639.91	9210.01	34069.1	16389.7	21649.9	16941.3	22860.6	22070.4	23684.8	26831
O15498	O15498	YKT6_HUMAN	YKT6	Synaptobrevin homolog YKT6	1	AAYDVSSFSFFQR	AAYDVSSFSFFQR	2	AAYDVSSFSFFQR2	51864.2	77089.8	57180.5	66766.6	85685.6	35454.9	17769.5	7237.44			45410.4	62777.8	43532.7	68322.7	68306	38548.1	39306.1	31419.1	8585.07	3135.25	3083.86	46859.7	69400.6	103593	127701	109427	91693.8	94617.4	48254.1	10606.6	5109.66		43064.9	93093.4	59524.6	62306.4	44558.8	74113.4	34699	20736
P02545	P02545	LMNA_HUMAN	LMNA	Prelamin-A/C	1	AAYEAELGDAR	AAYEAELGDAR	2	AAYEAELGDAR2	1910000	1940000	1850000	2010000	2070000	1900000	1010000	347615	331384	150557	1780000	1950000	1980000	1890000	1920000	2050000	1830000	892059	374521	234731	150170	1930000	1810000	1720000	1620000	1990000	1820000	2160000	1100000	515402	326872	164533	1630000	1830000	1830000	1710000	1980000	1910000	1850000	884437
P02545	P02545	LMNA_HUMAN	LMNA	Prelamin-A/C	1	AAYEAELGDARK	AAYEAELGDARK	2	AAYEAELGDARK2	82662.9	65238.7	41970.5	75379.1	84901.3	22785.6	2801.64	2710.25			110797	47844.4	24127.8	50213.8	34481.1	17913.3	19223.3	4515.58				68474.2	50067.4	155610	180140	125326	82259.4	92734.6	13909.6		2497.87		51621.8	146372	76168.5	71459.4	36997.3	45385.3	12060.3	3914.94
Q15262	Q15262	PTPRK_HUMAN	PTPRK	Receptor-type tyrosine-protein phosphatase kappa	1	AAYFDMIR	AAYFDMIR	2	AAYFDMIR2	4917.18	3864.39	5248.55	3130.6		2475.59			2660.65	1343.95	4025.85	3297.31	3669.58	3696.44	2347.46				1814.19	1572.47	1713.87	4841.01		4812.19	4264.49	2878.47				1950.11			6280.29		4352.64	3829.67	3049.84	3096.72	2468.68	1259.54
P05141	P05141	ADT2_HUMAN	SLC25A5	ADP/ATP translocase 2	1	AAYFGIYDTAK	AAYFGIYDTAK	2	AAYFGIYDTAK2	270421	257089	204953	277581	443563	408319	960293	2130000	2310000	2360000	256077	258567	248739	235663	277682	421429	501402	1160000	1930000	2180000	2000000	238744	236663	252505	306716	383947	457029	675866	1290000	1810000	2290000	2120000	187012	277082	297549	302092	492018	414238	978684	1290000
P12236	P12236	ADT3_HUMAN	SLC25A6	ADP/ATP translocase 3	1	AAYFGVYDTAK	AAYFGVYDTAK	2	AAYFGVYDTAK2	173309	161634	299510	138392	284944	185793	562662	971903	1180000	1300000	171234	140698	189720	237882	197320	299753	250974	572657	938967	1070000	1150000	89462.5	140847	135731	135737	242002	202748	339875	627705	939745	1040000	1180000	123759	136574	142235	156544	261378	195507	341595	325090
P27708	P27708	PYR1_HUMAN	CAD	Multifunctional protein CAD	1	AAYFRQAENGMYIR	AAYFRQAEN(UniMod:7)GMYIR	2	AAYFRQAEN(UniMod:7)GMYIR2	23170															28871.3	21413	15863.3				19247.5	26042.1			24141.2								21669						10253
O00186	O00186	STXB3_HUMAN	STXBP3	Syntaxin-binding protein 3	1	AAYIYFTDFCPDNLFNK	AAYIYFTDFC(UniMod:4)PDNLFNK	2	AAYIYFTDFC(UniMod:4)PDNLFNK2	6564.07	4826.16	4802.81	3996.43	3351.9							4903.15	3974.99	5385.9	4708.35	4165.78							5435.22	4477.12	5384.11	4973.95	5172.08						2326.44		4107.91	3620.13	2860.71	4050.54
Q14839	Q14839	CHD4_HUMAN	CHD4	Chromodomain-helicase-DNA-binding protein 4	1	AAYLNMSEDPSHPSMALNTR	AAYLNMSEDPSHPSMALNTR	2	AAYLNMSEDPSHPSMALNTR2	91056.6	106190	96083.5	29916.7	13687.1	6519.36	3662.07				114810	97146.2	80934	83884.2	37533.6	12394.6						38357	50311.4	71047.7	58462.3	25768.5	10804.2						70618.7	54572.1	63804.1	43496	14651.7	10419.9
P04083	P04083	ANXA1_HUMAN	ANXA1	Annexin A1	1	AAYLQETGKPLDETLK	AAYLQ(UniMod:7)ETGKPLDETLK	2	AAYLQ(UniMod:7)ETGKPLDETLK2				766770		211643	72277	16474.4	31475.8			515029					143394	58563.9		19662.6	12112.1	643172		575511					45337.4	24149.7						666755				38995.5
P04083	P04083	ANXA1_HUMAN	ANXA1	Annexin A1	1	AAYLQETGK	AAYLQETGK	2	AAYLQETGK2	39115.3	32217.4	39162.8	38533.9	19517.9				9129.29		24155.7		62428.4	52780.4	46799.4	33084.7	10813.7		8806.12			24443.1	30978.7			24611.9				8489.15				22593.8	23246.6		36038.7	15354.7
P04083	P04083	ANXA1_HUMAN	ANXA1	Annexin A1	1	AAYLQETGKPLDETLK	AAYLQETGKPLDETLK	2	AAYLQETGKPLDETLK2	1210000	1380000	1440000	1260000	847382	303461	110890	33239.3	64907.7	22164.1	1270000	1350000	1150000	1220000	1330000	988429		85094.7	63057.1	17592.6	18434.4	1240000	1360000	1230000	1330000	1190000	911995	159385	80944.2	54390.8	28653	19465.4	1440000	1120000	1170000	1310000	972717	841118	116347
P04083	P04083	ANXA1_HUMAN	ANXA1	Annexin A1	1	AAYLQETGKPLDETLK	AAYLQETGKPLDETLK	3	AAYLQETGKPLDETLK3	944886	972256	974350	925176	634734	167478	64393.2	35189.9	66708.9	22850.3	801824	1050000	1020000	1070000	1020000	777627	165492	67878.6	48989.5	36819.7	20244.2	763135	1010000	836395	813576	932860	620192	129055	58305.6	50927.1	30717.6	23582.5	906155	791857	959712	900642	1010000	565918	153143	69830
P04083	P04083	ANXA1_HUMAN	ANXA1	Annexin A1	1	AAYLQETGKPLDETLKK	AAYLQETGKPLDETLKK	2	AAYLQETGKPLDETLKK2	384696	489344	469464	413672	209424	53152.7	11330.2	6120.56	7597.33		425103	393807	347359	388250	421654	204453	37755.3	12628.5	9230.78	6896.44		421798	430900	481806	544909	387873	299926	44602	15481.5	5747.87	7609.96		411674	491728	432391	538723	293098	298860	23343.7	12717.4
P04083	P04083	ANXA1_HUMAN	ANXA1	Annexin A1	1	AAYLQETGKPLDETLKK	AAYLQETGKPLDETLKK	3	AAYLQETGKPLDETLKK3	2440000	2520000	2460000	2500000	1950000	605052	180967	73364.9	105025	56119.3	2440000	2380000	2170000	2430000	2320000	1650000	554972	218464	148184	104104	66073.3	2460000	2320000	2480000	2670000	2430000	2110000	609266	220921	123063	111247	33799.8	2170000	2530000	2460000	2450000	2110000	1980000	425492	178685
P78527	P78527	PRKDC_HUMAN	PRKDC	DNA-dependent protein kinase catalytic subunit	1	AAYLSDPR	AAYLSDPR	2	AAYLSDPR2	48799.3	47450.2	35567.7	51018	35657.5						22780.7	39713.9	82868.4	52949.8	47378.7	49153.1						26458.6	38693.3	38201.6	24081.2	56351.1	39174.6		24086.5		50097.9		20825.1	26358.8	39366.8	34089	84889.1	22840.5	11471.8
Q9HBE1	Q9HBE1	PATZ1_HUMAN	PATZ1	POZ-, AT hook-, and zinc finger-containing protein 1	1	AAYMADHLK	AAYMADHLK	2	AAYMADHLK2																							5679.61
Q9C0B1	Q9C0B1	FTO_HUMAN	FTO	Alpha-ketoglutarate-dependent dioxygenase FTO	1	AAYNVTLLNFMDPQK	AAYN(UniMod:7)VTLLNFMDPQK	2	AAYN(UniMod:7)VTLLNFMDPQK2	39212.2		45177.9	43164.8		49059.5	58649.6		26511.7		40535.7					48037.3		48314.3		33017.8			44136.3	49700.7	38975	40335.5	46111.7	50180.9		25580	37409		42734.4		45477.9	47032.5	43707.8	58132.9		43597.6
Q8N163	Q8N163	CCAR2_HUMAN	CCAR2	Cell cycle and apoptosis regulator protein 2	1	AAYNPGQAVPWNAVK	AAYNPGQ(UniMod:7)AVPWNAVK	2	AAYNPGQ(UniMod:7)AVPWNAVK2									3403.57						106097	56502.8		5642.19											4473.62										6684.5	3329.87
Q8N163	Q8N163	CCAR2_HUMAN	CCAR2	Cell cycle and apoptosis regulator protein 2	1	AAYNPGQAVPWNAVK	AAYNPGQAVPWN(UniMod:7)AVK	2	AAYNPGQAVPWN(UniMod:7)AVK2				41994.1															1804.09	1351.12				74154.1					3188.37						69010.2
Q8N163	Q8N163	CCAR2_HUMAN	CCAR2	Cell cycle and apoptosis regulator protein 2	1	AAYNPGQAVPWNAVK	AAYNPGQAVPWNAVK	2	AAYNPGQAVPWNAVK2	268412	284326	231269	167369	75216.7	20560.4	5917.09				274935	240681	242718	210678	171944	88397.3	15787.8		3450.11	3835.6		287898	279663	305385	273565	169436	109578	19182.1		2814.73	5162.96		293642	282406	278465	267402	139646	91079.4		4478.51
Q9C0B1	Q9C0B1	FTO_HUMAN	FTO	Alpha-ketoglutarate-dependent dioxygenase FTO	1	AAYNVTLLNFMDPQK	AAYNVTLLN(UniMod:7)FMDPQK	2	AAYNVTLLN(UniMod:7)FMDPQK2	36865.2	41946.5	42733.1	46209.4	58042.6		67862.9	31679.9		47906.2	34950.1	47550.9	38429.2	49295.2	51041.4	51627.2	47368.3		49496.8	40144.9	36571.3	36085.6	53324.8	47114	56723	44800.7		53024.1	57643.4	38163.3		43534.1	43897.3	49158.6	46014.7			57280.3	42918.3
Q9C0B1	Q9C0B1	FTO_HUMAN	FTO	Alpha-ketoglutarate-dependent dioxygenase FTO	1	AAYNVTLLNFMDPQK	AAYNVTLLNFM(UniMod:35)DPQK	2	AAYNVTLLNFM(UniMod:35)DPQK2										6612.29
Q9C0B1	Q9C0B1	FTO_HUMAN	FTO	Alpha-ketoglutarate-dependent dioxygenase FTO	1	AAYNVTLLNFMDPQK	AAYNVTLLNFMDPQK	2	AAYNVTLLNFMDPQK2	31435.4	37085.1	29191.5	38319.8	50604.3	49813.1	48700.7	36264.2	37304.4	35350	38000.7	36769.2	38334.3	32014.7	43328.2	43249.6	39670.3	38133	46549.5	38110.6	33775.5	34433.8	41654.7	40653.4	40798.2	42011.5	48393.3	43291.4	37399.4	43012.2	34104.8	31935.2	38217.7	39951.1	31792.3	37837.5	39911.5	41346.6	34970.8	28879.5
P54136	P54136	SYRC_HUMAN	RARS1	Arginine--tRNA ligase, cytoplasmic	1	AAYPDLENPPLLVTPSQQAK	AAYPDLEN(UniMod:7)PPLLVTPSQ(UniMod:7)QAK	2	AAYPDLEN(UniMod:7)PPLLVTPSQ(UniMod:7)QAK2	307406			264712			19201.8									175882	50160.9		7232.12										13545.1	14442.9	7743.55		345477			378849				13298.7
P54136	P54136	SYRC_HUMAN	RARS1	Arginine--tRNA ligase, cytoplasmic	1	AAYPDLENPPLLVTPSQQAK	AAYPDLEN(UniMod:7)PPLLVTPSQQAK	2	AAYPDLEN(UniMod:7)PPLLVTPSQQAK2			773910			123942	21831.1	7426.98	14608.9	4200.44								26930.4		10244.5							432693	94136.3	23280.4	15316.7	12809					751645
P54136	P54136	SYRC_HUMAN	RARS1	Arginine--tRNA ligase, cytoplasmic	1	AAYPDLENPPLLVTPSQQAK	AAYPDLENPPLLVTPSQ(UniMod:7)Q(UniMod:7)AK	2	AAYPDLENPPLLVTPSQ(UniMod:7)Q(UniMod:7)AK2							13305.1	4899.95								171839				6230.65	2535.87					285523	203417	49333.1	13957.6	7423.56					316192		187090	200006	25436.4	13293.5
P54136	P54136	SYRC_HUMAN	RARS1	Arginine--tRNA ligase, cytoplasmic	1	AAYPDLENPPLLVTPSQQAK	AAYPDLENPPLLVTPSQ(UniMod:7)QAK	2	AAYPDLENPPLLVTPSQ(UniMod:7)QAK2									14748.1	7605.66											4915.04									14598.4	12248.7									22214.2
P54136	P54136	SYRC_HUMAN	RARS1	Arginine--tRNA ligase, cytoplasmic	1	AAYPDLENPPLLVTPSQQAK	AAYPDLENPPLLVTPSQQAK	2	AAYPDLENPPLLVTPSQQAK2	850272	982517	903163	651829	434956	145400		7922.79	14949.5	6834.07	825476	976314	745260	870232	718766	404260	114526	35837.4	16782	7179.31	8475.38	758720	998282	933689	1070000	685133	476284	110126	32888.5			5754.9	903466	888547	847918	918833	497826	488907	73922.7	21699.5
P52758	P52758	RIDA_HUMAN	RIDA	2-iminobutanoate/2-iminopropanoate deaminase	1	AAYQVAALPK	AAYQVAALPK	2	AAYQVAALPK2							107050	91427.2	172599	203346						94695.4			180780	157345	129966								131780	162631	220417	259225
O15318	O15318	RPC7_HUMAN	POLR3G	DNA-directed RNA polymerase III subunit RPC7	1	AAYTFNIEAVGFSK	AAYTFNIEAVGFSK	2	AAYTFNIEAVGFSK2	31050.1	38833.4	33000.7	27884.4	32492.1	28369.7	18822.7	3053.59	6719.29	10975.7	35958.7	40643.6	26387.5	36680.3	28025.8	25144.4	24430.6	19432.1	8160.06	7760.4	12447	31681.9	35188.5	42930.4	40101.1	29486.8	35389.1	22468	17317.4	7285.71	6576.88	8476.85	32838.7	36275.4	33668.7	31525.9	16613.1	40536.6	18425.9	14651.4
P51784	P51784	UBP11_HUMAN	USP11	Ubiquitin carboxyl-terminal hydrolase 11	1	AAYVLFYQR	AAYVLFYQR	2	AAYVLFYQR2	3440.07	3614.26		2653.13							5252.47		5111.11	5620.03								7334.16	7738.24	8500.06	10130.1	2972.11							4630.24	6275.08	6410.85	8615.26		2985.49
Q9Y6Y8	Q9Y6Y8	S23IP_HUMAN	SEC23IP	SEC23-interacting protein	1	AAYWEEEPAEVR	AAYWEEEPAEVR	2	AAYWEEEPAEVR2	162957	175357	169362	143558	89533.9	28270.6	11071.7	5733.38	5146.36	3102.32	160764	171113	155048	163729	154656	88192.7	25079.8	11608.8	9090.18	5757.23	4208.83	157005	169778	148112	153579	148658	86903.2	24998.8	11345.5	6366.14	7281.17		157138	139942	160195	163675	133225	80623.3	22309.8	9203.5
P62873	P62873	GBB1_HUMAN	GNB1	Guanine nucleotide-binding protein G(I)/G(S)/G(T) subunit beta-1	1	ACADATLSQITNNIDPVGR	AC(UniMod:4)ADATLSQ(UniMod:7)ITNNIDPVGR	2	AC(UniMod:4)ADATLSQ(UniMod:7)ITNNIDPVGR2	20601.3	16188.5	18617.3	16782.6	23299.4	26496.7	27311.3	8665.13	4297.89			19596.6	17564.9	11600	18876.1	18084.3	31210.6	31018.7	9418.34	1995.44			20307.5	16927.9	17837.3	24772.2		23128.4	28528.5	5322.65	2528.36		4578	17098.6	15995.6	16560.1	22788.8		23724.6	29796
P62873	P62873	GBB1_HUMAN	GNB1	Guanine nucleotide-binding protein G(I)/G(S)/G(T) subunit beta-1	1	ACADATLSQITNNIDPVGR	AC(UniMod:4)ADATLSQITNNIDPVGR	2	AC(UniMod:4)ADATLSQITNNIDPVGR2	20206.7	17034.6	23710.2	19829.5		26960.8	37192.4	7684.17	3203.41			26110.4	22011.1	14176.3	24359.1	19961.6	36488.6	28651.5	12955.3				19039.4	19530.9	18222.3	28051.1	30050	35951.2	33996.7	9765.26	5847.64		7592.99	18475.9	17488.4	24663.6	26799.4		31830.3	28926.9
Q96QK1	Q96QK1	VPS35_HUMAN	VPS35	Vacuolar protein sorting-associated protein 35	1	ACAELHQNVNVK	AC(UniMod:4)AELHQNVNVK	2	AC(UniMod:4)AELHQNVNVK2				5330.04	6068.24	3758.65						4123.26			4592.94	4424.99	2578.69						4951.45	3970.5	4368.77	4372.5	5677.48	2715.43							4085.28	3623.01	3489.12	4619.81	2101.6
P00558	P00558	PGK1_HUMAN	PGK1	Phosphoglycerate kinase 1	1	ACANPAAGSVILLENLR	AC(UniMod:4)ANPAAGSVILLENLR	2	AC(UniMod:4)ANPAAGSVILLENLR2	323761	358387	392013	352986	387382	442505	180741	14269.9	20317.2	18285.6	50763.6	364363	289861	244309	420105	428209	444234	85697.5	15245.7	15023.2	30170.7	52547.4	395674	378422	481506	398098	526995	386783	86002.7	8937.11	11244.4	12968.5	96977.7	383075	348172	418776	308838	657889	284279	96149.3
Q7Z401	Q7Z401	MYCPP_HUMAN	DENND4A	C-myc promoter-binding protein	1	ACDDKLNK	AC(UniMod:4)DDKLN(UniMod:7)K	2	AC(UniMod:4)DDKLN(UniMod:7)K2	28014	35787.1	25644.1	28347.2		33867.2					30513.9	17641.7			30012.9			46752.7		35104.7		22830.2	41799.7	58703	51114.6	47941.5	61961.5	47667.8			38605.9	21000.5	16300.6	64724.2	41020.3	40505.6	30483.8	37904.2		83019.9
O00469	O00469	PLOD2_HUMAN	PLOD2	Procollagen-lysine,2-oxoglutarate 5-dioxygenase 2	1	ACDELVEEMEHYGK	AC(UniMod:4)DELVEEMEHYGK	2	AC(UniMod:4)DELVEEMEHYGK2			1763.6	1163.67	1202	1782.4						1326.07			1226.93	1885.85							1197		1178.4									1393.84	904.3			1335.22
Q6Y7W6	Q6Y7W6	GGYF2_HUMAN	GIGYF2	GRB10-interacting GYF protein 2	1	ACDESFQPLGDIMK	AC(UniMod:4)DESFQPLGDIMK	2	AC(UniMod:4)DESFQPLGDIMK2	3847.94	3609.18	3840.81	3188.06	2076.22							2938.25	2595.19	3654.84	3144.35		1024.47						3853.99		2977.15	2676.18	1946.07							2648.46	3180.24	3587.26	2424.4
Q9Y5A7	Q9Y5A7	NUB1_HUMAN	NUB1	NEDD8 ultimate buster 1	1	ACDGNVDHAATHITNR	AC(UniMod:4)DGNVDHAATHITNR	3	AC(UniMod:4)DGNVDHAATHITNR3	84651.5				34478.5																			75585.2	73513.6				28119.5					94498.5
A0FGR8	A0FGR8	ESYT2_HUMAN	ESYT2	Extended synaptotagmin-2	1	ACDLPAWVHFPDTER	AC(UniMod:4)DLPAWVHFPDTER	3	AC(UniMod:4)DLPAWVHFPDTER3	4604.92	4503.74	6364.11	5012.62	4426.57	4323.81	2756.84	3994.17	3984.33		2208.26	4671.6	3439.34	5611.12	4135.53	4907.33							3557.55	4940.51	5283.02	3866.31	3384.08	3126.12					1693.33	4762.21	4507.5	4057.92	4256.79	3934.91	2052.03
Q96T76	Q96T76	MMS19_HUMAN	MMS19	MMS19 nucleotide excision repair protein homolog	1	ACDSVTSNVLPLLLEQFHK	AC(UniMod:4)DSVTSNVLPLLLEQFHK	3	AC(UniMod:4)DSVTSNVLPLLLEQFHK3	4384.57	4975.27	5533.76	3510.12	2547.92	2009.39			1998.99			8278.59	6197.89	3297.51	4708.71	2847.86							4698.64	6230.4	6046.59	3904.53	3126.91		1118.74				1987.32	4810.72	3833.99	5724.33	2224.05
P62879	P62879	GBB2_HUMAN	GNB2	Guanine nucleotide-binding protein G(I)/G(S)/G(T) subunit beta-2	1	ACGDSTLTQITAGLDPVGR	AC(UniMod:4)GDSTLTQ(UniMod:7)ITAGLDPVGR	2	AC(UniMod:4)GDSTLTQ(UniMod:7)ITAGLDPVGR2		3686.42		10411.6		12505.5	7687.4					5938.7	6452.88	4973.8	7029.48	7102.32								4503.06	8809.09	6232.97	14508.9	11547.9					2707.12	8430.14	7433.04					5779.96
P62879	P62879	GBB2_HUMAN	GNB2	Guanine nucleotide-binding protein G(I)/G(S)/G(T) subunit beta-2	1	ACGDSTLTQITAGLDPVGR	AC(UniMod:4)GDSTLTQ(UniMod:7)ITAGLDPVGR	3	AC(UniMod:4)GDSTLTQ(UniMod:7)ITAGLDPVGR3	5025.64	6065.99		5570.1		7230.07	4100.57			774.088	2012.78	4194.67	5677.22		4596.24	7397.12	8923.42	3956.7					6189.95	5752.17	6295.54	7509.3			3864.76				2943.55	5810.8	6185.75	7877.94	7504.87		8146.27	2272.95
P62879	P62879	GBB2_HUMAN	GNB2	Guanine nucleotide-binding protein G(I)/G(S)/G(T) subunit beta-2	1	ACGDSTLTQITAGLDPVGR	AC(UniMod:4)GDSTLTQITAGLDPVGR	2	AC(UniMod:4)GDSTLTQITAGLDPVGR2	11897.1	12870.2	12754.8	15898.8	13491.4		13182.7					12119.1	14793.2	8600.38	15185.3	13416.1	13879.5	11154.5			2247.36		12126.2	17181.1	12174.4	12256.7	19038.9	15670	9143.47					12652.2	12038.4	13135.8	12344.9	17199.2	11393.7	7599.22
P62879	P62879	GBB2_HUMAN	GNB2	Guanine nucleotide-binding protein G(I)/G(S)/G(T) subunit beta-2	1	ACGDSTLTQITAGLDPVGR	AC(UniMod:4)GDSTLTQITAGLDPVGR	3	AC(UniMod:4)GDSTLTQITAGLDPVGR3	5777.32	4957.4	5165.66	6178.26	7785.81		6224.58				1657			5157.19	5636.64	5543.21										5934.64	8410.25	8408.37						6579.14			6814.51	6639.83	7300.49	4956.22
Q9NZM1	Q9NZM1	MYOF_HUMAN	MYOF	Myoferlin	1	ACGDVLVTAELILR	AC(UniMod:4)GDVLVTAELILR	2	AC(UniMod:4)GDVLVTAELILR2	3376.09		2967.54	4308.82	3408.11	3334.47							4362.51	2985.13	4855.1	3964.7	3206.29			2077.54				2511.34		3044.83	4121.88	3087.55								2696.02	1806.37	3145.35	2484.74
Q99536	Q99536	VAT1_HUMAN	VAT1	Synaptic vesicle membrane protein VAT-1 homolog	1	ACGLNFADLMAR	AC(UniMod:4)GLNFADLMAR	2	AC(UniMod:4)GLNFADLMAR2				5905.31	6278.59	5708.2	9321.37	5830.61	5216.85	5111.03		5038.55	3476.06	4698.55	4129.85	4934.99	5116.37	4957.86		3751.95	3542.21				6612.65	4750.98	5197.31	5227.8	5385.56	2917.36					5328.14	4575.49			2679.89	4175.36
P29144	P29144	TPP2_HUMAN	TPP2	Tripeptidyl-peptidase 2	1	ACIDSNEDGDLSK	AC(UniMod:4)IDSNEDGDLSK	2	AC(UniMod:4)IDSNEDGDLSK2	5195.32	5869.36	5838.83	5940.22	6447.21	8996.75	7048.62	3385.31				7575.84	5110.73	4832.05	6292.33	7908.75	7339.83	7707.15					6800.68	6243.2	9109.31	7535.69	9436.47	7787.75	8904.28					7561.84	6731.66	6566.76	6870.35	8511.7	4551.71	7998.97
Q8WVB6	Q8WVB6	CTF18_HUMAN	CHTF18	Chromosome transmission fidelity protein 18 homolog	1	ACINTLQFLYSR	AC(UniMod:4)IN(UniMod:7)TLQFLYSR	2	AC(UniMod:4)IN(UniMod:7)TLQFLYSR2							596432		644286	623592		507624		506647	417206		597698	607563	504003	534642	385198		554163	561718	585024		549270	622920	607856	600129		591018		489816	538853			605806	528436
Q5XPI4	Q5XPI4	RN123_HUMAN	RNF123	E3 ubiquitin-protein ligase RNF123	1	ACINQHLMNNK	AC(UniMod:4)INQHLM(UniMod:35)N(UniMod:7)NK	2	AC(UniMod:4)INQHLM(UniMod:35)N(UniMod:7)NK2	13005.6			12855.6	10352.1	16972.4					13196.3	14057.6	9759.86	10172.1	10842.6	15882	14425.7	7899.6				10516.7	15503.4	9303.1	12160.4	12419.3	15377.6	13105.2	8491.01				14835.4	9482.3	11441	13211.9		11958.4	9810.27	6649.67
Q8WVB6	Q8WVB6	CTF18_HUMAN	CHTF18	Chromosome transmission fidelity protein 18 homolog	1	ACINTLQFLYSRGQR	AC(UniMod:4)INTLQ(UniMod:7)FLYSRGQR	2	AC(UniMod:4)INTLQ(UniMod:7)FLYSRGQR2		110939		78859.8	87002.8	170770	204345	76193.5	23570.4	6621.69				73534	99569.2	113862			38395.6				75063.8			80924.9		61817.3	106650					78541.2		81926.5		93438.8		89686
Q8WVB6	Q8WVB6	CTF18_HUMAN	CHTF18	Chromosome transmission fidelity protein 18 homolog	1	ACINTLQFLYSRGQR	AC(UniMod:4)INTLQFLYSRGQ(UniMod:7)R	2	AC(UniMod:4)INTLQFLYSRGQ(UniMod:7)R2	53005.2		77397.6								114170	58441.4	61078.3				70732.9	56268.4	21234.6	3906.46		104281		37343.5	51506		79233.1			13957			137879		47183.4		70909.3		83482.5
Q96GQ7	Q96GQ7	DDX27_HUMAN	DDX27	Probable ATP-dependent RNA helicase DDX27	1	ACIPVGLLGK	AC(UniMod:4)IPVGLLGK	2	AC(UniMod:4)IPVGLLGK2	3238.76	3728.36	4282.08	4350.49	5952.48	3257.76			1150.88			2526.7	3482.08	2732.77	3871.96	4996.97	1871.68						3881.8	2664.82	4989.23	5907.96	3654.9	2358.55						3523.55	4136.52	2990.35	5708.15	4936.7	1840.7
Q69YN4	Q69YN4	VIR_HUMAN	VIRMA	Protein virilizer homolog	1	ACKLAILHLINGTIK	AC(UniMod:4)KLAILHLIN(UniMod:7)GTIK	2	AC(UniMod:4)KLAILHLIN(UniMod:7)GTIK2															41684.8																							58425.4
P49327	P49327	FAS_HUMAN	FASN	Fatty acid synthase	1	ACLDTAVENMPSLK	AC(UniMod:4)LDTAVENMPSLK	2	AC(UniMod:4)LDTAVENMPSLK2	17890.9	21384.7	19260.1	17210.7	21031.1	8326.63						16455.2	19040.6	17288.4	22194.2	20419.4	11156.1						20187.6	16450.9	22286	24129.1	22005.5	13913.6			2111.31			18454.5	19130.8	22905.1	17875.4	19581.7	8637.29
Q93063	Q93063	EXT2_HUMAN	EXT2	Exostosin-2	1	ACLFVPSIDVLNQNTLR	AC(UniMod:4)LFVPSIDVLNQNTLR	2	AC(UniMod:4)LFVPSIDVLNQNTLR2												9089.66			9603.24								6288.74	10924.2		8202.61		8173.54								10589.4	9381.42	11581.6
P35998	P35998	PRS7_HUMAN	PSMC2	26S proteasome regulatory subunit 7	1	ACLIFFDEIDAIGGAR	AC(UniMod:4)LIFFDEIDAIGGAR	2	AC(UniMod:4)LIFFDEIDAIGGAR2	3576.8	5219.37	4357.52	4425.67	4618.31	5051.73	5348.53				3525.25	4594.68	4637.16	4079.78	5370.6	4859.45	5475.47	3879.32			2731.56		5262.74	4939.36	5566.38	4255.46	5908.9	4396.46					3471.21		3691.3	3609.94	3454.72	5940.07		2409.86
O43707	O43707	ACTN4_HUMAN	ACTN4	Alpha-actinin-4	1	ACLISLGYDVENDR	AC(UniMod:4)LISLGYDVENDR	2	AC(UniMod:4)LISLGYDVENDR2	10193.8	9944.54	9060.07	10047.4	12615.8	17714.7	42864.6	5324.51	2413.19	1735.43	2882.99	12890.6	9336.64	8980.18	15515.6	13258.2	15713.8	18362.2	10619.2	2446.94	2210.01		9919.76	10054.5	11068.1	11394.1	12064.2	9536.28	12582.7	8083.62				6856.5	8717.65	9740.33	5012.48	24310.3	8735.16	10246.7
Q9BW27	Q9BW27	NUP85_HUMAN	NUP85	Nuclear pore complex protein Nup85	1	ACMEEMHQVAIAAK	AC(UniMod:4)MEEMHQVAIAAK	2	AC(UniMod:4)MEEMHQVAIAAK2		1972.09	1712.42	2229.63	1186.77							1552.43				1882.28	1146.34							2122.89	3101.88									2047.71			1945
Q15004	Q15004	PAF15_HUMAN	PCLAF	PCNA-associated factor	1	ACPLQPDHTNDEK	AC(UniMod:4)PLQPDHTNDEK	2	AC(UniMod:4)PLQPDHTNDEK2																																4857.81
Q15004	Q15004	PAF15_HUMAN	PCLAF	PCNA-associated factor	1	ACPLQPDHTNDEKE	AC(UniMod:4)PLQPDHTNDEKE	2	AC(UniMod:4)PLQPDHTNDEKE2	9746.4	12181.6	17616.3	13285.8	16245.4	17923.1	16549.6	3665.77	11520.6	10526.3		12588.3	11356.7	9289.28	15946.1	13576.3	13581.4	10409.5	10707.7	6030.73	5904.3		13486.3	14906.5	16187.7	16152.9	18721.2	11705.1	16698.6	7985.83	11271.1	7319.8		10605.8	14896.2	13485	9572.99	14689.6	9030.45	6943.89
Q15004	Q15004	PAF15_HUMAN	PCLAF	PCNA-associated factor	1	ACPLQPDHTNDEKE	AC(UniMod:4)PLQPDHTNDEKE	3	AC(UniMod:4)PLQPDHTNDEKE3	11150			8299.85	13402.5	13607	22619.2	18965.2	24888.7	23073			12556.7	10600.8		14555.6	17566.2	22338.2	20937.8	23729.9	26680.7		8690.69	6663.08		10526.6		15842.7	23647.6	22788	32336.5	29311.1			6912.59			4432.09	14581.4	15239.9
P61247	P61247	RS3A_HUMAN	RPS3A	Small ribosomal subunit protein eS1	1	ACQSIYPLHDVFVR	AC(UniMod:4)Q(UniMod:7)SIYPLHDVFVR	2	AC(UniMod:4)Q(UniMod:7)SIYPLHDVFVR2	10171.9	15793.1	20405.6	14073.2	21055.2	22786.4	21758.9	4743.23	5283.13		16923	14765.7	15778.8	11599	15256.4	19035.6	15986.4	16744.5			723.937	17729	13325.6	13333	20686.9	17772.5	15132.5	16912.3	12175.8	5424.72			14991.4	11486	14080.4	15911.7	14533.4	29498.5	18094.1	10223.8
P61247	P61247	RS3A_HUMAN	RPS3A	Small ribosomal subunit protein eS1	1	ACQSIYPLHDVFVR	AC(UniMod:4)Q(UniMod:7)SIYPLHDVFVR	3	AC(UniMod:4)Q(UniMod:7)SIYPLHDVFVR3		3978.93	5181.74		15257.7		5488.42	2236.04					4745.62		4666.92	4845.12		4562.96					12055.6	13319	5706.23	16632.3	5012.16	4985.11	3930.51				17001.4	4614.38
P26358	P26358	DNMT1_HUMAN	DNMT1	DNA (cytosine-5)-methyltransferase 1	1	ACQLSVVVDDKK	AC(UniMod:4)QLSVVVDDKK	2	AC(UniMod:4)QLSVVVDDKK2	5925.34		4978.91	6120.41	5770.16							5924.43	3395.33	3564.79	4557.27		7390.72							6419.31	6635.59	4871.13	5452.99	6090.05						6742.59		6500.27	3715.72	4314.68	3303.68
Q9BXS4	Q9BXS4	TMM59_HUMAN	TMEM59	Transmembrane protein 59	1	ACQLTYPLHTYPK	AC(UniMod:4)QLTYPLHTYPK	2	AC(UniMod:4)QLTYPLHTYPK2												4520.08													2888.11													3238.12
P61247	P61247	RS3A_HUMAN	RPS3A	Small ribosomal subunit protein eS1	1	ACQSIYPLHDVFVR	AC(UniMod:4)QSIYPLHDVFVR	2	AC(UniMod:4)QSIYPLHDVFVR2	93937.7	118269	112079	110660	122631	149566	133400	39039.6	51269.7	36595.9	46888.1	105933	71629	88952	114906	103470	108241	77305.3	36726.7	27416.5	30771.9	28900.4	95566.1	87358.1	106247	96094.1	112647	68957.5	62059.2	22903.8	23740.9	21027.4	19697.2	75440.3	80099.3	102978	61824.9	83994.5	65834.6	52890.1
P61247	P61247	RS3A_HUMAN	RPS3A	Small ribosomal subunit protein eS1	1	ACQSIYPLHDVFVR	AC(UniMod:4)QSIYPLHDVFVR	3	AC(UniMod:4)QSIYPLHDVFVR3	109580	103043	127033	140830	125925	134492	177423	76294.7	77410.6	60657.5	31487.4	98998.6	86189.6	86578.7	107984	106284	144102	104939	42208.2	46227.4	40907.9	25535.9	113035	123694	131343	108954	117615	114106	96925.2	40757.9	34389.4	21626.2	21230.8	99167.2	96889.2	100420	102776	112212	106708	101972
Q16854	Q16854	DGUOK_HUMAN	DGUOK	Deoxyguanosine kinase, mitochondrial	1	ACTAQSLGNLLDMMYR	AC(UniMod:4)TAQSLGNLLDMMYR	2	AC(UniMod:4)TAQSLGNLLDMMYR2		2154.61	4293.76		2617.91		3524.06	3007.23	3694.71	4193.89		2436.11		2190.92		2656.19	2248.99		2086.54				2700.06	2399.4	2779.13	2976.62	4154.19	1805.69	3048.37	2114.52	2394.59	3512.47		2721.56			2271.6	5623.02		2788.21
P50993	P50993	AT1A2_HUMAN	ATP1A2	Sodium/potassium-transporting ATPase subunit alpha-2	1	ACVVHGSDLK	AC(UniMod:4)VVHGSDLK	2	AC(UniMod:4)VVHGSDLK2						29483.6	82430.4	50788.3	19394.7	7782.86		22988.2				24450.2	55918.5	62186.8	52709.8	11261.3	3654.93				31940.4		19425.8	64744.7	100561	53152.9	18696.3						21058.8		56584	71247.7
Q9HDC5	Q9HDC5	JPH1_HUMAN	JPH1	Junctophilin-1	1	ADAADQAALAAR	ADAADQAALAAR	2	ADAADQAALAAR2	74477.5	79860.4	95323.1	76825	64815.3	46561.1	22575.4	10583.7	27104.8	14983.7	87569.8	90513.1	71564.7	81178.3	81489.6	56621.3	29692.4	21011.7	16590.6	12661.3	18742	76550	84223	86210.2		73034.8	55634.8	26997.5	20172.7	11777.2	14160.2	14373.4	100675	77481	83841	89772.5	55361.7	55769.3	18946.3	17322.7
P22681	P22681	CBL_HUMAN	CBL	E3 ubiquitin-protein ligase CBL	1	ADAAEFWR	ADAAEFWR	2	ADAAEFWR2	26164.7	25764.7	24339.6	26625.8	29969.5	28790.8	20520.8	4307.97	2434.2	2224.03	16312.4	18698.6	28426	23417.4	23696.5	29920.8	30145	25078.7	4704.33			19890.5	25414.3	27699.6	22724	29634.5	28942.6	41734.5	26844.4	5057.76	5395.93	2899.09	22455.7	25942.8	23564	18863.8	30874.1	22805.1	31054.8	23776.6
Q9H8Y8	Q9H8Y8	GORS2_HUMAN	GORASP2	Golgi reassembly-stacking protein 2	1	ADAASSLTVDVTPPTAK	ADAASSLTVDVTPPTAK	2	ADAASSLTVDVTPPTAK2	40441.6	38177.6	42857	29678.6	36586.5	14313.7	5921.68		2738.48	2686.07	40992.3	37129.2	37994.6	44353.3	45150.7	38857.9	18271.5	3463.55	4053.72	1494.39		30260.6	23010.2	30542.7	35805	32349.7	28759	12031.2	3977.59	2385.49			30752	33386.1	31547.6	31847.2	27429.1	30136.1	11362.6	2813.2
Q9NWZ5	Q9NWZ5	UCKL1_HUMAN	UCKL1	Uridine-cytidine kinase-like 1	1	ADADPSPTSPPTAR	ADADPSPTSPPTAR	2	ADADPSPTSPPTAR2	22786.6	27712.5	23956.8	17645.4	18325.7	14847.7	8806.65	2743.02	2201.06		20351.4	24588.7	19475.5	23250.4	18647.3	15030.2	9635.4	5288.54	3290.24			24982.1	25762.4	28707.1	26970.9	19401.8	21296.8	11377.8	6278.56	1840.94	2630.51		27361.8	22899.5	24204.9	22424.5	14531.2	20250.5	8782.71	4814.94
Q9NZJ4	Q9NZJ4	SACS_HUMAN	SACS	Sacsin	1	ADADTVLLFLK	ADADTVLLFLK	2	ADADTVLLFLK2	8090.28	8883.63		6171.75	5477.74						9733.87	3901.54	3838.66	7604.3	9810.76	2386.41						11739.8	7038.17	6423.04	7949.08	7045.8	2801.23						8167.81	8968.84	6350.18	8326.66	7705.26
Q8WZA9	Q8WZA9	IRGQ_HUMAN	IRGQ	Immunity-related GTPase family Q protein	1	ADAEAVLAPPEPAQ	ADAEAVLAPPEPAQ	2	ADAEAVLAPPEPAQ2	20302.2	9947.45		14895.8	12356.6					2083.66	10465		12636.6	13225		10481.3	9310.13					14208.9			10180.5	18152.1	9345.11	8542.67			3523.5			10530.7	12472		15863.8		11530.9
Q13409	Q13409	DC1I2_HUMAN	DYNC1I2	Cytoplasmic dynein 1 intermediate chain 2	1	ADAEEEAATR	ADAEEEAATR	2	ADAEEEAATR2	82865.5	65428.2	83388.6	80251.2	94919	84083.1	60691.8	21954.4	13845.3		82411.6	105289	104689	100777	93925.9	116371	114066	56505.3	20264.6	8093.37	4546.24	24106.5	85445.3	85130.9	75363.6	123825	118195	76228.2	60516	30076.6	10349.2		36339.3	39815.1	39203.2	34933.4	68470.8	41964.5	75390.8	37457.5
Q68DH5	Q68DH5	LMBD2_HUMAN	LMBRD2	G-protein coupled receptor-associated protein LMBRD2	1	ADAEENLEDAMEEVR	ADAEENLEDAMEEVR	2	ADAEENLEDAMEEVR2	7338.71	7340.98	6714.49	9373.91	11433.3	15741.1	19538.6	6227.53	2598.03		6958.67	8120.1	7275.11	7201.24	9061.15	9037.21	13286.1	17082.4	11787.2			6460.1	7110.3	7534.72	5509.28	7228.96	9389.86	12575.7	16594.1	11634.8			9118.33	6492.91	6396.72	9232.84	7621.13	9884.22	10708.8	21481.1
Q68DH5	Q68DH5	LMBD2_HUMAN	LMBRD2	G-protein coupled receptor-associated protein LMBRD2	1	ADAEENLEDAMEEVRK	ADAEENLEDAMEEVRK	3	ADAEENLEDAMEEVRK3	4088.49		3285.77		3824.04						4630.54		4766.26	4632.75	3747.05				3812.83			1856.52	4324.63	5470.46	6492.86	6060.15	4396.03	6616.41	4691					8070.29		5108.81		5776.57	3134.3
Q9Y490	Q9Y490	TLN1_HUMAN	TLN1	Talin-1	1	ADAEGESDLENSR	ADAEGESDLENSR	2	ADAEGESDLENSR2	526895	578599	602916	580025	421503	85842.3	23964	10203.8	19863.6	5367.78	460132	570355	486453	538794	594943	417108	74569.1	25767.7	17112.8	9453.22	6924.29	438084	575898	553323	568263	579743	485266	73518.6	24793.6	14316.9	12077.1	8170.16	551871	531745	527626	588682	483780	392783	58326.5	20496
Q9Y490	Q9Y490	TLN1_HUMAN	TLN1	Talin-1	1	ADAEGESDLENSRK	ADAEGESDLENSRK	2	ADAEGESDLENSRK2	143887	173059	142232	147426	110408	10924.7					174161	108413	70903.7	136561	111273	64100.5	9079.69		1998.57			111717	131019	199550	223196	179846	96735.8	14414.5	4944.8				118511	134559	104647	138122	70586.4	76565.1	6686.7	2885.6
A2VDJ0	A2VDJ0	T131L_HUMAN	TMEM131L	Transmembrane protein 131-like	1	ADAEIASSLPAAQR	ADAEIASSLPAAQR	2	ADAEIASSLPAAQR2		6430.92	2572.23								3692.8			3591.69									4375.52	3722.91		4138.13							2619.21	4468.77	5478.17		2935.94
Q9H8V3	Q9H8V3	ECT2_HUMAN	ECT2	Protein ECT2	1	ADAENLIYTADPESFEVNTK	ADAENLIYTADPESFEVNTK	2	ADAENLIYTADPESFEVNTK2	24612.3	23170	23123.6	11512	6981.14					2556.96	25678.9	27291.2	15042.4	20100.3	10711							21221.6	28076.6	26290.3	24939	8437.34				4776.45	3814.17		26176.3	29086.5	25300	20745.3	7186.98
O75477	O75477	ERLN1_HUMAN	ERLIN1	Erlin-1	1	ADAEYYAAHK	ADAEYYAAHK	2	ADAEYYAAHK2	155710	139290	164325	127687	186770	159310	60979.8	22855.3	31465.9	19247.1	124746	151375	136670	161890	179892	159537	131882	41212.8	27537.5	20790.1	17736.5	138129	192109	198673	222060	244923	215749	134003	57461.7	27166.8	22030.6	17749.5	175227	174556	151492	171937	120131	184961	110417	40906.9
O14936	O14936	CSKP_HUMAN	CASK	Peripheral plasma membrane protein CASK	1	ADAGFVYSEAVASHYMR	ADAGFVYSEAVASHYMR	2	ADAGFVYSEAVASHYMR2	20390.9	24152.6	20852.2	28316.3	22921.7	15061.7	3952.17	3648.24			20181.1	22036.4	12470.2	15144.5	13845.5	19020.2	11955.8			1235.73		13541.8	13918.1	17028.7	17376.6	19780.8	22287.2	15542.4					16679	14910.9	16760.9	19827	12793.1	18431	11025.6
O14936	O14936	CSKP_HUMAN	CASK	Peripheral plasma membrane protein CASK	1	ADAGFVYSEAVASHYMR	ADAGFVYSEAVASHYMR	3	ADAGFVYSEAVASHYMR3	14101.7	13829.7	11814.1	13884.3	16381.5	8987.8	1540.95				11141.6	14272	12375.4	16651.6	12435.7	15611.4	14240.4			2043.13		13485.6	16448.3	18873.7	16431	16831.4	17704.5	11829.9	2466.33		1526.06		17727.5	18205.8	14733	14627.7	15087.4	16251.6	9309.78	2441.48
Q9Y657	Q9Y657	SPIN1_HUMAN	SPIN1	Spindlin-1	1	ADAGHAGVSANMMK	ADAGHAGVSANMMK	2	ADAGHAGVSANMMK2	6144.14	7053.45	7151.36	5756.17	5227.02						6516.81	4792.93	5396.78	4583.72	4979.47	3819.64	2896.88					6465.95	8043.24	6019.47	8085.76	5826.98	5066.46	3981.6					3524.07	4941.84	6199.48	5988.21	4240.36	4750.54
Q7Z2K8	Q7Z2K8	GRIN1_HUMAN	GPRIN1	G protein-regulated inducer of neurite outgrowth 1	1	ADAGPSGQGDSVSIGK	ADAGPSGQGDSVSIGK	2	ADAGPSGQGDSVSIGK2	11566.4	11571.2	15034.6	16035.7	17022.6	14977.7	12366.6	5861.47	7940.98	9974.44	14329.5	13262.4	7867.45	13940.4	12353.5	13492.7	8368.93	7963.07	7105.58	7492.13	8646.17	13820	11401.6	13456.6	11545.5	12338.6	13687.1	11599.9	9887.05	8531.56	9601.88	5179.45	13685.3	15686.5	11893.5	10181.8	13874.5	14623.7	12606.6	8221.71
Q8NFQ8	Q8NFQ8	TOIP2_HUMAN	TOR1AIP2	Torsin-1A-interacting protein 2	1	ADAHLGSSSVALPK	ADAHLGSSSVALPK	2	ADAHLGSSSVALPK2	98371.4	110513	107043	108632	126758	141736	84990.3	39477.1	54329.3	27121	95618.7	93491.8	66365	88200.4	106444	110440	88644	51242.6	34862.7	35505	33122.1	96493.6	91424.3	94861.8	114290	92599	124136	82923	61271.5	38635.5	33690.6	29638.6	85156.4	77683.7	78214.5	93367.3	68649.2	111444	76856.5	44877.3
Q8NFQ8	Q8NFQ8	TOIP2_HUMAN	TOR1AIP2	Torsin-1A-interacting protein 2	1	ADAHLGSSSVALPK	ADAHLGSSSVALPK	3	ADAHLGSSSVALPK3	33417.8	29795.9	23549.4	28726	32782.7	25171.1	17719.8	16243	20618.4	18512.7		33197.5	34170.3	34364.8	29185.7	27579.6	33013.6	28761.9	20498.3	17153	18975.2	27706.3	31593.3	26005.3	34631.3	34385.9	34339.7	37161.7	20132.2	22350.3	19643.7	18954.2	26217.6	30134.7	27137.5	32628.5	38262.9	30060.7	34472.8	21122.8
O60566	O60566	BUB1B_HUMAN	BUB1B	Mitotic checkpoint serine/threonine-protein kinase BUB1 beta	1	ADAIFQEGIQQK	ADAIFQEGIQQK	2	ADAIFQEGIQQK2	23050.2		24365.2	16837.9	10663.2	8921.33					21558.5	26274.4	24910.2	24454.9	16913.1		9388.91			9738.26		23444.6		22792.7	24522.3	22748.6	10754.1						24096.9	23846.8	22680.6	22124.4	16031.5	8500.63
Q96AX9	Q96AX9	MIB2_HUMAN	MIB2	E3 ubiquitin-protein ligase MIB2	1	ADAINSTQSTALHVAVQR	ADAINSTQSTALHVAVQR	2	ADAINSTQSTALHVAVQR2		2051.9									2312.32		2485.04									2703.77	2639.97										2583.32		1970.57
P42892	P42892	ECE1_HUMAN	ECE1	Endothelin-converting enzyme 1	1	ADAIYNMIGYPNFIMDPK	ADAIYNMIGYPN(UniMod:7)FIMDPK	2	ADAIYNMIGYPN(UniMod:7)FIMDPK2	15243.8						24701.7			15388	25531.6		20436.7	25895.8			20860.9	29172.8	17806.2		18289.4	17614.8		19209.3	21444.6		24289.2				19670.5			25674.7		19546.5		34478.7		21695.8
P42892	P42892	ECE1_HUMAN	ECE1	Endothelin-converting enzyme 1	1	ADAIYNMIGYPNFIMDPK	ADAIYNMIGYPNFIMDPK	2	ADAIYNMIGYPNFIMDPK2	18398.6	26912.6	20541.9	19013.7	22096.9	26222.9	22962.8	11751.3	23505.6	17096.4	23201.1	33231	18544.4	28348.8	24774.3	24893.8	23039.3	27178.1	20478.3	15720.7		19200.2	24102.7	23986.3	26317.9	24052.1	28805	25073.4	30420.1	19899.6	18943.2	12600	23227	22336.5	21274.9	22666.5	15186.3	38611.6	22643.5	21081.2
Q6NYC1	Q6NYC1	JMJD6_HUMAN	JMJD6	Bifunctional arginine demethylase and lysyl-hydroxylase JMJD6	1	ADALQLSVEEFVER	ADALQ(UniMod:7)LSVEEFVER	2	ADALQ(UniMod:7)LSVEEFVER2	74835	89105	84611.5	48491.1	28804.5	9132.23	5057.95		3341.13		93794.8	97045.4	86669.6	98762.9	64582.3	31646.4	9650.03	3805.61				67027.4	81993.7	88531.4	97189.2	59679.2	32075.5	11426.7	4362.21		3440.73		75277	67436.2	59710.6	57073.6	29990.3	39538.1	6198.16	3458.88
P63027	P63027	VAMP2_HUMAN	VAMP2	Vesicle-associated membrane protein 2	1	ADALQAGASQFETSAAK	ADALQAGASQFETSAAK	2	ADALQAGASQFETSAAK2	606442	662552	642556	634141	804674	849980	950127	560292	837312	837051	654008	668041	495758	650848	714157	706094	785077	809790	723002	659742	713645	625841	686872	698648	762175	706875	823864	826659	920644	762626	813948	776121	673833	645124	600744	664950	504936	768145	655730	693188
Q9BV73	Q9BV73	CP250_HUMAN	CEP250	Centrosome-associated protein CEP250	1	ADALQGALEQAHMTLK	ADALQGALEQAHMTLK	2	ADALQGALEQAHMTLK2	4324.66	4421.99	4630.4	3259.19	1793.75	1571.92					5333.15	4605.43	4450.1	4964.32	2867.19							3841.73	2644.55	3013.29	2769.23	1633.29	1465.67						2376.98		2314.8	3201.54	2028.85	1507.84
Q9BV73	Q9BV73	CP250_HUMAN	CEP250	Centrosome-associated protein CEP250	1	ADALQGALEQAHMTLK	ADALQGALEQAHMTLK	3	ADALQGALEQAHMTLK3	4105.84		3652.21								5083.81	3855.27	4731.36	4212.19	3791.4								5284.99			3347.9	2226.8	1904.12						3310.51		2748.45
Q6NYC1	Q6NYC1	JMJD6_HUMAN	JMJD6	Bifunctional arginine demethylase and lysyl-hydroxylase JMJD6	1	ADALQLSVEEFVER	ADALQLSVEEFVER	2	ADALQLSVEEFVER2	52945	58674.6	53775.2	34603.3	17638.3	7824.25					60279.1	64609.6	54474.1	66349.8	39903.9	25072.2	8148.26					33571.3	55333.4	62695.4	63071.1	35125				4722.07			41714.4		40141.6	43545.5	22620.1	27743.5	5096.17
Q6NYC1	Q6NYC1	JMJD6_HUMAN	JMJD6	Bifunctional arginine demethylase and lysyl-hydroxylase JMJD6	1	ADALQLSVEEFVER	ADALQLSVEEFVER	3	ADALQLSVEEFVER3													3268.68	4398.67									2016.9	2892.8	5281.65		2062.77	1163.8					4678.08	10009.4	14188.4	9509.12	6205	10098
P03915	P03915	NU5M_HUMAN	MT-ND5	NADH-ubiquinone oxidoreductase chain 5	1	ADANTAAIQAILYNR	ADANTAAIQAILYNR	2	ADANTAAIQAILYNR2	10706.4	12665.6	6148.88		11729	11889.3	10664.7					12382.2	12967	12703.2	15650.4		10137.7	10885.7					10857.3	9884.58	14391.6	13230.3	8645.38	10396.9	11231				6675.33	8549.75		9433.1	9707.17	19013	10244.9	8819.58
Q96T58	Q96T58	MINT_HUMAN	SPEN	Msx2-interacting protein	1	ADAPEGLAPEDR	ADAPEGLAPEDR	2	ADAPEGLAPEDR2	29539.8	33821.6	20854.9	14940.4							30122.2	28328.8	21509	27033.3	13864.1	8604.53						22379.2	29219.7	24693.3	23128.6	15505.1	10622.6							29615.3	26920.9	30756.8	15353.2	9741.44
Q9BQ52	Q9BQ52	RNZ2_HUMAN	ELAC2	Zinc phosphodiesterase ELAC protein 2	1	ADAPVALVVHMAPASVLVDSR	ADAPVALVVHMAPASVLVDSR	2	ADAPVALVVHMAPASVLVDSR2		14957.3			12642.4				6420.74		7746.92		10005.4		16883.2			8560.11							23583.1			11640.1						18361.7	21037.7	20141.7		28987.6		7098.71
Q9BQ52	Q9BQ52	RNZ2_HUMAN	ELAC2	Zinc phosphodiesterase ELAC protein 2	1	ADAPVALVVHMAPASVLVDSR	ADAPVALVVHMAPASVLVDSR	3	ADAPVALVVHMAPASVLVDSR3	2013.2	2213.25	1219.62								2109.3			2354.73									2925.06	2697.78	2971.67	1090.45	1785.82							1624.92		1890.05		3754.58
O95433	O95433	AHSA1_HUMAN	AHSA1	Activator of 90 kDa heat shock protein ATPase homolog 1	1	ADATNVNNWHWTER	ADATN(UniMod:7)VNNWHWTER	2	ADATN(UniMod:7)VNNWHWTER2				287488						10995.7									13521.8	10137.7	7731.29						303573								304475		198971		57720.7
O95433	O95433	AHSA1_HUMAN	AHSA1	Activator of 90 kDa heat shock protein ATPase homolog 1	1	ADATNVNNWHWTER	ADATNVN(UniMod:7)NWHWTER	3	ADATNVN(UniMod:7)NWHWTER3	9891.01	11515.8	10332	12775	10967						8232.58	10907.4	9970.78	10994.3	8833.94	11296.7	5405.43					8353.71	11225.9	10027.5	13172.8	12763.8	11273.5	6348.35					10413.7	14315.7	12354.2	12177.1	11983.7	11273.9
O95433	O95433	AHSA1_HUMAN	AHSA1	Activator of 90 kDa heat shock protein ATPase homolog 1	1	ADATNVNNWHWTER	ADATNVNN(UniMod:7)WHWTER	2	ADATNVNN(UniMod:7)WHWTER2		282171							15295.9		254413								10326									99132.6
O95433	O95433	AHSA1_HUMAN	AHSA1	Activator of 90 kDa heat shock protein ATPase homolog 1	1	ADATNVNNWHWTER	ADATNVNNWHWTER	2	ADATNVNNWHWTER2	419892	448464	456710		391982	201491	30225.3	18712.1	19640.7	13666.9	397305	424060	281321	395321	421472	348123	122704	31137.4	21095.8	16294.2	12050.6	396318	448103	430907	488208	418429		148617	28251.3	17615.4	15327.1	8068.39	381626	402566		440988		384445		24979.7
O95433	O95433	AHSA1_HUMAN	AHSA1	Activator of 90 kDa heat shock protein ATPase homolog 1	1	ADATNVNNWHWTER	ADATNVNNWHWTER	3	ADATNVNNWHWTER3	334585	312504	314553	337662	325035	145629	31501.4	19135.7	23654.6	13090.4	273344	327843	306513	346161	351381	300355	122536	27722.2	23686.9	16644.3	14754.5	285172	366961	367651	343217	299073	321622	148774	32749.7	23819.5	17125.2	11612.9	343573	339195	314551	343002	331316	315523	123224	27091.8
P49411	P49411	EFTU_HUMAN	TUFM	Elongation factor Tu, mitochondrial	1	ADAVQDSEMVELVELEIR	ADAVQ(UniMod:7)DSEM(UniMod:35)VELVELEIR	2	ADAVQ(UniMod:7)DSEM(UniMod:35)VELVELEIR2	4281.77		4776.4	4245.1	3780.18						4529.68			4035.2								4605.61	4879.35		6576.16		4162.25											7198.44
P49411	P49411	EFTU_HUMAN	TUFM	Elongation factor Tu, mitochondrial	1	ADAVQDSEMVELVELEIR	ADAVQ(UniMod:7)DSEMVELVELEIR	2	ADAVQ(UniMod:7)DSEMVELVELEIR2																												34989.8										184558		4426.98
P49411	P49411	EFTU_HUMAN	TUFM	Elongation factor Tu, mitochondrial	1	ADAVQDSEMVELVELEIR	ADAVQ(UniMod:7)DSEMVELVELEIR	3	ADAVQ(UniMod:7)DSEMVELVELEIR3																														4431.87	3296.38
P49411	P49411	EFTU_HUMAN	TUFM	Elongation factor Tu, mitochondrial	1	ADAVQDSEMVELVELEIR	ADAVQDSEM(UniMod:35)VELVELEIR	2	ADAVQDSEM(UniMod:35)VELVELEIR2											2889.57												2660.05	3426.94			1254.16						3776.59					7436.29
P49411	P49411	EFTU_HUMAN	TUFM	Elongation factor Tu, mitochondrial	1	ADAVQDSEMVELVELEIR	ADAVQDSEM(UniMod:35)VELVELEIR	3	ADAVQDSEM(UniMod:35)VELVELEIR3	2623.15	2878.24			1591.87						2429.96	1597.72	2139.98	2356.67	2902.04	2516.75							1594.21		3141.75								2443.97	1587.82		1191.76		5252.94
P49411	P49411	EFTU_HUMAN	TUFM	Elongation factor Tu, mitochondrial	1	ADAVQDSEMVELVELEIR	ADAVQDSEMVELVELEIR	2	ADAVQDSEMVELVELEIR2	252358	231209	229213	224614	196942	118597	14921.7		3170.91		266955	284701	313548	286708	275866	269883	84162.4	10289.4	3954.31		5562.97	232341	251533	223343	240785	175606	187369	46540.8	5894.49	2810.7			218637	129721	113911	144263	119336	231492	41800.4	2244.66
P49411	P49411	EFTU_HUMAN	TUFM	Elongation factor Tu, mitochondrial	1	ADAVQDSEMVELVELEIR	ADAVQDSEMVELVELEIR	3	ADAVQDSEMVELVELEIR3	534578	433074	402585	447014	331762	184963	22704.4	2859.88	4116.51		546528	582766	608465	621394	474522	500857	157269	19371.3	4290.19	6317.06	7453.5	410434	446326	505372	518074	395942	308929	83899.2	8338.59				457420	261348	234913	265968	230360	443605	77945	9036.25
Q8WXH0	Q8WXH0	SYNE2_HUMAN	SYNE2	Nesprin-2	1	ADAYTVELENAESR	ADAYTVELENAESR	2	ADAYTVELENAESR2	5797.63	6670.69	9956.66	4141.95							10772.6	8999.85										12437.6		9834.32		5118.06							10317.6	5741.16	6933.16
Q4G0A6	Q4G0A6	MINY4_HUMAN	MINDY4	Probable ubiquitin carboxyl-terminal hydrolase MINDY-4	1	ADCAQGLQPSDAHR	ADC(UniMod:4)AQGLQPSDAHR	3	ADC(UniMod:4)AQGLQPSDAHR3																											10478.2
O43747	O43747	AP1G1_HUMAN	AP1G1	AP-1 complex subunit gamma-1	1	ADCASGIFLAAEK	ADC(UniMod:4)ASGIFLAAEK	2	ADC(UniMod:4)ASGIFLAAEK2	6427.57	7548.73	5514.44	3150.84								4779.29	6764.68	4099.31	6138.66								5582.51	5667.43	8329.12	6979.23	6779.57							5192.69	5847.6	10074.1	6394.05
P46063	P46063	RECQ1_HUMAN	RECQL	ATP-dependent DNA helicase Q1	1	ADCILYYGFGDIFR	ADC(UniMod:4)ILYYGFGDIFR	2	ADC(UniMod:4)ILYYGFGDIFR2	2797.85	3487.43	3008.54	3596.14	5339.78	3539.42	3403.55	1389.55					4390.27	2618.67	4376.5	3328.45	3542.59	2269.73					3893.53	3248.95	4846.35	2832.38	3537.73	3857.56	1832.79					2369.33	2600.88	3442.98	2178.31	4528.65	2213.55
Q13123	Q13123	RED_HUMAN	IK	Protein Red	1	ADCPTMEAQTTLTTNDIVISK	ADC(UniMod:4)PTMEAQTTLTTNDIVISK	2	ADC(UniMod:4)PTMEAQTTLTTNDIVISK2			3226.17									5630.82	4675.84																				2959.3		3632.43
Q7KZF4	Q7KZF4	SND1_HUMAN	SND1	Staphylococcal nuclease domain-containing protein 1	1	ADDADEFGYSR	ADDADEFGYSR	2	ADDADEFGYSR2	339231	364537	289357	128875	79306.7	24335.1	9701.1	8026.15	9528.13	5094.12	351864	367521	310180	281683	154199	74989.6	22455.8	7874.24	7088.83	7077.31	3915.39	346702	377829	376972	345478	152975	92980.2	24815.1	12152	8405.57	6260.29	3452.19	361663	376052	322265	294894	122956	90207.7	20864.4	9576.59
Q14152	Q14152	EIF3A_HUMAN	EIF3A	Eukaryotic translation initiation factor 3 subunit A	1	ADDDRFPR	ADDDRFPR	2	ADDDRFPR2	110339	117452	112941	92276.9	39200.5	18864.4					90095.1	96115.6	80382	103706	93075.9	39882.6	23458.9					98939.2	106094	109349	131350	88424.8	44826.4	18637.9					78246.8	94807.6	109435	115807	58067.5	47989
Q9NS00	Q9NS00	C1GLT_HUMAN	C1GALT1	Glycoprotein-N-acetylgalactosamine 3-beta-galactosyltransferase 1	1	ADDDTYVILDNLR	ADDDTYVILDNLR	2	ADDDTYVILDNLR2	27545.2	31113.3	29787.6	31363	34132.8	42430	15841		6602.53		27702.4	34355.3	27043.9	34026.2	33913	39268.6	29515	14777.7	4963.4		3069.98	28667.9	26977.2	28278	31915.7	28747	39747.8	26917.5	9168.66	4727.82	3375.67		33015.8	26247.3	22563	29603.9	17148	53359	19138.6	8184.24
Q9H6R4	Q9H6R4	NOL6_HUMAN	NOL6	Nucleolar protein 6	1	ADDGFHLLLMTPK	ADDGFHLLLMTPK	2	ADDGFHLLLMTPK2	24524.6	22347	23063.5	17575.9	9220.88	2984.63					30941.2	26991.7	24657.4	24298.8	17109.7	9373.95				1508.98		24181.5	23076	21156.6	21714.5	14007.9	7784.47						22738.5	21397.4	20378.9	15203.2	9748.34	7059.7	4506.18
Q9H6R4	Q9H6R4	NOL6_HUMAN	NOL6	Nucleolar protein 6	1	ADDGFHLLLMTPK	ADDGFHLLLMTPK	3	ADDGFHLLLMTPK3	54766.2	52291.8	43756.4	31073.5	15835.1	10161.6				3207.67	71713	60077.3	50340.3	55602.1	27449.6	19948.4						62431.3	60014.1	64751.8	58559.7	29773.3	17713.2						68164.2	73438.4	51836.5	61191.7	32460.4	21045
Q9P299	Q9P299	COPZ2_HUMAN	COPZ2	Coatomer subunit zeta-2	1	ADDGGLTEQSVAQVLQSAK	ADDGGLTEQSVAQVLQSAK	2	ADDGGLTEQSVAQVLQSAK2	30672.4	36549	40222	41382.8	44882.9	50282.2	16920.6	3165.3	2932.27		36815.1	34632.6	33616.6	33758.1	46682.7	43003.3	33937.1	12254.4				32924	34897.5	41819.5	46130.2	37247.7	41760.6	33839.7	13163.7	2979.59		1612.57	35494.7	29134.5	42574.7	38957.7	26057.2	55131.7	24359.7	12330.4
P04075	P04075	ALDOA_HUMAN	ALDOA	Fructose-bisphosphate aldolase A	1	ADDGRPFPQVIK	ADDGRPFPQ(UniMod:7)VIK	2	ADDGRPFPQ(UniMod:7)VIK2		8085.08	6532.83		7517.59	22098.9	13104.5	6823.92		4802.77	27180		9779.61	6008.15			19699.5	5876.03	9178.07		3792.92	18547.5			10808.4	7925.81	18047.5	5745.98			6488.81		6410.09	10895.1	11573.8	12934	9357.38	15871.8	16850.7	18599.3
P04075	P04075	ALDOA_HUMAN	ALDOA	Fructose-bisphosphate aldolase A	1	ADDGRPFPQVIK	ADDGRPFPQVIK	2	ADDGRPFPQVIK2	2070000	2250000	2310000	2240000	2320000	2590000	2300000	1990000	2000000	1760000	2060000	2180000	1850000	2140000	2250000	2190000	2260000	2230000	1940000	1860000	1330000	1980000	2120000	2100000	2240000	2230000	2450000	2280000	2230000	2060000	2040000	1330000	2070000	2140000	2140000	2100000	1930000	2190000	1980000	1880000
P04075	P04075	ALDOA_HUMAN	ALDOA	Fructose-bisphosphate aldolase A	1	ADDGRPFPQVIK	ADDGRPFPQVIK	3	ADDGRPFPQVIK3	244330		369123		84475.5	122262	75982.9	954925	602191	711729				258573	295369	258295			318570	1030000	656714	176992	238712	188277	270719	299471	133254		23093.1	80991.2	73042.2	586304	228909	581687		582849
Q9BS31	Q9BS31	ZN649_HUMAN	ZNF649	Zinc finger protein 649	1	ADDHLQQPLQNQK	ADDHLQQPLQNQK	2	ADDHLQQPLQNQK2											1138.98														2306.14								1931.9	1529.8	1323.19
Q9H9E3	Q9H9E3	COG4_HUMAN	COG4	Conserved oligomeric Golgi complex subunit 4	1	ADDILDLK	ADDILDLK	2	ADDILDLK2	11460.9	13382.7	8511.48	7622.75	5199.54	3951.54					11185.8	11338.3	13028.3	8378.59	8027.07	5504.86						10276.9	10313.7	6744.88	9277.46	6078.58							12028.3	9188.54	9708.45	11060.6	8777.31	5493.13
P06213	P06213	INSR_HUMAN	INSR	Insulin receptor	1	ADDIVGPVTHEIFENNVVHLMWQEPK	ADDIVGPVTHEIFENNVVHLMWQEPK	3	ADDIVGPVTHEIFENNVVHLMWQEPK3			2621.01		2606.1							3318.87																					3355.24	3508.33		3443.77		5357.4
[truncated: 136,732 more rows]
[truncated: 59 more columns]
