# Supplementary material for: Development of retinoid nuclear receptor pathway antagonists through targeting aldehyde dehydrogenase 1A3
Source: iScience. 2025 Oct 3;28(11):113675. doi: 10.1016/j.isci.2025.113675 (PMC12595434; doi:10.1016/j.isci.2025.113675)
Supplement: Table S3. Unnormalized proteins identified by LC-MS/MS [file mmc4.xlsx]

## Sheet: 20240531_Kang_CETSA_unnormalize
Table S3: Unnormalized proteins identified by LC-MS/MS.
Protein.Group	Protein.Ids	Protein.Names	Genes	First.Protein.Description	DMSO_36.9°C	DMSO_40.2°C	DMSO_43.9°C	DMSO_46.6°C	DMSO_48.6°C	DMSO_52.7°C	DMSO_55.3°C	DMSO_58.8°C	DMSO_61.2°C	DMSO_64°C	DMSORef_	DMSO_36.9°C	DMSO_40.2°C	DMSO_43.9°C	DMSO_46.6°C	DMSO_48.6°C	DMSO_52.7°C	DMSO_55.3°C	DMSO_58.8°C	DMSO_61.2°C	DMSO_64°C	DMSORef_	DMSO_36.9°C	DMSO_40.2°C	DMSO_43.9°C	DMSO_46.6°C	DMSO_48.6°C	DMSO_52.7°C	DMSO_55.3°C	DMSO_58.8°C	DMSO_61.2°C	DMSO_64°C	DMSORef_	MBE1 100nM_36.9°C	MBE1 100nM_40.2°C	MBE1 100nM_43.9°C	MBE1 100nM_46.6°C	MBE1 100nM_48.6°C	MBE1 100nM_52.7°C	MBE1 100nM_55.3°C	MBE1 100nM_58.8°C	MBE1 100nM_61.2°C	MBE1 100nM_64°C	MBE1 100nMRef_	MBE1 100nM_36.9°C
A0A024RBG1	A0A024RBG1	NUD4B_HUMAN	NUDT4B	Diphosphoinositol polyphosphate phosphohydrolase NUDT4B	19335.3	22972.3	22888.8	13739.5	9855.51	5202.04				1528.14	24109.1	24171	18148.4	18434.4	17872.9	10565.8	4731.54		1716.43		2202	22291.9	21839.3	24942.3	22597.7	14542	12260.3	4048.34					22049.4	21772.6	20043	20207.5	10669.9	11387.2			1756.39			21469	19890.6
A0A096LP01	A0A096LP01	SIM26_HUMAN	SMIM26	Small integral membrane protein 26	17680.9	17904.9	17188.9	18912.4	21338.7	20025	14585.8	4428.21	6579.09	4106.2	17210.5	16945.8	15069.5	16934.8	16346.8	20681.5	21669.6	13913.4	6821.95	4649.18		17991.2	17595.1	17767.7	14993.5	18185.2	18849.9	20459.1	11200.6	5680.66			17885.7	16517.3	13705.1	13484.4	13610.1	16943.1	17281	10715.2	6668.52	3131.74		17308.5	15689.1
A0A0B4J2D5	A0A0B4J2D5	GAL3B_HUMAN	GATD3B	Putative glutamine amidotransferase-like class 1 domain-containing protein 3B, mitochondrial	320855	335205	339653	371975	431054	572129	670365	489553	777349	753326	323381	353818	280456	325637	377033	423558	469519	561880	604568	611001	692056	315365	338862	332311	336537	318395	449193	428230	565305	589520	665099	683679	363685	292373	271534	321260	320107	426490	403091	442831	613107	618766	630264	302079	280411
A0A0B4J2F0	A0A0B4J2F0	PIOS1_HUMAN	PIGBOS1	Protein PIGBOS1	45668.2	57414.9	50124.4	53845.8	66024.6	78294.7	70919.4	178939	247901	282796	35973.3	54683	42985.6	44333	56459.9	72111.9	72058.4	90052.2	183316	219370	228772	99460.7	41973.7	57691.6	66989.5	53746.2	85327.6	74042.6	104033	134721	256058	270330	90622.6		53399.6		52835	64911.3	72803.9	92615	202990	229591	210819	41062.1	42842.1
A0A0B4J2F2	A0A0B4J2F2	SIK1B_HUMAN	SIK1B	Putative serine/threonine-protein kinase SIK1B	97969.7	87238.7	76170	88413.9	61409.2	92697.2	41831.5				98348.3	34832.9	79520.4	46962	88099.3	72614.8	105754	40312.8				120310	71124.3	129213	113290	103869	106590	138068	51882.3	5460.95	7309.59		80203.6	132868	121179	121082	107351	120191	81747.4	41816.6				102547	101756
A0A0C4DH38	A0A0C4DH38	HV551_HUMAN	IGHV5-51	Immunoglobulin heavy variable 5-51	4829.41	4042.27	5292.12								7574.32	7817.39	3975.08	4664.5	3559.2							6897.31	5101.47	3592.45	4934.8	1920.44					3666.82		15019.3	4199.19	4383.8	5400.25								6596.97
A0A1B0GTU1	A0A1B0GTU1	ZC11B_HUMAN	ZC3H11B	Zinc finger CCCH domain-containing protein 11B	38519.4	45976.1	31777.6	50074.3	41151.7	101716		89512.5		120830	67815.2	45088.5	43425.1	27529	19225.7	10439.7	81611.2		117063	119767		71786.3	47051.7	46586.6	37452.9	24664.8	11191.3		7001.88				75208.6	35887.6	47118.7	39070.9	16971.5	20894.3	89102.9	123412	141911		128426	69002.8	43495.5
A0A1B0GUS4	A0A1B0GUS4	UB2L5_HUMAN	UBE2L5	Ubiquitin-conjugating enzyme E2 L5		11427.4	7313.33		5971.27	12789.3				1881.68		9675.77		7753.27		9275	8031.96			1442.49	1697.23		8995.66			6679.78	14440						8409.18		6684.16	10635.5	4314.29		6197.08		1770.9
A0A2Z4LIS9	A0A2Z4LIS9	FXO3B_HUMAN	FOXO3B	Forkhead box protein O3B	4267.97			5953.86		9605.18	13470.2	2657.95	5870.73	6633.01	8818.61			4350.24		6719.49	5735.65	7221.62	4031.59	7816.82	7947.8		5402.35	5227.44	4742.49		7655.88	5009.03	5002.18	3946.47	2568.14	6967.21		4447.35	4117.5	4615.74	3578.47	6209.2	5859.53	3920.9		3934.32	5742.86
A0AV96	A0AV96	RBM47_HUMAN	RBM47	RNA-binding protein 47	20175	22323	16761.6	8832.23	6334.28	5337.89	7317.32				24146.2	19986.1	17653.6	15788.1	11119.6	5666.24	4459.65		2979.87			23243.3	20892.2	23048.1	19536.2	8364.19	6195.54	2628.72		2974.28			24525.5	20766.1	20250	17383.5	6633.45	6592.91					4213.8	22233.4	19466.5
A0AVF1	A0AVF1	IFT56_HUMAN	IFT56	Intraflagellar transport protein 56	53502.1	56740.3	43667.9	28661	20277.5	14774.4	19489.6	3654.07			59363.3	53571.1	45803.1	42189.5	31546.9	20413.3	12808.9	13247.9		7420.67	7807.44	52243.8	53955.9	52481.1	46982.7	30948.4	22360.3	12487.1	7883.03			4641.18	60764.2	54885.3	46264.4	42851.9	24874.8	24736.6	15192.2	7950.46	29433.5	4964.72		54864.1	45572.2
A0AVK6	A0AVK6	E2F8_HUMAN	E2F8	Transcription factor E2F8	4719.3	6319.45	1448.69								5499.48	5476.33	4473.57	2432.45								4413.42	6322.97	4589.91	3725.84								6547.23	5784.65	5003.75									4916.09	6185.36
A0AVT1	A0AVT1	UBA6_HUMAN	UBA6	Ubiquitin-like modifier-activating enzyme 6	619303	673048	695736	657625	601182	217584	57759.1	29789.2	39803.5	20479.8	598102	684440	577524	671788	695752	606372	168994	59751.4	44400.8	29113.5	22182	551029	669133	695493	738356	675786	664280	173850	52121.4	34612	33932.3	20934.4	603256	650850	634659	708472	555639	647201	149669	52425.6	38493.8	25290.4	45811.4	564901	618427
A0FGR8	A0FGR8	ESYT2_HUMAN	ESYT2	Extended synaptotagmin-2	163671	181230	160651	138863	120779	68718.7	14124.9	4921.7	32361.8	7873.19	163947	177694	152291	172873	161010	122522	54449.9	12817.3	8044.14	7380.81	9378.85	155075	177391	182503	203531	151898	132709	56251.4	11920.4	7820.4	6371.84	7892.87	167195	178830	171068	171650	124970	160291	47034.1	14303.6	6023.3	8621.16	6040.46	174015	156247
A0JLT2	A0JLT2	MED19_HUMAN	MED19	Mediator of RNA polymerase II transcription subunit 19	6656.66	5822.64	6967.36	6164.77	7182.67	8271.01	12577.4		6294.51	7002.24	8584.79	6853.13	8061.95	3797.86	6358.52	3386.48	7834.16	5189.41	3429.79		6900.62	5903.7	11524.9	6656.71	7355.38	3707.67	8242.51	13546.3	8702.41		4916.11	7362.71	10971.6	5822.58	7872.58	8760.37		6571.12		5092.75	8715.28	5999.69	4409.6	7434.8	7472.34
A0JNW5	A0JNW5	BLT3B_HUMAN	BLTP3B	Bridge-like lipid transfer protein family member 3B	414613	442670	458208	420342	468827	559451	349907	57710.9	158680		440810	464415	437641	480746	465445	466181	451896	264296	109516	27986		420596	460828	493131	545853	497169	497701	478314	267853	73642.1	182948		410335	428082	442171	486357	361700	549424	352257	278234	60178.1	26160.9		383923	407998
A0MZ66	A0MZ66	SHOT1_HUMAN	SHTN1	Shootin-1	283131	304797	305271	242306	195189	138230	124503	85841.5	176323	54562.9	273282	304611	251970	251152	268161	200486	111181	97370	68104.6	89802.2	75942.7	256716	300168	291184	301832	275389	247573	121188	80909.7	67232	79969.2	77636.1	258769	263078	257370	296354	226798	224740	87217.9	98364.8	90496.6	68647.2	103659	236254	269628
A0PJW6	A0PJW6	TM223_HUMAN	TMEM223	Transmembrane protein 223	63873.1	63029.4	69557.7	85362.2	87998.1	77641.1	28333	8301.39	11840.5	6797.02	45281.4	53658.4	62365.2	67852.7	63780.9	73951.1	68753.2	19278.4	9449.91	7241.81	2946.17	37767.4	66385.9	68507.5	67084.9	74808.2	99075.8	72642	23734.3	11542.5	7734.7	4634.88	42026.8	65151.3	66783.6	67342.6	72244.8	84338.9	51895.1	23600.2	12623.2	6414.43	3507.18	41419.4	64371.8
A0PJZ3	A0PJZ3	GXLT2_HUMAN	GXYLT2	Glucoside xylosyltransferase 2	5117.95	6153.34	5411.77	7348.61	5361.38	8364.04					7904.14	5559.92	6649.31	5390.63	4453.02	5402.48	5328.17					2745.96	9661.61	4249.04	5075.01	8140.86	6046.41	6200.49	4232.48				4649.97	3722.24	3877.3	4748.52	4396.02	6577.04	6347.68					2676.45	5157.65
A0PK00	A0PK00	T120B_HUMAN	TMEM120B	Transmembrane protein 120B	15475.4	12341.1	12131.8	13903.6	14963.1	10072.5	4847.15				12353.3	12499.5	11395.3	13133.7	12906.5	12071.9	9472.31	4491.28				13245.3	13163.7	12839.5	10164.2	15167.1	15270.2	8346.01					17716.4	14438.2	16735.4	17056.7	15803.8	11259.2	14052	7473.59				12817.6	13139.6
A1A4S6	A1A4S6	RHG10_HUMAN	ARHGAP10	Rho GTPase-activating protein 10	154148	192616	175092	158333	154491	81169.9					183631	171622	142686	177682	179377	142529	82916	74170				156231	188815	189197	211655	172221	164873	94971.4					185518	180629	180296	167414	124623	155018	96179	40992				165166	157960
A1L020	A1L020	MEX3A_HUMAN	MEX3A	RNA-binding protein MEX3A	10356.9	11354.2	10756.8	7159.4	4726.34	4160.16					9845.06	11684.5	8318.12	7077.31	6023.1	4067.58	1149.23					11206.4	11123.4	12913.6	12086.8	7326.36	4964.84	1015.54					10090.2	11838.4	10099.7	8343.94	5385.24	4483.67	1598.51	4597.84				12034.2	12340.7
A1L0T0	A1L0T0	HACL2_HUMAN	ILVBL	2-hydroxyacyl-CoA lyase 2	194691	199404	190790	189050	174050	143548	99040.5	25188.2	23969.1	21893.8	205427	204004	181561	201850	237161	206601	109678	72473.6	37270.1	21373.5	20119.6	183824	190742	191370	209963	190149	190736	98563	58502.5	27890.9	16989.6	17085.8	195750	174778	159847	194030	149223	265610	75973.6	49685	25260.7	16511.7	16372.4	174615	146466
A1L157	A1L157	TSN11_HUMAN	TSPAN11	Tetraspanin-11	7801.92		7477.95		8737	12032.5	12490.4	3666.89						6630.13	6262.61	6334.62	10117.4	10898.3	7855.13	6218.83							10092.5	6907.09	5915.97			3316.88	5141.6	5998.99				5550.38					4693.2	7134.18	5796.91
A1L170	A1L170	CA226_HUMAN	C1orf226	Uncharacterized protein C1orf226	23440.2	27492.7	23202.6	21698.4	26362.4	24210.4	13141.5		9566.15		33797.2	25596.4	24788.9	20695.1	22571	29778	21140.1	18508.5	14081.9	19202.4	4186.34	22765.2	25837.9	28558.7	24832.8	26026.8	26230.6	17454	17984.6	9156.62			27731.2	25712.6	21590.2	21401.7	24576.6	25537.3	20595.8	10573.2	8186.76			24593.8	24150.4
A1L390	A1L390	PKHG3_HUMAN	PLEKHG3	Pleckstrin homology domain-containing family G member 3	37591.4	39137	39568.3	25574.8	19192.5	15381.1	6699.25			2704.22	40289.2	41915.2	34538.7	29478.8	30297.1	18159.8	16855					33789.1	37923.7	41754.3	45117.1	26750.7	26577.1						40113.7	39463.5	40601	37641.6	26917.6	23152.3	15524.9					38783.2	38119.7
A1X283	A1X283	SPD2B_HUMAN	SH3PXD2B	SH3 and PX domain-containing protein 2B	68328.1	72309.3	73232.4	45397.3	25566	13352.8	13132.8	4283.43	5322.28		64390.9	77595	68211.6	68502.9	54865.6	28152.1	11909.3	7190.5	10436.4	3364		57035.7	73083.4	71705.4	73439.5	51311.7	30254.6	11693.9	7219.9	10307.2	6073.38		65366.1	65942.5	68018.4	67809.9	39358.6	29302.4	11855.2	10919.3	17104.8	10703.9		55349.4	69043
A1XBS5	A1XBS5	CBAR1_HUMAN	CIBAR1	CBY1-interacting BAR domain-containing protein 1	11428.1	12987.9	9331.51	6628.1	7320.7				2832.39		11124.4	11790.3	9773.59	9598.86	8192.47							10931.8	9529.64	12582.2	12809.9	9570.17	5705.98						12656.1	12117.6	9315.31	9430.24	6740.29		4287.69					9872.01	10230
A2A3K4	A2A3K4	PTPC1_HUMAN	PTPDC1	Protein tyrosine phosphatase domain-containing protein 1	7950.07	7417.42	6656.75	7825.16	5151.82						10049.8	8478.82	8753.41	5420.65	5886.52	4178.93					4425.87	6881.07	10935.8	8098.71	7548.24	5858.68							7490.24	7754.13	6548.44	6569.32	6804.18	4106.94					2788.6	7747.77	8483.46
A2A3N6	A2A3N6	PIPSL_HUMAN	PIPSL	Putative PIP5K1A and PSMD4-like protein	39655.2	47894.5	31936.2	50147.8	34959.6			11439.4		4962.53	75710.1	49869	24506.8	32848.5	45495.2	24424.6	22739.6	46165.2				66940.6	55411.4	82852.5	97547.4	46276.4	56276.5				5113.67		84807.3	65419.5	60956.6	67335.7	47855.4	61052.9		34797.6				56976.2	39877.8
A2AJT9	A2AJT9	BCLA3_HUMAN	BCLAF3	BCLAF1 and THRAP3 family member 3	24126.4	23763.3	25197.9	17314.3	20296.3	31335.4	16292	4565.79			20689.5	26517.2	25407.9	22672.5	29821.9	34694.5	22343.6		3737.83			21366	24296.9	15106.5	17804.5	16706.6	20623	15028		4609.98			28166.2	16018.3	16939.3	16280.5	21451.7	24778.5		7135.41	5267.49			21355.9	23688.3
A2RRD8	A2RRD8	ZN320_HUMAN	ZNF320	Zinc finger protein 320	64767.7	62527.6	56468.1		31382.8	15232.8					81174.4	60263.1	47400	53056.1	47847	26275	16201.4					69455.8	75326.6	80028.3	80067	43771	37088.9	23971.1					77054.9	71615.9	66265.9	60350.4	34050.9	33597.5						73945.1	66008.6
A2RRP1	A2RRP1	NBAS_HUMAN	NBAS	NBAS subunit of NRZ tethering complex	57400.5	62638.4	52619.9	34062.3	23098.9	11324.4	9954.31	4487.45		4124.81	59592.3	60992.2	52791.5	58207.7	37474.1	23361.6	11231.2	4106.71	6003.65		7039.45	57601.2	62194.2	61339	57917.1	39314.2	24184.1	10656.7	11064.9			1648.25	61694.3	57234	56379.1	52844.6	31312.4	25738.8	5591.09	9434.81			8754.12	57725.2	50832.3
A2RTX5	A2RTX5	SYTC2_HUMAN	TARS3	Threonine--tRNA ligase 2, cytoplasmic	43606	56715	52341.7	44586.7	41780.8	26724					57872.1	51588.8	48026	58933.9	48194.3	37442.4	28483.6					47806.6	59203.6	70539.3	57843.6	52067	53951.6	30988.3		32015.2			65210.3	45942.6	50416.2	59222.6	32567.6	29371.5	19154.1					59314.6	44946.4
A2RU67	A2RU67	F234B_HUMAN	FAM234B	Protein FAM234B	150832	190983	163871	192748	200793	262097	278094	183993	271533	274241	158340	179766	142729	173339	192280	197626	206801	238646	219570	252671	254222	146045	178864	171046	196482	177678	232024	223051	274640	249196	266115	245093	155888	162948	152334	174438	134523	219557	171237	175892	224507	209382	261588	136551	144478
A2RUB6	A2RUB6	CCD66_HUMAN	CCDC66	Coiled-coil domain-containing protein 66	4778.16	6823.97	4474.86		4712.32	6804.95					4301.72	5912.38	6705.68	5352.52	3716.92							5770.82	5267.53	7935.41	4723.06		4295.69						6286.96	6312.3		5674.24	3469.38	4559.96						5216.16	6103.48
A2RUC4	A2RUC4	TYW5_HUMAN	TYW5	tRNA wybutosine-synthesizing protein 5	42332.3	45901.6	44629.2	45549.2	48943.9	55339.4	35536.1	9143.21	18081.2		39455.7	45674.3	38470	38159.7	44730.7	47530.5	45164.5	27640.3	10843.8			38471.1	53876	43797.2	48354.6	51284.9	51272.2	49064	34783.6	8819.72	7373.6		44939	48246.6	39019.5	52048.4	40385	50728.4	45809.6	29015.7	9543.09			40544.8	43141.6
A2RUR9	A2RUR9	C144A_HUMAN	CCDC144A	Coiled-coil domain-containing protein 144A		81121		80855.3						92839.4	90362.1	88088.9	58068.5									63721.8	61218	76265.8	80712	72565.1	102877	91928.8	89698.1	68747.5		77164.5			56456.9		49478.9	73689	70534.6		66789.7		49590.3	63934.6	50857.3
A2RUS2	A2RUS2	DEND3_HUMAN	DENND3	DENN domain-containing protein 3	7981.64	7610	9722.07	8162.54	4907.44	6158.67	5987.13				8732.48	6555.56	5520.5	8593.72	6737.38	3406.75	5085.96		7173.53	6113.39		13072.2	8099.39	13448.7	7440.58	8660.22	4214.05			2899.3			12084.2	10467.6	7088.92	5470.75		4017.18						10258	8891.69
A2RUU4	A2RUU4	COLL1_HUMAN	CLPSL1	Colipase-like protein 1	4142.1	6214.91	6066.66	7751.4		11367.1	4870.87				5138.02	7736.48	7471.04	8344.99		9902.86	4956.59	4639.27				4447.37	8270.76	5592.21	5467.05	4116.84	8915.91	3221.65	2543.02				6664.68	3668.65	4721.9	7316.29		21977.5						5762.38	3310.36
A2VDF0	A2VDF0	FUCM_HUMAN	FUOM	Fucose mutarotase						6305.99	8324.08								5380.12		8117.53		5154.47							4308.5	5983.79		4046.16			1895.59				5810.31	4899.06	7601.34	6474.14				2100.52		5250.89
A2VDJ0	A2VDJ0	T131L_HUMAN	TMEM131L	Transmembrane protein 131-like	14261.3	19464.1	16035.9	11454.9	8760.83	10552.5	7927.02				11735.5	10585	14353.6	13538.9	12188.8	13114.4	6895.77					15361.5	12372.6	13357.9	12313.3	12443.4	19832.1	12827.7					17150.9	13214.4	13933.9	14895.2	11205.9	8914.58	11016.3					9495.85	9368.35
A3KMH1	A3KMH1	VWA8_HUMAN	VWA8	von Willebrand factor A domain-containing protein 8	131837	137134	121391	86212.4	57512.8	35629.2	62744.6	32080.1	57949.6	20599	137610	138537	113923	121408	95536.4	70612.7	27215.7	59555.9			23394	125315	135058	128867	133467	94029.9	78453.8	31922	62450.4	41968.4	41398.9	50528.8	135174	126711	119772	119222	70831.8	76665.4	42837.2	53120.9	42707	46531.7	31333.2	128629	115123
A3KN83	A3KN83	SBNO1_HUMAN	SBNO1	Protein strawberry notch homolog 1	135782	150265	140123	130097	124340	45063.4	10593.5	4925.98	5649.21		133969	152354	122129	140427	141309	129459	33842.6	6776.09	4714.83	6440.45	4648.17	120235	138449	146807	152683	132035	132945	32396.8	8491.33	7450.76	5566.58	3694.46	142200	133253	128718	135255	108940	142521	23425.1	4734.97	5378.07	3250.85	21031	123543	124812
A4D126	A4D126	ISPD_HUMAN	CRPPA	D-ribitol-5-phosphate cytidylyltransferase		13194.7	20020.2	17180.5	13364.5	29121	16029.7	14360.6	18231.1	11716.7	15503.2	16619.5	15885.1	16447	15494.2	19322	23304.6	16924	16705	13261.4	11775.6	20929.3	19964.5	12885.9	19638.1	18348.1	12281.2	13075	14147.7	18595.6	17382.5	12523.9	19610.1	14028.3	14912.1	14226.9	11700.8	19618	12487.4	13207.2	13675.7	11917.6	10402.6		15526.5
A4D1E9	A4D1E9	GTPBA_HUMAN	GTPBP10	GTP-binding protein 10	57107.2	68034.4	56447.6	26042.5	13347.4	31676.9	3969.1	7189.84		11110.3	65042.2	61720.2	52423.1	51839.9	26996.6	13637.6	24878.3	18681.1	2039.14	9528.59	2222.56	67035.6	67871	65927	60076.7	30318.2	13652.4	4299.76	2757.47				63535.1	52375	54996.3	55984.8	25024.3	17438.3		1657.85	7731.3			57664.5	52045.3
A4D1P6	A4D1P6	WDR91_HUMAN	WDR91	WD repeat-containing protein 91	52563.4	57856.9	52928.6	37893.1	23368.1	17129.4	10795.6	4581.35	2777.35		59383.2	52323.6	51353.8	49957.5	41512.6	23740.8	14661.7	9170.84	3455.21	7045.75	5473.07	55262	57201	60606.8	54450.7	40222.3	29791.2	10954.9	7459.24	9104.55	3954.45	10064.2	54495	55409.3	53446.4	54204.9	30594.3	27915.8	9794.24	9878.11	6756.27	4639.77	7129.62	56560.2	46849.2
A4D1U4	A4D1U4	DEN11_HUMAN	DENND11	DENN domain-containing protein 11	11551.2	14538.3	12533.5	12490.2	14905.1	12932.2	11183.5	2650.4	4311.15		13554.7	12355.6	10839.2	13102	13311.1	12958.4	13334.3	10875	5630.8			12705.8	13337.7	12409.3	14241.5	13947.3	13870.5	13062.1	11827.7	5226.93	3245.07	3584.63	15427.2	11663.1	11477.2	14860.3	9875.04	14160.7	10239.2	10688.4	4820.94	2419.9		11383.4	12197.1
A4D2B0	A4D2B0	MBLC1_HUMAN	MBLAC1	Metallo-beta-lactamase domain-containing protein 1		6776.88	8892.98	8165.37	7731.38	8980.85	6202.2	3458.57	7677.75	7927.27	7207.79			4871.97	6924.92	6484.37	6093.06	6917.69		5016.49	6072.34	7090.43		7747.27	8636.07	9474.92		7197.32	4264.08	5995.59	5336.76	6137.16			5613.9	6837.98	7077.15	9286.77	5669.55	3134.44	5106.2	5333.26	7920.56	9691.98
A4FU69	A4FU69	EFCB5_HUMAN	EFCAB5	EF-hand calcium-binding domain-containing protein 5	11500.1	14384.6	14658.3		6669.68						11383.6	15591.6	7695.69	13764	12320.4	6218.64						11144	10762.8	15808.6	16272.1	8535.55	10010						17471	13613	10192.8	16541.3	5880.62	29153.5	8066.72					19838.2	10965.1
A5A3E0	A5A3E0	POTEF_HUMAN	POTEF	POTE ankyrin domain family member F	225127	299400	234946	188359	213795	282891	252956	202144	234671	197013	242130	236034	283637	221555	249955	225541	301509	287720	216304	199911	129920	257370	123272	214684	226135	189077	213249	262337	365406	152728	224733	86979.7	196019	173868	207958	236188	237433	219579	221631	221257	230793	159727	98531.8	200974	134965
A5D8V6	A5D8V6	VP37C_HUMAN	VPS37C	Vacuolar protein sorting-associated protein 37C	44365.7	44174.4	49325.7	38050.1	28013.7	18180.8	15012.7	4077.87	9969.98	10165.5	47842.1	47643.1	41384.1	46675.3	36630.4	24860.4	14209.3	9834.52	8206.54	5764.29	7727.96	52970	52244.8	48095.2	55386.7	40054	31367.3	15093	11024.3	7610.88	6602.82	7877.57	51731.4	51123.9	48295	50199.3	25465.5	31698.9	11794	7426.77	4943.27	6005.48	5548.97	43255.4	47874.3
A5PLL7	A5PLL7	PDES1_HUMAN	PEDS1	Plasmanylethanolamine desaturase 1	37504.1	43509.3	43261.3	39243.7	49119	47205.2	42566.9	26910	41578.3	45960.2	42648.9	37452.9	30859.8	39452.5	40074.3	36298.9	34431.3	35776.4	36112.3	29995.6	36683.3	39716.4	36411.2	43358.2	43567.7	35721	39886.6	35448.8	41955.6	41355.4	39832.6	37851.8	40464.2	27159.5	28750	40086.8	31868.9	39927.2	26077.1	34170	29639.8	33756.7	24845.4	29435.8	27043
A5PLN9	A5PLN9	TPC13_HUMAN	TRAPPC13	Trafficking protein particle complex subunit 13	37576.5	39357.2	33423.7	34290.1	25569.7	10855.1			10633.7		29714.8	35266.7	44557.3	31719.2	32117	26874.9	12000					34280.1	33592.3	30056.1	32296.8	35648.5	23709.3	10424.1	7918.8				23333.2	40406.8	37150.9	33851.6	31697.2	24057.8	9920.35	3809.66				31028.1	36354.5
A5YKK6	A5YKK6	CNOT1_HUMAN	CNOT1	CCR4-NOT transcription complex subunit 1	307481	334852	311678	255118	194480	65726.2	24223	14670.5	21872.8	22501.1	326945	329370	284611	315210	286827	191795	48653	23985.5	16161	13220.2	21535.9	300379	342907	344998	360054	272853	213333	53251.5	18013.1	15467.9	10358.6	24771.6	346425	335735	300523	327634	217955	234510	37203.6	19457.8	16503.7	9021.07	52611.3	320670	294616
A6H8Y1	A6H8Y1	BDP1_HUMAN	BDP1	Transcription factor TFIIIB component B'' homolog	132426	123726	157769	112298	118953	233471	256267	26598.3	19602.1		149158	136947	111122	118632	133142	86591.8	125311	124669	32537.5	48382.1	8206.82	108182	116418	100664	94652.8	107531	103678	92614.5	101574	27001	48456.5	31387.7	117080	89495.9	96665.2	86063.2	102439	160648	93101.7	111001	30757.6		2032.43	89529.6	95997.4
A6NC98	A6NC98	CC88B_HUMAN	CCDC88B	Coiled-coil domain-containing protein 88B	17177.2	37288.7	36675.5	25084.4	35776.5	32282.9	23651.2	8480.81	9893.21		35716.3	30698.6	26237.5	33250.3	28145.3	31539.1	17036.9	17450.6	12887.6	5776.33		26984.4	31277.2	33940.5	27272.7	32746	27194.5	27705.8	18476.5	9268.8	4442.83	1390.22	25376	28433.3	31237.2	21370	30044.8	30516.6	13508.9	20701.5	9087.48			29457.6	30331.3
A6NCE7	A6NCE7	MP3B2_HUMAN	MAP1LC3B2	Microtubule-associated proteins 1A/1B light chain 3 beta 2	82629.2	90608.1	96560.1	86723.2	91561.6	115030	54309.4	10397.1	10399.8	7722.26	101011	108215	85992.9	101735	110863	114238	98936.1	41126.9	16031.8	9903.64	11893.9	82169.9	85378.6	89835.7	103144	77675.2	115574	55646.2	38089.1	14181.4	8844.13	10562.5	102348	84134.5	73414	90620.2	59881.8	171292	52930.8	27008.3	7453.9	10890.5	6643.51	80852.4	69249.3
A6ND36	A6ND36	FA83G_HUMAN	FAM83G	Protein FAM83G	146660	145798	132475	114917	103067	88918.9		98530.6			145635	128090	151175	104404	82241.1	89005	35382.8		109841			120251	116183	90997.1	77658.9	90891.1	78115.1						128723	121436	100234	111028	89409	69438.5	35495.4	121062	94679.8			134559	94294.6
A6NDB9	A6NDB9	PALM3_HUMAN	PALM3	Paralemmin-3	16582	22128.8	19389.1	18476	20055.8	24699.2	22281.4	13198.3	23788.3	23951.8	19477.6	18730.7	18896.8	16268.3	19375.8	19575.9	21208	21814.1	17912.6	14792.3	19174.8	17911.8	17434.4	13166.9	17270.3	14979	17465.8	21732.1	22727.1	22161.2	23120.5	24700.6	15755	17538.7	15140.6	20558.2	18718.8	23132.4	17337.9	16958.7	20374.5	19273.5	18725.9	17053.4	17088.7
A6NDG6	A6NDG6	PGP_HUMAN	PGP	Glycerol-3-phosphate phosphatase	151576	162879	155359	169157	206180	226828	273607	161086	213296	97896.1	139569	163544	164203	161375	168534	200206	240855	277746	232034	207542	78987.8	123713	144650	141472	151219	158648	160046	212795	268280	222358	205380	79333.1	116271	141738	122868	146972	140768	174254	170901	213050	244872	209550	97849.5	122917	127561
A6NDU8	A6NDU8	RIMC1_HUMAN	RIMOC1	RAB7A-interacting MON1-CCZ1 complex subunit 1	34361.7	47184.5	44260.3	36902.5	25576.1	11276.8	3611.39	2750.18	2228.11		38118.9	50984.4	37472.2	47373.7	46952.8	26567.5	5770.56		2135.89	2728.69		30022.2	45778.4	43458.6	50411.6	38582.5	27116.9	4487.41	3182.62	2001.41	2773.16		45098.7	43971.3	44785	44545.2	27918.5	47914.7	4706.03	2229.08	2861.5	3227.92		39481.2	40082.7
A6NEC2	A6NEC2	PSAL_HUMAN	NPEPPSL1	Puromycin-sensitive aminopeptidase-like protein			137347			253274		107715		70154.6						198745				98182.2	66103.1						185950						158067								151632	97269.1
A6NED2	A6NED2	RCCD1_HUMAN	RCCD1	RCC1 domain-containing protein 1	65687.4	72565.7	64790	63572.3	64887.4	72904.4	36950.9	15905.2	14196.4	11892.2	63757.7	66772.5	59388.3	58902.7	69285.4	67955.1	57064	29276.4	12602.7	12112.4	8912.22	69603.4	68645.4	75369.7	79897.3	73005.4	82254.9	65644.4	29828.8	18350.9	18964.7	10832	63850.3	66195.4	63556	68269.1	59456	83892.2	56424.6	31927.4	17598.9	10081.8	11136.6	66289.6	67680.7
A6NEE1	A6NEE1	PLHD1_HUMAN	PLEKHD1	Pleckstrin homology domain-containing family D member 1		10661.7	9684.75	13955.2	8915.59	19557.2	17849.7	11008.5	11343	3517.03	14993					12594.9		17649.4	13179.6	6950.36						14856.8		16308.3	20219.6	9158.93	8744.59							16741.9	17597.5	17543.6	12409.5	8288.02	4611.64	19760.5
A6NES4	A6NES4	MRO2A_HUMAN	MROH2A	Maestro heat-like repeat-containing protein family member 2A	651258	659244	610766	649029	591495	339037		24975.5			753087	712860	652796	698043	696533	624540				45454.7		705129	636110	689799	701539	635630	567547	269018			33884.7	24128.6	707496	626615	610107	668303	512978	634335		41180.8	42820.8	21420	75140.2	693637	655166
A6NFE2	A6NFE2	SMCO2_HUMAN	SMCO2	Single-pass membrane and coiled-coil domain-containing protein 2	244364	288382	263199	332098	392297	502908	529229	164603	269155	175999	337794	367716	307135	400010	337512	371305	448157	429323	323586	284232	405895	232554	243661	284521	308756	284220	380138	299629	273847	244379	365908	160972	289782	260886	207264	249403	189511	383919	216422	134432	287500	242428	102612	259445	156658
A6NFI3	A6NFI3	ZN316_HUMAN	ZNF316	Zinc finger protein 316	13104.4	12627.3	10833	8263.3	6333.6	3780.34					11242.3	10404.5	14529.7	12541.4	12782.3	7021.48	3165.02		2129.02			9485.31	13067.7	11470.4	13530.1	9466.6	6344.13	3952.74					14848.6	10535	12506.5	10015.7	8977.71	5605.43	2049.06					11916	10460.4
A6NFN3	A6NFN3	RFOX3_HUMAN	RBFOX3	RNA binding protein fox-1 homolog 3	40821.2	40368.6	41941.4	25651.9	23815.1	25361.4	15526.4	5157.17			46547.5	39803.9	47434.6	51393.1	38686.7	36284.9	24077.8	12961.5	6002.23	4441.72	4126.39	43992.5	30329.4	39595.8	44818.6	27759.6	24427.6	17339.8	6996.21	7890.06	2529.49	2008.21	45967	27461.8	24438	26692.5	18656.6	42513.4	7306.59	9382.53		3068.15		38898.1	24905.8
A6NFQ2	A6NFQ2	TCAF2_HUMAN	TCAF2	TRPM8 channel-associated factor 2	33078	32766.7	27685.4	17488.7	9913.68	8586					34303.1	32587	30883.9	31971.7	19140.6	14165.7						32462.8	28754.9	31639.4	34150.9	16503.6	12513.3						30353.3	25136	30101.3	27029.8	12453.4	14963.8	4008.81					24347.9	23796.6
A6NFY7	A6NFY7	SDHF1_HUMAN	SDHAF1	Succinate dehydrogenase assembly factor 1, mitochondrial	7798.52	11094.3		11020.2	5261.65	7452.1																						9966.65																14877.9
A6NHL2	A6NHL2	TBAL3_HUMAN	TUBAL3	Tubulin alpha chain-like 3	9584.81	6234.57	5507.38	10938.5	8440.43	11246.6	22384.9	7993.83	12033.4	7347.5	8611.8	6377.26	10567.5	8241.97	7553.97	6151.46	13212.4	6690.14	5117.52	5571.99	6504.65	21064.3	10087.7	6594.29	7328.54	5654.17	5378.71	5147.59	12513.1	4479.05	3326.65	2788.44	17381.3	4029.85		5795.07	4425.79	6830.68	8007.87	7769.37	7379.53	3588.35	3057.21	11483.4	5267.45
A6NHN0	A6NHN0	OTOL1_HUMAN	OTOL1	Otolin-1	15920.9	18154.6	15595.8	20581.7	19164.5	18615.2	40116.6	27538.1	44378.6	37661			18484.5	17256.4	19478.5	15430.3	26195.4	28240.9	31236.8	23374.8	25503.1	5257.14	17148.3	16282.1	17695	16650.4	15683.1	29393.9	49031.2	24874	49090.5	34137.9	6294.74	16480.8	14422.7	18198.7	15171.7		24877	30027.5	37940.9	39920.2	27606.9	4590.24	17642.4
A6NHQ2	A6NHQ2	FBLL1_HUMAN	FBLL1	rRNA/tRNA 2'-O-methyltransferase fibrillarin-like protein 1	296100	390585	334972	373282	373400	397916	330255	57265.6	112869	55472.6	413568	368967	215031	293299	372191	335588	319481	219366	77747	49149.5	52655.4	351274	357018	359721	436002	382334	459270	324441	318614	121659	85123.6	51533.3	433482	375140	345172	365999	231969	400373	227505	161690	108479	54689.6	39902	368160	324954
A6NHR9	A6NHR9	SMHD1_HUMAN	SMCHD1	Structural maintenance of chromosomes flexible hinge domain-containing protein 1	93753.9	100279	73872.9	32253.9	15649.2	49221.8	25074	15489.8	11260.4	49050.2	104134	96323.8	89123	80491.8	35893.3	20356.9	42066.3	48035.7	51478.2	10867.1	74257.4	95958.1	96067.1	95643.6	83046.6	33954.8	18389.1	44384.3	33589	14350.9	16310.7		102858	86814.3	84223.6	69767.6	28381.4	14888.2	12351.6	36181.6	10362.1	18128.8		89879.6	83607.7
A6NHX0	A6NHX0	CAST2_HUMAN	CASTOR2	Cytosolic arginine sensor for mTORC1 subunit 2	13550.9	15466.8	14287.8	13451.9	16215.3	18102.9	17483.9	7916.03	8582.2		14965.6	13641.1	13424.3	16342.7	16053.5	18952.2	16278.2	21236.7	15803.6	9440.67	5425.76	10205.1	13790.2	8358.97	14034	10376.3	19223.9	13648	15502.6	10342.1	3924.59		15022.9	12026	11541.4	12677.5	10491.6	17307.7	13684.5	12375.7	6937.4	4069.72	2148.63	12214.4	10013.2
A6NI28	A6NI28	RHG42_HUMAN	ARHGAP42	Rho GTPase-activating protein 42	2561.3	2950.61	2235.96	2381.41	2277.96						2804.16	2300.32	3014.6	3346.08	2661.48	1770.46						2134.79	3441.71	3320.2	2458.66	2932.91	1884.02						2936.14	2916.37	2265.46	2924.47	2053.54	1538.53						1751.58	1779.85
A6NI72	A6NI72	NCF1B_HUMAN	NCF1B	Putative neutrophil cytosol factor 1B	764364	821878	651365	635330	636528	1150000	1110000	450548	557799	418220	579172	625378	481643	777766	864446	908841	856547	751669	646037	484006	294693	671814	815304	649263	825643	704991	992620	955722	708188	697725	569791	321228	775416	892746	907529	866536	767606	1110000	801112	462156	665354	319243	300666	829430	561696
A6NIH7	A6NIH7	U119B_HUMAN	UNC119B	Protein unc-119 homolog B	774226	826306	839980	860137	791941	863143	632863	422279	525474	390261	882932	761736	819431	854674	1140000	853566	890565	755463	570163	448738	427846	919558	886677	1020000	906305	905649	915754	905116	798473	710672	552255	306842	966913	1070000	853057	870064	806492	936380	749163	679841	690463	493572	197957	934155	990140
A6NJ78	A6NJ78	MET15_HUMAN	METTL15	12S rRNA N4-methylcytidine (m4C) methyltransferase	30180.2	28765.5	25828.1	13443.7	5256.95	3865.01					30153.3	30029.6	23641.9	24322	13456.2	4730.52	7125.45					32556.4	34698.9	28778	31497.8	15223.2	9850.73		3424.36				31025	26593.9	30582	26650.4	11980.2	8486.47	4210.69					28894.6	29072.1
A6NK58	A6NK58	LIPT2_HUMAN	LIPT2	Octanoyl-[acyl-carrier-protein]:protein N-octanoyltransferase LIPT2, mitochondrial	2705.81	3141.22	3497.23	3207.77	2907.23	4952.72	5170.01	1097.29			3502.62	3765.19	3121.55	3106.78	5117.35	4824.44	4426.05	3373.79	2223.98	1210.01		4031.54	3137.75	4259.83	4780.5	4224.61	4978.23	4918.91	3797.56	1981.13	2191.62	554.497	3923.13	3155.48	2983.3	4246.29	3169.36	5723.69	4673.06	3713.94	1950.03			3649.67	3216.83
A6NKD9	A6NKD9	CC85C_HUMAN	CCDC85C	Coiled-coil domain-containing protein 85C	8992.79	9488.06	7941.84	5747.58	6520.79	3668.54				1804.91	8735.63	11600.8	8558.62	7872.84	6610.78	7181.6			1466.1		6016.18	8795.44	8926.98	10827.6	9142.76	7342.35	5730.43	3612.37			1846.23	1377.84	9926.65	11174.7	10491.5	7586.96	5490.07	5643.56	2658.48				3041.19	10880.2	7622.94
A6NKF1	A6NKF1	SAC31_HUMAN	SAC3D1	SAC3 domain-containing protein 1	27973.7	31987.2	30845.9	23996.8	14930.2	5786.67					28913.9	31703.9	29567.1	27110.8	22193.6	14687	4703.69	2014.6				23271	28145.8	27678.4	29792.3	18749.4	15541.7	4550.59	3018.01		1227.9	908.093	23758.7	22659.1	27096.9	26963.3	15613.1	15735.4			2003.68			28592.1	24560.1
A6NKG5	A6NKG5	RTL1_HUMAN	RTL1	Retrotransposon-like protein 1	13999.2	18299.7	13751.3	14565.3	9070.67	12171.3					18538	20747.5	14793.7	16090.1	13450.1	8962.84				529.835		8743.39	19295.3	15843.6	11915.3	13497.7	11637.5	6692.34					18755.3	22015.8	19415.6	19955.4	9899.12	14065.7						20181.6	13486.2
A6NKT7	A6NKT7	RGPD3_HUMAN	RGPD3	RanBP2-like and GRIP domain-containing protein 3	44915.3	34754.2	39457.4	20410.4	14826.8	20624.4	8803.64	4526.71		16460.6	52745.1	49331.4	40519.7	37753.7	18074.3	10150.6	10826.5	11384.2			13333.7	47187.3	41395.7	52003.6	31262.6	22811.4	12079	14935.9	9276.8		8672.29	14300.8	54417.2	54015	52466.7	27705.6	15640.8	9309.44	15613.1	10979.5	6473.8	5768.42	18747.3	61791.5	34242.8
A6NMK7	A6NMK7	CPS4L_HUMAN	CPSF4L	Putative cleavage and polyadenylation specificity factor subunit 4-like protein	66016.9	94580.1	89433.5	90835.7	113217	117845	34933		3204.43		67666.1	82803.1	63505.4	83857.6	83804	106986	94487.9	24059.2	5321.75	3497.1		60263.4	79350.7	86406.9	96275.9	79731.1	116974	89865.2	20413.7		4432.27		70515.9	75165.6	85219.2	69713	65665.6	101123	68769.3	24299.2			1205.19	64596.8	59019.5
A6NMY6	A6NMY6	AXA2L_HUMAN	ANXA2P2	Putative annexin A2-like protein	634607	537343	623688	619814	626693	599164	141067	52296.3	56376.4	43099.5	422792	453062	734171	654792	585175	655188	836708	104574	53071.6	34313.2	28416.2	468927	388218	345102	344607	504537	425890	721518	95076.1	69316.8	54350.4	26708.4	227880	346073	311007	292378	623771	377626	898169	152763	48478.2	34640.5	25170.3	260534	367240
A6NN14	A6NN14	ZN729_HUMAN	ZNF729	Zinc finger protein 729	46841.9	51054.5	57128.6	36726.4	32305	27297	3546.77	1392.07			59213.6	48548.1	44462.8	49961	46995.5	27817.3	19366.9	2949.27				49671.6	50621.4	52900.6	63125.6	40069.9	30779.2	14870.8	4023.93	2006.59			57521.9	47007.9	46712.7	42327.2	24312.2	29356.8	14199		2498.49			61864.1	39915.8
A6NNY8	A6NNY8	UBP27_HUMAN	USP27X	Ubiquitin carboxyl-terminal hydrolase 27	3060.46	2300.36	3893.66	2130.53	1543.99	4132.1	1923.91				3142.81	2122.19		2610.63			2876.28	1959.98				2312.07	2001.96		2997.09	3289.42	4044.63	2188.54					2263.72	2494.15	3163.77		1314.27	3291.85	1639.64	1822.47				2278.59	2451.77
A6QL63	A6QL63	ABTB3_HUMAN	ABTB3	Ankyrin repeat and BTB/POZ domain-containing protein 3	19243.6	21927.2	23173.8	20363.5	14952.9						29059.8	17948.4		19786.7	21052.4	13400.7						21336.8	22855	21810	25100.3	16824.1	17019.1						30412.8	20904	21026.2	21387.4		11184.1						21675.8	19182.2
A6QL64	A6QL64	AN36A_HUMAN	ANKRD36	Ankyrin repeat domain-containing protein 36A	14108.3	20827.2	15648.7	14722.5	19570.8	13493.1	5948.53				23147.2	22530.5	11796.4	16738.3	18150.5	16204.8	9165.69	4026.54	923.936			24542.9	22836.4	27305.5	28146	16738.8	28423.4	9370.66	6708.93				27918.5	28941.8	29165.6	32736.2	13810.8	33707.1	7058.74	3857.93	1504.52			33182.9	21657.9
A7E2V4	A7E2V4	ZSWM8_HUMAN	ZSWIM8	Zinc finger SWIM domain-containing protein 8	109520	131167	98635.9	67546.6	66552.5	25345.9	68763.2	36435.7	46398.9	49287	122970	134413	113082	119766	86912	46704.3	83586.1	77911.5	53427.5	44176	54868.8	119036	134512	135811	117518	82783.8	49816.2	87743.3	61560.3	65139.1	42870.1	47645	125401	116462	105695	101461	58074	79009.2	80083.3	52902.5	51714.4	52919.9	52730.1	128769	103211
A7E2Y1	A7E2Y1	MYH7B_HUMAN	MYH7B	Myosin-7B	48064	35112.9	51833.4	51345	49486.4	69726.8	27820.2		20810.1	9060.82	54431.3	45437.1	48419.6	48584.4	55432.4	64372.7	49587.5	23783.9	9715.23		7855.96	56631.1	40409.4	29810.6	32613.4	38366.8	50040.6	29322.8	23919.5	14806.5	13209.4		54443.1	28089	36327.4	40784.5	42342.9	44844.8	33367	18257.5	12605.6			41639.9	43956.1
A7KAX9	A7KAX9	RHG32_HUMAN	ARHGAP32	Rho GTPase-activating protein 32	28229.4	32846.5	28780.1	23912.2	20331.2	21080	11069.8				30668.8	30764.9	27439.4	30844.5	24811.9	17749.6	18736	14851.6				30882.2	30272	34618.7	29044.4	22091.1	20829.3	18041.7	10490.5				33763.7	32034.2	27314.8	25174.2	22014.8	18750.4	15097.3	12740.6	9485.84			32079.1	28423.4
A8CG34	A8CG34	P121C_HUMAN	POM121C	Nuclear envelope pore membrane protein POM 121C	94011.3	101825	91661.4	79734.5	80177.4	65671.4	30255.1	24463.5	31492.7	47991.7	101772	98117.6	81257.8	92175.6	88764.1	78983.4	46044.5	24864.7	25114.1	26973	31349.8	92685.6	108740	97425.9	109497	84916.1	81955.3	40886.7	27887.1	26518.8	29978.2	33863.1	112903	98335.4	93298.6	96170.1	72507.4	95729.5	40274.4	26046.8	22261.6	38070.1	27991.2	108415	88253.7
A8K0Z3	A8K0Z3	WASH1_HUMAN	WASHC1	WASH complex subunit 1	114194	105900	94506.5	72814	49003.4	29978.4	30930	50478.5	69715	60011	135748	110931	62643	83833.6	67862.4	56089.5	26849.2	26502.6	30093	51477.9	42878.6	135456	124320	129494	113654	60139.1	58840.4	31675	38687.9	47241.5	48049.6	43052.4	138774	93723.4	107149	85442.2	49678	59789.4	29649.9	46416.1	40363.1	51480.4	39027.3	96880.8	89351.5
A8K855	A8K855	EFCB7_HUMAN	EFCAB7	EF-hand calcium-binding domain-containing protein 7	5571.42	7488.8	4537.32	3388.88	2299.37			1051.23			4429.91	7112.8	4273.19	4731.18	3722.48	1512.85						4008.5	4449.73	6283.14	5026.87	2493.53	1547.19						7514.53	4166.13	3501.52	3124.18	1730.38							3544.72	4826.75
A8K8P3	A8K8P3	SFI1_HUMAN	SFI1	Protein SFI1 homolog	84734.5	82034	78666	74910.8	60770	21577.5	5089.21	3212.22	4918.96		99490.1	92222	74986.7	74491.1	82655.9	66715.7	20076.6	5025.67				93273.7	83467.5	73820.4	83605.8	80791.2	79962.2	14219.6		2407.06			115521	90678.9	94203	86410.6	77844	70736.2	17530.1					110049	94454.5
A8MPP1	A8MPP1	D11L8_HUMAN	DDX11L8	Putative ATP-dependent RNA helicase DDX11-like protein 8	25888.9	25688.5	24070.1	28812.5	12720.1						34667.5	21834.1	14452.4	22395.9								31852.8	8997.02	20807	23599.9	22671.7	17024.7						25517.1	24576.8	21241.3	24843.4	11758.8	14586.6						20389.8	26708
A8MT19	A8MT19	RHN2P_HUMAN	RHPN2P1	Putative rhophilin-2-like protein RHPN2P1	17858.2	19393	13449.6	12189.4	8428.88		3591.91		1620.88		17498.7	19585.2	16310.9	14560.7	15110.8	8310.74	3852.35					12924	12939.8	20432.7	14537.9	14325.6	7989.47	4412.17					15420.4	14585.7	15247.1	15537.9	12470.7	12631.7	2968.06					14974.5	17828.2
A8MT69	A8MT69	CENPX_HUMAN	CENPX	Centromere protein X	13495.9	14933.3	14221.6	14184.8	13359.3	15864.2	29874.1	11958	17425.7	14115.9	10629	11724.3	22278.4	13841.7	14131.4	16450.4	14914.5	27432.1	19483.3	13675.8	12243.1	12262	14269.6	14788.6	12636.3	13238	14982.2	19816.1	20141.1	17519.7	15527.4	13650.9	11639.1	12082.3	17703.4	13482.7	14248.1	18312	23088.7	23231.2	21220.8	13336.8	18121.1		14202.1
A8MTY0	A8MTY0	ZN724_HUMAN	ZNF724	Zinc finger protein 724	62586.3	76710.2	75497.4	75262.8	90868.4	83900.7	40412	14704.8	18184.4	25277.3	78318.5	83996	45403.1	76344.9	79580.1	84337	55461	25785.2	18768.1	15579.6	17551.7	62182.2	76870.9	84457.9	90954.1	73539.4	104776	54419.4	34192.2	19695.5	18888.2	19955.5	78271.6	84447.2	83170.1	101157	39256	99133.9	25925.6	17827.4	18124.4	21139.2	12776.8	78475.8	62693
A8MVJ9	A8MVJ9	HPF1L_HUMAN		Putative histone PARylation factor 1-like	21741	18538.5	13255.5		3995.1						17602.6	18013.9	16000.6	13917.4	7777.52							15428.7	17730.3		15716.1	6650.61							14488.1	15571.5					2548.03		1209.28
A8MVW0	A8MVW0	F1712_HUMAN	FAM171A2	Protein FAM171A2	55501.3	68862.9	52243.6	63373	54058.7	34311.5	19402.7	15299	18266.2	7143.9	62274.7	54679.7	51220	34504.7	65993.2	61830.9	26649	24697	14712.9	12650.7	6313.53	70946.9	49247.1	64951.4	63719.6	62888	54082.1	40181.9	45712	21414.8	14911.2	9415.29	86385.7	39072.8	47992.7	49173.6	66220.2	39813.9	35142.4	46282.2	18927.9	9191.52	6769.51	34623.7	64921.3
A8MW92	A8MW92	P20L1_HUMAN	PHF20L1	PHD finger protein 20-like protein 1	56270.3	60212.2	48091.3	41045.7	52265.8	93372.2	114331	45099.7	74244		69167.8	72216	54193.7	47076.9	42806.5	60840.1	61536.9	60742.6	70945.2	46785.9	11443.9	66500.9	69500.9	64955.7	47373.7	29631.5	65029.8	43941.8	50816.1	60919.7	43660	14972.9	70873.4	64827.5	66071.7	52665	31160.3	47480.8	41877.7	64577.1	52665.9	34071.2	19566	68487.5	63079.6
A8MWD9	A8MWD9	RUXGL_HUMAN	SNRPGP15	Putative small nuclear ribonucleoprotein G-like protein 15	575595	619291	676147	681894	694748	820469	889471	342160	481722	667726	1080000	678920	762014	869948	729400	817338	932901	771404	419098	339129	593946	683811	819845	843599	779919	912892	1030000	934322	895009	560153	536541	685287	827766	562762	502922	460468	702360	598256	1020000	663167	497981	412645	400349	629588	741820
A8MWX3	A8MWX3	WASH4_HUMAN	WASH4P	Putative WAS protein family homolog 4	81296.5	97210.4	86443.8	73061.8	51163.1	22120.9	11520.7				90380.4	80223.1	63543.6	72552.2	57531.1	39119.7	15856	11944.5				81553.6	84285	90360.3	99645.4	70017.5	45857.6	14951.3	10338.4	6147.35	9435.62		84918	75751	73985.9	70644.9	40720.1	38126.1	9801.07	6022.65			6238.5	83200.2	74240.8
A8MXV4	A8MXV4	NUD19_HUMAN	NUDT19	Acyl-coenzyme A diphosphatase NUDT19	1170000	1330000	1260000	1150000	1210000	1500000	811810	531786	420334	93490.2	1180000	1390000	1270000	1330000	1450000	1460000	1310000	320322	756952	240054	91270.6	1220000	1390000	1220000	1170000	1210000	1430000	1140000	622669	759806	223016	61318.6	1460000	1200000	1210000	1310000	1100000	1580000	929011	779039	967418	277099	68204	1200000	1100000
A8MZA4	A8MZA4	GG6L6_HUMAN	GOLGA6L6	Golgin subfamily A member 6-like protein 6	45529.9	76518.4	53222.8	63284.5	73829.1	82132.6	69351.7		59707	43683	62583.5	66248.9	56835.9	63762.9	68394.7	72273.8	78354.8	81847.9	67847.8	62010.2	60463.4	58198	53481.5	68025	66835.1	60496.8	75401.3	65561.5	70753.7	67787.6	63709.5	42722.5	63165	54083.3	57239.1	57729.8	54856.4	64042.3	52413.4	50728.9	65964.8	51534.1	61806.6	54722.9	51237.4
A9UHW6	A9UHW6	MI4GD_HUMAN	MIF4GD	MIF4G domain-containing protein	14858	16230.2	16741.6	17581.5	17143.5	15771.8	8365.44		2209.91		16315.7	18872.5	18346	18983.9	18130.3	21171.3	12641.6	8382.76	2245.61	2318.74		14279.8	18639.1	16777.2	17717.1	19364.8	17867	13482.1	4957.33				16726	15003.8	11391.8	15840.6	12458.1	19208.5	8609.87	4545.65	1648.44			12966.4	11188.3
B0I1T2	B0I1T2	MYO1G_HUMAN	MYO1G	Unconventional myosin-Ig	8982.19	9630.71	7584.12	7944.77	6057.25	3586.33					8444.55	7168.52	9400.17	7904.91	7414.93	4138.29		1796.94				5025.76	9444.93	8385.44	10783.7	6612.28	4099.97						6323.52	8301.88	6659.85	9647.05	5899.43	6277.95	2322.79					6487.98	6116.58
B1AJZ9	B1AJZ9	FHAD1_HUMAN	FHAD1	Forkhead-associated domain-containing protein 1	49528.6	62701.4	66505.6	54962	83109.6	110551	37392.2	12858.6	7124.72		62866.9	104985	71423.2	70551.1	82966.8	79275.8	50646	58787.4	14883.9	6819.05		49900.9	96423.9	53452.4	69681	72095.8	87082.7	46083.7	20292.3	20110.4	6028.9		88393.9	73786.3	46002.2	36805.2	35543.7	113746	61250.4	44632.1	31356.5	2620.82		65588	71066.9
B2RTY4	B2RTY4	MYO9A_HUMAN	MYO9A	Unconventional myosin-IXa	39658.6	47680	41275.3	35455.6	34766.3	24559.7	14984				47317.9	45834.9	34403.5	41767.8	39236.1	35671.3	25191.6	14607.5				38348.6	48010.4	44674.2	49494.7	35094.5	40794.5	20067.1	13025.4		2761.62		49767.2	42159.6	40709.2	37609.3	29417.1	41210.3	22649.7	11956.6	14651.4			40402.5	32787.3
B5ME19	B5ME19	EIFCL_HUMAN	EIF3CL	Eukaryotic translation initiation factor 3 subunit C-like protein															109841																							131049
B7ZAP0	B7ZAP0	RBG10_HUMAN	RABGAP1L	Rab GTPase-activating protein 1-like, isoform 10	37174.1	38507.6	42657.1	40081.2	32949.8	17901.4	6574.47	2879.45	3170.63		36237.4	39134.7	31921.2	39753.7	38712.4	30616.5	16074.3	8160				31453.8	38591.3	38135.1	40423.4	37478.2	35650.3	15937.7	5969.34	4150.55			35251.3	35701.6	34813.6	37123	33688.4	32451.7	12738.1	3960.67	3346.2	3601.26	3746.14	32752	32629.8
B7ZAQ6	B7ZAQ6	GPHRA_HUMAN	GPR89A	Golgi pH regulator A	38724.5	42545.2	40693.4	35071.3	39169.6	40155.5	11006.9				42346.3	41546.8	37621.9	41889.5	47968.8	43038	29313	8477.61				41185.3	38905.8	41497.1	46340.4	40178.2	48764.9	28991.8	7620.54				48372.1	38554.8	35156	41325.6	30687.1	50196.8	21328.3	6800.42	3747.98			38682.8	33060.4
C4AMC7	C4AMC7	WASH3_HUMAN	WASH3P	Putative WAS protein family homolog 3	84760.9	95221.2	80636.9	67615.1	51532.6	22771.1	14600.9	4683.76	24020.6	19092.9	85797.7	96955.3	71808.5	85450.9	62097.7	45221.5	22760	19043.2	22481.1	25864.8	22277.3	69129.1	79843.3	85020.9	93421.5	60144	50742.2	23208.3	26123.1	16608.8	29920.5	28226.8	89036.3	74505.9	74976	67905.4	52375.7	40615.6	13723.3	26673.1	15453.9	23704.9	26926.7	79255.2	79441.5
C9J7I0	C9J7I0	UMAD1_HUMAN	UMAD1	UBAP1-MVB12-associated (UMA)-domain containing protein 1	19799.8	25169.7	28052.1	25827.6	27007.5	27268	15678.5	13214.3	25073.4	20960.1	25855.2	26298.9	20834.1	23641.3	28297.8	24417.9	20096.4	17639	17163.6	14807.4	21123.5	20939.8	19779.1	23491.1	25717.2	25989.8	31581.5	20841.7	25812.6	21052.4	25107.3	21447.4	23045.3	23327.5	27056.6	26508.2	21877.4	29304.3	18331.7	21373.6	19351.7	18163.5	15853.9	15167	28494.4
C9JLR9	C9JLR9	ZFTA_HUMAN	ZFTA	Zinc finger translocation-associated protein	9450.04	8910.69	6726.94	6137.13	4294.05	2534.43					8863.99	8809.74	6087.49	6384.37	5651.66	4968.75						9844	7772.26	7239.4	7456.22	6384.43	4610.54						9992.37	7195.56	9037.44	7677.96	5496.58	4842.82						11219.3	7930.69
C9JLW8	C9JLW8	MCRI1_HUMAN	MCRIP1	Mapk-regulated corepressor-interacting protein 1	72430.6	59652.6	54646.8	50903.4	79195.2	92214.3	77627.5	56159.6	90978.2	94320.7	90276.8	68523.2	49348.6	76142	69193.3	65234.9	64730.8	76262.7	61770	71655.2	111848	99576.2	68798.6	76839.5	94828	92755.9	99016.4	86514.7	93488.7	67649.1	97447.6	138125	91933.7	52646.5	68687.7	51543.7	36536.3	68231.9	39570.2	59484.5	51347.6	67317.8	65208.8	100431	54749.2
C9JRZ8	C9JRZ8	AK1BF_HUMAN	AKR1B15	Aldo-keto reductase family 1 member B15				11023	9669.55	14251.6	16550.3				12394.9		14869.2	16459.4	11349.5		17950.2	12494.8					11333.6	11281.5	11265.5	12367.6		14751.4	21133.9				17780.5	6305.36	5723.39			9073.56	23403.7	20960.2				14537.3	8902.59
E9PAV3	E9PAV3	NACAM_HUMAN	NACA	Nascent polypeptide-associated complex subunit alpha, muscle-specific form	4344.45	3660.84	6854.2	7517.89	7174.59	23634.6	45632.9	26919.3	70486.4	36280.9	7278.97	3903.58	11968.4	9422.21	9439	6443.69	24797.7	44619.9	69373.3	75802.4	73774.9	3138.69	10211	3539.44	26721.5	8322.58	8012.48	21870.4	28872.2	31398.4	54720.6	30586.3	2746.39	12432.5	2726.37	3511.94	6754.41	20526.4	12091.6	25327	33887.9	37857.4	46264	4396.29	5199.61
E9PRG8	E9PRG8	CK098_HUMAN	C11orf98	Uncharacterized protein C11orf98	202440	187246	195082	212399	245461	335070	466101	303554	466646	508141	146081	198502	235484	213532	198759	276089	374097	422003	392026	422562	482847	201910	216015	168003	186110	224529	220639	338197	478581	406497	472234	514899	175682	186311	195421	202538	243930	247305	333506	373491	391810	429717	424147	181698	185184
F5H284	F5H284	PAL4D_HUMAN	PPIAL4D	Peptidyl-prolyl cis-trans isomerase A-like 4D	33529.8		31875.9		17565				6032.93		54700.8	30868.9	49665.7	35237.8	35031.3		8288.58						26256.8			26222.9	8942.22																	50806.5	26132.4
G9CGD6	G9CGD6	CNIPF_HUMAN	CNK3/IPCEF1	CNK3/IPCEF1 fusion protein	295309		181454	272018		161825	412472				174524	315732	278482			347486					11383.2	335126	251865	245340		237564	256056	166353	65278.8	233657				256861		279029	275988	239680						284899
H3BQL2	H3BQL2	GOG8T_HUMAN	GOLGA8T	Golgin subfamily A member 8T	8099.78	6516.63		10448.3	9084.01	9009.92					10896.2	8418.71			8553.17	10148.8						9199.54	11381.3	11292.6	9900.02	8831.05	12406.1	8613.65					17288.4	9622.71	8760.49	13919.1		8623.34						9871.11	8407.61
H7BZ55	H7BZ55	CRCC2_HUMAN	CROCC2	Ciliary rootlet coiled-coil protein 2	193577	250785	229780	273767	339324	379488	224309	45303.6	47693.5		268427	239617	126230	252714	316923	330424	275178	147100	65029.8	23087.6		247079	280634	313358	330066	330972	411516	289893	183685		30874		293890	306663	269505	352143	193287	437580	173509	112512	90382.8	25117.1		332703	209426
I3L273	I3L273	GFY_HUMAN	GFY	Golgi-associated olfactory signaling regulator																				3041.66																		7987.18							4019.89
I3L3R5	I3L3R5	CCER2_HUMAN	CCER2	Coiled-coil domain-containing glutamate-rich protein 2	574116	612575	656383	747843	854484	882648	862473	743919	952948	1040000	561198	655452	461639	592053	782350	786958	842273	953415	907731	827454	902140	513150	635840	685978	777709	715918	742723	729755	959188	886625	905115	814248	518564	727686	660120	699919	573704	1020000	724884	780776	818674	738971	713310	399329	616986
L0R6Q1	L0R6Q1	S35U4_HUMAN	SLC35A4	SLC35A4 upstream open reading frame protein	218412	230874	230536	237638	310477	374306	466054	283657	411898	367203	225251	216388	199648	228354	211300	295417	341613	411222	361611	356985	416247	197881	247488	215614	265732	290402	337404	343531	397223	359267	377448	379739	221378	234166	209796	211450	225292	218024	282883	298501	338693	281036	345410	211812	227059
L0R819	L0R819	ASURF_HUMAN	ASDURF	ASNSD1 upstream open reading frame protein	58170.7	57271.1	60999.2	62283.8	70791.4	116861	145075	77867	143006	104859	74776	54555.9	52763.5	66027.8	71961	87715.8	67411.3	92160.4	97452.7	100382	89472.1	77523.1	60753	53538.6	55225.7	57729.3	71163.9	69193.5	111870	91593.9	113062	110536	62538.8	34103.2	41535.7	38275.8	30347.7	51166.9	35076	58414.1	61281.1	64125.6	39443.4	53932	51698
L0R8F8	L0R8F8	MIDUO_HUMAN	MIEF1	Mitochondrial ribosome and complex I assembly factor AltMIEF1	32991.5	27562.1	28477.8	33609.8	34990.1	38170.9	41773.8	11911	23691	16654.2	24872.3	22847.8	26027.8	32622	28665.2	39915.6	36272.4	35820.4	18065.5	11682.5	14692.3	26759.6	26993.6	27976.6	28474.1	38228.1	34295	38557.1	40495.5	19062.5	17269.5	13705.9	23576.1	26974.1	31935.3	28039.8	36665.6	32459.1	27540.9	32621.9	18485	13332.3	13959.4	24822.9	29658.3
O00115	O00115	DNS2A_HUMAN	DNASE2	Deoxyribonuclease-2-alpha	33837.2	33480	31547.5	36555.4	49114.5	55333.8	58927	34099.9	63208.9	58927.8	109206	30052.9	26175.3	34086.6	38354	43050.6	46557.7	55135	48628.7	42779.9	51305.9	113824	33291.9	37952.7	33329	38740.8	45588.2	52966.2	59170.5	52787.4	55861.9	54186.9	55078.3	34989.5	33984	30261.3	30900.8	43247.1	37845.7	53152.6	46008	45091.9	49567.9	30663.1	31909.1
O00116	O00116	ADAS_HUMAN	AGPS	Alkyldihydroxyacetonephosphate synthase, peroxisomal	500668	532510	537624	567032	607936	486256	85765.6	12704.7	11689.9	5986.97	491887	530117	439934	532271	601386	584092	370844	67849.8	16839.1	11920.9	11148.2	480160	531116	539842	586592	562566	638691	329773	65264.3	16453.2	8940.74	8116.64	527717	503943	477331	514346	464621	619580	293042	60231.1	13224.5	8036.36	3835.12	489001	437352
O00124	O00124	UBXN8_HUMAN	UBXN8	UBX domain-containing protein 8	37397.4	41327.3	42061.3	31914.6	23307.5	11798.1	12733.4	7930.96	9097.97		39509.5	45131.5	38008	40826.3	35247.5	23647.6	7306.18	8846.94	15229.9			40078	43644.8	44650.1	47341.5	36948	24226.8	12649.6	11544.7	3675.94			46015.1	42854.7	40306.9	43636.6	27665.4	31943.7	13982.9	5634.53	12802.7	4963.01		47173.3	42299.3
O00139	O00139	KIF2A_HUMAN	KIF2A	Kinesin-like protein KIF2A	271776	271988	279177	256025	230919	65160.6	15898.9	7549.62	12290.9	9818.79	232805	273876	235155	265025	258897	234669	52650.5	14926.6	9200.59	9468.06	5530.99	242223	277028	286219	278438	271074	236746	47179.6	17100.6	10568	6807.27	5357.8	253455	275931	256835	284980	232713	230544	43261.3	13675.9	8964.91	5237.49	6259.32	233973	250481
O00142	O00142	KITM_HUMAN	TK2	Thymidine kinase 2, mitochondrial	13260.9	13527.2	21524.7	13964.3	20525.1	18722	25041.6	16089.7	19928.7	10316.5	26165	15418.9	13860.6	18016.9	15627.5	20456.2	21459.3	27137.9	21557.4	14051.9	9855	14449.4	17859.9	19889.9	16776.6	18366	13940.3	25548.2	26288.4	19564.3	13029.7	10059.3	17500.6	15909	13282.3	19220.2	16650.6	18756.4	25034	23749.3	22079.5	14583.3	9409.24	21062.2	14677.6
O00148	O00148	DX39A_HUMAN	DDX39A	ATP-dependent RNA helicase DDX39A	518767	592695	541160	348288	177243	62681.4	39230.8	13063.3	23507.2	17698.5	661994	599664	522465	571132	410024	186906	54413.6	31355.5	25142.9	15997.7	21266.3	624640	601076	594344	594916	407224	236787	62699.8	27877.3	26632.3	16246.4	8204.02	722868	510180	545310	557450	308189	246351	42306.7	38463.8	18297.6	17854.4	8971.07	624131	499045
O00151	O00151	PDLI1_HUMAN	PDLIM1	PDZ and LIM domain protein 1	404726	471015	456920	470126	541123	628847	600530	365163	518185	604737	452056	445264	373695	442944	486737	519570	567054	616423	490702	575576	559129	415098	393882	429079	453911	443628	620738	565326	613124	518539	629168	516429	426732	381201	399571	397928	381959	572770	400000	452659	512008	541812	466460	430750	361633
O00154	O00154	BACH_HUMAN	ACOT7	Cytosolic acyl coenzyme A thioester hydrolase	1210000	1290000	1350000	1370000	1500000	1950000	2460000	1390000	1730000	913475	1250000	1210000	1200000	1280000	1450000	1510000	1780000	2210000	1890000	1550000	784028	1070000	1240000	1290000	1310000	1310000	1520000	1590000	1890000	1660000	1600000	681983	1170000	1210000	1210000	1320000	1130000	1630000	1420000	1630000	1700000	1560000	782640	1190000	1090000
O00159	O00159	MYO1C_HUMAN	MYO1C	Unconventional myosin-Ic	341078	370906	346344	212611	137027	54968.5	18451.4	11782.8	10219.4	8575.81	352909	390652	313013	347043	248837	138663	46869.8	17290.4	11480	11856.9	11548	339879	362786	374563	367348	239481	144432	49828.3	17561.9	12082.2	7973.36	6564.86	357574	361596	339474	352961	191301	159972	36983.4	13966.4	8958.27	6916.48	5401.3	341187	330974
O00160	O00160	MYO1F_HUMAN	MYO1F	Unconventional myosin-If	107005	120536	118135	118056	91605.9	15039.9	11145.9	19254.6	12682.7	3346.37	109549	112665	97593.4	106727	111102	83916.6	15783.9	15253.9	15824.2	6316.45	4208.95	101910	118785	134620	133561	121754	92069.1	12662.8	8612.6	12632.9	11698.8	2788.54	107115	104449	108302	120788	96051.5	106396	19231.3	11170.7	3596.16			98473.6	101744
O00161	O00161	SNP23_HUMAN	SNAP23	Synaptosomal-associated protein 23	132859	137530	144192	143568	161565	209335	273952	139494	230774	218396	179912	155564	114028	133659	165599	167510	174603	232804	204332	188240	224898	157468	148551	136702	155858	133684	169166	154592	213233	179967	193787	183924	160051	129718	125669	131800	115964	188413	126515	146207	176047	174592	189859	157229	124086
O00165	O00165	HAX1_HUMAN	HAX1	HCLS1-associated protein X-1	109648	116144	102120	99579.1	95458.9	57026.5	14138.7	6834.66	8615.8	6564.2	106391	106687	91824.6	107970	100611	94150.2	47727.8	14161.8	9349.72	6835.63	6694.62	104522	126316	120375	125686	106843	105150	51876	13628.8	7878.05	6431.82	6859.27	118901	125708	113633	118558	93993.5	101642	46135.5	14394.6	8348.06	8013.84	6668.4	122194	110870
O00170	O00170	AIP_HUMAN	AIP	AH receptor-interacting protein	743913	793328	781322	659907	510883	161182	42743.9	19209.9	26041	13129.5	770709	825890	642369	781375	715450	488031	126473	39862	22838.5	15146.9	13091.2	708483	801329	814932	888796	696049	573153	136078	43081.8	23364.3	17267.9	11330.9	774459	788511	739463	788289	527292	545988	100543	37033.6	18948.9	19845	15914.1	727185	708060
O00178	O00178	GTPB1_HUMAN	GTPBP1	GTP-binding protein 1	241031	267613	261108	229546	224637	142182	40215.8	22789.7	21792.3	13748.5	229576	288577	233920	274326	269656	231356	112254	30805.7	38953.2	12151.8	10792.4	214735	264429	271335	275931	256038	251702	95092.7	28381.3	34286.5	14786.8	8581.29	234692	258011	257964	280595	208205	260037	92237.8	34645.7	33551.5	7588.46	24381.8	234633	241121
O00186	O00186	STXB3_HUMAN	STXBP3	Syntaxin-binding protein 3	154916	174124	151623	123279	69144.6	27173.6	13038.5	7693.59	10647.6	8130.23	166418	156973	143751	158935	135504	69353.1	22924	10067.2	7651.05	4807.12	5340.9	160036	177248	178760	187590	129257	76824.2	24541.1	14370.2	8484.85	8603.19	13920.2	176377	169158	166336	169218	101660	83008.5	17863.4	7346.89	6730.69	9471.85	5482.85	171343	148349
O00189	O00189	AP4M1_HUMAN	AP4M1	AP-4 complex subunit mu-1	116625	145478	116369	85303.4	55118.4	50181.1	95437.5		15015.4		137064	136122	114145	106486	88270.3	56492	30623.9	47338.9		4873.53	4969.61	121493	141973	127745	135211	100708	58883.4	54197	41148.4	16021.1			137498	120930	115417	124360	63836.1	58965.4	23921.9	29813.7	13166.4			137383	127149
O00193	O00193	SMAP_HUMAN	SMAP	Small acidic protein	482502	455729	561639	564403	650737	831522	1110000	712612	1110000	1100000	479804	571400	474205	481422	601175	730467	757937	1020000	944282	889604	951641	397600	499979	512732	581696	549082	813373	748696	1030000	961524	1410000	944187	459745	489487	490935	521363	500979	647253	580604	712666	973881	888420	875776	471026	526951
O00194	O00194	RB27B_HUMAN	RAB27B	Ras-related protein Rab-27B	34297.7	35893.8	39100.8	35585.9	41715	53722.3	61317.4	28405.4	38481.6	37732.7	37373.9	49613.4	36769.3	40756.6	45624.7	44160.6	38493	46738.1	41972.7	32431.3	33627.1	35363.1	41024	32474.1	42521.9	31345.9	43648.7	38897.3	42614.2	33136.2	40140.4	29037.7	33993.7	35428.4	32369.7	36032.1	29798.9	60148.7	30913.5	35175.3	34035	28832.2	25259.9	39429.9	33413.6
O00203	O00203	AP3B1_HUMAN	AP3B1	AP-3 complex subunit beta-1	187652	191036	192128	177791	150507	58009.7	13669.6	5552.89	6570.82	10357.8	184775	178308	172119	187738	187953	154558	40282	10346.6	6716.03	6389.12	8941.74	170525	181617	175540	182580	169457	151140	34314.9	12555	6563.52	10928.3	4410.63	175779	167297	171779	182181	130763	156701	30521.6	10090.8	4795.23	4777.64	4394.84	169144	163437
O00204	O00204	ST2B1_HUMAN	SULT2B1	Sulfotransferase 2B1							19494.7	22245.4	32673.7	27952.2									24448.4	26519.2	27531.6								22517	30327.3	32501.8	30633.6									21627.8	24768	30486.7
O00213	O00213	APBB1_HUMAN	APBB1	Amyloid beta precursor protein binding family B member 1	18788.4	17781.8	15914.9	9981	6707.94	8734.89	2849.4		6854.85		17612.8	20207.2	17641.1	16331.6	12498.9	7454	3795.18	5728.88				16733.1	19184.1	19299.8	19010.4	10562.8	8692.72	4467.66	8769.15	3113.51	6016.04		19830.8	19944.9	18451.1	16811.7	9149.85	11385.1	7331.29	4580.71	1349.06		984.489	19798	19874.7
O00214	O00214	LEG8_HUMAN	LGALS8	Galectin-8	53994.4	53958	54382.1	43775.8	33146.4	14238.6	5883.94	3244.15	6455.43	3711.5	78769.6	61342.9	47416.5	54454.4	45135	35227.2	13703.8	7281.24	5762.49	3996.67	5117.15	72159.3	62901.3	57778.3	58075.8	46739.9	34506.5	13763.9	8490.34	5645.09	6923.54	4607.71	76860.5	55635.3	52483.4	55568.6	37834	32780.9	10238.2	5197.63	4883.13	3731.74	4353.23	74526.2	55934.2
O00217	O00217	NDUS8_HUMAN	NDUFS8	NADH dehydrogenase [ubiquinone] iron-sulfur protein 8, mitochondrial	294833	359055	318585	315736	335626	246881	77763.8	18057.6	27201.2	32708.6	335502	328290	274149	320651	319500	303663	183967	55888.7	26495.1	20026.2	33077.5	315061	352530	341890	374433	320885	338316	156596	55036.3	25031.4	31244.2	29901.9	345169	355168	309125	333001	268310	318240	151634	50892.5	24232.9	27233	38134.4	334097	291294
O00220	O00220	TR10A_HUMAN	TNFRSF10A	Tumor necrosis factor receptor superfamily member 10A	15650.2	20140.9	18387	15024.7	19706.1	20848.1	19242.8	3914.47	9328.02	7512.57	25185.1	24388.9	23877.3	22816.2	24519.2	25285.3	17779	17277.3	12520.5	10599.9	10364.1	20131.8	18904.6	27118.5	26212.3	12584	22208.6	17124.2	11746	8585.38	10609.5	5736.01	28030.5	19399.3	17636.3	21964	12417	37092.1	8616.09	9716.26	5780.87	6575.84	9300.77	22581.4	19680.9
O00221	O00221	IKBE_HUMAN	NFKBIE	NF-kappa-B inhibitor epsilon	679886	764731	803957	619002	521846	279704	255788		122201	36331.6	777721	771336	623900	783689	633592	554054	257064	69980.9	54711.8	50558		707458	707266	692324	748530	690396	595873	283571	110193	131592		43707.6	756328	754882	634592	734505	510264	498681	154203	70951.8	60436.4	46909.5		652374	544773
O00230	O00230	CORT_HUMAN	CORT	Cortistatin	43628	62710.5	55764.5	51261.4	32714.3	14454.7	3495.99		2232.17		56974.3	57230.1	45878.6	43952.9	54564.2	29806.8	10633.4	3966.51				46908.4	56879	53750.2	39050.1	53214.9	51484.4	15210.5					81483.2	54195.5	28751.5	44446	55436.9	30145	11102.5		2925.41	1439.2		52322.6	50964.8
O00231	O00231	PSD11_HUMAN	PSMD11	26S proteasome non-ATPase regulatory subunit 11	871733	921442	910082	875247	892460	828290	651622	39638.1	43645.1	18394.2	844334	943374	860601	924811	964756	886346	712424	519378	70487.5	42139.2	27549.4	701489	855851	848277	900832	808117	844391	607956	360918	52085.2	36427	18331.2	735208	830890	802099	832640	691031	819047	487340	357264	47740.6	28082	16153.8	731962	739939
O00232	O00232	PSD12_HUMAN	PSMD12	26S proteasome non-ATPase regulatory subunit 12	738857	808926	785081	783741	777400	685089	471376	30887.6	35716.2	15643.6	689568	801618	722837	779999	827479	755637	601881	398866	43159.9	26660.1	19362.5	664726	808123	798018	845058	781856	797663	560352	331579	37906	33625.9	13076.6	720989	768551	769603	819578	654315	759944	481827	373722	33260.3	21034	12847.6	684290	724298
O00233	O00233	PSMD9_HUMAN	PSMD9	26S proteasome non-ATPase regulatory subunit 9	223326	225775	233806	213721	242711	267444	404387	301986	414861	407180	203367	233326	200475	201243	218134	228440	263538	405434	362722	374950	345209	187839	227890	223310	246376	243993	266347	291070	424672	381606	378901	370020	174438	207469	185397	199384	216869	198417	232214	328816	357626	315252	347121	159317	187985
O00244	O00244	ATOX1_HUMAN	ATOX1	Copper transport protein ATOX1	1090000	1040000	1030000	1140000	1270000	1560000	1550000	1420000	1740000	1970000	1170000	1080000	888337	1110000	1240000	1290000	1280000	1470000	1520000	1490000	1930000	1100000	969950	980494	1310000	1160000	1350000	1290000	1750000	1560000	1950000	1810000	1040000	978250	1020000	1020000	830894	1120000	1030000	1260000	1330000	1340000	1720000	1090000	885104
O00255	O00255	MEN1_HUMAN	MEN1	Menin	174426	205036	134548	51398	22611.8		32703.1				219789	215933	176646	148102	54061	22593.4			7043.13			202949	214851	212005	159275	50445.8	26800	11401					218811	209587	193060	144260	31517.1	21194.1						190802	188219
O00257	O00257	CBX4_HUMAN	CBX4	E3 SUMO-protein ligase CBX4	89595.9	88270.4	64161.8	36268.2	26935.5	18999.2			10215.2		101155	98399	71983	67628.2	43401.3	32734.9	16221.4	8365.36				99008	102234	99576.8	75698.5	37277	28384.7	53876.7					104967	94528.7	88573	75282.8	33266.8	32406.5	7670.5					101920	93841.2
O00258	O00258	GET1_HUMAN	GET1	Guided entry of tail-anchored proteins factor 1	4380.65	4345.83	5251.32	3753.06	4924.31	4601.54	5186.09	3996.16	6384.04	5022.55	3846.56	3562.8	4142.03	4613.64	4325.45	3541.39	4967.87	3929.61	4662.97	3308.84	4463.56	4139.31	4523.42	4376.78	5772.3	3980.62	4938.51	4543.5	3707.77	3404.59	5431.99	4658.61	4234.76	3143.18	4795.24	3666.94	2476.04	5407.61	4040.63	4145.68	4958.79	5058.81	3506	4479.04
O00264	O00264	PGRC1_HUMAN	PGRMC1	Membrane-associated progesterone receptor component 1	344938	402816	355662	384909	409822	381880	292759	213054	366735	454653	337809	408801	296240	377629	409848	389268	335014	311020	279038	288035	360064	342106	365766	425451	489919	412143	461535	387363	338319	254735	302786	394291	335236	476487	379434	389506	318584	425603	257999	225585	271440	315763	294397	395054	389449
O00267	O00267	SPT5H_HUMAN	SUPT5H	Transcription elongation factor SPT5	240611	259014	252174	219623	179191	69986.9	15966.2	12481	9704.54	5789.79	245566	256581	228586	248218	234271	178642	51825.5	12692.1	11014.2	8653.85	7703.72	222660	250559	260643	264193	218058	187280	46664.2	15396.5	10452.4	10599.7	7417.46	243899	246293	231784	251519	183770	188962	40088	10848.6	7795.28	6206.51	7479.54	228802	216837
O00268	O00268	TAF4_HUMAN	TAF4	Transcription initiation factor TFIID subunit 4	77261.6	89269.2	76602.1	48499.9	27910.6	18311	19866.5	4895.51	4430.87	5902.65	86949.9	86606.9	69934.8	75895	43692.6	26651.3	13596.4	8166.29			4496.64	82496.6	89472.8	91192.5	80474.5	44286.4	29643.6	14129	6333.75	4993.82			91055.4	78240.6	71576.2	61364.7	33357.6	28348.2	9448.72	7791.74	7610.67	5623.99	11912.8	79704.3	70037.5
O00273	O00273	DFFA_HUMAN	DFFA	DNA fragmentation factor subunit alpha	409317	430535	406053	434163	439889	646453	606917	192223	236095	210177	435217	401845	406204	433206	509984	487197	567318	513861	276482	200022	208348	393765	381379	398598	459211	404296	485386	495358	481977	258283	234765	211363	362233	385727	396092	413922	323983	596232	395053	346806	280430	203342	179565	376074	344154
O00287	O00287	RFXAP_HUMAN	RFXAP	Regulatory factor X-associated protein	6305.51	7240.12	7466.63	7474.11	9042	8247.26	8470.4	4872.08	7050.52	8647.79	9707.07	10287.7	7927.59	9838.33	6288.62	7763.03	8055.23	9499.35	7679.82	6073.6	7074.41	9043.46	7790.11	7789.3	9054.37	7857.18	10113.4	6985.83	10868.8	6263.09	8240.68	6579.6	8992.74	8431.98	6181.57	7604.25	4454.4	9697.12	5525.57	6081.52	6598.7	6381.98	6465.91	9456.56	6343.05
O00291	O00291	HIP1_HUMAN	HIP1	Huntingtin-interacting protein 1	223225	240713	224531	194375	166196	68370	29840.9	59168.3	24023.6	100487	236018	229424	198992	224034	211888	166245	55458.8	26489.7	109415	26049	73937.2	229679	240253	233955	252153	205026	182150	50794.7	32182.4	33434.7	23863	31439.4	241608	216195	212147	237778	159863	182207	48063.7	30842.3	25449	20852.8	81325.5	216787	198772
O00299	O00299	CLIC1_HUMAN	CLIC1	Chloride intracellular channel protein 1	1760000	1810000	1840000	1940000	2070000	1770000	276535	66424.7	132502	72927.7	1690000	1740000	1630000	1830000	1830000	1980000	1630000	194443	133964	85304.6	58033.7	1650000	1780000	1740000	1910000	1940000	2000000	1550000	223216	112696	83643.7	49320.2	1620000	1790000	1750000	1840000	1650000	1790000	1260000	195230	95682.8	83323	50669.2	1590000	1690000
O00303	O00303	EIF3F_HUMAN	EIF3F	Eukaryotic translation initiation factor 3 subunit F	843660	890082	852710	696063	448814	169322	64092.6	27446.3	38940.7	14946.6	906092	889990	848622	945083	809517	492909	148214	59479.6	45117.5	31044	27344.8	725102	796801	782618	862120	669225	431235	134672	51288.7	33729.1	34250.7	18175	770554	737017	679679	716325	570039	472740	104915	41471.4	29632.3	29509.5	15977.9	725550	667168
O00305	O00305	CACB4_HUMAN	CACNB4	Voltage-dependent L-type calcium channel subunit beta-4			7269.29			11665.6	3269.53				8299.15			9684.42		8197.69	8780.69	2915.66							11602.7	8312.27	9217.93	6433.71	3189.58				7757.44	7463.94	5997.6	8689.86			9112.18	3491.17				8326.86	7635.96
O00308	O00308	WWP2_HUMAN	WWP2	NEDD4-like E3 ubiquitin-protein ligase WWP2	41938.3	41720.6	39311.6	28547.2	21308.1	12986.7	15422.7	8249.3	7616.29	7083.12	46386.8	40408.8	35950.2	37640.9	32624	20196.3	10653.6	9135.89	7178.47	6779.94	6205.54	43295	46404.7	44718.5	44165.1	30052.4	21931.4	13153.9	9032.39	7480.08	6104.86	7254.59	42195.7	44015.1	40109.2	37561.2	25078.1	25091.3	10095.7	8918.74	7439.48	6518.3	4582.04	42680.7	42098.6
O00311	O00311	CDC7_HUMAN	CDC7	Cell division cycle 7-related protein kinase	27761.2	26426.7	21507.8	13465.8	8292.7	11430.7		2745.86			26778.1	29730	24601.2	16538.3	13362.5	12972.6						25321.7	24667.2	24992.4	23301.2	14883.6	18332.4	9121.36		9173.3	2971.2		20203.4	28169.9	28277	17029.9	9526.68	14744.5		9966.36		7492.63		23398.1	23728.8
O00327	O00327	BMAL1_HUMAN	BMAL1	Basic helix-loop-helix ARNT-like protein 1	18540.4	14952.7	12953.1	10880.8	14046.3	10844.9	6256.06		4850.42	7368.29	19167	20056.9	17719.4	16721.4	13741.1	12984.6	9145.78	8003.08	6343.66	3648.23	3199.02	19640.3	22698.3	22449.2	17920.1	15425.9	19704.3	11085.3	7003.4	6859.83	9096.89	3289.26	23824.7	21087.9	16989.7	17322.4	11341.5	15408	8629.4	7000.99	10219	5264.55	3478.99	23111.8	17846
O00329	O00329	PK3CD_HUMAN	PIK3CD	Phosphatidylinositol 4,5-bisphosphate 3-kinase catalytic subunit delta isoform	37412.5	34908.7	36881.4	27145.3	25788.2	24634.1	35043.1	29902.7	10071.6		33222.5	33358.8	28628.1	37856.8	32380.8	30726.4	27504	35177.9	30911.8	3515.09	4482.57	31123	34728	34629.6	40755.4	28504.9	23141.8		29894.4	15082.1	5692.23		30006.6	29043.5	28935.7	33424.8	30681.6	47274.1		37477.6	19760	5087.65		27531.7	34209
O00330	O00330	ODPX_HUMAN	PDHX	Pyruvate dehydrogenase protein X component, mitochondrial	270840	286204	281036	291255	295455	401661	313173	80604.6	65884.5	26202	261540	278384	243072	286694	281749	316391	301140	265994	107901	39902	25863.2	244446	284914	296951	321042	267749	333618	293529	266860	107292	50781.1	20107.2	260205	268700	261216	273258	232945	285732	251960	227576	101350	44707.9	21144.9	243251	241414
O00370	O00370	LORF2_HUMAN		LINE-1 retrotransposable element ORF2 protein	13481.2	14083.1	12829.3	9202.01	12700.6	18663	23455.6				22410.9	20557.6	13662	16509.3	20154.8	22038.4	13403.3	15787.2	5550.52	5087.16	4337.23	18921.8	11703.6	14035.4	13745.3	11288.1	16041.6	9123.98	7863.47	2420.08	2880.71		22189	10337.6	8770.9	12219.2	9575.8	36961.5	8576.51	8937.84		3454.16	3912.24	14823	9078.61
O00391	O00391	QSOX1_HUMAN	QSOX1	Sulfhydryl oxidase 1	31916	35452.8	38798	38026.6	40539.7	45572	38506	24114.8	33716.8	25962.2	33118.5	36978.1	29851.6	35105.7	41354	39844.6	37971.7	34330.1	29079.3	25243.7	23868	36526.9	40939.9	36510.4	39006	36604.5	43297.6	35890	36106.7	28721.6	32929.4	22288.1	34887.5	39433.2	35256.1	34866.2	31932.2	43067.1	34010.4	30813.3	27761.4	31769	21994.6	36874.9	35880.4
O00399	O00399	DCTN6_HUMAN	DCTN6	Dynactin subunit 6	66331.2	76656.5	70939.4	74161	79527.1	84351.5	87863.5	53570.2	75954.8	54719.7	60719.9	59170.8	58583.5	66637.2	75898.7	76083.2	68582	69086	65657.2	64051	45536.1	65330.5	72887.8	72809.1	76993.5	75620.5	83139.2	72690.4	76829.3	62298.2	68917.3	45297.6	74847.2	66422.6	67651.8	72807	61038.7	85969.9	53579.1	56723	62266.7	66121.2	44138.4	62962.5	62492.7
O00400	O00400	ACATN_HUMAN	SLC33A1	Acetyl-coenzyme A transporter 1	98178.5	112521	104167	107074	116495	141432	201778	121593	171443	86369.7	106567	114397	80686.2	95512.4	113212	112228	130295	142213	144296	124345	73913.8	99555	101307	100079	117753	108484	121750	129807	142485	152339	125908	70714.8	105866	98754.5	95623	101513	83950.3	129606	108929	120056	143528	123909	64125.2	95321	82928.1
O00401	O00401	WASL_HUMAN	WASL	Actin nucleation-promoting factor WASL	46182	47921	52209.2	53466.2	49892.2	41546.6	11368.9	12450.2	13648.5	8702.11	48523.9	65404.8	46316.3	57938.1	57882.9	61832.2	30735.6	12795	14981.8	12750.9	8828.09	42280.1	49753.3	47690.3	48428.4	48973.8	51646.4	22801.6	14827.9	18748.7	12609.6	7665.18	47530.4	39651.3	49524.6	46839.3	37733.5	67965.4	21402.1	15316.7	13982	10057.4	8134.07	37463.5	37753.3
O00409	O00409	FOXN3_HUMAN	FOXN3	Forkhead box protein N3		3546.49	2105.44									1976.07										3498.23	3108.09											2855.38										2776.25	2199.08
O00410	O00410	IPO5_HUMAN	IPO5	Importin-5	940103	1010000	1030000	1030000	1150000	1210000	763607	41797.2	47052.6	19916.7	962666	1050000	893322	1020000	1120000	1120000	1110000	551350	56919.9	37919.4	27040	893521	1010000	1060000	1120000	1090000	1230000	1090000	533275	50405.4	31928	19706.1	957270	1020000	972650	1050000	871486	1380000	878387	528612	47245.6	31590.3	19283.7	909768	911413
O00411	O00411	RPOM_HUMAN	POLRMT	DNA-directed RNA polymerase, mitochondrial	131956	138923	107734	40772.8	43301.2	26598.3	31266.1	17541.8	23816.2	23326.4	144311	137807	117981	106740	33999.4	41422	32563.5	13217.6	16557.7			141901	141908	148967	119703	43401.9	22750.6	21167.5	10904.7	13905.2	22643.5		150533	134695	137905	116838	34903.2	22752.7	19004.5			36190.1		133745	127900
O00418	O00418	EF2K_HUMAN	EEF2K	Eukaryotic elongation factor 2 kinase	60275.8	67440.9	54631	31487.8	20127.8	7979.89	5741.94	5657.5	6818.19		53524.2	63010.3	51074.9	56467	34960.2	20782.9	7804.35			5030.51		52424.9	65346.4	65632.5	69868.5	36003.8	22503.9	8303.87	7937.2	5647.13	2648.09		55187	62077.5	62547.3	54622.5	28842.9	24667.2	5809.82			1998.73		54721.9	61589.1
O00422	O00422	SAP18_HUMAN	SAP18	Histone deacetylase complex subunit SAP18	117113	143814	124097	107936	82549.4	76485.3	41825.4	13991.5	26465.6	21277.4	407172	171755	123108	144606	120553	82853	56975.6	33173.8	24820.3	23191.3	28034.6	399108	154715	147473	135974	109974	107386	45694.1	26081.2	21590.8	18976.5	17870.4	438426	134183	108699	107991	76201.6	129306	35930.7	20215.1	18912	17329.6	13590.5	387588	144315
O00423	O00423	EMAL1_HUMAN	EML1	Echinoderm microtubule-associated protein-like 1	53227.7	56164.6	55429.4	51084.4	48972.3	38015.2	21683.5				48711.6	58330.5	46964	55405.9	48274.7	48036.9	34178.1	23561	25507.4			50748.1	49114.1	52248.8	55885.8	51196.7	45961.3	34816.7	18223.7	26326			45263.4	54457	53214.5	54243.9	40494.2	46000	27057	16265.8	24175.4	9553.53		47313.8	50377.6
O00425	O00425	IF2B3_HUMAN	IGF2BP3	Insulin-like growth factor 2 mRNA-binding protein 3	217260	238971	203285	130563	86782	31516.6	15190.8	12612.4	9145.02	8869.02	297692	241090	181191	216185	151181	78116.5	23859.3	11484	9852.08	10466.1	11313.7	273817	231953	235804	226763	150190	94505.7	26035.8	14961.6	9595.41	8789.65	7778.02	286997	222750	212278	198676	117387	91840.5	21101.7	10668.7	11934.8	6763.21	5443.49	286404	203595
O00429	O00429	DNM1L_HUMAN	DNM1L	Dynamin-1-like protein	412795	416786	423794	446995	481289	241544	24318.5	12369.7	16802.4	8546.52	381987	415986	369234	423661	445645	459136	192157	21479.5	18976.4	13803.5	9185.8	346643	389886	428922	455190	440799	456023	161577	18387.2	14470.8	14670.2	6249.11	395468	393199	392423	429417	369194	493354	145215	19971.2	11526	10592.7	8187.98	351452	366976
O00442	O00442	RTCA_HUMAN	RTCA	RNA 3'-terminal phosphate cyclase	232695	253582	243254	240909	295901	333401	295578	48210.6	34393.8	5026.84	228285	259770	224122	254647	284108	295843	280465	226493	82075.2	14915.4	7646.18	200745	223321	235896	256289	234237	274173	223934	179781	59905.1	13056.5	4644.44	219437	216185	216753	202506	195339	284891	211424	166896	59553.2	13417.8	3283.35	193447	193636
O00443	O00443	P3C2A_HUMAN	PIK3C2A	Phosphatidylinositol 4-phosphate 3-kinase C2 domain-containing subunit alpha	82293.7	92000.7	90040.1	53691.4	35291.8	19560.9	12979	13524.5	13458.4	6583.33	112855	107505	89240.8	85956.2	60063	38436	16287	10532.6	15780.1	13923.1	16487.7	101385	100247	101342	94074.2	59446.6	42526.7	18446.2	18997.5	14684.7	15465.2	8081.57	108517	96387.6	89760.1	81857.5	48731.1	48279.5	12074.4	11370.1	14400.2	8631.15	6342.45	101083	88792.7
O00458	O00458	IFRD1_HUMAN	IFRD1	Interferon-related developmental regulator 1	11659.9	8521.03			11126.5	12627.3	13733.1	17486						19826	10783.1	11511.7		11144.8	9234.17			20906.5	12470.3		12852.3	7194.31	11779	9675.77	9594.45				12278.9	11108.9	12935.1			9495.21	10116	8643.93	6213.64				10345.7
O00459	O00459	P85B_HUMAN	PIK3R2	Phosphatidylinositol 3-kinase regulatory subunit beta	68142.5	79249.4	68976.7	57933.9	42168.7	29812.8	14431		10906.7	51500.4	73481.5	73786.3	68344.1	69987.9	59301.8	42532.3	22968.9	13001.6				70992.9	76974.8	77914.5	73272.2	60979.3	41073.8	19838.7	13488.4	9665.4	15401.7		77531.1	71006	73959.4	79113	59544.4	44560.9	17787.4	12687.8		10006.8		75205.2	74914.6
O00461	O00461	GOLI4_HUMAN	GOLIM4	Golgi integral membrane protein 4	195388	231597	226420	242374	284135	282347	155809	72279.7	117217	124619	215983	216403	184286	219887	245198	260465	225175	137708	105048	94137.2	99328.3	196534	224809	220457	249012	234926	287479	216970	131936	99544.2	94907.9	106595	209373	204403	190841	218319	193095	257894	166994	109298	93632.8	91714.8	88102.8	204589	200207
O00462	O00462	MANBA_HUMAN	MANBA	Beta-mannosidase	42250.2	49233.9	44756.1	45516	50087.4	60587.9	56598.7	28488.3	43610.2	23090.7	47881.8	45955.4	40532.3	46429.1	49649	48633.4	48185.7	50647.5	38557.3	33848.2	25213.4	37024.9	41984.7	43988.4	46069.6	45168.8	53795.7	46743.4	47647.2	40377.3	33624.1	22260	41716.1	41563.2	39817.2	39937.2	34330	61493.1	38373.4	44025.2	38772.1	29990.3	22690.6	41080.5	37936
O00463	O00463	TRAF5_HUMAN	TRAF5	TNF receptor-associated factor 5	22911.3	28770.8	21828.8	16823.5	10764.4						19187	27934.8	24785	21769.3	14371.9	9086.72	11915.3	5501.47				18092	27860.3	27730.8	27125.5	15080.5	8765.04		3434.22				26222.6	29195	25761.6	28344.2	14920.4	14678					9261.63	28562.9	23097.9
O00468	O00468	AGRIN_HUMAN	AGRN	Agrin	16623.3	17853.8	14636.1	13077.7	17136.3	16356.7	11470.7	6176.88	6952.9	8176.1	15130.3	16644.8	13682.3	15563.6	17935.5	15951.4	13767.7	9138.21	7056.99	5631.93	9389.64	18949.8	17863.8	16422	18034.4	16953.8	16969.5	13270.9	12448.7	7343.46	5920.97	6508.32	17982.4	18095.7	16813.3	16719.1	15805.5	20754	12280.4	7283.25	7652.19	6137.13	7456.57	15776.7	14422.3
O00469	O00469	PLOD2_HUMAN	PLOD2	Procollagen-lysine,2-oxoglutarate 5-dioxygenase 2	111561	124517	116317	123214	132738	135655	93854.7	39385.2	46405.1	41272	120663	122299	99107.2	116840	133860	126054	111290	81680.9	59107.9	42360.2	41370.6	116513	122472	128931	131319	122514	148552	111352	74094.2	47298.7	51604.1	37657.7	117924	122537	113304	120445	98179.7	145287	86263	60729.8	53987.3	45593.8	42786.7	114156	105168
O00470	O00470	MEIS1_HUMAN	MEIS1	Homeobox protein Meis1	20575.1	21953.9	15586.2	17893	16036.8						22769.3	25970.2	20588.2	20413.5	18230.1	13257.1						13928.8	21345.6	18689.1	17524.1	15090.5	16289.3						22642.2	16133.5	15039.7	21583.5	14630.8	19422.6		4960.35				18590.2	16899.8
O00471	O00471	EXOC5_HUMAN	EXOC5	Exocyst complex component 5	104696	118567	112288	77772.5	46439.3	21911.4	14554.3		9723.86		98016.7	121232	108779	111357	93449.7	52485.7	19199.7	30226.2	11563.2	9128.46	8136.44	88748.3	106903	102566	104078	86386.2	48081.8	25135	12456.9		15758.3		92704.3	99994.9	98641.2	101657	63954.8	49042.9	19236.7	16920.4	14263.6	5049.95		93794.7	95841.7
O00476	O00476	NPT4_HUMAN	SLC17A3	Sodium-dependent phosphate transport protein 4	8432.83	7799.94	4757.38	4418.78	3924.19					792.379	8499.35	9027.33	7871.88	8171.8	5940.56	3913.28						5789.98	6228.77	5634.48	6575.68	4901.31	3135.33						7548.98	6690.68	6288.89	5614.29	4646.87	5699.47	1152.01					7908.1	6774.67
O00479	O00479	HMGN4_HUMAN	HMGN4	High mobility group nucleosome-binding domain-containing protein 4						10692.5	20694		21638.6	26187.2							19543.8	20498.4	22128.1	25643	13467.4		4674.92						25345.7	13014.3		17190.6			9605.35	10308.7		12273.2	20057.8	25169.8	26005.6	24436.5	23589.4		19045.4
O00481	O00481	BT3A1_HUMAN	BTN3A1	Butyrophilin subfamily 3 member A1		10478.1		6530.6									8435.83			7842.17				1060.32				12533.9											6774.11			14337.5						9153.84
O00483	O00483	NDUA4_HUMAN	NDUFA4	Cytochrome c oxidase subunit NDUFA4	399099	418549	413727	459705	573886	665630	747121	510203	687160	659785	370497	389318	341725	435173	426062	516682	615197	664917	567905	512752	563143	336024	400134	394577	398258	472614	521099	626423	746962	608244	685002	570335	356065	389690	369189	385996	406520	483697	525588	562984	606676	616350	562425	383099	352642
O00487	O00487	PSDE_HUMAN	PSMD14	26S proteasome non-ATPase regulatory subunit 14	628487	687438	681976	679866	679414	577957	413668	26180.1	19210.3	11137.2	633491	695399	584843	705074	679928	618241	544644	331574	29653.6	17164.2	10212.8	528505	635506	675684	679298	625405	659732	459757	234786	27107.4	18363.4	8378.95	588652	663092	645077	649869	553742	636122	393563	296464	32502.3	18474.1	6987.29	602563	534574
O00488	O00488	ZN593_HUMAN	ZNF593	Zinc finger protein 593	78465.8	77024.8	78213.8	85726.7	108942	131233	194463	124800	197462	229370	95250	65056.3	71160.9	76918.7	88043.2	98713.1	128547	209374	174059	180832	255811	113592	75137.9	79925.4	85782.8	108735	122615	147968	206344	211034	212499	231947	95974	78803.1	70748.8	76009.3	84044.3	104668	135714	165337	167441	208129	222734	102461	81257.4
O00499	O00499	BIN1_HUMAN	BIN1	Myc box-dependent-interacting protein 1	5968.96	9248.07	6453.39	8767.53	8343.12	8216.92	8446.55	5896.32	7834	13308	8049.21	7639.44	6929.1	6868.48	7948.56	8233.94	7475.95	7563.06	5442.55	5208.5	9810.44	7292.49	8100.33	8803.44	8454.62	8485.29	8108.62	6195.44	7681.79	8693.58	5735.28	6680.28	7171.65	6525.43	7987.33	8730.29	5884.67	8916.8	5323.8	4549.1	6995.95	7652.63	7696.3	7053.73	7391.73
O00505	O00505	IMA4_HUMAN	KPNA3	Importin subunit alpha-4	550641	602687	569253	492601	451306	429223	104399	11010.5	16223.8	7176.74	635430	613225	545010	546626	549069	472140	373972	71439.8	18962.8	14281.9	8388.17	558392	602005	613790	614183	479430	495383	348664	72725.7	22288.1	16533.8	10060.7	646142	550488	537609	554853	403186	570866	266009	61044.1	12357.3	12772.3	6693.9	571922	504844
O00506	O00506	STK25_HUMAN	STK25	Serine/threonine-protein kinase 25	481974	480248	492822	446713	431642	285999	73219	34554.6	52009.6	32739.2	495351	560318	395461	495375	439221	442004	275681	71650.4	22111.4	56565.5	13041.5	423711	473313	542989	513848	508027	462480	296582	56738.1		21370.5		477711	516717	467005	488326	453448	443445	202099	61818.9	31277.8	36589.4	11577.8	432422	465220
O00507	O00507	USP9Y_HUMAN	USP9Y	Probable ubiquitin carboxyl-terminal hydrolase FAF-Y	86473.5	91533	83793.5	83973.3	67066.6	21724.5	12533.8	3985.98	5070.5	4041.68	78249.4	86889.6	86810.4	90296.2	85261.1	66578.6	20836	7053.97	5193.57	4414.89	3939	84545.2	93086.9	92233.6	94106.3	82295.8	71697.8	19022.8	5169.76	4204.37	3625.88		88124.1	86300.3	87500.5	91355.7	79033	69828.9	19809.5	6320.27	7692.46	3433.25	3878.87	77688.6	83682.5
O00512	O00512	BCL9_HUMAN	BCL9	B-cell CLL/lymphoma 9 protein	67077.1	74040.3	79168.5	72234.8	80230.3	84471.4	61845	30410.6	48955.9	61064.6	87439.3	73066.9	59551.3	72095.5	70006.4	74228.9	69183.8	56993.3	38097.8	41627.8	56056.9	82412.8	71739.7	73245.8	78406.2	70541.2	77716.1	67352.4	66536.4	49301.6	48959.2	53181.6	82254	76921.6	68548.5	73894	60643.1	78480.7	52879.6	52289.5	43377.5	42128.4	56421.8	78408.5	62733.1
O00515	O00515	LAD1_HUMAN	LAD1	Ladinin-1	17429.1	18305.1	19946	15991.3	16386.9	15269.1	18006.8	10198	12981.5	12395.1	16643.6	17311.9	15142.5	15679.1	17860	18362.6	12306.6	11301.6	9835.67	9022.19	12320.6	15063	17306.1	17183.5	18782	16255.8	17057.3	12890.5	10971.1	9427.72	11764.8	12247.1	18339.7	16643.1	15412.3	17440.4	13111.3	17913.9	9674.23	10697.6	8946.33	11560.8	8696.51	17008.1	15158.4
O00522	O00522	KRIT1_HUMAN	KRIT1	Krev interaction trapped protein 1	17860.5	18904.3	14299.1	8322.17	9373.3	3507.36					17367.3	21464.9	14503.3	17466.5	10397.1	6612	3048.21					17406	21197.9	23603.5	16584.1	9629.77	10816.5	3932.9					21222.6	20195.9	18250.6	14725.1	7870.84	10020.6		1067.26				19231.9	19522.3
O00534	O00534	VMA5A_HUMAN	VWA5A	von Willebrand factor A domain-containing protein 5A	128347	92562.5	183208	128513	122431	106658					123563	108832	114878	115632	151847	133164	51143.8					117442	105981	139577	131535	105069	145759	59906					109140	123363	124042	114938	103710	86269.9	43933.9					97667.8	108878
O00541	O00541	PESC_HUMAN	PES1	Pescadillo homolog	240036	251896	192516	105097	78909.7	56290.2	59046.6	38722.5	49675.3	35667.7	898145	250588	228129	185982	104391	67344.9	48285.1	32849.9	27683.9	19474.2	28760.9	966658	279201	249563	203085	119417	75317.7	50075	32060.4	19962.9	25305.9	9302.32	1000000	211782	218482	198139	76923.1	89720.8	33434.1	21009	19175.5	16788	12693.2	891576	237159
O00559	O00559	RCAS1_HUMAN	EBAG9	Receptor-binding cancer antigen expressed on SiSo cells	74231.8	73161.5	72240.4	83366.8	84912.1	94187.1	89205.3	102451	102658	55618.5	65544.6	78803.6	69856.4	68935.6	89059.8	78003.7	83720	82645.7	74025.5	62651.3	48401.3	70518.3	81425.3	74776.9	85574	81556.5	104922	86073.2	108312	67630	81513.1	50014.1	88327.9	57832.1	70645.7	72959.5	70270.4	97762.6	79507.6	47009.3	82974.9	89778.2	54643.2	75035.6	70175
O00560	O00560	SDCB1_HUMAN	SDCBP	Syntenin-1	202161	220774	205255	212181	202344	160727	124067	79642	114829	117559	221158	215979	170207	208028	222741	195315	146639	120297	102345	102550	106945	199966	217105	226305	229464	210877	220272	136908	127599	92970.5	106478	103563	209960	212852	193859	208899	167620	188038	106524	86724.8	108511	82896.7	90557.3	208318	200433
O00562	O00562	PITM1_HUMAN	PITPNM1	Membrane-associated phosphatidylinositol transfer protein 1	13814.6	18593.4	17054.5	11810.3	9305.19	6317.41					16768	15544.5	12864.8	13586.6	13767	7642.14	3283.61					14528.7	15956.1	15007.2	17466.6	13545.8	9296.44	2740.06			4459.45		13757.7	16383.5	15206.1	13690.5	10486.5	10679.4	8799.65					13477.2	14426.2
O00566	O00566	MPP10_HUMAN	MPHOSPH10	U3 small nucleolar ribonucleoprotein protein MPP10	118066	132829	134072	140106	136254	87996.5	46175.5	17110	29158.5	22413.9	335931	137518	108932	155823	181314	145914	69097	39513.6	24971.2	21832	21038.6	275795	138837	137870	168041	155445	151088	55086.9	36732.1	26790.4	24608.3	19387.5	347209	127453	112220	136177	113290	178702	45713.6	27283	24644.7	17573	20926.1	312964	108519
O00567	O00567	NOP56_HUMAN	NOP56	Nucleolar protein 56	274713	289471	289858	355111	421364	449483	167296	17625.2	19170.6	15329.8	595070	295955	245814	284120	358237	391036	394354	121414	18851.9	17942	13770.4	569578	294571	279247	298000	328241	423595	400472	132984	21892.1	13614.6	16834.5	613419	291406	250192	281134	280935	437780	311586	106185	15025.2	18736.4	12261.8	593438	273077
O00571	O00571	DDX3X_HUMAN	DDX3X	ATP-dependent RNA helicase DDX3X	1540000	1530000	1360000	716174	359000	130735	74597	24340.2	43537.3	26154.8	1490000	1550000	1490000	1380000	785707	396088	125977	62602	49787.4	41707.8	35540.3	1480000	1490000	1460000	1310000	688342	366242	117054	62615.3	39308.6	39091.2	23396	1530000	1420000	1390000	1280000	642531	439373	102354	48040	37269.4	37672.5	22593.8	1560000	1440000
O00584	O00584	RNT2_HUMAN	RNASET2	Ribonuclease T2	17042.1	19075.7	23669.4	25058.6	24315	28559.2	31194.1	13846.9	24216.6	17126	23499.9	21426	21176.4	19644.2	25421.3	24416.4	21135.7	28572.8	20365.3	12792.3	14836.7	22061.6	22634.5	21160.8	28248.4	21553.9	27552.1	26627.4	28204.5	17939.2	19231.8	14333.5	26066.5	19052.3	21379.1	25002.2	22122.2	24484.1	24252.1	18770.2	21319.9	19609.5	15182	23683.4	18912.1
O00592	O00592	PODXL_HUMAN	PODXL	Podocalyxin	69107.2	76946.9	74280.4	77804.1	97839.6	125077	156027	106155	176193	167736	74069.8	82869.1	63585.1	81202.7	72728.4	96932.9	110765	131077	126969	122228	163156	63251.8	69826.8	62400.9	77158.4	78660.1	80736.5	97226.7	124521	137594	135912	169182	77865.7	72676.6	70198.6	72000.3	66066.1	106211	92266.2	107011	122502	139216	136734	63814.1	57442.5
O00622	O00622	CCN1_HUMAN	CCN1	CCN family member 1	8644.81	9427.02	7174.2	11032.3	11225.8	9139.7	7565.95	3612.08	6247.6	2574.25	7108.82	9054.39	6117.21	10232	7352.34	9641.37	8479.58	8305.44	6695.38	4582.75	4082.09	8428.56	7408.78	8514.28	9620.38	9298.86	9976.05	11977.8	7766.23	6337.85		4551.6	10226.1	8944.26	8088.53	10378.1		10312.4	8677.11	5491.1	3875.32	3514.56		8415.11	8271.73
O00623	O00623	PEX12_HUMAN	PEX12	Peroxisome assembly protein 12	9941.3	13134.5	11688.8	10923.1	14319.5	10173.8	2261.43				13108.7	10391.6	9052.31	11603.8	12035.9	11899.5	8554.09					10456	12724.6	12648.5	10686.4	13361.6	11851.8	9421.03	2471.8				8522.3	9809.93	9490.46	10328.5	9353.58	8915.66	7227.65					9582.91	7831.52
O00625	O00625	PIR_HUMAN	PIR	Pirin	318345	359216	347364	329752	320301	276983	222850	65934.4	63683.7	26768.3	324371	336447	283759	334556	319327	306605	228722	180368	92833	59718.1	34719.9	268390	334083	339514	376300	311794	317738	238159	165575	77272.3	57257.4	23437.1	290099	308528	311876	324474	232783	374920	180038	139547	71176.8	40043	22930.6	327633	298757
O00629	O00629	IMA3_HUMAN	KPNA4	Importin subunit alpha-3	216303	239198	219896	209084	205406	190401	83661.8	10125.8	10838.3	6742.95	221413	242251	197873	211826	217624	175298	150142	72461.4	12782.2	11304.8	6619.86	209274	231930	239443	258500	209720	211246	163127	79946.6	13489.1	10984.7	6456.1	240662	229217	210732	221938	139812	194727	135274	57041.9	9026.74	11505.3	9505.83	220627	213833
O00635	O00635	TRI38_HUMAN	TRIM38	E3 ubiquitin-protein ligase TRIM38	20336.5	23303.8	21436.8	17365.7	11498.8	10074.3					22096.9	18466.1	17917.8	20938.3	16658.9	19631.7						26560.5	21274.7	19808.8	22489.6	15160.4	13396.3	5873.93					21090.8	21736.6	19179	22835.1	14708.1	10633.5						23168.8	20280.2
O00712	O00712	NFIB_HUMAN	NFIB	Nuclear factor 1 B-type	40064.5	47491.1	52756.6	44224.2	47492.8	53159.5	43338.6	29888.2	36081.8	28859.8	46832.3	46239	35025	37947.3	46157.8	50347.1	39870.5	39271	35886	26567.2	21057.6	41844.8	46141.6	45085	47385.3	41221	56219.2	44367.5	35148.4	40122.2	28891.4	31661.3	42909.6	46630.7	40253.1	46002.1	37346.8	44920.3	35175.2	36112.5	30600	20504.4	23966.7	45618.1	39739.2
O00716	O00716	E2F3_HUMAN	E2F3	Transcription factor E2F3	14826.3	15554.9	17098.7	13194.2	15362.7	17464.1	13280.3				14660.3	18621.4	13686.5	16381.1	17350.5	15151	11718.8					13419.9	15802.3	16503.8	16503.6	13190.8	14876.3	11746.6	4146.25				17601.2	14992.4	13205.3	14789	12538.5	19021.2	8036.35	11244.7		3212.67		14647.8	11546.8
O00743	O00743	PPP6_HUMAN	PPP6C	Serine/threonine-protein phosphatase 6 catalytic subunit	192720	218460	220806	194802	227486	213421	170938	100074	103648	67523.9	216094	197091	165587	189192	194247	182761	182202	183219	132166	83909.5	50501.7	186239	184530	230561	229486	197629	223122	202553	192667	142339	106444	48298.7	196049	196414	188692	194401	152526	195363	135120	137178	121526	74212.4	49174.7	184571	172435
O00746	O00746	NDKM_HUMAN	NME4	Nucleoside diphosphate kinase, mitochondrial	23926.8	22381.5	21915.5	28017.3	29031.1	35167.8	32951.7	21351.6	28814.2	17493.3	28230.8	23375.1	19218.2	23532.6	23926.9	23918.7	28140.4	27535.6	24047.5	23126	11547.6	25797.1	21017.6	30472.4	24528.2	24325.9	28085.8	24356	30869.5	27686	27712.7	11771.5	23228.1	20682.3	29424.9	26432.5	18978.3	27784.5	19596.5	22988.5	28571.3	26421.4	12602.5	19658.7	22429.3
O00750	O00750	P3C2B_HUMAN	PIK3C2B	Phosphatidylinositol 4-phosphate 3-kinase C2 domain-containing subunit beta	74256.8	70652.3	101625	76214.7	83460.5	137451	205599	110143	216612	119437	63896.7	73283.5	71138.1	64680.4	74067.3	102083	116720	139351	122699	100667	95178.4	68677.2	68670.9	54797.6	55182.3	61038.7	84095.8	74307.9	125191	122038	120041	156493	76612.6	52896.6	60460.2	80991.9	90094.4	92497.4	105654	123497	127626	99180.2	85354.6	63398	67665
O00754	O00754	MA2B1_HUMAN	MAN2B1	Lysosomal alpha-mannosidase	151083	166748	158587	173137	199550	228306	247885	148797	229526	235776	144105	161682	139018	161248	180350	188921	198966	234963	212480	202003	234777	146363	159796	166422	184844	174052	207540	200120	237919	211972	242574	216417	157719	159183	158160	171040	139106	206041	167005	182304	215166	224614	212675	151022	143536
O00762	O00762	UBE2C_HUMAN	UBE2C	Ubiquitin-conjugating enzyme E2 C	412673	458718	421898	312434	228487	107139	64626.5	30368.8	37296	34428.4	371795	450727	379413	421032	334427	210787	98331.4	60596.8	47324.6	30198.8	35903.7	361342	420075	453193	448123	362614	249383	108252	57865.7	40260.6	46126.1	26434.3	350700	434124	446858	404311	293327	222188	83742.7	47233.5	36282	35858	39211.9	380706	407783
O00764	O00764	PDXK_HUMAN	PDXK	Pyridoxal kinase	236961	271148	268052	279650	321182	462887	515368	235367	368452	49270.6	221464	267218	226665	276963	318594	362332	359362	369252	319235	239584	26981.8	220692	280873	298849	322988	298091	368570	348021	377209	295545	218266	21539.7	267348	241626	247433	316457	250121	543666	273330	322752	301798	266808	27561.6	234124	247960
O00767	O00767	SCD_HUMAN	SCD	Stearoyl-CoA desaturase	149609	123345	147793	114680	96625.6	76733.5	102779	70956.6	52858.3	5506.71	155661	140851	136374	132809	123039	103067	75925.5	106294	90438.7	33952.2	8977.86	141037	147721	121119	137941	129046	88873.6	104209	110142	89486	44287.1	6742.76	159757	131880	127177	135382	102120	88657.9	65165.3	85676.4	63422.6	41015.3	6973.4	139875	126891
O14492	O14492	SH2B2_HUMAN	SH2B2	SH2B adapter protein 2	54276.7				79136.8	62781.5			57839.6		50403.5		34973.9			43245	45718.4					48117.1	62632.5			59578.5	69123.8							58230.5					55905.3						49934.4
O14494	O14494	PLPP1_HUMAN	PLPP1	Phospholipid phosphatase 1	25218.6	22082.1	16892.8	21263.6	16658.1	47295.7	49093.6	17904.6	35611.6	26232.1	26513.3	13826.2	19288.6	15989.5	26099.4	20034.3	34869.8	42853.8	27228	30115.4	36708.2	32457.7	13050.1	22108.4	27132.2	21708.7	24416.6	32816.4	47154.5	31918.4	40033.2	21784.7	21627.1	14045.1	17138.4	11841.7	13286.5	26434.3	29919.1	30324.5	33047	32121.8	25069.2	30536.6	10459
O14495	O14495	PLPP3_HUMAN	PLPP3	Phospholipid phosphatase 3			72711.2	59032.4			77745.2	40120.3	83453	65758.9		26227.2						39343.7	60311	58919.9	52360.9				55213.2	65892.7		51384.3	72463	59973.4	68844.2	59951.3		39334.5	39924.2		44200.8	31650.8		53551.7	60723	50672	55556.1	62459.2	53317.9
O14497	O14497	ARI1A_HUMAN	ARID1A	AT-rich interactive domain-containing protein 1A	178414	198922	175062	79894.6	32282.8	19001.6	16581.8	10664.2	15290.5	11539.7	186962	196497	158841	170306	83067.1	33400.7	15950.7	13926.4	17325.7	15316.2	9142.95	178978	197969	192459	197453	85363.2	35516.8	18252.5	18472.7	14562.2	12641.7	11488.9	185671	181241	175439	167625	63019.7	31377.9	14267.6	10891.9	14242	12185.3	12529	176304	169619
O14508	O14508	SOCS2_HUMAN	SOCS2	Suppressor of cytokine signaling 2	3670.48	5423	5196.36	5414.49	3660.6	7526.68	2583.4				4029.69	2522.84	6516.87	3660.04	5133.18	4718.63	6640.48					5515.51	4698.75	6463.27	4619.18	4759.36	5244.25	6059.48	3122.45				5200.63	3868.94	4418.22	4801.34	4487.59	5621.84	2926.31					4513.93	5485.63
O14519	O14519	CDKA1_HUMAN	CDK2AP1	Cyclin-dependent kinase 2-associated protein 1															80785.5											92384.1												102599
O14521	O14521	DHSD_HUMAN	SDHD	Succinate dehydrogenase [ubiquinone] cytochrome b small subunit, mitochondrial	172446	153000	138686	210968	123421	381468	383458	258865	385789	290639	195820	76196.2	173383	131914	176090	132506	310638	327735	274657	259188	215571	244952	173128	159999	195147	134463	155810	255527	392186	236625	316943	261304	200083	144565	191055	184514	126821	239668	194024	223926	282058	247322	229555	188051	110201
O14523	O14523	C2C2L_HUMAN	C2CD2L	Phospholipid transfer protein C2CD2L	37062.5	43320	41780.7	42225.5	43502.8	41016.5	35420.4	14385.3	16246.2	9417.57	47814.8	42842.5	34563.4	42028.4	47125	42540.2	34553.4	30197.1	18611	10322.2	11588	41678.9	40543	47174.8	52173.6	45858.3	46065.9	34866.2	31860.2	18718.9	10179.2	6863.23	44076.1	50256.6	41620.7	43734.8	33249.2	46772.8	25406.7	19994.3	20422	10685.5	7734.73	44568.1	34831.1
O14524	O14524	NEMP1_HUMAN	NEMP1	Nuclear envelope integral membrane protein 1	14975.4	12011.2									17573.7	13987.1	13876.6		12870.4	14335.2						16551.1	19152.6	17450.2	14353.7	21231	15405.5						23235.6	18381.8	18627	21221.5				7450.45				30310.8
O14526	O14526	FCHO1_HUMAN	FCHO1	F-BAR domain only protein 1	48909.4	61456.7	49960.3	42597	33729	11200.9						43608	34230	47114.5									52022.2		51074		32159						51343.5			39614.4	26076.7			2289.37					36503.4
O14530	O14530	TXND9_HUMAN	TXNDC9	Thioredoxin domain-containing protein 9	144904	155365	164174	182064	198694	180886	27632.8	5443.65	9738.16	5540.29	118702	158819	139277	167392	180537	189901	145526	17516.9	9968.08	6729.68	4564.6	132007	164398	157797	164484	162129	204065	110862	15580.2	8376.83	7343.02	4620.2	142951	148098	151279	154607	146163	191297	111766	15605.2	8744.44	5521.23	5282.53	126975	151269
O14531	O14531	DPYL4_HUMAN	DPYSL4	Dihydropyrimidinase-related protein 4										2290.54						15324.3				5355.42				18488.3									19280			19154.8
O14544	O14544	SOCS6_HUMAN	SOCS6	Suppressor of cytokine signaling 6	13425.1	14200	12759.9	8376.25	5781.79	3452.42					14035.4	13958.8	11960.2	12064	10804.7	4649.5	8297.04					14088.8	17948.8	14364.4	13306.8	9125.16	5554.95						17416	15489.7	13702.7	14169.9	8936.14	5090						16622.3	11625.8
O14545	O14545	TRAD1_HUMAN	TRAFD1	TRAF-type zinc finger domain-containing protein 1	47444	55859.6	56644.9	50020.4	49094.1	56595.6	52039.6	35086.9	40895.2	47973.7	54409.5	58712.7	46094.5	51589.6	52623.9	54993.4	51315.2	51496	43946.5	34057.6	41941.8	46344.3	50426.1	51328.2	55041.4	45910.9	58497.2	49191.7	46674.4	47591.1	44856.4	43430.2	57053.4	52653.9	47887.7	48153.2	48357.9	48687	39933.2	39181.3	41775.9	34369.9	35033.7	49673.1	51917
O14548	O14548	COX7R_HUMAN	COX7A2L	Cytochrome c oxidase subunit 7A-related protein, mitochondrial	73213.5	76269.2	70025.7	76662.1	94630.9	101925	96245.9	63823.8	78980.4	71369.8	68651.3	78828.8	68326.5	71207	76047	85492.2	112549	96003.3	84300.8	68815.8	61472.7	78187.8	68799.4	79561.7	77300.1	82144.6	85385.2	110811	106805	70247.8	79544.7	66203.7	70773.9	80641	70193.5	74528.1	78342.9	90315.2	86759.8	97485.6	90281.8	71136.7	67779.8	73446.4	68448.2
O14561	O14561	ACPM_HUMAN	NDUFAB1	Acyl carrier protein, mitochondrial	420037	438861	453948	436458	509373	589106	640374	368668	409141	448527	259313	396897	384896	402906	503363	497541	553705	528404	435510	430453	431743	272480	436588	448648	594352	493554	529261	579969	564059	488891	503424	424938	79768.7	439250	441523	451698	424585	514064	525044	458834	422159	390692	370550	59901.8	375882
O14562	O14562	UBFD1_HUMAN	UBFD1	Ubiquitin domain-containing protein UBFD1	333180	348854	368539	360041	394674	272337	65901.1	26631	36603.1	25524.9	329066	366325	311603	379061	393751	384879	239554	61403.6	29976.6	24681.4	27292.1	331625	371912	400937	422692	413166	450970	247131	62489.8	43975.4	26312.6	17004	354524	386811	365205	419823	352746	435916	194654	52594.6	40066.4	30278.4	26981.2	348966	337782
O14576	O14576	DC1I1_HUMAN	DYNC1I1	Cytoplasmic dynein 1 intermediate chain 1	5721.28	8736.25	11208.7	8985.3	8324.22	11445.8	3697	3429.11	2684.14	3613.66	14385.5	10032.7	8197.27	7904.67	10599.4	10419.6	10605.1	4406.26	4188.6	3636.5	3290.55	11016.1	8903.44	10109.6	11030.6	10309.3	9508.21	8414.57	6344.58	2349.06		2188.35	10136.3	9431.47	8979.24	9512.42	5817.93	12962.9	5503.79	4061.22	3519.66			7418.23	9007.77
O14578	O14578	CTRO_HUMAN	CIT	Citron Rho-interacting kinase	214446	229082	224789	184635	134224	46966.9	41397.8	18729.4	74839.1	111814	230307	228511	198058	217757	207294	130896	37086.3	34426.9	42725.9	68273.3	44837.4	211321	236746	239171	232335	190391	146592	43640.8	45246.7	33656.6	33190.9	98644.5	240170	219280	206032	212179	152842	139297	28373.7	39441.9	47730.5	42661.8	79232.2	218344	204529
O14579	O14579	COPE_HUMAN	COPE	Coatomer subunit epsilon	397072	436821	382015	347900	341769	219882	38746.9	20407.1	18893.8	13309.9	412754	415144	359942	388625	378534	346834	191983	29423.8	24722.3	16991	20401.5	403629	467188	474883	450517	426048	400243	199549	33450	27571.5	22514.1	12969	441695	453260	425782	455722	360162	404984	162879	33961.3	21267	19391.5	10009.6	443685	387750
O14593	O14593	RFXK_HUMAN	RFXANK	DNA-binding protein RFXANK	13879.1	13944.6	11728	10306.8	7396.27	6812.46	3297.77				14230	14280.8	13198	9125.28	10423.1	7505.52	5047.49					11673.8	13715	12898.4	15247.9	10862.9	9082.17	8083.57					14372.1	18001.7	13216.8	11706.7	8599.9	12304.2						14384.9	11823.9
O14595	O14595	CTDS2_HUMAN	CTDSP2	Carboxy-terminal domain RNA polymerase II polypeptide A small phosphatase 2	7884.87	8815.49	9400.3	7071.01	6486.71	3463.71	3601.62		1449.14	1916.46	8667.02	10331	6418.99	8015.88	8258.08	6178.49	5332.62	2494.92		2192.75		10591.8	10296	7556.55	8501.33	8530.98	7952.62	4608.27	4031.07	2012.96	1743.45		12279	7951.66	8431.26	8527.25	6334.4	10314.9	3298.68			3355.86	1650.67	12934.5	9745.92
O14602	O14602	IF1AY_HUMAN	EIF1AY	Eukaryotic translation initiation factor 1A, Y-chromosomal	1710.04	1629.45	2003.78	1677.08	2008.96	2397.46						2712.14	3266.49	3042.98	2077.06	3526.21	3118.28					4783.47	4922.59	3772.63	4901.15	2850.41	5712.64	3166.26	1636.55				4168.23	5719.19	5149.07	10757.8	9254.48	44775	9593.64	4557.95				13343.5	2577.47
O14607	O14607	UTY_HUMAN	UTY	Histone demethylase UTY	54292.9	68137.9	54029	57888.8	41050.9	58549.7	22680.8				50782.9	76269.5	72040.2	61377.9	56133.6	41577.1	41548.1					59510.5	67357.7	69915.6	69830.2	64163.9	50142.2	33091.6					57883.9	79087.4	62878.8	74513.9	47540.3	36719.3	24481.8					76390.8	65866
O14613	O14613	BORG1_HUMAN	CDC42EP2	Cdc42 effector protein 2	15060.8	12980.7	15949.3	10164.4	12486.4					11774.2	18135.2	21576.9	16882.4	9829.12			7728.91	9493.16	7783.74	5045.81	8932.46	17991.2	19950.4	21684	13287.7	17048.2		8303.28	10567.8	3846.85	11031	17752.7	19317.9	21680.5	23979.7	18259.9	12526.6	10438.1		6429.66	4253.26		12583	22883.9	19218.1
O14617	O14617	AP3D1_HUMAN	AP3D1	AP-3 complex subunit delta-1	154501	169196	162828	162027	154306	78254.6	17879	14242.9	10141.3	6790.02	159644	160150	141109	159182	172543	149460	53935.7	14455	8768.88	7529.66	7036.99	155643	162521	168448	177669	167330	163198	50588.7	14163.5	9405.55	7616.5	12662.7	161132	161786	159120	169718	138397	191016	52932.6	12948.1	7219.74	3897.06	10709.3	162570	152588
O14618	O14618	CCS_HUMAN	CCS	Copper chaperone for superoxide dismutase	84796.8	102996	101106	97663	97969.4	78477.8	48720	16237.2	15471.4	61192.9	103735	107412	102877	101946	114140	90687.6	64309.4	38394.1	17972.2	12427.3	10137.2	91050.9	102587	101187	108989	101993	90840.3	60818	41849.1	21396.4	13430.2	14168.9	94114.6	101856	100238	102108	86031.5	89844.3	42626.8	26029.1	15549.2	16815.6	11885.5	87152.6	90747.1
O14628	O14628	ZN195_HUMAN	ZNF195	Zinc finger protein 195	9352.23	8445.64	7962.94	4209.45	4453.55	5872.63			22923.5	4627.69	10279.9	7007.34	6422		4042.16	4593.93	3850.53					9382.03	10092	7202.88	6604.74	3292.5	5032.08					686.319	8908.53	9911.37	12431.5	4982.22		12505.8			11300.7	16035.4		9925.48	10794.1
O14639	O14639	ABLM1_HUMAN	ABLIM1	Actin-binding LIM protein 1	15135.5	17415.5	16771.4	11556.3	15616.2	12576.7				8994.71	16287.7	16020.3	14210.5	17485.7	16453.6	14564.3	10918	9055.45		5097.08	10943.8	15260.6	17136.4	12483.1	19015.4	18782.2	20643.7	9455.56			5615.96	9231.55	20651.8	19831	16462.3	22181.8	12132.9	18673.1	10902.7	9100.38	8865.13		7594.87	13181.9	12205.7
O14640	O14640	DVL1_HUMAN	DVL1	Segment polarity protein dishevelled homolog DVL-1	13565.1	12017.4	10522.7	5888.02	3864.02						15618.9	16961.3	11787.5	10093.4	9369.5	8805.26						8679.97	11102.5	8015.35	7526.96	7611.98							10288.6	7136.07	12049.4	7513.24								8136.2	8026.61
O14641	O14641	DVL2_HUMAN	DVL2	Segment polarity protein dishevelled homolog DVL-2	31538.9	32241.9	26573.7	17293.4	12875.9	6738.19	8630.07		10538.9	9978.28	38520.1	35272.2	30463.7	24503.3	18871.4	11390.7	6853.77		7512.44			38813.7	32852.8	34591.8	27813.7	17051.9	12599.8	6167.76	9602.86		8224.68		36935.1	33200.4	31866	24290.8	16678.2	12855.8	6157.58					32694.6	34657.6
O14646	O14646	CHD1_HUMAN	CHD1	Chromodomain-helicase-DNA-binding protein 1	81479.8	89409.2	34471.4	19194.4	17743.2	20056	15218.4	6244.39	6308.74	6035.35	89627.2	89510.6	67608	35886.4	14514.4	16741.9	17355.4	16102.6	15403.2	6167.32	4990.07	77917	80394.9	79005.3	39885.7	15587.8	19689.5	23921.1	28630.2	15333.9	5474.65	5220.15	84409.8	73028.7	68510.2	32115.9	19563.2	32167	37725.6	12475.3	8406.2	7954.54	4292.46	80399.9	74273.3
O14647	O14647	CHD2_HUMAN	CHD2	Chromodomain-helicase-DNA-binding protein 2	46820.4	53856.3	26584	10681	5636.84	16882.2	9060.08	47840.6			50938.9	52468.1	42262.4	27763.5	9034.02		10886.5		6629.42	14170.1		46440.8	49553.5	49999	29954.8	8982.65	6326.26	9496.81		12941.7			51291.6	47070.5	43399.1	25221.3	10891.5	7278.29	3028.96	14139	14357.4		2098.72	48121.2	44970.6
O14653	O14653	GOSR2_HUMAN	GOSR2	Golgi SNAP receptor complex member 2	124962	166320	155924	117951	135582	158165	88134.5	24288.3	23020.2	14006	143265	165048	129766	170103	188772	171813	119369	68253.6	33356.6	15887.3	11825.4	130993	163459	160521	209818	177798	180560	124792	75452.2	36602.6	24635.2	10411	150167	188519	169485	178436	127950	297859	80450.8	65115.7	29745.9	20196	10812.4	140578	115103
O14656	O14656	TOR1A_HUMAN	TOR1A	Torsin-1A	157235	165349	176630	173821	191464	207828	148093	47603.4	76807.1	55005.2	161107	159430	148428	158635	175636	185276	179914	128159	80315.2	71074.6	54020.3	150923	151491	149862	151297	158158	193118	164624	112539	77347.9	66136.4	54122.6	165205	133479	128357	143483	134074	189517	126031	95557.9	68215.8	49384.9	55460.7	154627	128502
O14657	O14657	TOR1B_HUMAN	TOR1B	Torsin-1B	72077.2	67776.5	66369.5	73093.3	76223	77856.4	60172.6	23866	36840.7	35125.8	70522.1	64899.7	63540.3	69126.4	76300.7	72289.4	67032.1	53535.3	39383.8	35023.5	35866.9	57236.3	61470.4	62585.2	67219.4	64509.1	71093.6	60876	45847.3	35789.8	33021.6	30356.9	59229.7	59429.8	49148	60771.7	54992.5	72595.6	51013.6	39949.9	31625.1	29290.8	28427.3	54831.3	51025.6
O14662	O14662	STX16_HUMAN	STX16	Syntaxin-16	85328.5	98439.9	99202.4	92114	79504.3	41156	21417.5	5408.45	5501.44	3461.03	97575.2	101680	83291	93964.3	101110	84179.8	33237.8	14205.2	10014.8	8321.58	10264	85613.6	96000	91208.1	105175	99942.9	85473	32938.8	15922.3	12075.6	10264.4	6443.4	102420	96644.1	90065.5	97443.6	77565.5	97029.5	24493.4	11874.6	7794.58	8636.85	9295.76	88442.3	77643.7
O14672	O14672	ADA10_HUMAN	ADAM10	Disintegrin and metalloproteinase domain-containing protein 10	184620	186686	187463	193721	222311	216031	134796	58478.4	72289.6	65367.6	176461	177937	161951	180362	201851	200511	193183	122038	76827.1	55021.2	58576.8	190991	193500	181682	188961	195419	230753	198971	120039	71885.7	70550.5	58391.3	189538	183264	178039	185775	165741	217558	156111	108522	82436.8	58549.2	54560.6	191209	172905
O14678	O14678	ABCD4_HUMAN	ABCD4	Lysosomal cobalamin transporter ABCD4	37656.7	30067	39097.2	41848	41496	53316.6	56113.5	15121.2	20546.5	13709.6	41131.5	35708.6	28075.1	37483.7	39962.4	37847.9	41825.5	45722.6	17723.5	13968.4	10998.2	35697.1	39957.3	33027.8	29228.4	41143	44919.7	45753.7	43186.1	23995	13049	18479.4	45310.5	35966.3	39351	33567.6	27722.3	41714.4	38588.2	27488.1	17963.3	13812.5	13590.2	30469.4	28655.2
O14681	O14681	EI24_HUMAN	EI24	Etoposide-induced protein 2.4 homolog	63135.1	72827.1	76957.2	97002.6	103806	124644	96050.8	16251.2	12360.6	8085.01	117138	66398	57403.9	68066.4	99787.5	105764	112718	54879	19984.8	7524.14	18187.8	108365	65058.6	66707.9	83705.2	81879.2	103114	108579	79047.7	19625.3	11915.2	8203.55	96780.9	58792.9	58417.9	81255.9	72232.9	108147	83601.5	65332.1	17933.1	9412.8	5599.04	104986	53649.1
O14683	O14683	P5I11_HUMAN	TP53I11	Tumor protein p53-inducible protein 11	109218	128105	131750	123183	156094	187352	206576	171887	249181	233787	103722	127985	109093	114348	134329	144732	141370	182318	219775	199585	198069	109415	110217	108544	129381	122777	135865	159253	183902	170482	233029	213096	106553	120408	111596	126254	108839	142418	128173	164241	202251	195464	190674	97736.9	106503
O14684	O14684	PTGES_HUMAN	PTGES	Prostaglandin E synthase	127177	103802	121666	144372	159256	178181	182182	42248.4	19772.1	12673.3	45733.1	106121	123090	126600	119934	130743	174936	159462	43460.8	21612.5	23312.6	47346.6	109659	98855.1	100503	138591	140941	182642	171843	43044.3	19478.6	17588.1	31009.9	96446.3	95273.2	98057.2	123847	106117	164134	151932	46259.7	22323.7	16041.3	31523	92320.4
O14686	O14686	KMT2D_HUMAN	KMT2D	Histone-lysine N-methyltransferase 2D	59723.8	70215.7	55854.2	53050.9	43184.2	24322.9	22723.1		13340.3	6447.81	60686.7	66550.5	53663.7	55256.3	54410	38397.7	18358.3	8760.74				57733.2	66003	65401.4	64867.5	49833.1	47763.7	18551.4	9374.39	4419.29			63775.8	62291.3	62109	61156.9	39484.1	47720.3	21269.9	9047.63	7874.79	9139.42	9073.97	61600.2	58143.6
O14713	O14713	ITBP1_HUMAN	ITGB1BP1	Integrin beta-1-binding protein 1	15210.7	15167.2	10607.2	10237.9	8483.46	4842.8					16932.7	16009.9	14557.4	13839.3	14643.6	8353	2876.64					10101.6	16323.9	14509.6	14180.8	8520.05	9961.01	3682.49					14760.9	14748.5	16757.4	14813.4	9063.17	7975.2	3612.97					17051.4	14746.8
O14715	O14715	RGPD8_HUMAN	RGPD8	RANBP2-like and GRIP domain-containing protein 8	110765	117442	85970.4	40108.6	23093.1	15096.8	12180	16674.6			127393	132473	103351	104185	58164.6	31288.3	12481.9	11604.3				113001	116357	130401	108565	45984.4	41591.5	13604.3	11318.8	7501.94	10535		139279	119761	115457	97826.5	39960.4	54794.9	10644.2					118552	98505.5
O14717	O14717	TRDMT_HUMAN	TRDMT1	tRNA (cytosine(38)-C(5))-methyltransferase	26584.6	38312.7	27936	22783.8	16661.1						27383.5	32139.8	25613.4	30531.1	16425.2	13981.6						32860.7	31254.3	31040.1	28798	20896.6	21734.9						20454.8	29829.5	27383.2	26596.4	15124							22020.8	28227.4
O14727	O14727	APAF_HUMAN	APAF1	Apoptotic protease-activating factor 1	30676.3	34993.2	32937.9	23156.5	17388.8	8298.76					32512.9	37684.5	35046.2	32571.2	26992.8	20585.5	10432.6	3124.22		11976.4		30955.3	36476.8	32386.7	35865.6	27500.3	17908.8	30282.4				9236.05	30151.4	30953.8	29556.2	27441.8	22059	24164.9	11016.7	17723.8	6742.7	12713		28208.4	29885.8
O14730	O14730	RIOK3_HUMAN	RIOK3	Serine/threonine-protein kinase RIO3	46371.7	48233.1	46116.8	47921.9	53727.1	57329.8	47777.2	12770.5	8780.48	5113.92	45339.7	41849.2	44293.1	46056.2	49617.6	55003.7	57494.4	52615	19242.7	5406.69	5969.37	40036.4	44733.9	45427.9	44118.3	47692.2	50744.7	49707.8	45134.7	12804.3	5154.81	3090.79	40017.6	43330	43395.7	43314.7	41712.6	50546	41717.9	39333.3	16012.5	5893.17		37723	43816.8
O14732	O14732	IMPA2_HUMAN	IMPA2	Inositol monophosphatase 2	52864.5	54112	63034.3	62474.7	71887.7	83892.2	99001.6	48271	79699.1	61653.5	44512.8	56464.9	49797.3	49776.6	59527.5	71735.9	77942.7	85227.3	65818.9	61496.4	42987.2	43686.9	60784.5	62242.7	61739.8	52854.1	60390.8	71666.4	81733.1	73951.4	67245.1	46322.8	44276.6	56512.2	53951	55099.1	51172.3	59920.8	56653.4	69108.3	61131	67569.2	60202.2	45323.9	47050.2
O14733	O14733	MP2K7_HUMAN	MAP2K7	Dual specificity mitogen-activated protein kinase kinase 7	49592.4	50975.6	46282.9	47091.7	39728.7	20385.7	22331.7	24936.7	24528.7	39454.3	51131.2	50163.2	44454.5	47313.7	43810.8	39160.9	34879.9	48682.6	35616.6	34812.7	19370	49889.2	51027.6	52973.9	53908	45555.8	43845.9	26694.5	74572.9	38948.9	56992.3	15090	48930.1	51083.4	48107.6	49955.7	36047.6	43507.3	35615.9	32582	52670.2	58084.7	42121	47350.4	47769
O14734	O14734	ACOT8_HUMAN	ACOT8	Acyl-coenzyme A thioesterase 8	390660	431849	510582	504148	588080	705579	646934	173937	122962	81151.1	444677	369037	340751	435276	565459	573946	567652	499388	256260	92017.4	106200	370135	504762	523072	560150	589738	712649	594373	618625	182944	116604	46596.4	450199	483134	457154	500533	383551	653232	364048	379563	233183	65702.4	85821.8	388221	410720
O14735	O14735	CDIPT_HUMAN	CDIPT	CDP-diacylglycerol--inositol 3-phosphatidyltransferase	210129	212844	207939	230387	248763	342387	398461	251287	291721	130155	219832	212883	206164	196818	269152	270118	313099	347133	276391	223352	94011.5	212616	207299	202057	218461	221327	266697	274635	358450	299835	226220	121343	197848	197391	190486	220776	190235	289693	251815	280084	338214	229815	114143	179834	182204
O14737	O14737	PDCD5_HUMAN	PDCD5	Programmed cell death protein 5	499243	459270	507522	594412	630840	955200	1190000	512672	1030000	1110000	558295	641434	499335	566754	642403	621175	804133	1040000	786869	723275	960262	604935	481294	545052	705329	634060	731271	733405	1060000	841144	1050000	795078	462831	553976	559108	543095	475535	851461	548079	699789	930757	790239	863684	455014	495810
O14744	O14744	ANM5_HUMAN	PRMT5	Protein arginine N-methyltransferase 5	290558	323693	316259	336164	364558	455081	345623	13616.5	21254.8	8567.67	271489	314243	277646	306358	339232	363286	404299	228608	17442.2	14695.7	15788.9	256968	321698	324263	338710	325413	419445	400989	207857	16745	20649.6	11175.1	283734	309286	308553	329587	291520	429809	320489	247610	13048.2	11484.3	9765.66	256142	286231
O14745	O14745	NHRF1_HUMAN	NHERF1	Na(+)/H(+) exchange regulatory cofactor NHE-RF1	170855	179818	191050	211997	247646	301677	276643	153257	223148	217276	186469	191621	151810	185214	205757	222729	236966	260952	180416	139349	174151	178842	165003	196995	225292	198836	273844	254780	297266	227765	204203	194704	169660	190408	186369	198499	167331	257279	191575	202681	199910	177801	160194	189623	164175
O14757	O14757	CHK1_HUMAN	CHEK1	Serine/threonine-protein kinase Chk1	140280	149658	135620	145355	147209	107236	18938.8	4012.75	4524.08	3224.86	140376	143877	123264	138767	148496	147558	97533.9	15532.3	6361.75	4986.29	11121.8	135267	146376	158131	158663	136830	154803	105403	23191.8	7192.43	37559.5		152670	154031	157725	157554	121705	161817	74635.7	15087	8405.53	28646.3	5359.32	143295	135487
O14763	O14763	TR10B_HUMAN	TNFRSF10B	Tumor necrosis factor receptor superfamily member 10B	40156.5	48663.9	38802.3	38862.9	53151.7	61720.2	58365.1	25446.9	38148.6	31610.2	52692.4	53715.8	39132.2	43541.2	52303.2	51751.6	55733.9	55244.3	41193.7	37317.3	35090.8	47832.3	48998.9	43433.9	56310.8	50524.6	61185.7	53346.1	44556.8	41712.5	46684	27171.3	52875.8	46481.8	49363.7	50457.8	38957.9	52420.8	47853.5	42178.4	36893.6	35685.2	27703	48830.1	44415.5
O14770	O14770	MEIS2_HUMAN	MEIS2	Homeobox protein Meis2	14556.1	13373.3	16923.6	13246.1	9483.09	5817.41					14311.2	13910.3	14752.9	15090.7	13173.4	10631.4						12403.1	15176.6	13357.2	13551.7	10641	11450.9						16655.4	12801	10937.8	14673.9	7183.89	15736.2						14527.1	12543.8
O14772	O14772	FPGT_HUMAN	FPGT	Fucose-1-phosphate guanylyltransferase	25944.4	26410.3	28628.2	28022.4	31132	32090.2	9744.31	1218.67	9774.37		25275.9	28088.7	25147.1	25536.2	29775.3	32241.1	30389.9	6579.46		2864.23		22922.4	24897.2	26345.5	24099	27404.2	29943.1	25729.7	8357.06	5657.74		3405.82	24009	20691.6	22975.5	21817.9	23105.9	33154.7	20104.2	8256.96	5861.76			22724.6	23955.3
O14773	O14773	TPP1_HUMAN	TPP1	Tripeptidyl-peptidase 1	215354	246390	238786	239971	258412	263996	196759	80226	97469.5	84460.3	228550	243858	185614	219124	239453	240803	220287	175881	103005	79937.3	80280.1	210661	236728	247882	268573	233942	261574	223675	174429	103633	85602.8	76595.3	235904	222343	218493	232153	189223	259030	188736	148350	103936	95205.6	77940.1	221506	217503
O14775	O14775	GNB5_HUMAN	GNB5	Guanine nucleotide-binding protein subunit beta-5	71315.3	64906.6	60892.9	60611.2	52862.8	36700.5	21103.2				60817.7	52236.2	49478.8	58924.9	55529	54197.8	40562.7	16376.2				52194.8	60112.2	66410.3	62512.9	59463.5	57492.4	46381	15331.5				62428.8	61843.6	42817.9	63591	53062.5	55704.6	30319.4	20695.2				62301.2	64350.9
O14776	O14776	TCRG1_HUMAN	TCERG1	Transcription elongation regulator 1	379820	424419	379268	238293	82654.2	27402.2	21784.8	11370.6	16330.4	9401.7	356405	413698	333381	370392	259600	80973.1	24889.5	17893.8	15979	18368	13524.7	367073	410159	421056	432658	269872	94729.3	25904.6	20075.4	16640.9	15500.9	10674.5	398041	398658	385906	380748	197483	82359.3	19754.1	15833.6	13507.1	15163.3	10814	358417	366949
O14777	O14777	NDC80_HUMAN	NDC80	Kinetochore protein NDC80 homolog	126844	145376	113207	65894	46142.7	29028.8	14840.3	6245.62	6308.67		127196	138734	114308	118809	67619.1	46948.7	16302	18223.1	9103.26			118318	131978	136302	124447	66612.3	47714.9	18450.8	9509.44		5962.9	4959.53	116308	125674	130484	108944	56504.6	46549.2	16709.6	9363.57		7510.44	9025	119294	113536
O14782	O14782	KIF3C_HUMAN	KIF3C	Kinesin-like protein KIF3C	18968	24869.1	22211.8	16452.5	11892	26278	31022.9	5068.72		51962.4	24814.3	21003.9	12430.8	18465.7	15525.7	13052.6			38072			23466	22397.4	22636.1	24328.4	21569.4	18207	21845	34772.5				21401.8	23732.8	21157.5	18300.1	14243.2	20436.2	31778		42252.9			18237.3	20537.3
O14786	O14786	NRP1_HUMAN	NRP1	Neuropilin-1	18778.2	19232.9	18186.2	18973.2	21190.2	23362.6	22445.9	11756	14425.2	13075.5	21268.3	19393.9	16727.3	20838.2	20950.5	22043.7	19937.4	25490.7	19836.2	13772.7	20226.5	21027.4	20262.9	19917.1	21625.7	19819.9	23434.9	19106.3	20697.2	17790.9	15970.4	16513.3	18592.4	18073.4	18048.1	18807.5	18776.6	22158.7	17140	16293.4	20891.1	12402.5	14981.5	21397.7	17088.4
O14787	O14787	TNPO2_HUMAN	TNPO2	Transportin-2	121545	129785	113766	88613.9	53896.9	34612.3	36833.7	43491.4	54737.8	14700.7	106148	121650	125914	107383	99419.6	70452.4	28903.6	37763.7	44772.8	23896.8	12601.6	102387	124966	100820	116348	95844.6	60636.8	30061.2	33087.1	49690.8	27492.2	8104.62	103603	101381	107286	105749	78715.2	82946	35772.4	33668.1	35827.3	19760.6	9779.42	93117.4	107747
O14795	O14795	UN13B_HUMAN	UNC13B	Protein unc-13 homolog B	25184.8	31655.2	24502.7	16045.9	10363.7	13003.5					27611	31382.1	23330.2	24512.5	18652.3	12260.2						22336.4	28130.4	25289.7	28069.6	14826.6	11049.3						27232.6	27803.1	26251.2	26540.6	12845.8	15240.9						26783.3	21010.4
O14802	O14802	RPC1_HUMAN	POLR3A	DNA-directed RNA polymerase III subunit RPC1	224540	221285	225807	136756	70275.8	42872.6	48167.7	104324	83178.2	179711	238037	242641	216652	235021	145700	85128.4	44597.1	123259	113291	133213	250370	214630	243413	226714	216137	152635	83747	35388.7	60222.6	142934	79166.3	219008	234629	209907	193044	194682	116140	81807.9	34097	113310	106015	25933.2	124158	210936	208644
O14807	O14807	RASM_HUMAN	MRAS	Ras-related protein M-Ras	10822.7	16047.3	17542.8	11657.3	14535.7	11643.9	16807.4	12059.8	10602.2	4667.06	16422.7	16805.6	11576.1	12931.1	13252.1	15126.2	13188.9	14011.6	7958.61	6666.83	7734.1	16650.4	18495.9	16040.2	17477.6	10333.7	13709.5	12228.4	15750.3	9201.34	9427.52	4117.76	13678.9	13397.3	13011.3	15108.9	11435.6	16805.3	7547.61	9103.19	9751.45	7148.64	3084.38	11796	9473.55
O14818	O14818	PSA7_HUMAN	PSMA7	Proteasome subunit alpha type-7	871875	908570	875829	897352	997280	1130000	1340000	922507	1300000	1240000	859691	950070	817162	933962	885516	952631	1050000	1330000	1270000	1390000	1360000	742477	862404	867970	941086	857251	961969	935266	1110000	1200000	1380000	1310000	711247	839694	786251	780304	698017	906340	832888	947994	1110000	1250000	1290000	750468	760321
O14828	O14828	SCAM3_HUMAN	SCAMP3	Secretory carrier-associated membrane protein 3	565912	599723	605823	626830	696229	928419	953872	504516	833039	801777	557964	568685	484080	562314	711106	640741	758287	895022	773518	720208	704454	519394	578022	627816	680658	627920	692693	789027	877828	776054	769788	585644	542861	558022	532154	586774	500707	750198	581904	663328	747758	677194	657160	532835	509961
O14832	O14832	PAHX_HUMAN	PHYH	Phytanoyl-CoA dioxygenase, peroxisomal	8852.99	9925.06	9882.77	10570.3	8838.19	5997.46	4199.5				10385.6	10552.9	8110.82	9910.8	10653.7	8946.24	5754.26	3339.5				11387.3	9670.34	10001.1	10062.4	8156.57	9535.99	6171.8	4460.09				11119.4	9230.06	9297.29	9912.85	8729.74	9261.82						8245.9	10672.8
O14841	O14841	OPLA_HUMAN	OPLAH	5-oxoprolinase	37116	36932.1	35115.8	35506.1	40328.4	35151.1	13203.1				32066.5	34817.3	32982.9	39244.7	42140.4	40964.9	27918.1	12546	13988.2			33904.7	35379.1	40909.1	37444	35538.5	42035.7	26550.3	12147.1		6058.58		35611.3	34873.5	30909	37101.5	32813.5	46551.8	23667	23885.5	11972.6			35997.9	35153.4
O14862	O14862	AIM2_HUMAN	AIM2	Interferon-inducible protein AIM2	20515.8	18622.9	14076.3	15223.3	11193.3						17549	18609	15519.2	15027.8	12766.4	13802.4						18666.8	25431.9	15551.7	13966.1		15756.3						23314.5	23787.7	18679.7	16121	11962.7							20728.8	12701.7
O14867	O14867	BACH1_HUMAN	BACH1	Transcription regulator protein BACH1	8404.89	8782.07	9802.15	10896.7	9466.47	8446.18	7756.62		6124.08	12342.1	8499.83	7271.51	10485.7	10656.4	10041.3	7791.6	8692.15	10521.8	6530.11	7071.76	8052.57	9544.3	9247.84	8674.21	10582.2	9887.15	10368.4	9882.89	10406	4930.51	9656.07	10899.8	8136.25	9853.73	7686.37	8266.83	7469.01	8208.72	6611.53	7488.65	7095.67	6205.54	8702.86	11071.4	9312.2
O14874	O14874	BCKD_HUMAN	BCKDK	Branched-chain alpha-ketoacid dehydrogenase kinase	26528.3	31890.3	30439.7	31655.7	35518.5	42282.6	56363.7	20367.2	12386.8		31054.2	30499.1	28025.5	31239.4	30759.1	37475.6	39023.1	46573.4	27888.4			29455.2	29193.9	30445.8	32579.1	30358.4	35827.9	36072.1	44352.2	27075.8			32124.7	25653	26849.7	30178	25105.6	32755.8	30893.1	36388.5	25878.1			30959.7	28017.7
O14879	O14879	IFIT3_HUMAN	IFIT3	Interferon-induced protein with tetratricopeptide repeats 3	37721.6	35351	33936.7	22460.6	21174.2	79198.3	103725	235833	96314.6	14766.9	35294.6	39512.2	32407.8	31016	24790.3	21902	18561	158364	185288	35045.7	9597.74	37541.9	39212.5	40192.8	33881.5	29208	18923.2	38914.7	174301	176592	32897.9	9897.14	37932.7	35513.4	30897.5	34014.3	26681.4	16670.7	63854.8	104454	172116	33852	6602.15	36103.8	35233
O14880	O14880	MGST3_HUMAN	MGST3	Glutathione S-transferase 3, mitochondrial	164399	191631	195458	192483	225351	304796	297793	187400	218346	110252	136583	178009	153808	168664	191485	213270	239622	273619	213760	144025	80547.9	125824	169618	156531	184026	180711	231400	261103	253843	229049	176597	81140.1	132023	150794	150916	159663	159662	206824	192619	209348	208839	169979	80139.4	130558	165170
O14893	O14893	GEMI2_HUMAN	GEMIN2	Gem-associated protein 2	81806.2	92255.6	60516.9	41297.7	27558.3	22181.3	12576.5	5535.53	7844.59	8506.79	62300.9	90266.8	67783.8	70146.2	47441.9	29903	17775	9415.5	8693.88	5945.11		74024	87423.6	78229.7	80764.9	43219.7	36650.9	19004.2	10798.7	8086.39	6932.19	6714.38	73526.6	88038.6	78552.5	62477.7	38271.4	28738.3	12622.8	10589.9	7254.98	7082.66	5780.6	59082.5	74845.7
O14896	O14896	IRF6_HUMAN	IRF6	Interferon regulatory factor 6	82573.6	67166	77822.5	90464	83292.9	90748.1	139029	144475	119068	84204.8	95790.2	128551	77045.8	108907	74161.2	81397.6	96403.2	95557.8	123384	111292	59028	76493.9	65035.2	54356.3	70811.8	51378.8	71638.2	103735	139230	181541	98774.7	68312.2	99086.4	62083.9	49643.3	77664.5	85022	71572.3	110873	141101	138606	83936.6	57674.6	48902.5	66780.3
O14907	O14907	TX1B3_HUMAN	TAX1BP3	Tax1-binding protein 3	190976	215097	185533	102588	58362.8	29055.8	17893.2	7668.89	13270.6	12407.1	217252	232427	188809	198719	114255	60307.3	24443.2	15922.1	8126.78	10742.4	9821.35	184115	198160	207517	196557	102994	68209.6	33532.1	15796.1	11711.5	12224.3	13173.2	218446	192472	183459	175431	89694.2	61392.3	17090.2	14355.3	9466.14	14512.3	10807.4	186595	160381
O14908	O14908	GIPC1_HUMAN	GIPC1	PDZ domain-containing protein GIPC1	327218	360195	313950	237870	160630	56041.5	19008.2	7190.99	11701.9	7095.47	324227	377209	290109	336831	264891	166090	45922.5	18673.9	11373.9	10135	13628.2	310988	389600	384906	374786	268204	190591	44739.3	19946.3	10593.2	9227.2	6984.78	344196	357571	345934	344233	199805	173789	35081.3	15530.9	13106.5	12449	6093.56	332551	350768
O14910	O14910	LIN7A_HUMAN	LIN7A	Protein lin-7 homolog A	129845	155549	132280	124771	104387	121185	75215.4	26757.9	34684.7	26413.1	142258	92802.5	129959	123867	137581	114052	96223	66010.2	37263.8	23793	23995.5	147360	120194	144267	150803	129191	123033	109643	70674.4	39869	38109.3	24967.9	115219	156423	144909	142035	105912	129903	65532.8	45866.3	36964.8	27652.4	20434.4	142644	124407
O14920	O14920	IKKB_HUMAN	IKBKB	Inhibitor of nuclear factor kappa-B kinase subunit beta	171251	185471	175402	109764	70335.4	34199.2	22898.6				208614	190197	166774	171968	127044	75601.6	31797.6	18376.1			16035.6	186278	188413	184297	192866	126729	85193.7	32900.4	12961.4	17723.4	15592.7	28752.4	206097	184084	186753	170631	98505.8	102478	35018.7	22170.1				182229	162148
O14924	O14924	RGS12_HUMAN	RGS12	Regulator of G-protein signaling 12	6561.74	6815.36	3171.52	3819.64	3339.1	2586.93					6713.86	7800.6	6106.46	5269.62	4937.44	4006.51						7184.77	6710.3	9725.64	7667.69	5391.46	4365.63	1564.5					9721.63	6936.26	7030.66	6096.01		3294.58						7122.51	5555.31
O14925	O14925	TIM23_HUMAN	TIMM23	Mitochondrial import inner membrane translocase subunit Tim23	325773	337394	373330	378694	433168	543033	655578	296221	518650	354483	389987	360341	306283	351831	394699	410417	445322	546236	442653	357222	297109	382021	366977	363279	370419	398603	452947	460933	553345	467814	377676	264047	394194	365956	301875	343452	312919	335017	399175	438172	415696	422073	259430	382627	289805
O14929	O14929	HAT1_HUMAN	HAT1	Histone acetyltransferase type B catalytic subunit	410110	465503	457904	403223	320023	66335.2	17680.8	6212.5	10379.7	2403.57	430514	485419	374783	452825	414960	294350	52063.2	18783.7	12470.2	7179.95	5489.61	377694	463444	467844	475999	408796	335709	52187.8	19287.8	10650.9	9255.24	4214.63	440974	469238	444185	463150	328110	320790	36930	12721.5	8423.29	6352.85	5052.96	422855	426847
O14933	O14933	UB2L6_HUMAN	UBE2L6	Ubiquitin/ISG15-conjugating enzyme E2 L6	105559	101641	102807	90296.7	60297.8	24989.8	15795.6	5148.37	7323.27	7876.93	106901	116200	88420.6	100722	86326.8	58108.1	21228.4	14846.2	13061.8	7234.51	4567.63	93455.4	95821.3	102642	115405	79125.9	63882.5	25431.3	11494.4	8834.6	6233.66	5390.78	96750.6	97202.2	99942.6	101940	73158.4	100361	15720.6	9253.28	5988.81	7638.89	5764.42	88630.2	97280.7
O14936	O14936	CSKP_HUMAN	CASK	Peripheral plasma membrane protein CASK	46916.2	45781.5	44199.1	44592.7	48643.7	42756.5	9093.35	8742.24	4411.76		41942.1	43686.7	40280.6	44064.5	46667.7	47538	36809.4	6779.25	8775.12	2980.77	4431.18	39609.4	44317.9	43661	43528.1	46322.3	50344.2	33371.6	6169.33	4907	4921.81	2669.93	42485	40911.3	41279.3	43496.8	38325.4	50673.2	23044	5455.27	5290.81	3726.57	5613.3	41642.5	40442.7
O14939	O14939	PLD2_HUMAN	PLD2	Phospholipase D2	9569.22	10251.7	14394.5	9742.33	9458.98	6048.08	23228.2	8002.97	11003.4		11675.1	11531.8	10520.6	9205.17	11438.2	10078.9	5062.98	4454.3	3200.82	4502.4	7314.47	10827.6	10686.5	13672.8	13493.8	10429.9	9948.81	5086.27	9151.05	7613.68	4042.82	6605.04	14495.4	10101.7	11405.4	11573	7678.6	16706.2	5521.95	6344.88			5322.17	11521.8	11380.4
O14949	O14949	QCR8_HUMAN	UQCRQ	Cytochrome b-c1 complex subunit 8	164832	183914	154660	174264	189340	202862	187148	181689	153855	143602	150644	131994	123209	158926	168476	166511	203570	273425	239992	132269	118126	127017	161398	185800	198371	194068	196935	239202	313379	251748	174519	96889.6	132920	181635	163682	164265	142040	171738	141273	204518	220465	160032	104052	137832	141852
O14950	O14950	ML12B_HUMAN	MYL12B	Myosin regulatory light chain 12B	1200000	1270000	1260000	1170000	1280000	1270000	619088	274779	415886	414940	1150000	1380000	1150000	1300000	1440000	1390000	1010000	531387	401224	343417	461095	1120000	1320000	1380000	1480000	1310000	1450000	962828	572017	391719	431071	371197	1210000	1300000	1160000	1190000	1060000	1580000	880448	457936	357693	346414	367376	1090000	1150000
O14957	O14957	QCR10_HUMAN	UQCR11	Cytochrome b-c1 complex subunit 10	106488	121388	101747	123195	133933	148115	100937	29673.3	40552.7	22364.7	93876.9	142653	100318	131255	159278	130985	130434	135015	81160.7	32527.3	29829	98811.9	113163	135818	148373	135839	158576	161890	131851	102569	55547.6	26187.7	96897	124203	96900.2	122484	97454.3	198133	93772.5	69148.3	84708.5	41255.3	40902.2	110404	112659
O14964	O14964	HGS_HUMAN	HGS	Hepatocyte growth factor-regulated tyrosine kinase substrate	132361	143480	138814	131336	131278	73862.5	20838.9	11688.7	13752.2	10366.2	143871	131839	136516	137478	140813	128915	61108.3	19879.1	13424.6	10507.3	9706.47	123930	145095	152313	146461	142095	140124	67208.4	24222.7	16462.2	11530.5	9489.87	121200	132415	126646	130662	123284	132064	52036.5	19706.3	13444.7	12315.9	6767.54	124605	108427
O14965	O14965	AURKA_HUMAN	AURKA	Aurora kinase A	426742	449150	439780	387224	435906	438613	115319	22905.5	26682	23099.8	468861	445432	364538	419102	432370	386922	321617	86060.6	33575.7	46436.2	15436.4	436501	439645	444385	500816	414773	437867	309031	85539.5	40604.1	92306.3	26141.8	441603	411302	388863	431691	328623	457205	260810	96550.8	28983.5	48722.6	16991.8	423323	370437
O14966	O14966	RAB7L_HUMAN	RAB29	Ras-related protein Rab-7L1	43262.1	48616.6	47489.9	50225.8	52954.3	47608.5	28971	3701.42	4684.9		44503	55022.6	41724.8	45823.4	46753.3	48350.6	38564.5	21580.3	5173.91		1876.63	45342.2	55206.6	53825.3	54865.4	54979.7	61179	44377.1	24301.7	3710.16	2539.63		54004.2	47561.9	42485.3	47704.5	42037.7	53897.5	38704.2	17777.2	7930.19		1940.81	44035.2	42247.4
O14967	O14967	CLGN_HUMAN	CLGN	Calmegin	4380.99	4565.14	4389.67	6775.17	5897.29	5673.73	3786.91	3915.28			5406.95	5859.33	6318.19	4972.37	6111.47	6009.02	6140.75	4362.51	2162.94	4159.4		5626.25	6142.03	5958.46	6639.5	5940.76	7314.53	6352.72	5858.96		1768.67		7578.59	3905.25	3622.86	5290.42	3939.21	5689.14	4346.06	2850.71				4975.11	5758.64
O14972	O14972	VP26C_HUMAN	VPS26C	Vacuolar protein sorting-associated protein 26C	56150.1	60002.1	61634.3	58932.5	51145.6	23601	16055.3	2293.19	5840.93		55837.3	54260.4	49992.6	54245.7	56284.2	47679.7	20386	6851.15	4639.57	5607.49	2734.26	50393.2	63369.9	60334.2	62179.3	56479.9	51967.7	18620.1	4007.9	4294.98	3435.68		50142.4	61761.9	60550.3	62458.7	50665.8	61379.2	14926.9	5688.56	3902.88	18282.1	3486.58	47292.2	59474.4
O14974	O14974	MYPT1_HUMAN	PPP1R12A	Protein phosphatase 1 regulatory subunit 12A	281464	312488	284539	252485	189608	49192.3	24581.7	11697.1	20507.1	11675.1	237458	294234	242053	283745	268562	203575	43561.9	23764.7	17585.3	13726	15514	241260	295375	296920	312210	261011	230106	43947.5	28177.8	21448.2	19958.3	12649.7	266981	285613	280791	287810	221796	195169	35829.3	19851.2	16016.4	17398	13743.5	239510	273516
O14975	O14975	S27A2_HUMAN	SLC27A2	Long-chain fatty acid transport protein 2
O14976	O14976	GAK_HUMAN	GAK	Cyclin-G-associated kinase	175424	199732	171836	99403.3	63156	27208.2	10006.1	5164.12	8136.98	5281.93	195288	198724	155337	172767	115235	63615.3	21591.7	9239.76	5166.27	5792.45	4239.53	193331	190651	199485	190122	116343	69302.7	23092	9372.54	7013.17	4910.59	4533.4	220822	191837	188820	172885	84763	75052.4	19439.3	9211.92	5770.55	5295.72	4252.64	196346	167450
O14979	O14979	HNRDL_HUMAN	HNRNPDL	Heterogeneous nuclear ribonucleoprotein D-like	2700000	3050000	2840000	2720000	2860000	2970000	2400000	1310000	1720000	1540000	3060000	2980000	2560000	2850000	3050000	2890000	2660000	2260000	1690000	1330000	1550000	3200000	2890000	2800000	2950000	2770000	3100000	2440000	2260000	1970000	1430000	1350000	3530000	2900000	2840000	3000000	2450000	3080000	2170000	2020000	1590000	1490000	1450000	3360000	2830000
O14980	O14980	XPO1_HUMAN	XPO1	Exportin-1	1380000	1450000	1450000	1350000	991598	196521	97079.9	48631.9	62269.6	36986.6	1460000	1450000	1310000	1430000	1440000	1000000	174239	77110.9	60656.1	52963.2	51049.9	1320000	1420000	1400000	1500000	1360000	1010000	179861	76132	55467.2	46843.7	30317.8	1430000	1210000	1190000	1270000	1030000	914589	127886	65214	44590.2	38666.4	26760.3	1270000	1120000
O14981	O14981	BTAF1_HUMAN	BTAF1	TATA-binding protein-associated factor 172	136921	155761	150864	126526	94220.3	24910.5	11600.1	5700.31	8709.17	4453.83	144690	151332	127791	142436	134514	94058.7	21187.2	9252.41	8460.47	7491.05	11452.1	137250	157029	152358	164394	126309	106595	19957.6	10064.3	7449.45	5305.27		151173	144812	145698	152855	105095	97849	15571.7	7334.44	6333.94	5914.52		141809	133356
O15013	O15013	ARHGA_HUMAN	ARHGEF10	Rho guanine nucleotide exchange factor 10	33900.6	38742.3	35367.8	22242.7	15949.9	9388.81	3515.81	2538.39	2735.24		33526.2	35826.4	30868	30887.6	27978.4	17603.4	6153.82	3246.97	2127.79		3163.04	35514	36293.7	41539.6	35439.6	29067.7	19872.8	8314.28	2934.51	2157.69			37893.4	32129.2	35476.4	35834.3	21231.1	17410.3	7873.89	3068.32	3931.7			31400.1	32592.7
O15014	O15014	ZN609_HUMAN	ZNF609	Zinc finger protein 609	47881.1	51442.2	39044.9	31927.4	26562.1	22893.8	12072.2	6092.29	6283.56	7426.72	50190.4	51480	41512.3	40998.1	30475	26120	22058	12219	7309.29	7720.99	7015.64	51123.1	55361.8	50414.6	48658.9	33742.3	30114.3	22866.6	11706.2	6825.4	7325.06	6342.93	57682.1	52641.2	47867.6	43033	25938.4	27033	13707.9	8910.56	5782.84	7374.5	5679.38	49172.8	48261.6
O15015	O15015	ZN646_HUMAN	ZNF646	Zinc finger protein 646	33994.8	39501.5	35874.9	28103.3	30375.8	32300.6	33744.4	20346.8	25349.3	23376.8	36030.2	39282.2	30793.1	36467.4	32552.5	26112.2	35864.3	28768.3	21615.5	14858.9	21802.6	34456.3	40152.1	41162.2	36802.8	32287.4	25549.5	31132.4	31848.4	25822.8	28124.6	16827.6	37639	37382.1	31810	31746.9	27637.2	21346.6	22381.5	22251	16260.5	14768.5	17873	34675.9	31563.6
O15020	O15020	SPTN2_HUMAN	SPTBN2	Spectrin beta chain, non-erythrocytic 2	363005	400392	372275	313021	215802	226282	47727.4	15945.3	21905.4	10443.4	399655	403935	337060	363542	335773	211740	209039	41257.4	24875.5	15258.7	13875	389933	378962	393850	403780	309522	220210	177297	51670.4	23128.5	17060	8896.7	408392	388064	367161	378427	257431	245459	153393	39698	20641.6	14442.7	9162.83	373940	344744
O15021	O15021	MAST4_HUMAN	MAST4	Microtubule-associated serine/threonine-protein kinase 4	189248	235500	206571	213713	222668	80107.1	8430.65				227416	231257	116814	190756	218697	191882	43482.8	6048.81				228459	244595	271794	273353	230339	248121	59754.6		3045.75			241476	231767	221194	261309	123993	252085	23718.3					230967	195219
O15027	O15027	SC16A_HUMAN	SEC16A	Protein transport protein Sec16A	71259.2	75681.9	79837.6	60939.2	39076.2	20811.9	15212.9	9940.58	9160.12	12127.2	106092	79535.9	68617.5	79489.7	63811.3	38340.8	18332.4	13524.8	13995.5	8922.83	9974.54	108152	83014.1	87202.5	88412.8	61845.9	43748.2	20824.8	14271	8467.51	10468.8	12892.8	111550	84041.7	82860.7	82301.7	55788.5	40896.9	16217.9	10816.1	11732	12337.5	15442.2	110163	77890.6
O15031	O15031	PLXB2_HUMAN	PLXNB2	Plexin-B2	44897.3	53364.6	50536.3	51800.5	55580.4	44036.7	41807.2	31792.2	45468.7	33784.8	52363.8	52914.1	42721.3	51423.2	54940.6	49943.3	35061.1	39482.1	35323.4	38037.1	35616	50247.6	48186.4	50936.7	57345.2	52274.1	58697.2	37911.1	36791.1	37076.3	39675.9	32768.8	52306.6	47391.7	45864.8	50497.3	38824.3	57185.9	28321.7	33478.3	38866.9	34942	36731.2	49121	44900.2
O15033	O15033	AREL1_HUMAN	AREL1	Apoptosis-resistant E3 ubiquitin protein ligase 1	32895.1	26420.3	35964.4	33213.8	26182.2	31670.8	15430.9				39407.9	34791.3	23503.7	33820.6	35236.5	22527.5	15337	16699.4				29264.3	32238.1	26458.2	38967.8	25558.9	32262.6	9729.98	19033.4				42300.2	30794.2	41431.8	31201.9	24492.1	33441.7	21403.7	9962.11				37224.1	30131.3
O15037	O15037	KHNYN_HUMAN	KHNYN	Protein KHNYN	14793.3	13400.2	12468	7000.99	4612.74	3486.12	1483.99	1745.26	3058.89	6593.39	14840.7	15203.4	11992.5	11510.3	8728.77	4531.47	1496.71	6080.23	5916.93	2231.48		12349.5	13977	14174.9	11726.4	8172.04	6124.65	2884.18		5189.14	4457.98		15638.9	15789.3	12602.4	11237.5	7622.47	5103.89	3705.68	5145.88				13148.1	12511.5
O15040	O15040	TCPR2_HUMAN	TECPR2	Tectonin beta-propeller repeat-containing protein 2	152169	174146	157443	173346	172567	181990	123380	69016	88990		163017	154069	134651	156396	172675	158085	152932	92945.2	73795.9	48647.6	82354.7	135220	162981	162544	194646	168388	200071	144967	104158	66063.1	42005	23275.2	164483	160874	161406	163891	136331	184013	135542	115086	91801.3		76645.5	146208	146640
O15042	O15042	SR140_HUMAN	U2SURP	U2 snRNP-associated SURP motif-containing protein	453573	494955	362284	163419	72001.8	30179.2	18935.5	12303.3	19862.4	8021.6	452143	507114	381831	378164	189049	70914.3	27171.8	21986.1	18093.4	10709.7	13609.4	444519	515385	495501	443438	195931	85211.4	31667.6	19001.1	16695.4	15703.3	9158.26	491216	474072	412711	338373	126174	74096.6	23935.7	14229.6	18112.4	14459.5	11411.4	474206	420124
O15047	O15047	SET1A_HUMAN	SETD1A	Histone-lysine N-methyltransferase SETD1A	69853.4	76006.5	57616.1	21598.5	13297.5	5329.36	6041.29		23910.5		74819.4	77374.9	58104.2	57787.5	23883.1	9231.25	7169.5	5029.57			7742.86	70502.3	73790.1	74007.2	62474.1	21495.9	12517.2	7571.4	6204.92	2307.51	5082.12		76045.8	73680.1	70782.2	57220.5	17443	12925.1	3320.64	1995.5	2914.44	5509.17	5325.6	70026.5	69381
O15050	O15050	TRNK1_HUMAN	TRANK1	TPR and ankyrin repeat-containing protein 1	2640000	2320000	2550000	2660000	2120000	1800000	2120000	2480000	2050000	3420000	2710000	2510000	2340000	2520000	2580000	2180000	1230000	1580000	1600000	2960000	3230000	1990000	2080000	1980000	2170000	2140000	1710000	1490000	1280000	2270000	1580000	2060000	2050000	1840000	1580000	1950000	1800000	1480000	1260000	1030000	2560000	2670000	1880000	1780000	2000000
O15054	O15054	KDM6B_HUMAN	KDM6B	Lysine-specific demethylase 6B	19823.2	19598.5	19437.4	20743.2	21953.5	26932.9	31019.9	16824.6	25933.6	14051.7	24324.7	18991.4	17568.9	18323.2	21083.8	26329.8	25434.8	28232.3	23641.5	17847.2		23398.6	22666.5	20074.8	21765	23229.4	22820.4	20016.7	26969.1	20139.5	19812.5		24628.1	16094.4	20025.2	18787.9	15713.9	22492.3	17245.6	18412.6	15902.9	13840.8	15124.5	22861.9	18420.1
O15056	O15056	SYNJ2_HUMAN	SYNJ2	Synaptojanin-2	43751.6	50700.7	47055.4	33250.4	20943.7	12693.6	36158	16573.7	2124.24		46418.4	52169	41815.2	47443.1	39269.6	23263.5	10058.2	30751.3	28687	9898.29		42437.7	49337.9	53251.4	52986.2	35162.3	26176.2	10316.6	23324.4	28972.9			46640.3	49024.7	43009.3	44930.2	30991.8	28563.3	14922.5	21536.3	27816		13411.3	41042.4	44400.3
O15060	O15060	ZBT39_HUMAN	ZBTB39	Zinc finger and BTB domain-containing protein 39	6642.3	8842.47	6927.8	4042.04	4054.96						8115.9	6718.18	7348.98	6486.67								7046.25	8949.36	8526.88	6459.4	4609.57							7662.41	9301.91	6629.36	7255.59								6870.82	5965.07
O15061	O15061	SYNEM_HUMAN	SYNM	Synemin	58604.6	61938.2	70757.5	72417.8	74271.4	78827.7	44996.5	19780.9	29212.6	17478.1	447770	59799.9	51227.8	66634.4	75139.3	72619.2	61251	36227.8	25562.8	21067.4	16667.3	432803	54166	62142.8	75490.1	71774.9	85185	77228.6	42381.5	33264	25900.8	16463	453441	55532	56121.1	71344.9	59267.8	81664.9	52092.9	30871	26202.5	23748.3	16820.3	442891	58179.5
O15062	O15062	ZBTB5_HUMAN	ZBTB5	Zinc finger and BTB domain-containing protein 5	11770.5	10215.9	6796.96								12482.9	7980.99	7388.38			5628.38						10852.2	8774.34	9771.93	5076.95								11628.8	9616.92	7104.24									10532.3	7130.21
O15063	O15063	GRRE1_HUMAN	GARRE1	Granule associated Rac and RHOG effector protein 1	24979.1	27804.7	20493.1	9499.63	9051.9	16913.7	30565		28682.8		28285.4	25541.1	21465.6	20831.9	10855.9			25193.8	31702.8			26642.5	23810	25806.7	19516.1	17738.7	13481.4	26193.3				17219.6	30199.6	25677.8	23959	21893.2	9279.88	13125.1	18711.6	32357.4	21019	11595.6		24056.4	19619.2
O15066	O15066	KIF3B_HUMAN	KIF3B	Kinesin-like protein KIF3B	77287.2	81749.4	80720.5	67876.6	59300.1	18118.7	44962.7	38865.1	28747.4	62232.5	75544.7	81618.3	64376.7	73953.2	72052.9	53987.6	15759	23440.4	64880.5	38589.9	48859.7	69623.3	74544.1	79543.2	77879.9	65172.3	58533.6	15767.4	44772.9	21742.8	59281.8	37175.6	72951	71744.3	65523	71850.1	51484.3	56843.2	12080.3	31099	50661.1	35845.7	43610.1	67676.6	68991.5
O15067	O15067	PUR4_HUMAN	PFAS	Phosphoribosylformylglycinamidine synthase	673534	741864	737700	686709	678666	572053	69726.5	22484.1	29962.6	15394	649216	785915	652838	767626	756195	637400	404529	56238.5	33694.3	22669.5	19607.9	575385	729602	726617	801936	653874	595593	263880	46375.9	29047.4	25929.1	12192.2	627209	706420	665350	732545	529714	741506	297795	42818.2	28323.1	20985.6	13010.9	583055	630230
O15068	O15068	MCF2L_HUMAN	MCF2L	Guanine nucleotide exchange factor DBS	5296.11	5763.21	5042.41	4060.02	4074.34	3359.87					5847.74	6758.98	3739.65	6299.2	4549.97	3401.49	2618.75					4960.01	5791.57	5340.36	6991.36	4859.47	3640.94	3653.57					5308.44	5010.47	6382.9	6110.19	4112.96	6408.48	2687.91					5691.59	4929.3
O15078	O15078	CE290_HUMAN	CEP290	Centrosomal protein of 290 kDa	222591	246017	236908	247684	275628	325709	286851	134693	154039	138497	250682	239775	193659	201179	244596	255405	254498	275176	183427	135913	121046	228574	230003	222712	246580	251589	283207	276780	238945	160143	180557	129432	258395	232258	235543	236123	206048	240022	192430	150219	166848	144532	137896	223800	213164
O15083	O15083	ERC2_HUMAN	ERC2	ERC protein 2	167898	192249	192362	170964	142522	87615.4	85414.7	52473.7	12780.2	32089.9	199371	168461	181140	188809	156413	154008	35932		108134	96719.7	68020.7	171486	172137	220586	232618	202436	125911	42036.9	86852.6	78108.4	62063.7	42826.4	215241	165842	148550	149327	193521	81922.1	94753.2	98943.8	87313.9	26264.8	8820.62	141056	189554
O15084	O15084	ANR28_HUMAN	ANKRD28	Serine/threonine-protein phosphatase 6 regulatory ankyrin repeat subunit A	112890	121548	118502	94608.3	88585	52490.8	15634.4		11231		121431	123918	103223	115087	112080	85270.1	45966.1	14520.5	4829.03	14907.9		113343	110045	113706	124573	97545.2	87006.5	38304.5	9989.99	7372.78	8994.32		118998	109895	105172	115056	75393.7	105523	36607.6	33782.6	9136.8	8777.68		109344	96811.6
O15085	O15085	ARHGB_HUMAN	ARHGEF11	Rho guanine nucleotide exchange factor 11	84573.5	90539	85044.1	53128.3	39254.1	21131.8	8930.72	11627.7	12370.4	13121.6	90104.6	90250.2	77176.1	81300.8	60185.3	40927.1	16552.7	9256.36	7297.52	4698.9	6034.73	81947	90443.5	89134.6	90630.4	55450.7	42097.2	17366.5	10575.4	7632.23	7305.65	3802.34	89594	79029.2	82911.8	79986.5	45317	43561.5	14451.4	5366.5	6028.29	4439.95		78088.8	74703.5
O15090	O15090	ZN536_HUMAN	ZNF536	Zinc finger protein 536	10753.9	8880.07	6768.05	7397.45	7294.96		7983.25				8534.19	8356.25	8809.16	11724.5	7229.28							9993.85	11389.8	11074.5	10684.8	7140.8	7442.47	7488.08	7258.49				11160.8	11269.2	8931.14	8783.87		10797.9		5984.03				10758	9226.07
O15091	O15091	MRPP3_HUMAN	PRORP	Mitochondrial ribonuclease P catalytic subunit	51074.4	49077.3	29783.7	11304.8	7084.85	6844.74	3863.95				55493.9	47732.6	41351.8	33993.8	12175.9	5834.12	6610.18				5864.55	48429.3	53149.9	53259.2	38549.5	11840.2	14372.4	5269.58		4542.09			56078.8	51746.6	51238.2	33964.4	10110.4	7148.18			4305.92			50117.9	48826.6
O15111	O15111	IKKA_HUMAN	CHUK	Inhibitor of nuclear factor kappa-B kinase subunit alpha	63410.5	65450.1	61268.3	34182.7	20930.6	9890.07	3706.44		9732.39		60591.8	68558.8	59201.2	56101.1	40139.9	23506.5	9811.22	6649.13	6583.36			64087.2	65081.1	71680.6	64482.1	37611	23909	10465.5	17072.2		7746.59		64566.6	63755.4	62761.8	59805.7	32849.2	24451.3	10455.2	17879.3	4306	3570.54		60066.6	61151.8
O15116	O15116	LSM1_HUMAN	LSM1	U6 snRNA-associated Sm-like protein LSm1	42460.4	54011.3	51084.1	53431.1	55767.1	88147.4	127231	38805	76720.5	46398.4	54039.5	57317.2	49311.4	51477.3	63560.9	65269	63783.5	93748.9	87889.2	69277.9	90216.2	49324.2	56054.7	58465.5	70400.8	57022.7	60209.1	57996.2	66390.8	71035	59217.1	58786.3	49031.5	44992.7	38678.6	51979.8	36539.6	117502	48835.6	49544.7	54822.2	45363.7	39137.8	43653.7	36689.8
O15118	O15118	NPC1_HUMAN	NPC1	NPC intracellular cholesterol transporter 1	82570.6	87265.7	83196.5	88779	102732	120884	117202	77254	114753	80389.4	84049.4	91542.1	68250.5	82426.7	97048	93245.6	92046.2	108729	91969.9	84844.1	82358.1	89636.8	87775.3	93188.4	108315	93484.4	120402	101121	127990	82145.3	99267.6	81731.7	98828.8	90070	78405.4	87773.9	76806.8	140249	87290.4	91878.2	93308.3	88051.2	80948.4	101101	82451.4
O15119	O15119	TBX3_HUMAN	TBX3	T-box transcription factor TBX3	22173.5	22072.4	11305.1	5286.41	4921.01	2446.22	6120.78				24641.6	23828.3	19770.3	11322.2	6180.05			3337.14			2980.17	24107.3	23857.5	22932.3	14007.7	5203.12	5828.48	2861.2	1180.59				24691.9	23263.1	17887.3	10842.4	3469.23			3368.33				22037.9	19513.4
O15120	O15120	PLCB_HUMAN	AGPAT2	1-acyl-sn-glycerol-3-phosphate acyltransferase beta	50530.3	49743.6	49999.2	53627.2	54466.1	45176.2	13777.3		26656.8	26882.8	52008.2	50521.3	44501.1	52449.7	60390.4	53889.1	38640.5	34915.4	16909.1	2611.04	15240.7	48327	47241.2	50932.6	53341.5	47342.8	59628.5	35339.6	26692.2		16091	12226.5	47318	49763.3	43292.5	45047.8	39356.4	50676.8	24631.3	14264.3	15465.8	13355.8	16663	50750.2	42414.4
O15121	O15121	DEGS1_HUMAN	DEGS1	Sphingolipid delta(4)-desaturase DES1	92872.5	103397	92934.1	94557	107979	103334	99617.9	69516.1	65475.7	27712.2	83272.5	98057.9	82340.7	96418.4	98851	96788.3	99024.2	105627	79709.3	44889.1	28224.1	78506.7	98668.6	101705	114301	102396	109603	113960	107949	95603.4	67363.2	32476.8	91784.7	93161.7	90263.1	100860	79543.6	107847	87258.6	105032	73088.2	56686.7	30402.3	98054.3	95554.4
O15126	O15126	SCAM1_HUMAN	SCAMP1	Secretory carrier-associated membrane protein 1	128040	139160	124346	145462	173073	187967	182611	145090	209166	191764	131006	131559	91931.1	128182	136012	155561	161093	168195	160983	175175	175004	127429	143066	134528	155277	122141	172091	161058	204292	184367	196398	177270	127795	131648	121492	132606	116168	162310	124813	136033	171063	167676	173629	134636	112080
O15127	O15127	SCAM2_HUMAN	SCAMP2	Secretory carrier-associated membrane protein 2	169610	211940	198185	226486	236801	343911	367189	250425	334852	310547	165129	174789	140507	163853	223556	220978	277115	332509	295258	291872	246622	181378	160387	180615	207410	167688	238258	256807	313525	246584	280246	233473	151954	162185	162177	169448	152972	214790	176511	219484	244571	210883	222827	175199	138692
O15131	O15131	IMA6_HUMAN	KPNA5	Importin subunit alpha-6	331997	339714	297622	179711	112660	45929	20731.4	7654.86	10518.2		337606	382746	279761	283707	203807	121017	31502.4	16870	9169.18	9311.86	22242.7	310170	329260	329988	321736	211788	147106	39560.1	17350.3	9815.36	6024.21	6825.75	344865	319063	317740	294092	166015	123045	37411.4	19961	23384.3	21036		342372	303270
O15143	O15143	ARC1B_HUMAN	ARPC1B	Actin-related protein 2/3 complex subunit 1B	471161	481979	462654	498502	515367	643566	789355	429470	401594	56850.6	445875	420348	461250	451965	493610	538591	627817	684873	553193	290926	41811.9	454655	466015	466239	501230	480190	525031	624595	730696	515067	312091	38589	426188	484389	502661	526684	485152	562921	552039	623941	536973	304499	43637.7	451554	465147
O15144	O15144	ARPC2_HUMAN	ARPC2	Actin-related protein 2/3 complex subunit 2	440045	429432	449383	507257	584560	676868	843757	562553	600247	181006	377549	438356	446647	463709	506029	599889	685999	802243	792900	467232	141034	363994	473589	455155	471488	502134	532860	694576	832829	727774	480962	124291	412201	431949	402198	434601	488585	548483	625555	730877	690086	443308	131402	352698	401994
O15145	O15145	ARPC3_HUMAN	ARPC3	Actin-related protein 2/3 complex subunit 3	374602	420350	445356	421746	476580	526362	437036	121759	98653	27096.5	389909	403624	330545	378879	426695	438583	427848	333912	138738	53867.1	17717.4	403623	429634	400371	434449	419016	485440	423034	359306	142376	66134.5	15291.5	416549	315710	339089	374528	310853	497781	311075	261362	126362	53413.6	15312.9	361976	343133
O15151	O15151	MDM4_HUMAN	MDM4	Protein Mdm4	12952.5	11982.2	15071.2	11801.5	9651.02	9405.24			2437.14		15604.7	16826	11175.9	16378.6	11439.5	7420.72	6194.65					16413.1	18561.9	17974	14444.1	10649	8269.14	4530.04					15864.7	17930.7	15051.4	12464.4	7907.78	7161.5	3636.3					14785.9	13323.2
O15155	O15155	BET1_HUMAN	BET1	BET1 homolog	61109.5	71493.9	68779.4	74664.7	66112.2	79533.7	70095	35305.6	42817.9	52353.9	66025.8	74040	57756.3	71936.1	75973.8	68131.6	67674.1	62301.6	58762.6	49317.5	69668.5	62664.7	73691.9	68424	81826.9	70534.3	79056.2	60434.1	58821.4	34725.6	43473.9	35520.8	65762.3	65999.8	60461.7	64269.8	53034.8	85390.1	38932.8	45707.4	38388.4	44060.9	33413.6	64499.4	60144.8
O15156	O15156	ZBT7B_HUMAN	ZBTB7B	Zinc finger and BTB domain-containing protein 7B	13673				24208.3	16177.3		4151.28	8411.44		32400.9	25452.3	28131.3	18383.1		13771	17141.4	13035.4	12193.8		6631.01								6940.67	2755.67	6034.47	4506.64	29197.2				17458.6	12403.4		4527.84			2577.01		28105.6
O15160	O15160	RPAC1_HUMAN	POLR1C	DNA-directed RNA polymerases I and III subunit RPAC1	290613	307945	283299	179007	102227	60063.4	36201.6	19966.7	26028.2	8255.64	306089	338452	255035	291019	194286	104685	46686.2	26976.8	30065.4	19058.9	9968.67	272333	308523	304871	308211	190053	107416	50769.2	25405.9	19659.4	19099	6055.64	311491	312854	270040	277349	142020	108132	39611.9	25878.9	27175.9	20250	11347	306354	269398
O15162	O15162	PLS1_HUMAN	PLSCR1	Phospholipid scramblase 1	34430.8	32070.7	36357.9	32725.2	32662.1	53086	46683.8	15081.9	31121.9	20793.9	29511.5	38331.6	24587.1	25882.3	40000.5	38567.6	35741.7	44150.4	31227.7	24744.4	21078.8	26284.5	28282.4	31335.5	34504.2	22184.2	40837.2	32344.2	45812.3	25739	23866.6	21743.8	25198.4	29917.9	28802.4	27357.2	16260	53135.2	26378.6	32343.3	25201.1	20394.1	12312.1	23587.8	23777.6
O15164	O15164	TIF1A_HUMAN	TRIM24	Transcription intermediary factor 1-alpha	99309.3	115914	106712	48096.7	28992.8	22851.4	27141.7	8184.81	6812.96		110760	115853	94609.4	96327.5	54316.1	35720.2	19026.1	10296	26147	22962	4309.02	103624	117052	105552	101485	50838.2	37351.9	18901.4	9229.22	24325.8	9923.57		116197	110575	106420	99126.1	40876.6	24841.1	17303.3		4706.05	9407.55		106289	93574.6
O15169	O15169	AXIN1_HUMAN	AXIN1	Axin-1	17153.9	20138	19568.1	10452.8	5523.38	4405.61					17242.2	16616.5	15858.1	18332.6	10113.1	6553.36	2690.43					16412.9	20352.8	17726.2	17076.5	12525.5	7413.48	9639.56					17030.7	15338.7	16247.1	15251.5	8205.85	6268.49	3061.76					17442.8	16460.4
O15173	O15173	PGRC2_HUMAN	PGRMC2	Membrane-associated progesterone receptor component 2	274487	301796	286590	292011	343698	333813	233580	107499	183659	157222	266022	277727	227814	273641	317220	326193	289830	200621	139901	145443	133890	280885	309832	303088	317538	311308	359002	287738	219495	171507	160457	140449	322002	299506	270957	284702	261753	316683	225183	140772	131119	130388	139034	290417	264693
O15182	O15182	CETN3_HUMAN	CETN3	Centrin-3	55333.3	64170.9	57255.6	44289	40333.8	44148.8	40295	17805.3	28123.8	34281.6	59267.5	66686	51633.3	60605.8	51267.3	42881.7	36898.6	34970.8	25075.3	29135	30493.3	62626	68653.4	62611.2	67921.5	47917.4	51855.2	41989.2	41687.2	28786.1	34927	31518.1	61127.1	62287.5	59529.6	58624.9	33515.3	48448.5	27099.7	24765.3	25775.4	29045.6	31155.7	63449.7	58281.7
O15194	O15194	CTDSL_HUMAN	CTDSPL	CTD small phosphatase-like protein	31934.6	36653	38025.1	34165.7	49073.4		40236.8					35710.2				46478.2	48235.8	45206.7			8110.61	30284.4	44350.6	34101.2	41637.8	34751.8	47731.6	40650.2					39392.9		35310.4	38303.2	25783.1	60159.2					14102.1	35628.2	31858.1
O15198	O15198	SMAD9_HUMAN	SMAD9	Mothers against decapentaplegic homolog 9	6287.97	7388.89	11924.2	7064.46							8681.06	11756.4	8277.55	9483.4	9749.03	5753.37						8077.72	8961.75	7541.5	8608.09	8348.65	4367.19						9672.37	10441.2	10477.2	6655.8	6912.19	4561.6						8142.68	9064.04
O15211	O15211	RGL2_HUMAN	RGL2	Ral guanine nucleotide dissociation stimulator-like 2	18583.8	18879.6	16442.8	11194.5	8740.35	5411.13					18634.1	18019.7	17080.9	14804.9	11171.9	10261.9						17717.3	17289.1	18668.1	16750.4	10263.4	10758.2			3735.67		3980.32	17450	16889.9	18959.4	16051	10765.2	15609.2	10833.5					18167	15448.5
O15212	O15212	PFD6_HUMAN	PFDN6	Prefoldin subunit 6	410048	496501	492287	536550	597768	994488	1040000	620567	1060000	983672	404161	553186	454415	555685	602175	695865	812763	1040000	1010000	834637	945284	318496	444558	414157	448509	403129	602559	616896	823522	885206	794860	776345	387892	325104	397171	415211	367276	619421	520166	658993	725804	726399	722839	338447	387046
O15213	O15213	WDR46_HUMAN	WDR46	WD repeat-containing protein 46	67441.8	65878.1	99188.1	208235	272166	289556	140660	27277	32796.6	59735.2	323551	70143	55404.8	105034	213035	281040	227605	93748.9	27552.3	34341.9	22409.4	308480	70498.8	55601	94774.9	188147	263774	219293	92279.1	22499.6	122683	35539.4	328528	58009.8	52074.9	89975	169462	250429	174711	80554.5	18877.9	48625.8	69618.4	329690	53859.2
O15226	O15226	NKRF_HUMAN	NKRF	NF-kappa-B-repressing factor	1960000	1850000	670645	222635	135551	99854.1	230035		25430	496851	2090000	2020000	1690000	701120	206721	123798	71888	627563	32659.6			1990000	1980000	1690000	688547	212129	123784	118810	60472.8	52089.7	47010.4		1990000	1730000	1570000	579958	155573	105799	76259	84487.2				1910000	1710000
O15228	O15228	GNPAT_HUMAN	GNPAT	Dihydroxyacetone phosphate acyltransferase	61037.2	59444	58519.1	65145.3	68575.8	74333.5	16875.8	5784.92	9297.17		61746.3	57081.7	54235.7	61140.4	67161.7	66736.6	56279	11292	5612.18	2979.59		57357.6	65021.3	56509.3	62962.4	61123.8	69011	51842.5	14391.7	4587.85			62641	51998.7	48928.1	53685.7	52073.9	79021.2	47276.5	13985.6	4112.94			54336.7	48948
O15230	O15230	LAMA5_HUMAN	LAMA5	Laminin subunit alpha-5	184353	253361	292382	207604	185060	178574	430234				199987	165471	120170	152652	232826	228302	167176	207672				238758	46875.7	219464	219844	258849	160700	218060	172669	499140		78292.4	125539	142114	160715	230460	124344	217772	165981					76654.4	150540
O15231	O15231	ZN185_HUMAN	ZNF185	Zinc finger protein 185	3867.35	2614.41	3831.58	4618.23	4372.33	3582.26	4216.42	2122.43	2204.87	2154.41	3570.41	3527.75	2648.37	3568.36	3368.17	3987.39		3667.6	2954.86		1668.27	3386.97	4313.73	3115.55	3632.78	3845.39	3759.95	4483.08	2774.58	3953.18	1458.75	2540.58	3436.54	2823.98	2654.93	2802.76	2343.09	5479.52	3101.56	1903.55	3864.78	2268.47	2511.79	3767.31	2815.72
O15234	O15234	CASC3_HUMAN	CASC3	Protein CASC3	25795.1	41091.7	23400.1	23626	26650.8	26751.8	33052.7	21814.6	56962.9	76209.5	63475	43473.6	24259.2	30590	29336	21684.7	23817.2	30796.5	37751	52410.9	76916.6	56396.4	38431	38192.8	43090.3	26008.4	48389.9	23749.1	28327.2	29964.8	57220.8	71672.7	50403	38213.6	18095.1	31906.9	23472.6	25765.8	14967.1	20659.4	33819.4	47626.6	60716.3	51175.9	32358.3
O15235	O15235	RT12_HUMAN	MRPS12	Small ribosomal subunit protein uS12m	57157.6	51010.4	54866.3	48505.8	47997.7	38357.5	10421.3	13844.6		12633.7	23781.4	51839	45762.4	50501	39021.9	40708.8	26527.4		8835.16			24368.5	49705	45514.9	42488	39767.9	40911.7	26390.5	12376.7		7882.51		15434.4	43053.4	38924.1	40415.9	40778.7	34756	22421.2	9584.84		11397	12782.7	22655.5	39562.8
O15239	O15239	NDUA1_HUMAN	NDUFA1	NADH dehydrogenase [ubiquinone] 1 alpha subcomplex subunit 1	28484	27280.3	10811.2	30092.9	20694.8	24093.7	15314.2				22106.5	16472.8	39776.2	26145.6	23696.1	20256.8	28483.3	19228	6212.33			31482	25067.3	32928.1	36341.5	29151.2	22462.3	32517.5	20555.5	7014.69			32994	37676.1	39096.2	36370.6	34945	45837.4	29522	25702.9	13266.5	12480		47984.2	33770.9
O15240	O15240	VGF_HUMAN	VGF	Neurosecretory protein VGF	12136.7	14147.5	16450.2	15096.1	14790.6	21549.4	25162.9	19357.1	33243.3	36419.2	14562.8	12344.1	13400.3	14107.4	13915.4	17136.7	18162.4	24951	22942.1	23793.8	24269.1	16142.5	11839.9	11753.7	13046.3	13990.4	16471.9	18339.8	22415.9	23362.1	29212.6	27471.9	13046.4	15169.3	12527.9	14460.4	14010.3	19074.6	17186.8	18531.3	20607.4	26082.2	25644.4	15036.3	10062.1
O15243	O15243	OBRG_HUMAN	LEPROT	Leptin receptor gene-related protein	15458.5	14416.8	14350	9197.96	16110.5	14553.1	12877.2	9238.02	8776.81	5282.25		11921.5			13283.5	14756.1	7476.28	10133.6	5972.05	5726.08	8558.98		12420.1	12202.2	10322			9225.22	10665.5	8058.21	6031.9	9793.71		10358.2		12147	12829.4	12320.8	10127.6	7158.47	9515.8	6997.46	8015.58		13134.2
O15254	O15254	ACOX3_HUMAN	ACOX3	Peroxisomal acyl-coenzyme A oxidase 3	148813	173153	165286	170333	198825	234805	188356	47238.2	59834.7	727644	159258	184745	134374	174450	205192	202010	179192	119902	57165	13973.8	44708.4	157778	166908	166867	188185	174491	202526	168543	110586	61629.5	22941.2		186931	174123	161042	178530	137259	261176	150867	139630	76124.2	20413.2	652681	166115	136880
O15258	O15258	RER1_HUMAN	RER1	Protein RER1	692942	767999	774292	837633	872336	1060000	1170000	787035	1040000	822013	713037	738113	634155	704169	818910	780838	944169	1020000	907445	703752	636708	759668	729218	757502	836499	780503	931114	1010000	1110000	963394	830468	707154	845887	751097	735774	813537	650498	902183	823551	927669	885035	827779	674786	827265	673954
O15260	O15260	SURF4_HUMAN	SURF4	Surfeit locus protein 4	182951	198733	186291	193720	171358	288720	282398	243929	253454	165329	193706	146059	186173	168042	226391	210953	270719	260275	246439	236323	128434	245514	214060	217702	206003	205565	257485	299820	377423	295310	230068	99834	264712	216621	210659	202269	185954	239062	264699	315301	347734	302200	148012	247743	166938
O15269	O15269	SPTC1_HUMAN	SPTLC1	Serine palmitoyltransferase 1	115409	132758	117199	112670	99360.4	82931.1	22364.1	8477.35	12633	10257.8	114195	131843	106084	127046	123865	104636	75701.6	18166.7	12568.3	12172	7899.45	107872	135107	130810	147479	119677	121985	72208.9	21950.7	10266.1	11017.7	14616.4	128179	130297	121592	131164	95914.2	109415	62139.5	21291.4	14200.9	9679.79	9067.74	116410	119648
O15270	O15270	SPTC2_HUMAN	SPTLC2	Serine palmitoyltransferase 2	87205.5	89356.7	92795.6	93210	112298	107357	18237.7	4557.45			89387.8	92008.8	82364.3	96724.3	106938	112671	90769.1	11452.7		2362.26	2603.58	85593.6	97453.6	95001.8	101375	103251	112391	80711.6	9106.4			2899.17	90776.6	89686.1	82564.7	89647.7	81359.7	114476	69057.4	10621.2	4345.8			95314.4	75757.5
O15287	O15287	FANCG_HUMAN	FANCG	Fanconi anemia group G protein	21000.9	21555.7	19615.3	13293.2	9011.04						23128.2	21328.1	18351.7	17917.1	13164.8	8512.49						24410.8	23474.2	21922	18342.6	14322.1	14237.5	9551.95					23813.3	21765.4	19208.4	18247	11160.2	11292.7						20248.2	20286.7
O15294	O15294	OGT1_HUMAN	OGT	UDP-N-acetylglucosamine--peptide N-acetylglucosaminyltransferase 110 kDa subunit	189055	191391	166383	149302	110665	28133.6	15244.6	9902.91	9420.83	7031.8	181524	185698	168087	178880	156403	108638	24092.5	10601.1	6419.63	4070.48	6069.18	177113	197206	206287	195393	152770	123195	25322.5	10922.5	10474.4	8571.63		190272	192256	187635	177049	132878	112480	21047.8	11646.2	9348.01	8659.14	34773.7	182073	178605
O15297	O15297	PPM1D_HUMAN	PPM1D	Protein phosphatase 1D	20674.1	25902.6	26983.6	17953.2	14964.2						30728	20274.4	23875.2	27197.9	16839.9	11087.8						37939.9	29396.6	25816.6	40234.5	20061.8							30238.3	24116.2	28022.9	28454.9		12104.2						34595.4	21402.2
O15304	O15304	SIVA_HUMAN	SIVA1	Apoptosis regulatory protein Siva	16698	15148.6	12358.7	9847.9	8443.02				3758.36		7962.25	14509	13619.7	8378.17		8537.18	8097.06			3018.59		11109.9	14912.9	12173.8	11950.8	9841.1	9451.05	6097.22					6747.9	12154	12802.7	8328.92	13916.6		5072.65			3204.03			15170.1
O15305	O15305	PMM2_HUMAN	PMM2	Phosphomannomutase 2	416810	460486	463401	488329	538085	506888	264583	68440.5	59396.7	26838.2	399441	455709	371169	452351	496642	492682	421424	223238	75847	34748.4	21253.4	368302	454992	467103	489376	487733	566904	411817	217507	82222.7	40172.7	20935.4	405839	437304	426703	486591	406667	565366	319198	199731	80822.7	35776.5	24449.1	377652	408482
O15315	O15315	RA51B_HUMAN	RAD51B	DNA repair protein RAD51 homolog 2	1682.58	2294.61	4074.13	3250.9	2138.86	2559.02					3013.98	2797.07	2966.5	2977.34	2957.5	2723.04	1837.18					2295.72		2422.56	4122.04	2684.13	3399.49	1736.29					1602.17	2533.41	3674.45	1659.69	1855.06	3648.17	1996.89					2905.05	2479.11
O15318	O15318	RPC7_HUMAN	POLR3G	DNA-directed RNA polymerase III subunit RPC7	245850	307565	259715	238394	276269	258602	253577	136230	204288	185608	285798	265620	218116	254421	233033	218555	251509	233423	174854	168908	167192	227204	290866	302799	321053	253290	331263	272902	265603	161764	185175	151122	259367	289349	277818	280195	191586	270904	232126	189560	155049	187902	153180	276988	248482
O15321	O15321	TM9S1_HUMAN	TM9SF1	Transmembrane 9 superfamily member 1	35760.8	37970.7	39549.1	39799.1	42982.9	28835.6	15167.7	8644.26	10705.2	5461.68	39164.5	31847.4	37115	40480.9	41240.3	39824.9	29129.1	13731.1	7215.06	6112.96	5852.02	30990.5	35541.6	31665.9	37385.1	40331.6	38752.8	24175.5	12676.2	7367.26	5137.01	4032.16	37431.9	34050.7	28946.8	35564	33543.3	36201.8	20726.2	12342.8	6030.74	6688.99	4218.33	31891.9	33260.2
O15327	O15327	INP4B_HUMAN	INPP4B	Inositol polyphosphate 4-phosphatase type II	37501.2	43991.5	41404.5	30417.5	17876.5	7590.4	7101.68	1193.33			40393	44541.3	38308	43631.6	34270.5	18884.1	6364.41	5308.08	2269.04		2070.27	40310.2	41458.6	41432.4	46842.6	32537.9	21159.2	7372.24	5927.67	6975.42	2110.71	1992.87	41515.9	39469.2	39134	42395.1	26622.7	24271.1	4670.09	2966.11	6681.14			38851.6	36674.2
O15344	O15344	TRI18_HUMAN	MID1	E3 ubiquitin-protein ligase Midline-1	38241.6	43043.4	44132.4	40776.8	37128.9	12916.2	6502.68	2603.32	2757.29	3443.18	41999	44951.6	38464	41951.5	43141.8	34285.4	9276.47	4040.54	3388.64	3620.15		36505.5	41199.3	42474.3	42874.9	39656.2	38723.9	8968.15	3484.82	11856.6	4814.41		40182.8	40090	40669.5	44845.3	33558.1	33834.2	8218.35	5081.97	3933.12	2466.11	2380.57	33974.9	37046.4
O15347	O15347	HMGB3_HUMAN	HMGB3	High mobility group protein B3	546906	637512	649362	630506	720897	815841	920653	447573	686574	693670	493969	577806	522133	596058	681677	728152	698534	769482	472030	471014	578672	465390	638396	613746	657778	640906	769764	680858	798118	705572	588273	573993	560016	582735	583398	609460	526630	683730	595324	590001	592463	620126	549340	552151	509081
O15350	O15350	P73_HUMAN	TP73	Tumor protein p73	38430.6	39542.7	44317.6	40293.7	48092.5	51230.1	63237.5	35275.4	53096.1	37193.9	43536.4	46287	36051	37662.1	41812.5	33932.2	49907.3		41948.3	44956.9	40684.3	42434.1	34548.6	34595.1		30541.2	49009.7	48118.6	46944.6	36755.1	48201	43614.2	43622.6	31763.3	33712.9	40511.6	32537.8	37553.1	41831.7	36297.9	14568.2	33177.2		36469.8	38879.4
O15355	O15355	PPM1G_HUMAN	PPM1G	Protein phosphatase 1G	1090000	1190000	1100000	602139	251825	108132	100171	78088	101954	83942.9	1080000	1140000	1040000	1050000	598795	235438	107878	104152	103279	89036.3	102084	1030000	1150000	1170000	1140000	555698	263168	123412	115264	111489	119388	105860	1040000	1170000	1130000	1090000	508217	244570	85301.8	78623.5	76681.3	87571.3	91660.7	1010000	1070000
O15357	O15357	SHIP2_HUMAN	INPPL1	Phosphatidylinositol 3,4,5-trisphosphate 5-phosphatase 2	168088	180013	172641	107214	66126.3	33199.7	22894.4	29645.5	23667.6	14096.4	178869	175902	164963	172084	121650	64812.2	35046.8	21146.8	31542.2	28985	93512.5	168709	180365	189892	191831	118987	69368.5	29913.1	16102.8	17207.6	19105	29337.8	177467	169616	175217	177598	93933.7	71619.9	23103.3	26144.4	33624.7	35770.5	25444.9	165455	164864
O15360	O15360	FANCA_HUMAN	FANCA	Fanconi anemia group A protein	6573.76	5572.01	5616.31	4069.22	4441.48			1983.21			7966.58	6362.58	6267.16	5852.53	5199.83	4215.09	4877.27	2833.56				6374.74	6538.54	5167.97	5964.06	5242.78	4893.32	1905.21					5875.17	4790.69	6063.1	6253.14	4090		3603.59					7384.61	5616.61
O15370	O15370	SOX12_HUMAN	SOX12	Transcription factor SOX-12	11930	8532.6	7759.59	6680.98	5308.94	5157.85	6057.43	3806.2	7127.06	5036.42	14276.1	10588.1	9861.03	6894.95	5281.69	5801.46	4969.39	3577.57	4799	3042.25	5332.98	8826.5	11754	9047.07	9149.19	5487.1	9017.88	4013.74	4317.55	4708.63	4309.53	3211.29	13045.6	6591	11088.6		5457.19		6204.08	5847.41	4129.95	5932.31	4962.07	9959.36	10139.3
O15371	O15371	EIF3D_HUMAN	EIF3D	Eukaryotic translation initiation factor 3 subunit D	708318	774156	722688	521247	316434	102166	41151.8	16650.9	23952.6	9555.36	684712	760027	671066	739254	573284	324518	81723.6	33364.8	20713.7	16365.1	17031.4	666041	734813	720274	729482	520826	295333	87633.8	28072.2	21406.2	15500.1	9809.54	691666	655780	600554	643405	456042	273887	71179.2	28368.2	14583.2	12659.4	6891.99	617660	625422
O15372	O15372	EIF3H_HUMAN	EIF3H	Eukaryotic translation initiation factor 3 subunit H	931554	972036	983650	804694	615588	315576	184664	90416.3	89327.4	50194.1	930357	916242	922095	971191	838722	606554	309128	156707	97330.5	72975.1	49548.6	936470	1030000	1050000	1050000	869684	646788	349449	193259	105104	85894.4	58431	954577	947329	907486	939946	714635	628712	264506	137993	77471.7	62836.5	45359.9	935396	875459
O15379	O15379	HDAC3_HUMAN	HDAC3	Histone deacetylase 3	43184.3	40203.6	34141.8	21761.6	22497.3	19033.8	16108.5	5223.45	4423.55		33342	47657	38466.6	31383	26307.1	19332.1	22125.2	12395.2	5024.18	4150.97	2072.28	43130.8	52304.9	46486.6	37724.9	26858.8	24663	20114.2	11692.2	4644.22	3571.31	4533.86	38188.1	54988.9	44988.1	35520.5	24073.1	23067.8	18492.1	9691.01	3740.6	2183.77	2109.33	45491.5	49665.1
O15381	O15381	NVL_HUMAN	NVL	Nuclear valosin-containing protein-like	293494	309681	242583	165003	143293	334581	117180	16098	17928.5	76448.8	849211	261444	223302	248609	185961	140996	161944	87337.5	73085.1	19803.1		686644	323748	287172	297585	160342	178727	167036	59271.3	16404.9	138255	48947.6	715859	279254	252839	246886	122643	168497		76230.3		3501.76	59159.3	771010	260401
O15382	O15382	BCAT2_HUMAN	BCAT2	Branched-chain-amino-acid aminotransferase, mitochondrial	114896	131806	125587	131455	148464	180034	197060	104987	127650	76175	118951	129204	98396.2	123053	133523	146046	150917	175263	129998	94195	63813.8	114000	119648	127574	136620	125107	151576	138281	170360	128239	102841	62879.9	108672	108761	103837	122125	101466	178338	104490	118971	115468	91946.4	61502.4	107649	99492.4
O15391	O15391	TYY2_HUMAN	YY2	Transcription factor YY2	17159.5	16759.5	13689.1	10151.3	6704.42		3614.67	3527.41	3745.97	4144.94	16400.5	20890.4	19413.8	12044.8	9112.03	4258.83	4991.57	3791.39	2594.31		3105.26	15589.9	16382.4	20594.7	19796.1	11309.4	9902.24	5877.03	4909.52	3797.62	2626.32		19824.3	16145	20192	12368.4		7262.24	2637.17				2371.28	17797.6	17156.1
O15392	O15392	BIRC5_HUMAN	BIRC5	Baculoviral IAP repeat-containing protein 5	12455.2	8340.72	10797.6	11083.5	12069.5	5965.11	7692.77	9298.82	10181.9	10487.4	16068.1	7492.15	9458.92	8892.96	7933.52	9070.41	5985.28	7949.5	12394.6	10567.2	13619.3	13146.5	5933.58	9523.64	8828.18	11233	6868.57	6542.84	7452.18	10794.8	10249.4	9573.3	13193.8	10223.5	10780.6	7356.46	8675.27	11631	6575.01	6402.07	8806.29	7377.5	10266.9	13135.7	11329.4
O15394	O15394	NCAM2_HUMAN	NCAM2	Neural cell adhesion molecule 2	227267	344424	284290	287337	253420	384618	166959	21296.6	50876.1	38916.6	364988	251455	102884	230207	336639	254387	178061	104042	36462.4	25937.5	90666	352336	358713	392505	466654	260934	490820	241517	124519	33759.3	105335		526455	305515	239205	379784	125885	436510	65942.3	50648.7	43281.4	31310.2		400546	259399
O15397	O15397	IPO8_HUMAN	IPO8	Importin-8	117695	126002	126196	74947.2	47314.3	18176.7	7680.26	6379.66	4874.99	3749.38	123268	138033	117481	126273	92260.6	48669.4	14932.4	6777.81	5638.9	8271.2	2931.38	112657	131113	126464	127272	85549.5	51977.4	16259.8	8671.07	8351.51	4827.36	1637.06	132894	124178	115464	119590	67679.6	51333.8	12227.2	6498.86	3702.77	4113.89	3856.86	125106	108479
O15400	O15400	STX7_HUMAN	STX7	Syntaxin-7	193210	219725	207977	223641	271261	328993	337091	179884	258954	232737	209642	215513	158660	204690	244736	250390	275322	296531	232417	196993	188129	166232	204640	210092	247771	222436	299749	271986	323819	249297	245450	201848	202784	209877	186927	219484	187259	279026	218595	225897	222444	223793	200648	196946	180629
O15405	O15405	TOX3_HUMAN	TOX3	TOX high mobility group box family member 3		7454.65	5960.74	5980.73	8406.51	9086.62	5964.98	3019.9	4418.97	3599.1	4801.21	8721.2		5939.66	11138.1	8418.56	7664.57	5284.75	3783.98	3314.83	3504.93	5080.66		4664.79	6877.34	3565	7418.09	4005.42	2602.26	3544.09	2953.63	3971.15	12821.9	3070.04		5548.41	2995.29	6599.19		3693.24	4417.7	5590.13	2932.01	8321.31
O15417	O15417	TNC18_HUMAN	TNRC18	Trinucleotide repeat-containing gene 18 protein	81246.2	108078	79119.7	39106.5	95887.1	45181.5	104363	32133.5	51168.7		94502.4	87464	75371.6	72991.6	84153	95977.4	47138.9	93393.9	53186.4	21208.2		95840.5	104364	77140.4	68824.2	50988.3	92670.7	91038.2	86240.8	58090.2	32678.5		127540	80189.3	89823	71264.3	44417.6	109686	44242.2	77599.4	62179.3			92585.5	88434.3
O15427	O15427	MOT4_HUMAN	SLC16A3	Monocarboxylate transporter 4	21003.2	22031.6	18211.2	23135.5	19170.3	31410.7	37821	16790.6	33410.7	30290.1	19730.8	19655	17097.1	20702.6	14209.1	24428.5	24682.9	27779.2	26206	24236.3	28029	17458.3	17093.4	16322.3	19038.1	18633.2	25267.7	21673.4	25089.9	18568.6	18601.5	21745.4	16913.6	14560.1	19459.6	19650.8	14910.5	29561.6	17625.6	18473.2	28964	23812.8	16922.2	14368.6	14063.2
O15431	O15431	COPT1_HUMAN	SLC31A1	High affinity copper uptake protein 1	17295.3	17444.7	20707	17326.7	18261	21995.4	21269	10547	18557	15551.5	17950.3	22289.3	13319.8	13387.8	20528.3	16967.9	19639.7	18277.2	14088.3	16299.3	8497.47	16608.9	15911.2	14962.9	20490.6	17150.1	18310	16655.6	18424.2	11144.4	18537.2	9182.03	17606.3	16250	15825.8	17552.8	11615.2	16928.8	13991.3	15960.7	9872.49	10737.8	7773.39	16670.9	12321.8
O15438	O15438	MRP3_HUMAN	ABCC3	ATP-binding cassette sub-family C member 3	2280.23	2781.59		2889.91	2577.99							3191.22		2033.19	3166.12	2239.22	2426.63	1127.58				2075.58	1577.22	1685.05	3140.04		2098.79						2831.14	1946.7	2115.4	2306.48	1833.23	3964.87	1947.64					2027.62	2476.31
O15439	O15439	MRP4_HUMAN	ABCC4	ATP-binding cassette sub-family C member 4	66718.8	71079.4	70664.6	72727.5	84906.9	97579.8	115788	49404.7	41559.1	5569.17	72900.8	75049.3	59837.8	70106	75345.5	83000.7	88582.7	100710	72191.2	32968.6	6219.12	62444.3	70059	73701.3	80509.3	76654.9	91851.5	93420.3	96104.8	69076.7	36008.5	7207.53	74221.4	68260.1	63513.4	72019.4	60089.8	93450.6	73989.5	80943.6	66617.9	32488.9	5037.67	65527.8	60853.3
O15440	O15440	MRP5_HUMAN	ABCC5	ATP-binding cassette sub-family C member 5	19361.1	18803.8	18864	20003.8	22449.3	22019.3	13444.3	5016.49	6656.73		17878.2	17910.2	16947	19845.7	20064.1	20267.4	18199.5	12063.4	6179.08			19182	17603.7	19357.8	21906	20787.4	20912	16881.8	10441.4	5374.24	5998.85		15594	18098.5	18184.7	19948.7	17185.3	21574	13154.6	8981.31	4219.58			15512.3	17601.5
O15446	O15446	RPA34_HUMAN	POLR1G	DNA-directed RNA polymerase I subunit RPA34	141789	161709	148677	114977	123447	177753	210712	121156	154683	187658	149349	167940	129763	144338	117378	103206	146857	195557	144345	143152	162105	136899	142782	152830	171678	103338	117466	158307	213287	165619	165905	153283	179959	151490	147330	136776	77099.9	114000	117574	154284	154068	139292	152658	153949	129090
O15460	O15460	P4HA2_HUMAN	P4HA2	Prolyl 4-hydroxylase subunit alpha-2	84105.9	85783.2	92241.6	98097.8	100190	98282.5	66158.8	30991.8	44624.5	43701.8	86147.9	93463.9	74274.6	89677	94376.5	92374.4	83598.1	58332.7	40835.1	34000.1	31571	90089.9	89652.2	91981.1	104997	97943.6	104669	87655.5	62048.4	41335.2	38135.8	35095.3	93951	89778.2	88127.2	88887	73243.8	98799.8	66882.6	50926.4	38569.8	34465.6	32452.9	88117.6	82187.9
O15481	O15481	MAGB4_HUMAN	MAGEB4	Melanoma-associated antigen B4	2790000	2760000	2950000	2660000		1170000	602614		391711	239267	2610000	2930000	2720000	2750000		2320000	987084	474136	349455		259633	2660000	2800000	2990000	3030000	2760000	2300000		530190		365213	157375	2820000	2820000	2810000	2830000	2440000	2370000	818715	394738		251281	195756	2580000	2900000
O15484	O15484	CAN5_HUMAN	CAPN5	Calpain-5	39464.9	43345.3	39613.1	41432.1	45504.4	51577.4	43625.4	11051.8	5928.91	4310.53	37304.4	42210.9	36231.7	42217.5	44759.5	45284.8	46350.4	38422.1	12601.3	5004.55	2947.9	36336.4	39767.2	40280.7	42853.7	40439.7	45894	43577	40271	10802.4	4307.16	5043.49	36553.6	37262.7	36212.3	40145.7	32238.8	49225.3	38033.3	30163	10730.8	4367.51	2743.85	34221	35057.7
O15498	O15498	YKT6_HUMAN	YKT6	Synaptobrevin homolog YKT6	300384	337260	325930	342382	397087	442815	421874	90514.9	54418.9	15796	311474	347903	276682	344923	372905	362791	412841	364375	150083	41302.3	19843.6	263046	275084	310110	319715	341253	367547	350479	291696	113031	33057.8	17007.4	274943	276517	266115	291434	245690	352301	296759	285202	126224	31120.4	24125.4	266088	261236
O15504	O15504	NUP42_HUMAN	NUP42	Nucleoporin NUP42	34700.4	37352.9	36573.5	28622.3	31950.7	23925.3	39753.7	37975.3	32869.2	55031.2	65085.2	34921.6	34828.9	35640.6	32445.2	28062.6	18593.6	44834.6	37932.3	53885.5	66726	48071	33558.4	35457.6	37915.6	31370.4	28674.6	19201.1	39024.7	44277.2	58105.1	39709	56704.1	38896.9	35402	31162	21746.8	31909.2	14101.9	32252.8	35584.6	46019.4	59142.6	52364.5	34312
O15511	O15511	ARPC5_HUMAN	ARPC5	Actin-related protein 2/3 complex subunit 5	342429	367429	375427	309419	386773	422844	386823	206013	257388	114456	334896	369428	300149	361400	343162	381512	389629	377641	333349	226990	100151	334866	382361	375059	360642	383479	419962	398818	431025	350553	273292	99236.4	348734	366402	354190	367036	303362	367591	315055	346333	325310	247627	97644.1	343894	338706
O15514	O15514	RPB4_HUMAN	POLR2D	DNA-directed RNA polymerase II subunit RPB4	68329.1	85285.4	74832.3	79701.6	92850.5	123377	134950	58282	82950	51970.6	99185.1	85543.3	62190	82565.8	89055.3	85977.3	96341.4	125903	94394.4	76093.2	59306	83624.9	71240.6	76828.8	97537.4	85403.4	96960.3	95076.1	120811	109331	79694.4	41148.8	98842.9	77827.3	78468.7	89946.7	61067.4	131813	81336.4	89527.1	87008.7	84620.2	39106.5	78643.2	74970.5
O15516	O15516	CLOCK_HUMAN	CLOCK	Circadian locomoter output cycles protein kaput	9407.33	14213.3	8339.13	9932.1	7687.22		6162.75		5411.28		12508.1	13794.5	12753.4	12090.1	10085.1	7986.66	7274.61	7014	4150.7	5111.45		10665.9	12036	13499.3	13197.5	6950.2	12044	5944.84	5859.26	3663.81	5157.5		14780.6	11513.6	10066.1	11830.7	6583.87	8819.08	3978.3	4839.18		4586.09		13061.3	10682.3
O15525	O15525	MAFG_HUMAN	MAFG	Transcription factor MafG	14805.9	15335.3	12312.1	9225.26	4248.93	6200.9	4363.94	3571.98	3494.95	3063.39	17295.2	14505.3	12736.2	15203.5	11221.2	6325.15	4791.05	3901.29	1997.92	1568.21	2466.64	15388.7	19112.1	15807.6	18707.1	9282.81	10287.7	3507.71	2871.67		2789.63	1818.5	18410.4	16173.4	17702	13139.4	7980.29	7215.16	4828.5	3497.71	3368.55	2685.21		15905.2	15006.2
O15527	O15527	OGG1_HUMAN	OGG1	N-glycosylase/DNA lyase	21095.1	27633.4	20232.6	12537.6	5651.87					4822.24	25733.7	29866.7	22626	21807	15787.7	6642.7						24396.5	26384.4	26601.2	25969.4	12825.9	6084.02						21788.6	26046.3	23836.6	17615.7	10600.8	6800.09						23180.4	20160
O15530	O15530	PDPK1_HUMAN	PDPK1	3-phosphoinositide-dependent protein kinase 1	129542	141297	130607	114990	86073.6	33076.4	11394.7		5950.7		134636	139465	116483	129866	121793	98250.8	31355.2		22760.5		6817.64	120457	142536	147876	149456	119045	91040.2	32006.9		7605.56			127844	128769	113167	134866	89833.5	99780.5	19970.2	9925.71	11007.9	14729.3		122517	113411
O15533	O15533	TPSN_HUMAN	TAPBP	Tapasin	11832.3	11009.1	13716.8	17294.3	12268.7	11407.4	5900.71				10293.2	11259.5	9606.49	16903.6	16108.5	12210	5645.07	5653.65				9172.62	16085.5	14334.4	17666.9	13408.2	13776.3	7764.18			1807.09		21865.6	11690.7	11451.9	13701.9	10318.4	11927	9477.95	3314.9	2671.15			9745.24	11330.6
O15534	O15534	PER1_HUMAN	PER1	Period circadian protein homolog 1	14130.5	11692.6	13693.6	10557.7	8841.7						11432.9	14972.2	10465.1	9872.31	10682.5	7910.43						11162.2	12265.8	14554.1	16221.9	12493	9637.12						13748.1	15498.3	11224.9	11219.4	7147.08	7148.63						10708.6	10504.9
O15540	O15540	FABP7_HUMAN	FABP7	Fatty acid-binding protein, brain	10406.1	14697.3	12223.9	12516.3	10777.6	8130.57		5277.99			13119.5	17096.1	13049.7	14853.5	14389.8	11624.9		10012.7				12887.4	14194.7	16990.5	15682.6	14925	15263.8	8658.56					15326.1	14001.7	10799.7	14733.9	12054.7	8195.7	8598.19		9924.23		8005.11	11403.5	14365.5
O15541	O15541	R113A_HUMAN	RNF113A	E3 ubiquitin-protein ligase RNF113A	66658.1	75742.7	81420	91345.1	102435	126387	152159	109110	153228	167612	77619.5	68936.1	71938.9	69306.3	85088.7	96563.4	111178	133164	135501	118356	135265	68777.4	78396.2	84705.3	93438.9	94444.1	98632.7	122792	164338	150811	158353	137209	74425.8	72929.6	70485.7	82751.8	74781.5	87764.9	95537.9	118235	137716	126912	122034	73966.2	66802.9
O15550	O15550	KDM6A_HUMAN	KDM6A	Lysine-specific demethylase 6A	192240	209455	178740	149564	109762	70431.5	300970	36278.6	26912.1	29349.8	219338	209210	176499	181760	159799	112880	48425.8	115059	82683.6	32647.8	47301.5	205899	207421	205575	216169	151447	134711	43230.7	39690	199514		13467.8	224759	188591	199755	191575	122807	116598	33099.2	62424.3	32163.2			199995	173099
O15551	O15551	CLD3_HUMAN	CLDN3	Claudin-3	14438.9	13026.3	12411	11195.4	10720.2	19445.8	22564.8	11940	20037.7	19557.2	11665.8	13764.8	9057.39	9845.02	11414.1	11925.4	13407	13267.3	15701.1	16582.9	16314.8	10710	17703.5	17736.8	12748.2	18977.9	11254.5	12733.9	14830.7	17014.3	14234.3	16819.9	11204.5	11121.2	10584.5	11709.3	8600.75	38796.6	11559.7	11692.2	11637.4	13525.8	13448	8782.26	11262
O15554	O15554	KCNN4_HUMAN	KCNN4	Intermediate conductance calcium-activated potassium channel protein 4	98221.3	112541	110285	125889	128140	116547	115877	75114.9	127577	118717	89988	116633	86814.2	99979.4	131006	120523	120823	136506	136245	95727.4	100208	105650	112403	114737	106195	115449	145003	137049	150069	112857	182423	91137.7	95883.4	109778	97856.4	110208	88968	125604	109380	107904	110755	106262	93827.9	87688.9	101188
O43143	O43143	DHX15_HUMAN	DHX15	ATP-dependent RNA helicase DHX15	1270000	1340000	1370000	1440000	1580000	1750000	1480000	185378	102445	37637.6	1360000	1340000	1220000	1350000	1490000	1560000	1570000	1230000	199244	58489.7	43715.3	1300000	1360000	1350000	1440000	1480000	1610000	1580000	1190000	204622	56217.6	32244.9	1370000	1250000	1220000	1340000	1260000	1580000	1420000	1180000	181060	54847.4	31427.7	1300000	1210000
O43148	O43148	MCES_HUMAN	RNMT	mRNA cap guanine-N7 methyltransferase	301430	324005	330016	335642	395790	456001	425914	142216	92334.8	12034.4	301308	328565	277929	323813	358836	381749	422516	384530	187593	57651.4	12075.8	289121	323245	328517	341388	354608	417757	417435	374209	183982	72420.5	7685.82	319267	302806	303032	320358	287098	383034	305426	290856	190384	53725.8	8068.08	303576	290018
O43149	O43149	ZZEF1_HUMAN	ZZEF1	Zinc finger ZZ-type and EF-hand domain-containing protein 1	91495.8	99871.5	98591.6	98570.5	95641.4	75635	27766.8	12709.5	16223.6	12005.5	93431.9	100006	89708.8	94308.7	98624	91730.4	50583.8	26728.9	25243.6	22424.8	12899.3	94388.5	100782	98020.8	101471	95386.5	98834.2	46192.3	11349.4	15309.8	16401.6	8816.57	102163	92166.1	91844.1	98684.3	78306.6	106724	43241.4	13041.9	17965.7	13191.9	14676.3	96685.2	85709.5
O43150	O43150	ASAP2_HUMAN	ASAP2	Arf-GAP with SH3 domain, ANK repeat and PH domain-containing protein 2	38191.1	47072.4	43897.1	41057.6	35700.3	23508.6	59520.8	27446.4	44971.8	16347.4	47109.1	50756.6	39800.4	50933.6	46828.1	38051.2	25685.6	48805.7	45307.1	36800.5	13855.6	33257.2	44612	39380.7	44722.1	38839.8	39351.1	10073.4	16813.9	44165.5	22213.9	13176.1	43392.7	36494.5	39354.7	45391.6	33937.4	40303.9	10828.6	43476.2	37053	19429.9	8263.82	37678.4	37548
O43151	O43151	TET3_HUMAN	TET3	Methylcytosine dioxygenase TET3	14977.4	11339.6	9377.07								15256.8	11153.6	10553.2	10087.9								13177.5	12868.5		14048.4								15369.6	13660.1		12190.1								11478.9	19075.4
O43156	O43156	TTI1_HUMAN	TTI1	TELO2-interacting protein 1 homolog	128438	155423	139856	97233.4	61436.6	24290.2	19842.1		24925		158190	155235	139926	153970	111554	64551.4	20318	9072.96	5718.19	16810.3		153398	155134	150539	156271	107942	56097.7	17129.1	9109.03	15484.6			158420	137916	115904	128647	71955.6	81432.1	12173.9	12943.7	12346.1			133326	123317
O43157	O43157	PLXB1_HUMAN	PLXNB1	Plexin-B1	11751.3	12378.2	12963.2	10417.7	15013.9	11257.9		11376.9	16879.5	11627.5	13006.9	13397.3	11441	10613.4	12575.9	12486.1	9148.34	2260.6	5546.55	11218.2	8285.74	10944.1	12759.9	14249	12074.9	11545.7	13162.6	8274.2	4697.57	11689.5	16914.5	10497.4	10072.2	12285.4	9642.34	10238.3	11050.7	14528.7	6846.31			10015.6		12051.6	8605.74
O43159	O43159	RRP8_HUMAN	RRP8	Ribosomal RNA-processing protein 8	134936	141692	86258.2	26361.1	13975.4	13234.9	12949.6	6564.67	7696.42	4588.28	149583	139111	131109	86686.8	24847.2	14013.2	10254.2	8698.81	10251.2	4109.11	4801.98	147042	146741	149630	100898	23564.3	14815.5	12564.6	7889.61	10176.8	13819.8		148487	159208	143762	94353.4	27105.8	17245.6	7571.29	12835.9	13546.2	6221.91	4986.43	150364	147137
O43164	O43164	PJA2_HUMAN	PJA2	E3 ubiquitin-protein ligase Praja-2	44148.7	48309.8	48918.1	42563.6	43377.7	47048.6	45231.2	25829	36669.9	39545.1	50904.5	47266	39985.8	51286.4	49034.1	42761.5	34951.1	33767	36098.3	29620.7	44960.9	54777.4	53741	47502.8	54862.1	44342.7	48060.3	33731.2	33143.1	28198.9	29314.9	43259	59047.7	48377.1	42111	46521	34317.7	44797.7	28286.1	26132	24354.9	29077.4	31120	43767.7	42194.6
O43166	O43166	SI1L1_HUMAN	SIPA1L1	Signal-induced proliferation-associated 1-like protein 1	61753.2	47030.8	48063.3	49216.9	23701.9		10004				58458.3	54321.3	49011.5	50450.2	44406.4	31431.1	22876.4					59153.2	45429.8	56139.9	51627.6	41733.8	42593.1	13349.3					54556	50075.2	38998.9	50408.8	44754.4	42603.2	17656.7					42695.7	48675.8
O43167	O43167	ZBT24_HUMAN	ZBTB24	Zinc finger and BTB domain-containing protein 24	14402	19639.9	16112	18504.4	22092.9	24714.3	19597	10733.6	20359.9		16015.5	18962.5	16930.6	18530.1	20422.4	19604.4	15209.3			11629.9		17365	17751.6	17858.3	19414.6	19973.6	22310.5	22977.8	22031.9	18691.7	15079.3		19435.9	17553.2	18324.4	22327.5	11796.8	24488.6	20767.1	14301.7		7733.34		18313.5	17770.4
O43169	O43169	CYB5B_HUMAN	CYB5B	Cytochrome b5 type B	917962	979539	947454	964591	1100000	1340000	1390000	1110000	1500000	1490000	886562	952404	828372	953072	1070000	1090000	1220000	1500000	1540000	1500000	1600000	878143	893558	913621	952076	1030000	1150000	1220000	1390000	1500000	1720000	1570000	828340	945840	856725	851982	914466	1140000	1050000	1240000	1530000	1750000	1600000	658026	755775
O43172	O43172	PRP4_HUMAN	PRPF4	U4/U6 small nuclear ribonucleoprotein Prp4	380735	417200	383365	290109	195695	75073.2	30332.1	18633.4	18947.7	12116	418494	398015	334720	373238	308977	185909	63158.6	22720.5	17231.9	15218.8	9333.92	386538	414989	450547	441168	307795	220055	71865.9	26842.2	18702.2	15859.1	7655.33	418293	420798	389226	400017	239576	212534	48813.4	26665.5	13218.7	10020.5	9344.34	397892	369677
O43175	O43175	SERA_HUMAN	PHGDH	D-3-phosphoglycerate dehydrogenase	2390000	2450000	2430000	2640000	2820000	3070000	2690000	601010	213553	58556.8	2090000	2460000	2170000	2410000	2460000	2720000	2840000	2220000	624758	103520	62362.4	2000000	2380000	2440000	2440000	2630000	2770000	2820000	2280000	620671	101034	40859.4	2140000	2280000	2270000	2360000	2450000	2780000	2640000	2180000	591488	95861.6	38716.4	1980000	2160000
O43181	O43181	NDUS4_HUMAN	NDUFS4	NADH dehydrogenase [ubiquinone] iron-sulfur protein 4, mitochondrial	128882	160107	142438	156523	165693	145005	105633	65551.3	75152.3	87892.7	160706	146156	132369	166974	164936	156481	114242	112031	87378.1	85979.8	103396	129290	139931	117484	142452	136578	146195	93906.8	97596.3	77405.3	92219.8	94140.6	148628	140197	123991	138627	102610	131178	83930.5	63512.9	75415.9	78789.4	82053.1	141376	90477.1
O43187	O43187	IRAK2_HUMAN	IRAK2	Interleukin-1 receptor-associated kinase-like 2	601621	598234	640556	547469	667353	703190	641395	737691	818228	894920	582489	599852	503996	611794	658693	617148	663907	694688	840840	770802	803591	616383	641616	656444	628625	649258	665089	775762	720960	813102	723463	776809	718868	651461	598141	642269	671888	652580	734250	769673	760849	764135	555942	684899	607247
O43189	O43189	PHF1_HUMAN	PHF1	PHD finger protein 1	17610.2	17611.2	19566.8	18121.8	19849.8		21063.5				19692	16098.7	18843.1	14428.8	19024.1	17850.3	22474.7		9692.62		5658.62	16306.9	20753.9	18356.9	21150.8	20040.6		18837.2	21070.5				23817.2	18725.3	18206.9	18242.8	17574.7		18150.9					17256.1	19971.5
O43196	O43196	MSH5_HUMAN	MSH5	MutS protein homolog 5	106430	124245	117746	102608	117541	130559	91534.6	24810.1	39844.4	34619.1	129282	152154	83943.7	101304	124550	116858	99802.4	77837.6	34179.1	29670.7	26156.5	105277	103124	120077	133796	99525.6	139946	117401	84359.5	38027	32371.3	20097.8	128309	112872	104887	116324	77944.5	104703	78946.5	49124.4	38120.8	33480.8	29837	116347	67717.1
O43237	O43237	DC1L2_HUMAN	DYNC1LI2	Cytoplasmic dynein 1 light intermediate chain 2	134123	154116	146441	137842	111607	63987.2	16791.6	11521.9	8578.1	7158.49	140251	147504	139206	146986	146086	111357	50278	14690.8	10662.7	8893.66	7314.15	130076	152078	143301	154333	137474	106312	39645.5	11084.6	7128.21	9309.69	6735.65	148592	135386	136579	150193	97471.3	103403	36303.1	13236.9	8294.19	3917.02	10722	126167	132533
O43242	O43242	PSMD3_HUMAN	PSMD3	26S proteasome non-ATPase regulatory subunit 3	1870000	2010000	2000000	1970000	2020000	1760000	1300000	144973	99929.5	35712.9	1900000	1990000	1760000	1940000	2030000	1930000	1550000	1030000	162817	63820.8	41991.9	1740000	2020000	2010000	2080000	2040000	2070000	1500000	939223	167745	63616.3	28208.3	1880000	1910000	1860000	1950000	1630000	2040000	1270000	985340	147228	55398.3	27530.8	1810000	1760000
O43251	O43251	RFOX2_HUMAN	RBFOX2	RNA binding protein fox-1 homolog 2	66502	65247.1	53261.2	48561.5	41861.6	28844.2	14828.4	6712.72	9922.13	10944.9	93811.3	58908.2	61889.1	56839.8	48866	41559.1	24159.3	11755.4	11176.4	7163.61	8369.81	76388.9	70774.8	63501.7	66017.2	49401.8	43468.1	28138.9	15381.6	11411.8	9974.95	7797.59	93173.1	62991.5	74245.8	60907.5	39954.7	50507.1	21365.5	10458.6	8885.13	8719.34	7081.22	85874.4	65084.9
O43252	O43252	PAPS1_HUMAN	PAPSS1	Bifunctional 3'-phosphoadenosine 5'-phosphosulfate synthase 1	304160	338721	364512	372078	439778	458111	185619	12624.2	13341.6	10216.5	284082	326700	275581	329799	375098	384428	394083	133378	14437	11176	9745.52	266457	331797	342816	370763	376265	441226	386450	106029	16445	10606.3	6013.41	281922	317869	302924	348308	294368	417739	311753	146227	16429.3	9459.12	10522.2	257062	312327
O43257	O43257	ZNHI1_HUMAN	ZNHIT1	Zinc finger HIT domain-containing protein 1	14004.6	18604.9	13852	10150.3	8266.51	7024.39	6079.57			4263.41	19045	19849.9	14075.7	17476.9	11673.1	10431.5	4629.89		7422.6		6258.67	15922	18273.2	21003.3	19992	14024.1	10169.4	8021.23		5697.81	6190.2		16639.6	17338.3	15063.5	15539.8	14270.5	12552.5	4836.11		5866.44		8167.46	18508.4	17723.4
O43264	O43264	ZW10_HUMAN	ZW10	Centromere/kinetochore protein zw10 homolog	167592	184621	164895	113224	72687.6	26677	17833.3	7208.48	7605.43	5097.54	169712	192566	162097	168262	131775	74905.1	23526.3	10429.7	7082.36	4913.64	12340.6	157538	178122	186045	180724	127900	82600.7	25040.1	11893.7	5419.17	4208.83	7572.13	179250	164009	159657	158318	95851.5	82383.7	18655.6	12308.9	13489.7	4709.87	6942.22	157792	153450
O43286	O43286	B4GT5_HUMAN	B4GALT5	Beta-1,4-galactosyltransferase 5	14605.1	14772.6	13706.4	11542.4	14792.1	13303.8	8850.71	4758.88	3210.13	1652.18	15213.6	16091.2	12790.3	16536.3	16447.2	14296.5	12261.5	5928.68	4462.56	3925.34	2499.47	11904.3	14560.7	14088.8	16357.9	12637	16390.2	10683.8	6757.42	4592.02	4092.57	1863.92	13017.4	12646.1	11676.6	12359.3	10405.7	20466.2	6997.59	5122.7	5498.63	2848.26	2712.62	13778.4	10955.5
O43290	O43290	SNUT1_HUMAN	SART1	U4/U6.U5 tri-snRNP-associated protein 1	287220	311819	263780	217576	205578	187405	157715	93188	128569	174120	285418	299229	250663	257655	221498	197945	159365	151806	122593	116356	164591	278247	295827	304631	293449	225025	221494	179352	168164	135385	152392	172037	296785	289265	262522	256858	184260	203958	124542	116493	105697	114913	144754	289348	262775
O43291	O43291	SPIT2_HUMAN	SPINT2	Kunitz-type protease inhibitor 2	148783	167856	188639	193153	179027	243082	265291	50361.1	85348	55309.9	147447	140148	134774	159582	208856	193163	214825	209753	79515.4	34343.4	33525.9	118821	148828	138205	138604	155213	199316	248140	281406	92619	76629.8	52293.3	133847	142948	124086	145926	152912	194051	175370	186291	96671.1	54657.6		128098	131300
O43292	O43292	GPAA1_HUMAN	GPAA1	Glycosylphosphatidylinositol anchor attachment 1 protein	119189	127417	120207	124949	128541	110946	44200.8	14444.7	15800.4	17348.4	149215	119239	104871	125954	139842	132167	86125	38100.5	20885.1	13313.2	13440	130576	119985	131208	131582	121993	147555	90400.3	33422.4	17617	18038.3	11808.6	145772	117263	109126	120272	91899.5	134998	71357.3	32943.9	19313	15456.9	12655.1	143302	105477
O43293	O43293	DAPK3_HUMAN	DAPK3	Death-associated protein kinase 3	38450.5	43605.9	35083	25388.8	18672.7	6455.7					40428.1	44234.7	37970.8	37979.9	26614.5	13970.1	6933.41					39654.9	45780.6	41769.6	38654.6	25505.1	17343.7	7243.63	5904.44				48686	39936	37401.9	39348.5	21662.6	15252.7	3717.39		2416.39			44303.6	35013.7
O43294	O43294	TGFI1_HUMAN	TGFB1I1	Transforming growth factor beta-1-induced transcript 1 protein	46744.3	57426.1	52058.8	54721.7	58751.7	60556	46660	16407.6	29975.6	25276.9	48354.8	51688.2	45617.2	53142.6	59540.1	55052.3	47693.4	35670.8	26000.6	15472.5	18559.9	45037.2	50593.5	50184.1	55520.2	46503.4	63666.3	42501.9	42306.8	25628.3	18396.7	16252.8	49008.1	48818	45013.5	51357	43463.7	70167.7	33502.1	31583.1	31601.2	16655.4	12370.3	43276.5	43678.8
O43295	O43295	SRGP3_HUMAN	SRGAP3	SLIT-ROBO Rho GTPase-activating protein 3	24722.3	24872.9	22129.4	24514.4	23990.9	11610.9	24012.9	18546	17756.2		26091.7	24004	24349.9	28145.6	20348.7	21761	9272.86	25680	20309.3	12720	11214.2	17166.3	21417	24399.7	22240.4	23182.2	27858.7	11393.2	23536.5	19533.6	18770.8	9121.39	25957.4	20841.4	22000.2	26444.7	21358.5	19569.2	13368.3	34086.4	19117.2	14378.9	15009.2	23297.9	22205.7
O43298	O43298	ZBT43_HUMAN	ZBTB43	Zinc finger and BTB domain-containing protein 43	53016.9	64723.5	52303.7	62327.4	64106.2	54835.3	53988.3	26912.3	40035.3	35224.4	44354.5	59965.1	49389.5	55861.3	58387.3	53930.4	57477.7	53724.3	52259.6	36481.1	40062.4	47038.4	55819.2	64062	67549.1	64210.8	68147	62883.8	67460.1	48899	42293.8	31722.5	58616.7	56412	53215.1	58234.2	44711.9	72939.7	45678	44996.6	40907.1	41515.6	25493.5	50580.1	51469.3
O43299	O43299	AP5Z1_HUMAN	AP5Z1	AP-5 complex subunit zeta-1	29131.2	29786.5	28212.1	23145.1	22080.5	13712.9		2447.06			33172.7	31310.8	24969.4	28041.4	24272.8	18458	11364.8	3325.29	4843.62			30514.3	31289.2	31835.2	33262.1	23579.6	23273.7	12418.3	6374.55			2848.79	35957.6	28968	28775.9	29634.1	18495.5	27321	10058.9					32173.9	28041
O43301	O43301	HS12A_HUMAN	HSPA12A	Heat shock 70 kDa protein 12A	28063.3	31607.6	30789.8	34203	36366.1	30098.4	6751.84	2309.15			28798.5	31542.3	26918.5	31676.9	34329.1	33392.5	23651.1	4695.46		2420.96		27505.3	31180.1	32321.8	33031.6	32371.9	36450.2	20776	5740.89	2691.12	13340.2		32420.1	29403.7	27869.7	30782.9	26379.8	38388.4	17539.7	3838.8	5039		3859.01	29774.8	29212.4
O43303	O43303	CP110_HUMAN	CCP110	Centriolar coiled-coil protein of 110 kDa	84115.1	88316	92901.4	82860	67888.2	178558	277667	233238	412784	347942	75772.3	79172.8	100874	94913.6	96249.4	119368	166685	182706	266113	319425	298267	78626	105480	73834.1	85734.1	70342	86655.8	147712	195791	205215	301379	442238	82617	76496	85589.1	89705.5	77779	99249.9	156703	203521	352755	310799	363135	80891.8	84564.2
O43306	O43306	ADCY6_HUMAN	ADCY6	Adenylate cyclase type 6	49874.9	46232.9	43679.8	48141.9	39668.6	39833	20707.2	19079.6			50669.6	48853.2	49778.9	46341.4	54957.5	48760.3				18951		55877.2	47932.8	47374.4	54194.2	37986.9	51977.7	20191.1	18696.3		13409.6		52323.3	47776.4	41743.4	49549.6	34175.4	41144.4	15978	16004.6	6546.79			54478.1	45134.3
O43310	O43310	CTIF_HUMAN	CTIF	CBP80/20-dependent translation initiation factor	18762.5	20449.1	19439.8	19418.5	20988.3	18339.9	12391.2		4118.4		19245.6	20957.3	15977.9	21538.9	18213.6	20800.1	16892.8	7558.1	1737.78			17984.4	22624.4	20787.1	20708.4	17575	20464.4	18615	5987.92		3512.16	2566.4	20355.2	20559.8	19346.2	21385	16496.2	17536.6	11049.4	4608.66				20429.1	19291.3
O43314	O43314	VIP2_HUMAN	PPIP5K2	Inositol hexakisphosphate and diphosphoinositol-pentakisphosphate kinase 2	203755	224855	212918	216402	243930	238964	110654	44315	14048.1		195173	214459	185390	204583	219709	239176	203166	91551.8	17528	17224.9	11164	187251	209363	212600	205991	216808	234394	216422	81450.6		31438.5		190162	198928	186818	203578	191680	221063	172990	81799.6	42650.6		12106.9	187470	195771
O43318	O43318	M3K7_HUMAN	MAP3K7	Mitogen-activated protein kinase kinase kinase 7	87353.7	100872	96654.5	71056.9	45428.3	21913.8	9706.3		8851.39		98712.5	94517.3	95657.4	87012.1	75548.8	43956	20075.9	6705.42	5345.39	6561.31	6137.63	96737.1	105891	101073	97948.2	79277.1	52917.7	20200.3	8218.64	8466.12	4359.23		102423	94409	97337.3	95795.2	65128.4	50002.8	15692.5	5508.26	3759.76			99074.5	97677.8
O43324	O43324	MCA3_HUMAN	EEF1E1	Eukaryotic translation elongation factor 1 epsilon-1	285802	284165	253575	203120	120853	53883.4	24525.7	11046.7	23149.2	13212.2	274001	245438	251857	247264	206084	129657	49944.6	23197.7	19074.1	17311.6	16496.9	284291	284099	302374	283386	197541	144794	58136.5	19722.6	21213.6	25285.7	10206.3	282402	248687	250978	246700	168200	129136	48002.1	20200.8	16658.9	17881.1	18960.3	282154	242096
O43325	O43325	LYRM1_HUMAN	LYRM1	LYR motif-containing protein 1	5296.34	5503.28	10050	5839.07	6568.6	10656.4					9498.12		4546.81			6276.77						7993.43		7932.75		5694.54		8458.25					10096		8726.96		5647.02	7324.05	5749.25
O43347	O43347	MSI1H_HUMAN	MSI1	RNA-binding protein Musashi homolog 1	38985.7	33219.4	32677.6	36496.1	45128.7	47067.5	8685.17	3546.17		3182.94	32297	31757.7	36425.2	34995.3	33639.1	50120.8	40162.3	13579.9	4791.9	3361.54		33490.2	32245.3	31785.4	34111.9	33282	44231.6	37396.6	13218.6	5235.85	5004.46		33985.7	27251	32928.4	28531.6	31216.7	37134.7	32228.3	11454	4727.4	3609.92		31159.6	26276
O43353	O43353	RIPK2_HUMAN	RIPK2	Receptor-interacting serine/threonine-protein kinase 2	47276.1	59171.5	52943.5	46449	47675.6	41785.3	41497.1	22220.8	28343.1	21764.9	52867.3	51531.7	43627.7	50131.3	51964.7	48525.4	38739.9	28960.8	25666	18602.2	17584.6	45878.6	49418.1	50541.4	54311.4	45721.1	50396.8	39912.7	35746.2	23869.7	22869.4	19926.8	49825.8	47483.6	42796.1	51661	36872.3	52328.7	30802.2	25440.3	24668	22324.8	17720.6	43085.9	43342.2
O43365	O43365	HXA3_HUMAN	HOXA3	Homeobox protein Hox-A3	5736.28	4479.84	5748.21	2656.68							5809.47	6293.44	4851.4	4906.25	5798.29	2900.08						7205.5	7489.65	5324.58	6071.33	4276.91	3302.25				809.886		4237.26	6129.66	9302.28	5953.28	3455.31							5233.38	5893.17
O43379	O43379	WDR62_HUMAN	WDR62	WD repeat-containing protein 62	51877.7	55254.7	49203.7	37151.6	28431.5	17337.7	12648.2	6707.82	10835.6		57471.4	53449.8	48226	47954.8	42928.2	28327.2	13633.1	7724.02				51278.8	50772.6	51728.6	51275.7	37320.6	30475	16963.9	9241.96				57813.5	53917.4	49804.5	52487	35859.3	35897.8	13802.7	25036.9	11315.8			51899.7	48291
O43390	O43390	HNRPR_HUMAN	HNRNPR	Heterogeneous nuclear ribonucleoprotein R	4140000	4430000	4300000	3300000	1790000	429897	215141	82814.1	130763	74179	4250000	4510000	3820000	4230000	3720000	2020000	358165	155745	108353	96704.1	105352	4090000	4260000	4350000	4470000	3450000	2010000	364417	167913	102593	97166	57045.4	4250000	4010000	3960000	4050000	2670000	2170000	348226	139519	96182	75377.4	56364.5	4060000	3950000
O43395	O43395	PRPF3_HUMAN	PRPF3	U4/U6 small nuclear ribonucleoprotein Prp3	272882	290408	267562	177712	78065.5	29558.7	15915.3	10796	17031.9	9614.8	274846	282676	258773	273071	182722	81008.2	26052.4	16635.1	14630.5	14332.6	13864.5	263093	277844	286771	273993	187452	81456.8	27723.9	19762.4	13605.4	11583.2	8165.22	255674	256903	256626	254394	148943	71646.2	21236.9	14850.7	14449.8	11153.3	11036.4	242621	253084
O43396	O43396	TXNL1_HUMAN	TXNL1	Thioredoxin-like protein 1	435042	503110	479417	460652	385381	171443	53048.2	27789.8	35258.2	18711.5	413567	485920	398613	474709	474388	355198	140227	42000	32480.7	24760.7	25840.3	399602	494791	521730	565871	468663	408374	134180	62407.9	38199.5	33787.9	17083.2	424062	474218	472805	475456	376986	393779	104925	40413.4	32537.3	22409.2	20577.2	418659	429429
O43399	O43399	TPD54_HUMAN	TPD52L2	Tumor protein D54	445634	490118	516313	575625	647315	907317	944875	695616	1130000	1170000	517766	525646	453218	534673	534889	621470	768654	976540	826778	796812	1110000	435173	474281	420769	465069	487107	681113	702592	1040000	1030000	1040000	925862	384105	464352	486484	427642	488457	625198	608510	647979	881480	964873	915653	447898	398353
O43402	O43402	EMC8_HUMAN	EMC8	ER membrane protein complex subunit 8	123253	123067	109996	127022	137175	147723	89757.8		7621.93	49411.7	120258	124753	115863	119522	124992	139098	139270	56349.6	8003.79	9948.74		108041	116355	122807	132202	133441	148660	148114	66037.5	8527.37	9042.91	3839.22	124340	117946	105152	111743	102838	141485	109705	58653.4				109714	110179
O43414	O43414	ERI3_HUMAN	ERI3	ERI1 exoribonuclease 3	35255.1	38420.7	41386.5	38994.7	52159.2	50062.3	36701.3	16600.7	11403.3	5448.92	30945	43965	34711	36790.8	39489.9	43163.7	45172.8	47842.5	27531.1	7815.29	9251.33	28535.9	40774	34096.2	42839.5	38431.4	52610.7	51215.2	40085.4	30021.7	10166.5	9025.87	34765.8	39761.1	42330.9	44091.4	34013.2	55009.8	43650.4	28659	26244.4	8223.12	5181.45	25248	34203.8
O43422	O43422	P52K_HUMAN	THAP12	52 kDa repressor of the inhibitor of the protein kinase	365169	419871	392967	349007	204473	134939	265690	39286.1	58788.3		420119	426263	338817	381952	385275	212070	78103.8	302142	170171	77635.9		385063	392658	403735	452171	361583	245488	118392		35951.3			374168	365206	371125	411473	290245	242919	60838.5	322005		84424.6	51036.5	362896	364918
O43424	O43424	GRID2_HUMAN	GRID2	Glutamate receptor ionotropic, delta-2	99119.5	111514	98565	108718	112773	93313.8	58091.9		44099.8	46210.5	98255	107179	82081.7	97734.9	100926	102382	77847	63319.1	52498.2			98998.1	107536	113990	129898	110243	112026	103878	80752.7	58561.2	63809.1	46778.9	101246	93849.5	101750	106027	87281	102678	62311.4	55990.5		34818.5	27118.7	105335	72786.3
O43426	O43426	SYNJ1_HUMAN	SYNJ1	Synaptojanin-1	107612	114269	124468	102161	105550	54175.5	63738	66758.5	160375	42136.5	111515	120990	99859.2	120948	137139	99712.7	45133.8	142044	90255.9	70352	57293.7	112027	128662	121252	132668	119859	117226	66885.1	79735.1	84457.2	34071.9		119433	112726	110361	121409	106279	124426	35925	73190.7	86757.5	54006.6	19550.6	109609	100466
O43427	O43427	FIBP_HUMAN	FIBP	Acidic fibroblast growth factor intracellular-binding protein	66600.2	74493	62383.4	44691.5	41196.4	29636.3	8376.12		5349.98	2897.17	70473.3	73727.4	59292.4	63302.1	48128	36651.8	22966.3	7089.92	3499.92	3899.21	3233.05	61359.3	69515.2	72324	67423.4	43570.8	38795	18915.3	5646.49	3679.28		4934.06	71679	66528.8	60477.9	60015.7	33474.9	43098.7	15008.5	6285.97	2465.75	8918.37		65048.8	55854.1
O43432	O43432	IF4G3_HUMAN	EIF4G3	Eukaryotic translation initiation factor 4 gamma 3	269467	294352	253594	135492	89382.9	43108.3	33561.6	22750.8	22853.4	19867.4	273509	303188	249180	250498	145407	88192.1	36827.1	21493.8	18125.3	21115.3	27889.9	260657	292122	288508	266570	146237	104252	42692.2	25348.8	22865.2	20232.8	18335.8	275608	283051	257302	235792	116855	102814	36212.6	17652.6	22240.3	15748.2	13597	259663	264062
O43447	O43447	PPIH_HUMAN	PPIH	Peptidyl-prolyl cis-trans isomerase H	419073	430614	413052	360352	297583	178766	58933.7	26950.9	25135.9	14009.7	394251	423384	382938	412753	361061	301224	159520	54556.6	30081.6	23866.4	20461.4	359499	435170	424916	440297	368743	300720	155308	52769.2	25362.2	25851.2	14637.6	386001	376250	393413	402180	301579	317695	114014	55301.8	25273.7	28167.6	9870.71	363570	348706
O43463	O43463	SUV91_HUMAN	SUV39H1	Histone-lysine N-methyltransferase SUV39H1	8609.57	6396.8	14517.3	6959.13	4292.5						31263.1	6821.4		4199.48	7072.84	4638.51	5955.69		5428.99			25654.9	5791.48	4464.28	3706.33		5272.87	7400.36					26715.8		7886.43	5473.64		4243.03						24653.5	8922.73
O43464	O43464	HTRA2_HUMAN	HTRA2	Serine protease HTRA2, mitochondrial	79431.8	95170.8	94380.6	94150.7	106857	136801	158112	70543	78474.7	59934.6	96440.2	91308.9	74384.3	97030.5	110974	113156	106799	104589	89917	54926.4	67608.6	81632.4	89217.7	93523.9	107304	88643.4	116884	96404	110928	80639.9	71782.4	43607.2	98709.4	78283.9	77463.3	86701.7	54961	157790	75875.7	80486.6	65617.2	58955.8	48879.8	88910.5	74693.5
O43474	O43474	KLF4_HUMAN	KLF4	Krueppel-like factor 4	18367.6	22133.5	29654.6	22915.9	27172.9	20592.9	15068.7	7032.49	8900.71	11375.7	29218.6	22395.3	20796.5	28821.4	17850	20051.3	15174.9	9946.76	10074.3	10260.3	10686.9	27595.6	19818.3	23200.3	30482.7	23117.5	25237	15819.1	8948.91	10161	10484	12845.1	39379.1	28841.6	26129.4	24747.2	16939.9	34540.9	14099.3	7454.56	8224.31	7633.16	9206.09	29337.8	21083.4
O43482	O43482	MS18B_HUMAN	OIP5	Protein Mis18-beta	21222.5	23823.4	24351.5	24861.2	24744.8	24454.8	11363.9	3297.86	2557.32		30431.5	25340.1	19104.9	24030.1	27436.6	24888.3	18501.6	7869.65		3333.5		23299.3	21904.3	23095.8	25260	22769.9	27817.9	19869.8	9148.3	4461.98	3008.31		31504.1	24206.1	18880.1	23055.9	17882.2	29236.5	16990.9	6288.38	2180.35	1875.37		28749.8	19259.4
O43488	O43488	ARK72_HUMAN	AKR7A2	Aflatoxin B1 aldehyde reductase member 2	969712	1060000	1100000	1140000	1260000	1180000	133909	22227.1	38804.7	16158.1	930684	1020000	900588	1030000	1110000	1150000	1010000	97634.2	36564.7	20557.5	16162.5	908474	1100000	1060000	1150000	1090000	1340000	1040000	92647.5	36897.2	27638	20432.8	1020000	983136	987351	1090000	935002	1230000	741944	87208.7	49259.9	23010.7	26455.3	900148	968242
O43490	O43490	PROM1_HUMAN	PROM1	Prominin-1	45950.8	55964.9	59607.6	53004.4	47850.5		7059.96						45161.9		48186.8		18802.3					38762.9	40444.2		66179.2		59589.7						45300.4	30500.2							3449.23			42594.2
O43491	O43491	E41L2_HUMAN	EPB41L2	Band 4.1-like protein 2	309851	349947	347504	347416	395396	336873	55669.5	16569.9	19206.4	14990.4	314375	351261	279256	335614	378512	382203	276550	45197.5	24853.8	16740.6	16931.1	295210	356304	337167	378587	364182	410731	279700	45974.7	25763.6	19296.2	15813.2	331364	319914	314081	339664	281792	398238	195166	40181.2	19877.6	17071.8	12193.8	301602	298500
O43493	O43493	TGON2_HUMAN	TGOLN2	Trans-Golgi network integral membrane protein 2	195243	200981	202199	215889	264224	331484	392880	303908	436268	462393	200347	203383	158422	204295	240449	219402	263993	347772	327648	321508	380591	203622	227064	225132	221076	224401	296071	302630	386988	366388	444424	353617	201131	211062	201722	228576	201438	265574	235365	272976	354645	364860	360659	190935	196404
O43502	O43502	RA51C_HUMAN	RAD51C	DNA repair protein RAD51 homolog 3	24024.4	21879.5	21507.9	21173.8	21275.8	14729.7	5582.09		4347.18		22905.4	22088.7	21216.8	21312.9	21621.4	18991.1	14563.3	4371.79	2308.26			20053.9	23691.1	24407.2	23350.1	21051.7	22212.1	13516.4	4422.49	2152.93			22348.5	21085	21894.9	20339.5	18026	15089.2	9969.25	4258.5				20108	19700.5
O43504	O43504	LTOR5_HUMAN	LAMTOR5	Ragulator complex protein LAMTOR5	192897	174774	199548	200179	251684	332946	422549	288319	547311	566045	225813	189570	175815	187566	202822	246648	319527	460955	352226	347395	567600	210809	176117	186736	166166	209415	236979	294216	442072	484339	496229	537452	144848	156385	170007	182916	202611	220666	328924	361479	501930	477520	517994	140394	168722
O43505	O43505	B4GA1_HUMAN	B4GAT1	Beta-1,4-glucuronyltransferase 1	44746.9	50162	47763	56381	60220.9	58435.7	35197.8	8843.24	9967.94	8853.74	43052.9	52182.5	43957.3	46082.5	60774.6	60778.3	57447.2	28835.2	11824.4	8459.38	6843.76	41837	46478.7	51627.5	51490	46330.6	62627.7	47940.7	26180.4	14947	8681.34	8958.92	49538.2	49726.4	47330.8	52231.6	43661.1	71043.8	43063.2	27982.7	11795.9	7407.43	10514.3	43086.5	40452.9
O43513	O43513	MED7_HUMAN	MED7	Mediator of RNA polymerase II transcription subunit 7	20198.8	21676.6	23069.5	20825	17856.2	12934.2	5187.46	4637.73	7424.22	7591.06	23297.2	20056.4	19080.3	22430.8	23250.5	17151	12893.6	9085.39	5761.77	8347.53	7341.34	22159.5	22369.6	19229.1	23544.3	23777.5	24875.5	17441.9	11278.3	10656.7	9657.19	10240.4	23126.3	20466.9	23475.4	25030.2	23607	21129.4	15838.5	7156.05		4189.76	6098.84	24062.8	18333
O43516	O43516	WIPF1_HUMAN	WIPF1	WAS/WASL-interacting protein family member 1	14488	15425.6	10657.1	22927.8	21708	26654.5	17773	30072.5	34840	43373.8	13950.9	10977.7	21502.3	22017.8	16543.2	25379.1	20571.2	23639.4	30906.6	51395.4	57086	12539.3	22474.4	21583.2	23927.6	20406.1	26312.4	29834.2	37858.4	35895.9	52554.4	51497.9	10607.4	21979.4	19394.3	18754	20025.3	21567.7	27208.8	27891.1	40445.7	50851.4	41895	8767.77	17107.9
O43524	O43524	FOXO3_HUMAN	FOXO3	Forkhead box protein O3	26429.8	30621	26055.3	17977	22063.9	24612.4	24097.7	12261	37228.5	14466.7	21618.2	34070.2	23053.8	26193.7	27696.5	24438.3	16884.4	18553.2	15397.5	10584.4	21383.3	25781.8	29413.6	29701.4	31463	25542.7	26592.8	17715.3	17796.8	13695.4	13859.4	14220.9	34519.8	27000.2	29806.6	32797.1	18019.3	36063.1	18889	9858.31	11855.6	13154	17152.5	31710.1	19647
O43529	O43529	CHSTA_HUMAN	CHST10	Carbohydrate sulfotransferase 10	10269.8	13534.2	14035.9	13758.4	17198.3	16354.7	13879	4571.13	3368.08	3522.54	11596.5	15426.6	14040.8	14304.5	17532.7	17194.7	10673.5	8579.88	4452.18	5152.26	4524.12	15172.8	22861.1	17555.7	15422.5	15331.8	19400.8	12942.2	7059.98	4773.47	3893.34	2318.48	15386	18750.4	12708.7	14879.8	12581.8	16242.2	9307.97	6511.78	5597.22	4293.55	3074.66	15632.5	12780.5
O43542	O43542	XRCC3_HUMAN	XRCC3	DNA repair protein XRCC3	18030.7	21449.5	21701.2	17257.9	18706.1	13217.1	4195.16				22520.7	24834.3	19705.4	20551.2	23470	17084.2	11699.1	4655.58				18890.3	22948.1	24240.4	26702.6	20976	24049.3	12286	6589.43				21938.9	19114.8	20525.3	23515.3	16219.9	28326.5	9294.53					21749.8	18877.1
O43543	O43543	XRCC2_HUMAN	XRCC2	DNA repair protein XRCC2	5586.23	5534.71	4430.59	5962.9	5174	4064.54					7023.6	5099.12	5171.68	6411.27	6688.22	6316.11	3472.7					5262.03	7239.46	7781.27	7395.17	6615.65	6687.7	6536.04					6671.56	5150.47	6255.3	5860.05	5516.29	5581.36	3728.17						5994.53
O43556	O43556	SGCE_HUMAN	SGCE	Epsilon-sarcoglycan	4249.77	5367.69	4687.05	4784.63	5439.61	5640.75	3123.51	4177.18	6077.32	6765.86	3935.81	4980.65	5384.58	4755.11	3900.6	4201.96	5063.4	6705.7	7131.59	5357.85	3888.24	3077.32	2401.84	4341.19	3250.84	4625.42	6358.02	5105.25	5610.74	6453.48	5651.67	3999.01	3366.24	3340.7	3322.13	4585.33	4762.39	4772	3529.4	4417.81	4856.03	7413.82	7168.06	4508.75	4216.21
O43567	O43567	RNF13_HUMAN	RNF13	E3 ubiquitin-protein ligase RNF13				19284.4	9598.35	23861.2	28142.8	13704.7	15156.6	13712.2	9316.21	21596.7	12334.8	17975.8	28033.7	20011.8	17251.3	25377.4	20782.9	15132.1	20646.3	18265.2	16146	15167.1	14935.9		16810.7		15174.1	20347.8	8633.69	12693.1	15282.5	15317.7	13537	17213.4		28644.6	12812.3	11606.2	15245.8	10963.1	11367.2	14791.5
O43572	O43572	AKA10_HUMAN	AKAP10	A-kinase anchor protein 10, mitochondrial	56770.5	62888.4	49625.6	28105.9	21338.6	15463.2	5492.16	6620.29	5889.08	4905.72	58202	59049.6	52297.7	50135.4	34873.7	20779.2	12823.2	15438.6	13592.4	5446.32	7084.55	58689.9	60340.4	64957.4	48528.9	33461.6	24666.3	11064.7	11872	8303.71	8555.32	7131.4	52136.8	58156.4	56970.8	50591.4	30765.6	24065.6	12589.6	14559.2	6214.09	7184.36		52778.1	59226.8
O43583	O43583	DENR_HUMAN	DENR	Density-regulated protein	437978	486771	492040	518521	605944	680934	633719	429089	503190	318282	409977	464280	353763	469622	479906	520483	578654	679855	477834	309551	287784	387465	410685	521370	539387	497807	574638	581175	722718	643805	469274	232815	395330	466392	433494	455016	382966	540434	512319	512656	510097	390124	227289	373083	342184
O43592	O43592	XPOT_HUMAN	XPOT	Exportin-T	295627	296092	314806	277534	190009	51320.3	20280.9	6951.82	12573.9	5576.67	290954	312763	283432	305043	305774	205873	41685.4	21444.6	12229.6	9698.24	6299.14	284457	311172	301313	318989	286087	215565	44513.5	20053.4	16011.8	14602.4	5230.38	304760	280992	294130	315054	241298	230651	37864.8	15726.3	10082.7	11105.7	5603.27	292325	268298
O43597	O43597	SPY2_HUMAN	SPRY2	Protein sprouty homolog 2	56344.4	62234.3	60305	64469.7	68792.4	76826.5	67194.6	36049.2	73208.4	73517.4	61740.6	50825.8	42642.3	57517.8	62143.6	58256.4	65339.5	70685.2	55872.7	55171.7	54266.4	54704.8	60291.9	59803.6	59755.8	56396.2	83823	63624.5	66628.8	51305.6	57944.9	42708.1	58694.8	55672.7	50635.4	56594.9	45119.4	69919.8	48772.2	48745.1	46762	52278.3	59430.2	56603.5	51945.8
O43598	O43598	DNPH1_HUMAN	DNPH1	5-hydroxymethyl-dUMP N-hydrolase	198866	225418	225862	214222	265317	338348	325529	113535	238947	154359	185963	232831	184843	207435	223645	280957	277854	301966	220631	200847	179622	150283	157392	169971	174773	190809	220448	217915	274485	191521	223459	128761	137647	169999	145827	156409	171663	213512	211092	198308	157326	181768	147370	144740	159831
O43602	O43602	DCX_HUMAN	DCX	Neuronal migration protein doublecortin		230552		233205				139523	227743			289599			156409		300066		270045	217997		198566	228293	168716	228038	124786		307632		249550		153614		191114		206406		148879	252193		219147	204912		228393
O43609	O43609	SPY1_HUMAN	SPRY1	Protein sprouty homolog 1	11836.1	12768.3	13087.5	12527	14795.9	19011.5	19219.2	13763.7	18169.9	22328.2	13217.5	10958.3	11262.3	11888.2	12666.6	12465	15236.4	19179.6	16224.8	15320.1	19207.4	12158.9	11655.2	12043.2	14443.7	11659.1	16346.3	14829.8	20486.5	18931.3	19273.8	17443.4	12337.7	12162.6	11886	12989.4	10629.1	15978.1	13170	14413	13308.8	14424.6	17267.1	12476.6	10526.6
O43615	O43615	TIM44_HUMAN	TIMM44	Mitochondrial import inner membrane translocase subunit TIM44	300048	313887	320937	289505	281194	178275	24167.8	9493.69	10722.7	11211.2	308477	313637	275390	311958	320204	281396	132554	19566.5	8659.88	6855.52	8800.45	278133	303081	309079	329587	299267	277478	105551	18223.4	9177.47	8298.55	5319.41	298576	281557	277960	293899	235810	275432	100588	15336.3	9936.85	4550.67	4909.18	288337	251318
O43617	O43617	TPPC3_HUMAN	TRAPPC3	Trafficking protein particle complex subunit 3	99399.8	111887	104875	116579	117461	134143	109358	31695.8	29815.8	21612.3	100479	107262	103802	111868	122059	119290	109554	85251.9	38616.4	21719.1	19686.8	89653.2	88681	92557.4	106873	112768	113878	104764	72500.6	48191.8	32396.5	21236.7	89042.6	93754.8	78505.3	92214.9	94767.2	104333	82531.8	72128.4	37350.7	22016.1	18887.7	74512.1	74418.2
O43633	O43633	CHM2A_HUMAN	CHMP2A	Charged multivesicular body protein 2a	427087	457478	447592	515957	520035	677009	631032	137899	84387.7	52385.4	425378	485663	471144	443737	541168	562188	655162	550915	164827	67197.7	47078.4	365722	433289	412996	440624	490624	526802	605847	559116	176919	89605.1	51641.3	360165	385909	400943	420608	433607	480272	503017	438226	133634	77004.6	42922.5	379050	386442
O43639	O43639	NCK2_HUMAN	NCK2	Cytoplasmic protein NCK2	85862.5	84736.2	90923.7	57435.8	42346.6	16499.4	16610.1				80216	93054	76176.9	85926.6	60782	32539.9	25436.2	8516.4	14710.9	10848.4		80475.6	98427.5	90391.2	93955.1	64147.7	36171.9	21180.6					86977.3	82749.1	85621.4	93184.6	60373.1	39730.7	19018.9		10728.6	6094.01		87196.8	83938
O43657	O43657	TSN6_HUMAN	TSPAN6	Tetraspanin-6	35928.9	28915	36240	42231.8	45679.2	62030.5	71101.3	68069	100291	111045	35378.9	35882.9	33125.9	36925	41727.5	50414.7	56418.2	72602.7	95289.4	91244.6	118818	34826.6	36101.3	36363.3	35528.3	41457.2	51523.6	56782.4	95853.9	97265.7	116156	101684	27412.9	34187.6	33252.5	38500.8	30596.5	50245.5	50244.4	61013.2	95907.2	82737.4	87482.7	35010.7	30937.6
O43660	O43660	PLRG1_HUMAN	PLRG1	Pleiotropic regulator 1	212364	224732	217928	153100	124235	92226.2	70116	35155.7	48308.2	42436.3	242903	219095	173569	196843	151317	118157	77602.8	61098	43308.3	39925.5	39178	234084	222614	230660	222741	151242	140691	91539.1	71892.5	45508.9	50715.7	44470.4	237751	201062	196270	208679	116193	140441	66345.6	53316.6	40184.4	43682.5	39304.8	210371	193112
O43663	O43663	PRC1_HUMAN	PRC1	Protein regulator of cytokinesis 1	128323	127998	63019.2	20643	15572.5	8156.41	9332.77	3740.44	5448.66	5296.67	119597	135385	103888	66014.8	21507.5	16367.9	16739.2	7528.14	5184.6	10003.2	6669.15	120380	131754	149384	80251.7	27140.4	15362.1	6185.7	7244.91	5517.19	4456.02	3220.76	144618	124109	109076	58961.5	18592.6	14250.4	5200.49	2432.42	10472.9	3877.34	3762.62	122382	117733
O43665	O43665	RGS10_HUMAN	RGS10	Regulator of G-protein signaling 10	163031	205005	175963	175481	182752	143787	47369.1	29856.3	22135.8	20376.3	176671	179228	149415	185690	204694	183479	114189	47682.1	29614.4	19333	17863.5	172489	196156	203828	233853	191496	216653	124491	55825.6	25351.8	23578.3	18752.6	153421	179283	167209	185695	145474	206517	73662.3	29385.6	23609.4	29576.1	19792.8	167351	158205
O43670	O43670	ZN207_HUMAN	ZNF207	BUB3-interacting and GLEBS motif-containing protein ZNF207	594804	654548	618239	693097	793940	867287	977358	580808	785005	807381	671188	597791	559884	664492	680600	776275	873037	919583	693710	631604	696607	685064	650742	676724	727333	731983	886454	880665	1020000	786744	777003	645839	697528	644158	622236	549981	548936	792556	701337	739456	782093	727168	599082	642051	586203
O43674	O43674	NDUB5_HUMAN	NDUFB5	NADH dehydrogenase [ubiquinone] 1 beta subcomplex subunit 5, mitochondrial	156772	180515	173946	177132	189415	236500	194350	51799.5	43513	14669.9	167649	165514	162475	164879	188412	218315	214282	167484	79813.9	30198.6	11895	144417	173647	146216	162562	173491	207779	187086	143204	74992.8	31284.7	13891.5	191144	142451	146780	166780	151096	183142	184399	138180	68449	30553.9	13286	167931	131793
O43676	O43676	NDUB3_HUMAN	NDUFB3	NADH dehydrogenase [ubiquinone] 1 beta subcomplex subunit 3	204923	200947	214201	236359	274252	333814	383271	181928	272716	233151	179150	210385	164842	211648	226402	268604	285874	288713	235822	189134	190497	176098	211129	203869	224289	247542	287567	284683	315637	261932	270096	206252	171134	215543	202947	188317	205408	251556	243396	235185	243743	210708	193548	172592	187009
O43677	O43677	NDUC1_HUMAN	NDUFC1	NADH dehydrogenase [ubiquinone] 1 subunit C1, mitochondrial	80912.6	84808	88542.4	70771.2	107178	133587	128770	74584.5	95771.1	60720.6	82291.9	86391.5	70156.6	74482.7	93006.3	98794.4	108634	98000.3	73296.5	66298.8	63019.2	71603	68196.5	72113.2	78779.5	83143.8	102368	100794	109654	86595.6	86322.4	80390	55778.1	58979.4	62283.9	77359.3	58616.3	86041.8	67889.3	76783.2	73708	61298.8	48917.3	54364.4	60034.2
O43678	O43678	NDUA2_HUMAN	NDUFA2	NADH dehydrogenase [ubiquinone] 1 alpha subcomplex subunit 2	121873	143758	125730	124250	127638	93539.5	24711.1	11690.9	20174.7	22982	139962	125748	111826	125517	117391	115742	78267.6	22810.3	15014.4	11667.2	21030.1	124817	119188	121337	127564	125677	126095	69052.1	21799.4	21762.8	17111.7	19700.9	110783	115661	116065	105078	105264	66732.2	56196	22292.5	12148.4	15018.4	20648.2	107701	122612
O43681	O43681	GET3_HUMAN	GET3	ATPase GET3	629814	757682	679640	746675	806116	818741	758306	237690	247723	54077.5	659874	672765	607962	709875	740483	778378	728945	648636	389613	160634	45047.6	605145	735110	755976	771497	784596	901401	714028	559616	324707	184275	30116.9	686242	675742	677261	740188	646004	955491	620280	474507	360957	170804	43456.3	639099	630836
O43683	O43683	BUB1_HUMAN	BUB1	Mitotic checkpoint serine/threonine-protein kinase BUB1	29164.6	31318.9	25958.4	16684.2	11794	9668.29					29100	28468.4	24226.4	26339.5	21168.3	12179.2	7119.6					28820.6	30744.1	31031.5	29402.7	17293.4	13046.3	7616.85	12865.3				30910.8	29636.8	28674.9	28055.2	14765.2	14029.7	5912.11	11736.4				32061.2	28852.8
O43684	O43684	BUB3_HUMAN	BUB3	Mitotic checkpoint protein BUB3	971444	1040000	992634	1040000	1160000	1280000	1090000	388976	226291	30947.1	990889	992549	873485	961462	1080000	1070000	1070000	919202	433225	107886	17105.9	939314	1010000	1030000	1120000	1030000	1190000	1110000	952948	487810	142922	16940.2	986007	1010000	975134	1050000	853438	1170000	888302	789969	432146	124482	14316.3	978957	894317
O43688	O43688	PLPP2_HUMAN	PLPP2	Phospholipid phosphatase 2	77218.8	78041.9	81015.3	101650	94272.9	119711	129533	100462	148131	139409	72343.7	85060.8	70041.4	79334	112735	92152.8	100099	113992	119067	107144	137758	88325.3	98009.5	93492.3	98845.4	100375	113800	108589	124315	126006	144318	130619	115851	90815.4	82420.4	75293.1	70054	110670	90111.2	104895	124779	131695	111088	96323.5	82151.7
O43707	O43707	ACTN4_HUMAN	ACTN4	Alpha-actinin-4	3450000	3700000	3670000	3870000	4280000	4960000	5370000	3150000	1380000	174946	3550000	3590000	3260000	3630000	4000000	4140000	4610000	5090000	4210000	449900	127290	3340000	3610000	3640000	3900000	3860000	4350000	4560000	5030000	3920000	588987	103595	3550000	3610000	3520000	3710000	3340000	4410000	4030000	4460000	3980000	459948	110873	3420000	3310000
O43708	O43708	MAAI_HUMAN	GSTZ1	Maleylacetoacetate isomerase	64058.3	71045.5	73455.5	72755.3	82769.9	107229	80416.9	18886.8	7336.13		66011.7	76731.4	65812.7	69388.8	80250.1	87342.1	82854.9	70502.7	14417.8	3952.82	2659.46	59285.9	64380.8	57763.3	73208.4	61638.4	92368.8	69746.3	65257.1	12471.7	2939.86	5132.11	68607.9	51391.3	63124.8	73168.7	52773.9	111813	76499	63731.6	12478.3	2568.33	2772.96	57756.9	60562.9
O43709	O43709	BUD23_HUMAN	BUD23	Probable 18S rRNA (guanine-N(7))-methyltransferase	143193	175605	163041	170871	184382	208394	131043	22815.7	14559.4	5175.94	166115	167689	137479	168330	184450	177772	177752	101436	16882.5	7567.3		167027	159501	173679	173625	174129	213807	172688	110396	22323.6	9719.71		170168	150199	144113	183318	137812	221156	144598	114711	27226.4	5905.29		190880	140082
O43715	O43715	TRIA1_HUMAN	TRIAP1	TP53-regulated inhibitor of apoptosis 1	29903.5	24543.8	25503.8	29279.1	41567.2	58525.5	73112.6	19473.6	34922	42204.1	34335.3	26565.8	19706	35876.8	27765.6	34829.2	35558.7	41968.7	30323.5	29371.4	37431.3	43326.6	24368.4	27611.6	34494.8	34911.3	42023.2	38767.4	45073.2	31797.6	42789.6	34804.3	17093.8	19927.2	24574.2	21273.8	14679.6	31413.6	25876.9	32725.6	28375.6	29650.5	27449.3	5342.87	19750.4
O43716	O43716	GATC_HUMAN	GATC	Glutamyl-tRNA(Gln) amidotransferase subunit C, mitochondrial	20494.5	24432.4	20015.8	18247	17236.6	14468.1	20065.1	6274.19	14339.9	10798.3	30743.3	26690.1	18978.1	22941.7	20394.3	17513.5	9097.02	7897.31	9593.44	7210.69	11550.5	20822.7	26298.8	24819	31027.7	17895	16063.6	7623.31	12032.2	9548.48	9593.48	14330.2	24879	20484.7	26071.7	28306.2	17096.5	14923.4	6740.65	6504.96	6232.78	9696.76	10421.4	19578.3	19615.3
O43719	O43719	HTSF1_HUMAN	HTATSF1	17S U2 SnRNP complex component HTATSF1	141394	152647	133775	65249.4	34395.5	18381.5	15463.8	10450.6	14101	6787.87	134851	155119	127456	132892	73586.8	32400	15126.1	11685.9	9444.5	10404	8331.95	143229	154929	152684	151919	80678.5	40375.1	18521.8	14387.6	13837.4	11099.5	7263.74	148868	139615	135646	125867	46866.6	31617.2	12329.5	10551.6	9187.96	7640.31	8075.28	132938	139104
O43739	O43739	CYH3_HUMAN	CYTH3	Cytohesin-3	50785	54515.6	53289.1	45528.5	29480.4	9476.59	7953.03				67348.4	63797.7	51234.6	49770.3	33788.6	25691.5						60273.2	62943.6	70121.5	70481.8	43616.6	31192.8	10713.6		3487.04			68522.3	66291.2	50072.5	57793.9	31163.1	32967.2	5220.28					71723	65233.5
O43741	O43741	AAKB2_HUMAN	PRKAB2	5'-AMP-activated protein kinase subunit beta-2	29092.6	29157.1	28811.7	32100	31129.8	25838.7	5889.66		2581.52		24341.3	27158.6	25105.4	27542.7	30449.9	30419.4	18621.1	9276.61	5103.86	2931.42		27254.3	31465.3	33707.3	32698.5	33013.1	34313.8	22052.4	7708.77	5219.75	3310.39		29004.4	33967.9	31711	35296.6	30913.5	28618.7	18070.6	6058.26	4013.62	3079.76		27453.8	31255.8
O43747	O43747	AP1G1_HUMAN	AP1G1	AP-1 complex subunit gamma-1	243311	270176	258690	218910	173396	80337	35304.9	13963.4	16330.4	11017.9	247320	256545	232046	252729	250320	176883	66812.7	29874.2	16153.2	12364.7	8677.96	238848	259553	253887	269064	244660	194744	73335.5	28868.9	18004.3	15931.2	8887.49	254947	234042	228055	238602	179207	182136	56092.7	26970.2	17213.7	11782.4	6790.75	231198	236264
O43752	O43752	STX6_HUMAN	STX6	Syntaxin-6	80759.8	95909.1	86410.6	93097.5	99669.8	99374.1	72571.4	27159.5	34948.6	31626.5	85093.1	90135.2	71852.7	90650.3	97998.4	90228.2	83566.5	63838.3	38817.3	31197.3	19094.6	80606.7	84746.1	85223	101536	97295.4	104008	83716	72962.5	38899	35392.5	25195.4	86590.5	89380.5	84125.3	87636.1	78809.3	101127	65211.3	51977.6	27447.9	25257.6	19201	75127.5	82060.8
O43759	O43759	SNG1_HUMAN	SYNGR1	Synaptogyrin-1	52505.8	43049.4	61018.1	60774	55878.6	67321.1	66407.4	36495.8	46075.4	44511.4	28763.1	44510.1	48380.8	55319	50410.9	41133	55962.5	48663.8	39198.3	34798.3	39493.2		56577.4	37040.3	46289.3	53679.8	46370.7	40157.7	62672.1	45609.6	47674.9	43089.2	37223.4	59496.7	63732.3	51421.8	18139.2	52817.3	45267	44802.4	36092.1	39666.6	38801.3		40806.9
O43760	O43760	SNG2_HUMAN	SYNGR2	Synaptogyrin-2	53852.8	60320.6		188470	114505	15737.2	63984.2	105745	108281	198719				81889.5	73958.5	56486.9	50873.6	34906.9	71691.1	141521	193605		64419.5	84885.4	89242.1			37065.3	73884.7	86753.2	123202	180506			40188.7		47471.9	87231.9	28290.8	26627.4	95015.5	128167	162966
O43761	O43761	SNG3_HUMAN	SYNGR3	Synaptogyrin-3	5840.13		5831	6212.2	3829.56	7983.58	12249.1	6914.95	8714.45	7329.33	6922.9	3916.36		6025.87	5936.57	3356.02	7890.05	7275.99	6826.76	6972.23	7491.03	9649.39	5755.55	6813.99		3794.62	6232.77	7790.77	7089.89	7384.83	7117.53	7172.36	6300.9		6806.76			6352.08	5753.27	6088.45	5865.35	4801.06	5680.85		6522.85
O43765	O43765	SGTA_HUMAN	SGTA	Small glutamine-rich tetratricopeptide repeat-containing protein alpha	478493	524861	521328	533197	532903	291070	81254.1	44340.1	60872.5	36651.4	458741	534917	421303	509868	528904	522368	252851	87921.5	57016.8	55633.6	40099.5	445495	496766	509270	545181	547399	554956	251008	80785.2	78596	68157.8	44653.9	439260	502828	493645	521891	461675	507190	209056	64887.1	59631.1	54193.3	42534.1	448057	471595
O43766	O43766	LIAS_HUMAN	LIAS	Lipoyl synthase, mitochondrial	15262.7	11941.7	12050.3	12079.2	11085.7	10155.8	10072	5988.68	5872.65	4299.98	13843.9	14257.9	13349.1	11337.3	11734.7	11128.3	9091.75	9036.65	7280.14	7019.4	7617.6	11350.5	9910.26	13584.3	12170.4	11766.8	11519.9	8555.74	8836.53	7196.48	6162.59	7640.23	9970.57	12297.5	12590.9	9734.59	7695.01	12330.9	6552.7	5626.12	4033.72	4662.05	7054.09	13742.8	11021.1
O43768	O43768	ENSA_HUMAN	ENSA	Alpha-endosulfine	171718	109370	99290.7	130482	177272	203646	169459	131279	182723	247776	484460	110808	123336	97115	134895	141110	153383	194027	211768	221985	212426	502035	138093	147785	137916	176002	156957	154930	156458	161432	216170	220056	330342	158302	155321	177233	144914	147914	125359	299566	207095	170774	153058	280384	188956
O43772	O43772	MCAT_HUMAN	SLC25A20	Mitochondrial carnitine/acylcarnitine carrier protein	40583.1	38011.2	32553.7	42534.7	46812.9	48605.8	63695.5	66836.8	96132.4	38769.4	37269.6	27093.3	36889.5	35597.1	42005.2	42953.2	54171	75924.3	73950	55727.6	42135.6	39210.9	48266.4	55710.8	48891.3	53976.6	58978.8	74951	85427.5	82966	73211.8	42306.5	40932.5	38290.3	47721.3	46836.5	58405.6	58792.7	54786.7	69311.4	69806.4	66625.5	46204.7	39970	30875
O43776	O43776	SYNC_HUMAN	NARS1	Asparagine--tRNA ligase, cytoplasmic	898376	1020000	1020000	1080000	1220000	947669	195856	19107.8	34854.8	23355.6	854150	1040000	854144	983784	1170000	1190000	808784	138560	30865.7	24893.4	21771.3	792565	1010000	1010000	1080000	1060000	1210000	758161	129878	34319.9	27607.2	16576.8	879139	972621	962224	1030000	902876	1250000	625721	133921	26411.7	32284.8	16801.1	852022	870958
O43791	O43791	SPOP_HUMAN	SPOP	Speckle-type POZ protein	9370.02	12722.5	9727.28	9252.77	7316.44	6933.14	4524.83	4519.35	3223.15		12384.8	10204.1	6104.4	10334.3	8482.52	6262.87	6768.26	5303.6				14237.6	11015	13100.2	11118.6	7544.4	6092.6	5324.47	5100.92				16341.7	9991.4	10097.9	9124.67	6640.11	9495.18	5361.04		5011.72			13476.7	11047.8
O43795	O43795	MYO1B_HUMAN	MYO1B	Unconventional myosin-Ib	211340	236885	211298	197359	140526	74244.8	33867.8	21139.8	17991.8		245813	241825	215039	215988	212934	154343	58213.3	23104.1	27395.4	47051.2	12530.1	238373	239474	236079	231858	204275	154273	56424.6	26053.8	21456.4	24571.5	19335.9	248654	211922	204719	218690	167452	185765	46995.9	34377.2	20991	15822.3		235964	198943
O43805	O43805	SSNA1_HUMAN	SSNA1	Microtubule nucleation factor SSNA1	49432.4	57407.4	51724.5	47989.5	56242.8	67096.8	82597	22743.8	53548.2	43360	54672.5	67656.2	45633.2	66872	75863.9	71197.7	64109.3	67262	59109.3	40976.9	101115	54726.6	65337.1	69954.5	66733.6	56841.8	80402.2	47312.8	50344.4	42532.9	49965.9	40934.3	47504	61013.4	69820.9	68807.6	56169.2	95941.2	53915.6	54385.4	39383.8	44794	69784	36085.9	46565.9
O43808	O43808	PM34_HUMAN	SLC25A17	Peroxisomal membrane protein PMP34	68845.6	74584.7	67543.1	75074.7	80239.1	115587	146205	72786.9	116819	67442.5	76351.6	69912.8	76642	69948.2	79966.5	90084.8	98412.7	111336	103493	84531.4	65173.3	68021.3	76124.7	70108.2	72911.6	70793.2	85154.9	93247.9	105757	102146	84459	67915.1	63039.9	60331.9	56010.4	77278.3	56311.8	91363.2	77265.6	84960.8	101099	82124.2	58671.7	56426.8	53620.3
O43809	O43809	CPSF5_HUMAN	NUDT21	Cleavage and polyadenylation specificity factor subunit 5	894155	945670	966012	1010000	1070000	1200000	990714	132318	81282.4	20750.2	850356	980367	835397	942483	1040000	1080000	1090000	784196	139104	39463.2	24391.6	820287	935941	949338	1010000	1030000	1160000	1160000	774601	149418	51170.9	21003.6	837592	894234	873095	960852	868870	1190000	919084	710797	123001	43975	26981.7	869594	834733
O43813	O43813	LANC1_HUMAN	LANCL1	Glutathione S-transferase LANCL1	126938	132654	139223	141411	176433	201283	228911	141236	176182	44105.1	112240	120492	114146	137761	144660	161425	186144	233430	193689	124034	29832.9	115625	138966	137453	139756	153159	183529	204494	250041	189500	157649	24359.4	107844	119718	127998	135725	126881	167075	161766	179473	188193	131108	28340.5	101744	117453
O43815	O43815	STRN_HUMAN	STRN	Striatin	189052	210122	206571	206308	223234	194579	54612.4	14818.9	20775.5	19260.8	187727	201573	177704	203657	223196	221818	164535	37401.4	16299.4	9118.75	7517.67	183514	202317	198229	212996	198850	229986	145931	33733.5	14152	16499.4	20131.3	192565	186460	187978	205982	165965	225573	119512	32232.6	10112.8	8651.55	37235.8	176574	185070
O43818	O43818	U3IP2_HUMAN	RRP9	U3 small nucleolar RNA-interacting protein 2	122538	131074	135392	158263	204572	250150	330259	213637	282540	153059	341048	132617	103901	129443	145003	176337	235954	300481	265245	224094	118555	346261	121662	129237	137138	135716	187632	229274	287956	270163	256022	119632	325455	118786	118385	123325	119593	176932	201200	249052	261398	217962	113738	295758	115436
O43819	O43819	SCO2_HUMAN	SCO2	Protein SCO2 homolog, mitochondrial	103755	88973.3	93790.8	100781	93584.8	60764	17856.3		7035.84	3078.05	88482.3	85850.4	82885.8	92758.4	96385.5	90131.4	49993	15627.9	5205.5			85946.6	100946	85651.6	87647.8	89174.2	86401	57908.9	14488		5761.28		82666.9	71429.6	68954.4	79914.4	78246.6	78998.9	55818.2	13755.7	5575.52	4294.73		71567.5	83667.8
O43822	O43822	CF410_HUMAN	CFAP410	Cilia- and flagella-associated protein 410	32171.4	31641.9	24047.8	19379.5	9966.45		3740.59				30401.3	37140.8	24754.1	26245.4	21484.3	11528.8	3727.84					27726	34555.2	33279.4	31645.5	21364	10804.2	5414.19	3611.36				29396.3	28274.3	33018.7	29326.7	16314.7	11283.1						29231.4	33186.5
O43823	O43823	AKAP8_HUMAN	AKAP8	A-kinase anchor protein 8	421202	447958	359344	257513	224288	149413	73717.5	43093.2	61322.5	46068.6	523708	452071	341616	344879	260884	212418	102623	65661.3	43319.3	39848	40195.7	535010	479990	445250	409564	253241	243333	123623	82412	47193.3	76781.1	38938.3	567043	412906	385640	333557	186103	216026	85286	52230.6	44908.7	37489	45050.7	493117	370573
O43824	O43824	GTPB6_HUMAN	GTPBP6	Putative GTP-binding protein 6	51125.2	57225.8	47980.1	39883	44661.8	33071.5	8442.17		8474.09		52740.8	55176.5	48072.5	47285.1	48291.8	41955.9	27291.2	16297.7				48322.7	52342.3	56750.4	54253.1	45034.7	45849.5	24600.7	7545.98		4652.1		54659.3	55676.3	53988.4	51926.1	37555.6	39410.1	21590.1	3798.95		14085.6		52302.7	43833.2
O43826	O43826	G6PT1_HUMAN	SLC37A4	Glucose-6-phosphate exchanger SLC37A4	40986.1	51328.6	41305.7	45677.5	37791.8	62557.6	85871.2	55652.2	82467.5	79532.2	37414.2	36622.5	45501.8	45299.9	48151.4	46254.9	64701.2	63581.6	69299	66013.6	48300.7	35293.4	48447.4	42286	42238.4	40507.4	44595.4	64415.6	72616.6	75384.7	80771.6	68815.9	41596.1	44555.4	46129.7	40338.2	36169.8	39867.4	49350.1	57736.6	72255.2	83263.7	66211.5	41481.3	38712.2
O43829	O43829	ZBT14_HUMAN	ZBTB14	Zinc finger and BTB domain-containing protein 14	13112.9	15143.7	11954.6	13871.2	12440.7	18702	20455.1	10445.4	17054.4	19370.5	13196.8	12995.7	14180.3	16453.1	16138.4	14437.8	16862.4	16323.1	19649.6	12348.1	16431.5	15038.6	16598.9	17782	12582	12619.5	15442.4	15519.5	15075.8	16102.8	15974.4	19132.6	12075.1	13116.8	13147.4	15412.2	10121.4	20159	13754.3	13052.5	14377.8	15079.7	13955.5	30740.6	20109.8
O43837	O43837	IDH3B_HUMAN	IDH3B	Isocitrate dehydrogenase [NAD] subunit beta, mitochondrial	212019	229676	224908	223539	240937	224319	118782	35665.2	18154.2	4560.79	230395	229899	195103	224987	245584	232107	189276	96325.2	31165	10492.8	13936.9	208048	215640	224609	234983	222033	248354	188427	99409	33519.7	11689.7	6392.66	218103	203368	202001	225846	187234	245480	164645	86139.5	33618.8	8436.23	10027.7	215555	194838
O43847	O43847	NRDC_HUMAN	NRDC	Nardilysin	239070	257525	255997	241923	210156	95053.2	29455.1	14314.8	15896.9	9749.86	223453	261728	214528	254077	252949	195581	75305.7	23681.1	14758.9	12634.2	10461.4	213752	261236	266934	273707	260174	210502	74418.8	23743.8	16327.1	15656.4	9111.75	229974	253205	249969	268562	222289	216144	64139	23010.4	14546.2	11498	8449.45	215753	238783
O43852	O43852	CALU_HUMAN	CALU	Calumenin	1200000	1170000	1190000	1250000	1410000	1590000	1740000	1110000	1730000	1760000	1070000	1190000	1070000	1170000	1330000	1350000	1490000	1630000	1530000	1500000	1610000	1130000	1180000	1210000	1280000	1320000	1440000	1540000	1730000	1550000	1780000	1660000	972189	1130000	1120000	1180000	1100000	1320000	1340000	1480000	1510000	1520000	1630000	1050000	1160000
O43861	O43861	ATP9B_HUMAN	ATP9B	Probable phospholipid-transporting ATPase IIB	31787.7		28685	28840.2	35226.5	39675.4	37400.2	18206.2	26423	16246.8	28542.2	33896	24131.5	27114	29781	36796.7	29026.3	35120.5	18078.7	16072.9	14666.6	23373.5	34447.8	28357.7	30080.1	25872.4	34599.6	31860.2	35866.4	23649.1	25228.5	18936.5	30675.8	23890.3	17651.1	32415.2	25557	38994.9	21738.4	25648.1	23872.8	19982.2	19178.8	25256.5	26769.7
O43865	O43865	SAHH2_HUMAN	AHCYL1	S-adenosylhomocysteine hydrolase-like protein 1	347966	380577	380197	357802	400949	465896	364372	133443	169152	100224	337489	357746	328799	350745	394278	397116	393342	283641	154387	114578	83795.5	287534	340152	343089	377640	365759	368467	361113	254242	138053	141263	62699.5	316452	293729	308965	328176	268164	374529	277225	233884	137380	109797	80008.1	267135	294934
O43896	O43896	KIF1C_HUMAN	KIF1C	Kinesin-like protein KIF1C	108164	119483	108543	87915.1	78767.5	46099.9	47464.9	110201	240075	108658	107839	108082	106534	104943	95595.6	83525.7	39293.6	109769	61193.7	100269	117742	111357	102102	107519	114830	79659.4	78269.2	38842.9	75051	149137	66183	160677	105767	106257	101983	97692.2	80239.4	78671.6	34521.9	55027.5	81011.9	119645	105124	101524	102486
O43909	O43909	EXTL3_HUMAN	EXTL3	Exostosin-like 3	75376.1	93786	77377.9	65550.8	101688	88854.1	40945.5			12357.4	90845.4	72528.6	74130	80512.8	88535.1	87990.2	79926	49222.7	23230.1	12532.5	18258.4	87422.3	78966.7	96332.6	86228.7	84070.3	73958.3	92176.1	52848.2	36698.9			88777.3	75502.9	85692.6	96502.8	71634.3	104458	68750.4	43914				47956.5	85578.7
O43913	O43913	ORC5_HUMAN	ORC5	Origin recognition complex subunit 5	32899.4	36484.4	28287.5	13563.1	8352.51	7994.57					38681.3	32071.1	30689.2	26511.2	15282.6	6728.64	4310.46	13466.3		4956.64		28599.6	30105.4	28537.1	24659.5	13908.3	7614.91	5990.93	7085.33		2091.92		32502	32028	29893.3	24173.6	11141.3	9593.15		6366.94				32281.8	27633.3
O43920	O43920	NDUS5_HUMAN	NDUFS5	NADH dehydrogenase [ubiquinone] iron-sulfur protein 5	219093	212986	234673	237905	282099	291653	245862	109695	126139	98667.3	235939	226706	185764	222939	261385	255746	261229	207394	101469	80974.1	78317.9	240713	226758	238639	225145	228406	308354	265858	216344	106966	108607	83914.5	260091	234735	204151	223277	204305	266298	236112	207096	113596	104613	91572	232251	196635
O43924	O43924	PDE6D_HUMAN	PDE6D	Retinal rod rhodopsin-sensitive cGMP 3',5'-cyclic phosphodiesterase subunit delta	66446.5	74463.4	72607.4	71921.5	77552.8	65261.3	44474	16763.6	21586.4	18731.7	62325.8	74987.6	58021.6	70788	73901.1	72407.3	63268.7	35367.7	35603	19787.8	22017.7	55750.8	69709.6	70279.9	72554.5	76597.8	86809.5	61210	31803	19168.9	20046	11260.9	69050.9	70292.5	64852.5	73337.6	62075.6	78360	52735.7	37951.6	26324.6	15241	15007.5	64328.2	61509.3
O43929	O43929	ORC4_HUMAN	ORC4	Origin recognition complex subunit 4	126278	126483	109669	64447.7	28582.6	20723.6	13281.4				132231	134097	110365	115240	60251.2	27906.3	17129.2			19110.6		124749	132978	138520	132177	75018.7	33104.6		10024.7	5637.79	9975.95		134823	131168	111056	102277	48470.8	32792.7	21405.3					131261	112534
O43933	O43933	PEX1_HUMAN	PEX1	Peroxisomal ATPase PEX1	46376.1	55577.7	54151.5	50926.3	50879.6	33915	13501	28771.6			53287.5	54223.3	45412.3	52652.5	54246	48279.9	27944.1	7452.98		41694		51544.6	61829.6	58088.4	60392.2	51042.1	52657.4	26109.5	18092.2		6961.94	1329.72	56265.3	55148.7	52079.1	51707.9	38412.7	50865.8	21996.8	20130	33757.5			49522.9	48353.8
O60216	O60216	RAD21_HUMAN	RAD21	Double-strand-break repair protein rad21 homolog	106981	122069	117492	112091	111982	92014.8	22750.9	7026.23	7924.93	9697.19	147755	114648	100030	109317	117775	115510	79211.6	15157.2	7463.88	6675.79	7679.13	149490	117514	116171	121514	108635	120159	75727.3	17891.4	6515.92	5722.91	3502.77	155883	109475	111262	118056	95149.7	115098	56549.1	15979	4281.15		4563.72	145640	103912
O60220	O60220	TIM8A_HUMAN	TIMM8A	Mitochondrial import inner membrane translocase subunit Tim8 A	189394	210161	203052	210320	276131	314695	264226	171021	218819	232917	184731	192645	149036	193856	234509	206416	249132	247605	197063	194263	253680	192383	199830	215421	231054	235812	296358	286866	304573	262916	274090	202790	172812	199869	201064	200154	173383	222815	199497	212543	234399	208692	241264	43245.5	177535
O60229	O60229	KALRN_HUMAN	KALRN	Kalirin	153587	161034	172636	135586	158594	148916	80618.9	45317.8	55971.8	47817.2	135562	135750	122814	156053	155192	145516	97359.4	62624.5	62095.1	46783.9	34408.2	122185	139830	166311	179377	109524	182461	97758.6	65515.5	54903.8	69335.9	36909.8	196134	148407	117366	145423	69901.7	187065	82653.1	64681.8	75673.4	72746	44221.4	137108	133966
O60231	O60231	DHX16_HUMAN	DHX16	Pre-mRNA-splicing factor ATP-dependent RNA helicase DHX16	166055	171111	174390	160975	150697	81416.3	16580.8	9551.54	9950.81	8667.8	175167	176856	158402	175175	184191	141745	64558.8	17174.5	10583.3	9311.88	17689.3	166816	174638	181352	193993	168779	147400	57210.1	11755.4	7521.65	9894.64	16816.2	179771	159090	158490	181088	129617	180339	41639.9	13154.1	10473.1	12843.1	18018.5	168740	157010
O60232	O60232	ZNRD2_HUMAN	ZNRD2	Protein ZNRD2	209054	225984	215207	288798	275552	398011	524512	488882	690643	529230	134616	114433	190339	181318	177533	257246	410193	547015	545924	471128	513469	158427	243417	196289	317239	255820	346439	432330	558041	596222	623630	486100	151982	218960	179628	217000	241661	295778	400504	389242	580807	580118	525081	142912	175501
O60237	O60237	MYPT2_HUMAN	PPP1R12B	Protein phosphatase 1 regulatory subunit 12B	224082	219359	219859	181205	128080	40120.6	23017.1	12935.3	15259.9	13982.1	179365	196190	191443	200162	211933	167103	28422.9	21243.5	14588.5	13703.2	12347.4	178799	190502	189594	217057	165803	157689	31645.1	19113.5	16094	17704.3	12474.1	187676	188620	168605	164563	144079	114138	24706.3	13031	14930.8	12539.3	17437.4	171561	153448
O60238	O60238	BNI3L_HUMAN	BNIP3L	BCL2/adenovirus E1B 19 kDa protein-interacting protein 3-like	13861.4	10214.6	10111.5	10078.3	13285.3	15009.3	17697.7	13828.6	17832.3	19885.7	10274.7	8421.95	8146.86	10025.6	10246.2	11656.1	13287	15996.2	16624.4	14625.5	18831.5	10912.1	11514	10328.9	8783.9	10269.8	15122.4	13886.5	15982.3	17484.1	19395	16819.5	10227.3	9693.3	7739.65	10175.6	8803.93	7561.59	13230.2	13587.4	12944.3	16676.3	13719.1	6629.99	9899.46
O60239	O60239	3BP5_HUMAN	SH3BP5	SH3 domain-binding protein 5	106331	125321	112508	112961	132506	135800	97324.6	107714	48368.1	159261	113071	108377	90552.8	109808	117985	110766	97949.7	66949.2	109041	145872	137294	100115	137985	122301	137261	112364	144537	117778	124581	157933		151694	93541	118639	89230.7	103937	90426.5	115719	81244.1	171883	136218	157342	22334.6	74125.1	109044
O60244	O60244	MED14_HUMAN	MED14	Mediator of RNA polymerase II transcription subunit 14	240246	268362	252252	223146	168182	55616.3	16251.3	88426.7	12352.5	55150.2	261334	275029	227893	252388	243252	165445	39862.2	70165.6	77860	44345		219387	275646	272547	286125	231990	171806	38203.6	147500	93996.7	55513.9		262627	235162	238185	247628	175299	186648	31118.8		11036.7	50127.7		247861	231652
O60256	O60256	KPRB_HUMAN	PRPSAP2	Phosphoribosyl pyrophosphate synthase-associated protein 2	558314	621283	619188	645916	747777	868599	969770	275577	167679	51498.9	496205	637551	522669	648800	715297	722807	768699	842980	377959	105543	49748	461542	553134	579775	656644	659124	731424	767866	761510	297396	102863	35073.4	458232	514458	507603	560887	503725	746530	595136	584285	319483	111023	45731	443227	489733
O60262	O60262	GBG7_HUMAN	GNG7	Guanine nucleotide-binding protein G(I)/G(S)/G(O) subunit gamma-7	12541.8	14067.1	13747.2	13355.8	15615.3	16712.3	18443.4	8020.29	10599.9	4032.84	12304.3	13708.2	12454.6	11986.1	13478.4	16440.6	15292.9	15995.2	10418.8	9060.64	10786.1	12642.1	14031.2	15491.8	15334.7	14062.9	17297.5	15482.8	17085.5	13829.8	11483.2	14825.4	10100	13508.3	13788.4	15930.4	10985.3	24800.5	19144.5	12718	9266.51	10373.5	6503.34	12844.2	10737.9
O60264	O60264	SMCA5_HUMAN	SMARCA5	SWI/SNF-related matrix-associated actin-dependent regulator of chromatin subfamily A member 5	379431	413145	317824	100174	39106	18911.8	19012.5	12629.6	16469.7	12134	510802	399310	336004	314144	109743	36842.4	18151.5	14471.8	12983.6	14692.3	16632.3	509085	408028	407897	347885	114123	43183.8	20405.2	13226.5	10949.4	8997.12	4978.89	523614	390953	344472	300780	80592.1	36459.8	15238.6	11297.4	20864.3	9762.94	4772.36	491984	372443
O60266	O60266	ADCY3_HUMAN	ADCY3	Adenylate cyclase type 3	5839.83	7014.51	7178.43	6435.68	4773.54	3250.56					7157.3	6333.36	8029.06	7540.3	6789.54	5377.63	1742					4989.6	5819.25	7968.79	6886.45	4616.15	6685.74	4500.52					7815.64	5705.76	5700.1	4680.31	4515.44	5847.9						6114.76	4352.21
O60268	O60268	K0513_HUMAN	KIAA0513	Uncharacterized protein KIAA0513	16044.2	16736.8	19955.2	15067.2	9638.77	3611.27					17003.7	18993.3	13587.3	17395.8	13659.3	10066.5	5124.86	3797.18				16664.2	17532.8	16981.9	19254	13667.5	10280.5						17724.7	18057.6	15710.4	18024.7	10968.1	11944.4	2650.19					16097.5	16143.7
O60271	O60271	JIP4_HUMAN	SPAG9	C-Jun-amino-terminal kinase-interacting protein 4	202539	224177	223123	217085	188017	76080.6	31881.9	15688.5	19465.8	14812.7	206148	212863	181846	208387	228571	182337	58591.7	26107.8	21255.9	14728.3	13818.3	195478	217891	229086	239567	218996	196927	58972.8	28721.8	21777	17293.8	11219.4	205825	208173	200639	221575	180989	190576	44403.1	22516.3	15493.3	14659.4	10915.3	187849	192858
O60279	O60279	SUSD5_HUMAN	SUSD5	Sushi domain-containing protein 5	81191.3	69448.2	89069	81870.3	68102	107374	91620.7	61114.2	83617	75775.5	82362.9		64257.1	60635.3	86606.2	101570	79143.9	84585.8	91265.2	67579.7	71651	66644.9	85733.9	64025.1	81287.6	94881.6	99665.3	71620.1	97426.6	86003.5	89357.9	80908	75250.2	85966.8	64381.9	76092.7	85777.6	82255.9	92620.5	85952.7	76757.6	76200.8	58048	78064.1	78138.5
O60281	O60281	ZN292_HUMAN	ZNF292	Zinc finger protein 292	127760	112952	115574	90675.9	60395.4		13444.4	19579.1	11019		280886	118939	116153	99859.1	51231.6	51150	19924.1	13037.6				290456	131078	112283	102077	85454.5	44812.2	34864.1	10667.6	8064.9			323201	98363.1	118795	118357	85525	43809.8	12185.6	10002.1				205996	102224
O60282	O60282	KIF5C_HUMAN	KIF5C	Kinesin heavy chain isoform 5C	532116	555340	560899	529364	485439	461331	631807	282480	193749	11888.1	520350	565090	502974	529800	558975	514438	475322	480193	306168	122607	257863	511516	555183	564468	565851	539300	497779	413140	475961	251833		190302	579205	503603	511117	546299	482407	505872	151818	372933		67614	49433.2	549075	503370
O60287	O60287	NPA1P_HUMAN	URB1	Nucleolar pre-ribosomal-associated protein 1	89710	93152.9	68475	46150.4	20902.1	35012	28605.9	18298.4	52247.8	33086.7	128796	95252.9	81274.7	68309.8	45393.2	20386.8	19991.2	19022.6	31072.9	19420.3	35295.9	121488	95998.9	87110.9	68573.2	43430.3	19141.8	54025.9		16765.6	81584.6	93716.9	125895	86498.5	80540.7	60274.9	34314	23247.8	43633	85489.4	110683	91170.2	52789.3	119227	81459.7
O60291	O60291	MGRN1_HUMAN	MGRN1	E3 ubiquitin-protein ligase MGRN1	29130.1	32538	31876.7	29007.3	30526.3	34388.7	31545.3	19220.8	25692.9	20018.1	32483.2	32449.3	24775.6	31787.4	31776	29076.1	26804.4	26467.4	20833.3	18505.7	18176.9	32627.5	37167.2	31772.8	33907	29507.8	31738.4	25344.4	24564.1	19648.4	16066.6	15885.5	35911.1	31281.8	29089.5	31266.1	24237.8	31811	20308.6	19494.4	20142.1	16727.3	15089	32945.1	28644.2
O60292	O60292	SI1L3_HUMAN	SIPA1L3	Signal-induced proliferation-associated 1-like protein 3	62566.9	64591.9	53430.5	40647.4	34413.1	110905	100336		20426.5	29055.7	57988.7	65705.2	52153.9	55833.2	45550.5	49517.5	57166.5	76359.2	16772			59675.1	62797.4	69526.5	57398.7	38713.4	39439.1	46083	39565.9				65143.7	59250.4	52872.2	58367.7	41053	41112.4	40106.8	46811.9	12689.8			53209.8	55914.5
O60293	O60293	ZC3H1_HUMAN	ZFC3H1	Zinc finger C3H1 domain-containing protein	443160	463358	379507	221599	314558	475725	494896	188327	231992	41439.4	490721	459788	383095	364702	220296	387043	419766	367699	112333	249095	169760	462100	495938	479723	433241	221060	426378	338812	323037	254381	188590	205739	537929	444434	395913	386322	200134	458481	360677	321002	98675.2	208157	17178.9	487247	418490
O60294	O60294	TYW4_HUMAN	LCMT2	tRNA wybutosine-synthesizing protein 4	51187.7	61662.3	58669	48327.8	26903	14053.1	20384.6	70957.8	8834.1	4022.62	56396.4	62792.2	49395.9	59112.1	51984.1	25774.2	11299.3	10657.4	10135.2		3723.56	52011.3	62016.4	66038.5	68289.5	46450	31862.9	8304.89	7640.37	7839.13		2459.2	60316.3	61195.2	59034.1	65107.1	33631.2	39018.9	8239.02	16156.8	6652.47	10218.8	3989.33	55416.2	48653
O60303	O60303	KATIP_HUMAN	KATNIP	Katanin-interacting protein	45392.2	49379.9	44687.1	39777.2	21561.5	8104.26		20552.5	9459.01		53264.7	53665.9	43110	44081	29111.4	19609.1	7107.66			8502.8		47736.6	50255.2	41722.1	45960.7	35806.2	27429.9			15185.3	10123.7		47182.3	42472.6	39753.6	45021.4	30064.6	35627.5						38849.9	45947.4
O60306	O60306	AQR_HUMAN	AQR	RNA helicase aquarius	790673	883510	690568	486792	451045	391299	135105	61267.7	45381.3	20625.3	941937	841198	746619	703941	541598	459002	323114	113269	58740.9	54249.4	47532.6	890639	829465	853160	747144	482121	431627	274941	112510	44939.6	46136.7		915841	735604	763990	664455	426297	476297	236357	84761.1	57753.7	39236.2	27218.7	901563	695204
O60307	O60307	MAST3_HUMAN	MAST3	Microtubule-associated serine/threonine-protein kinase 3	51745.5	45581.5	49821.9	43039.9	45124.7	46035.2	14597.6		4719.7		61665.3	55644.5	55116.9	57704	46495.8	43768.3	41905.1	13412.4	5190.92			67895.1	58235.7	56178.6	56615.6	51076.6	35146.5	41422.4	15155.1		3215.44		71051.1	47472.5	52086.3	50571.7	43046.6	42613.3	26542.4	10933.9	2634.12		3254.86	67914.5	51841.1
O60308	O60308	CE104_HUMAN	CEP104	Centrosomal protein of 104 kDa	26112.6	27356.1	20602.1					4603.3			28295.8	32344.1	25951.2	24210.4	10681.8	16900.8		6159.76	6830.95	3084.69	2752.69	20334.4		26883.2	30186.6		11134.3		6337.34	6267.33			25618.4	18541.6	27351.2	28679.5	19557.8							18429.9	23359.2
O60313	O60313	OPA1_HUMAN	OPA1	Dynamin-like 120 kDa protein, mitochondrial	329915	355250	351212	378014	377736	255341	83391.5	46357.9	59511.7	95759.6	334291	340061	308239	350676	372615	358385	209770	72371.3	44887.9	64769.2	124449	311102	348635	363586	362072	371164	379801	245481	74800.1	65785.5	80512.2	65022.9	334281	310594	297649	310649	294103	377964	211353	68343	56525.8	129874	102471	302991	300514
O60315	O60315	ZEB2_HUMAN	ZEB2	Zinc finger E-box-binding homeobox 2	10749.9	11241.3	9966.95	7468.79	5160.6	3346.96	3067.65	3924.45	4478.04	5860.76	11603.2	12028.6	8987.33	8999.48	5855.18	5405.41	3255.33	5531.57	4420.54	3903.75	4256.9	11943.3	13236	12149.6	10750.4	6140.44	5300.86	4775.67	6170	3217.37	5294.71	3390.15	12931.8	11639.7	10320.9	9083.27	4186.76	4909.43	4764.36	2260.59	3465.89	3792.17	3407.36	11565.7	10363.3
O60318	O60318	GANP_HUMAN	MCM3AP	Germinal-center associated nuclear protein	45936.3	50103.3	36743.5	17439.4	12847.3						54448.3	48152.8	41548.4	35130.2	20211	18010.9	14194.1		9577.99	7311.5		51670.1	49456	48042.5	40834	19137.8	9933.25	3731.42					58375	48215	43964.6	35633.3	16760.8	14479.7	8917.66			5927.43	13845.7	53162	44119
O60330	O60330	PCDGC_HUMAN	PCDHGA12	Protocadherin gamma-A12	9396.98	12091.4	8729.23	12382.5	4959.84	14877.6	14053.2	4329.46	12963.1	12467.4	15586.6	5256.19	16609.5	8832.1	14946.3	7406.39	17273.7	11582.8	7067.74	13016.2	7104.21	33704.4	12144.7	11901.2	18082.6	9626.08	8588.35	9634	20612.7	6247.4	13517.8	10046.2	17415.7	23245.7	25863.5	24236.5	15616.9	27774.4	10347.9	10222.1	10011.8	10886.5	10022.4	16329.1	21798.2
O60331	O60331	PI51C_HUMAN	PIP5K1C	Phosphatidylinositol 4-phosphate 5-kinase type-1 gamma	19340.8	20245.2	17755.9	19237.9	17829.3	12688.3	9697.82	3270.51			14031.2	19385.6	16354.5	19744.9	19765.8	15044.3	12174.6	13092.5				18885.6	20448.8	15637.5	21953.6	16426	18483.3	10334.5	7651.54	4573.1			15427.2	16722.4	17241.7	18349.2	12453.5	15394.6	8887.4	5948.91			7494.84	16110.7	17393.9
O60333	O60333	KIF1B_HUMAN	KIF1B	Kinesin-like protein KIF1B	146368	149160	154944	127889	120048	72884.8	15592.2			14767.5	145518	164648	137631	145658	134432	122439	57361.5	11279.4	10332.7		8461.7	132395	160415	156315	156370	132197	131630	53043.1	9632.78	9188.73	5193.38	5213.41	158556	152636	144361	153329	111512	133075	38738.4	9571.63	11695	12646.5		143659	135262
O60336	O60336	MABP1_HUMAN	MAPKBP1	Mitogen-activated protein kinase-binding protein 1	25325.6	25683.6	20045.8	16136.7	10606.2	8147.59	12479.1				30491.5	21988.5	20905.4	19576.1	16907.8	11945.3	10251.7		9283.16	2323.59		26312.6	23954.8	30002.1	28258.5	15891.8	13017	8965.38					30031.4	33007.1	27358.9	26252.5	16871.7	16108.2	9524.64	12632.7				24988.2	24003.5
O60337	O60337	MARH6_HUMAN	MARCHF6	E3 ubiquitin-protein ligase MARCHF6	20746.1	20586.2	19590.9	19244.1	20645.4	16849.6	8981.25	8223.51	5696.85		22136.3	18585.2	17975.9	19772.6	20101.5	21087.9	16690.1	11073	7919.21	5918.04	1513.65	18463.1	20719	17498.1	19089.2	21359.5	21354.5	17590.5	8795.48	6368.93	5992.3		23226.7	18350.8	18209.1	19315.5	18870.2	20759	17039.2	9415.05	7475.51	5271.34	4551.69	20933.8	19853
O60341	O60341	KDM1A_HUMAN	KDM1A	Lysine-specific histone demethylase 1A	177747	183592	146642	110967	84837.9	56850.7	14780.6	4595.03	7994.16	8492.32	174669	188634	164828	155676	114864	86070.9	38725.5	12405.8	7427.73	4622.96	4229.25	154260	173982	172082	160331	110410	85254.6	38249.7	9654.44	8693.77	6968.54		163419	172517	163958	148682	92856.6	90527.1	31442.9	8873.94	6496.68	7720.72	5118.23	169321	164065
O60343	O60343	TBCD4_HUMAN	TBC1D4	TBC1 domain family member 4	92892.1	104909	97342	87688.8	80893.7	53825.2	25678.3	52885.8	57831	87902.8	96381.4	110704	94326.4	98170.4	105374	87296.6	46348.3	18353.4	29025.6	20752.5	62692.8	82577.3	103073	89572.7	103775	90753.5	89974.3	44588.5	21206.5	23327.1	85064.5	98366.4	105184	83085.1	88865.4	96129.9	74349.6	96836.8	33789.6	15599.8	29165.2	65334	90399.7	86931.9	80519.2
O60346	O60346	PHLP1_HUMAN	PHLPP1	PH domain leucine-rich repeat-containing protein phosphatase 1	78631.1	84164.6	90130.3	85117.8	84953.7	86117.4	109083	39841			88126.2	92719.4	70951.8	82133.8	80874.9	75596.3	57193.9	102005	63702.2	57151.6		76219.8	84281.2	89580.5	91230.8	82803.9	96761.4	57062	108326			35792.6	80890.3	90990.9	78713.5	79696	64660.9	83101	44291.9	81200.9	65198.2		25546.1	70625.6	94723.9
O60347	O60347	TBC12_HUMAN	TBC1D12	TBC1 domain family member 12	6759.73	7665.45	8284.79	6229.16	5634.71	5932.33					6193.99	7488.26	6535.49	6720.3	6995.11	6650.25	5024.88					6550.06	6514.98	7753.31	8740.5	7451.81	9169.22	3270.39					6588.24	6310.4	5804.69	6992.97	5046.95	7652.66	4038.39			1354.49		7473.15	7349.66
O60361	O60361	NDK8_HUMAN	NME2P1	Putative nucleoside diphosphate kinase	514799	498976	601123	606872	679011	1090000	1430000	825128	1570000	986254	523819	516833	492942	501566	608371	800316	888133	971194	1080000	905083	905735	493577	507456	378294	381081	426472	635094	586443	956238	1020000	830024	1030000	563491	319105	376465	457302	487920	616405	662428	750717	867928	810348	817951	421602	432827
O60427	O60427	FADS1_HUMAN	FADS1	Acyl-CoA (8-3)-desaturase	54280.1	56138.7	50842.9	47981.1	43997.1	31060.7	15707.2	6859.95	6718.6	3270	57078.9	57171.3	49734.2	55097	55995.9	44760.3	27112.3	12074.5	7456.29	4191.86	7064.45	57425.9	55837.9	58366.8	58183.9	52457.2	49259.8	32065.3	9269.73	5597.2	4049.04	3421.13	58215.9	55424.6	53801.3	50405.7	40584.2	49979.3	20567.1	11522.5	6043.2	4258.12	1579.39	56021.6	51247.9
O60437	O60437	PEPL_HUMAN	PPL	Periplakin	79744.2	107280	107961	72466	95539.1	87266.3	36686.3	11510.5	6417.15		100538	144913	53907.8	78857.4	85160.3	84024	65867.1	32161.7	13848.2			132167	61226.7	132476	189643	66691.1	104852	79362	39403.8		16192.3		121892	140965	71479.3		64484.8	102810	36055.4	30515	13335	2852.42		105856	97391.1
O60443	O60443	GSDME_HUMAN	GSDME	Gasdermin-E	39208	48624.4	46287.1	45757	49069.6	56601.8	23170.9	5013.44	3426.6		42505.8	44102.1	36367.9	41811.9	44493.7	46678.3	41035.4	13207.2	4115.95	2490.17		39815.6	41505.9	42007.9	45283.9	39148.6	52402.5	36551.7	14453.2	4266.87	4021.61	1906.55	40615.1	38286.4	40395.6	46014.5	32055	47682.4	30174.7	12594.1	3845.3	4586.89		39917.8	34897.5
O60447	O60447	EVI5_HUMAN	EVI5	Ecotropic viral integration site 5 protein homolog	30017.8	31776.6	28314	21728.9	19304.2	13189.3			7176.62		29565.8	32911	26871.6	26398.2	25193.2	17513.4	7967.17		6591.96			32699	31070.8	29120.7	32068.8	23128.5	19267.3	16168.9					36901.6	30679.4	28634.9	30058.6	17769.3	18687		6370.48				28713.2	24830.1
O60449	O60449	LY75_HUMAN	LY75	Lymphocyte antigen 75	142486	181258	168022	162469	126664	70340.1	24924.5	10481.4	12373.5	6904.1	123003	181568	134759	167704	182241	132759	44191.8	23425.9	12542	11621	6080.44	138142	181730	193407	197469	167251	157464	51095.4	17049.8	12117.7	11327.8	9702.18	138044	155480	152292	164426	114488	114866	30427.2	17457	12689	9213.97	4702.37	134102	162214
O60462	O60462	NRP2_HUMAN	NRP2	Neuropilin-2	128601	152801	150940	143405	159574	149950	98809.9	45913	67777	62146.3	159876	158377	114574	136338	160207	135548	127362	87509.9	67364.3	48503.9	39661.4	144784	158773	152642	172515	138072	169091	131229	99299.5	66940.7	60050.3	49939	171812	155622	143081	155002	120989	168209	105500	79264	57801.5	47547.8	45000.4	159886	136260
O60476	O60476	MA1A2_HUMAN	MAN1A2	Mannosyl-oligosaccharide 1,2-alpha-mannosidase IB	120948	144415	137111	147904	160896	168640	106370	31971.5	139762	267119	131294	139869	121397	118702	152876	144130	146375	80911.8	169354	108100	149138	119591	135214	140416	155256	142823	172213	154368	81104.7	130306	43564.6	171940	140669	136234	127075	134170	121727	182877	122293	73722.3	161958	301612	145633	134288	122431
O60488	O60488	ACSL4_HUMAN	ACSL4	Long-chain-fatty-acid--CoA ligase 4	1010000	1110000	1010000	752398	636024	300418	73540	169719	27725.1	11652	1050000	1090000	926249	987474	838353	623928	251398	49939.6	26304.8	18515.6	17284	981748	1090000	1090000	1110000	817473	693292	202211	58100.1	25752.9	21996.3	13863.1	1110000	1030000	944384	967869	635550	684139	177688	51374.5	25510.7	13323.8	12254.7	1050000	930977
O60493	O60493	SNX3_HUMAN	SNX3	Sorting nexin-3	266177	276021	213996	143221	87770.1	42691.1	29885.3	9608.65	24106.7	16665.9	252512	254290	225783	222703	140479	84535.9	39010.7	22893.9	20165	19046	20497.3	265075	285957	283779	256781	167809	103965	43482.2	25257.2	18104	22915.1	21682.5	285664	303142	270273	246065	136964	91593.1	29854.5	24914.4	14676.2	18706.1	18904.9	260230	277851
O60499	O60499	STX10_HUMAN	STX10	Syntaxin-10	78052.4	83335.9	87897.5	88514.4	90391.8	74645.2	42368.2	22746.8	35613.2	42310.8	86039.6	85481.7	69670.8	82619	87314.8	81593.3	62862.5	41549.7	27978.4	34323.8	39423.2	79865.3	82754.3	86527.3	94141.2	91120.6	93094.6	62058.6	41696.7	36737.9	38350.8	36300.1	88172.2	85752.4	81292.6	86686.4	76065.9	87436	47683.6	32930.3	30171.3	32903.3	33469.8	80508.4	73450.9
O60502	O60502	OGA_HUMAN	OGA	Protein O-GlcNAcase	184485	200879	187444	180394	193052	204235	62587.6	10950.7	9496.4	5783.95	173774	211480	167599	182433	190643	197479	167100	49190.8	15338.5	10167.6	9656.42	169098	206156	198921	189166	185059	208935	166459	49757.9	11603.3	9210.16	5836.14	179162	193682	189064	189380	151436	195566	124359	41745.1	8802.41	7219.91	5229.5	160014	176620
O60503	O60503	ADCY9_HUMAN	ADCY9	Adenylate cyclase type 9	8729.23	8721.44	6397.81	6416.8	7907.71	8201.93	3424.4				7283.72	8386.79	7653.51	8515.5	10080.9	9008.98	6821.85					7166.2	7998.68	7750.03	8531.09	7044.56	10293.5	6228.99					8365.86	7087.02	7219.94	6652.18	4830.19	10774	4624.78					8466.08	6979.45
O60504	O60504	VINEX_HUMAN	SORBS3	Vinexin	51589.5	60687.4	62053.2	56051.3	44772.7	36904.3	7694.88		5131.02		53740.5	55801.1	44877	54883.4	56586.3	47894.3	24163.1	7488.38	6092.83	18251.3		47465.1	61393.9	51760.9	63509.6	49132.3	50866.6	20472	10343.3	7101.7	3838.81		58302.1	57823.6	50703.2	58705.2	43786.8	45899.1	16276.8	7874.21		4185.31	2155.57	56349.1	56329.7
O60506	O60506	HNRPQ_HUMAN	SYNCRIP	Heterogeneous nuclear ribonucleoprotein Q	1500000	1620000	1570000	1610000	1690000	1210000	124714	35499.8	45503.8	28998.3	1570000	1640000	1390000	1610000	1750000	1660000	939629	98485.8	45439	34645.9	40061.5	1460000	1580000	1620000	1710000	1600000	1750000	788634	94608.2	43387.4	34433.3	22002.8	1600000	1550000	1430000	1600000	1260000	1870000	668443	80876.5	36281.4	27585.4	26234.3	1500000	1380000
O60507	O60507	TPST1_HUMAN	TPST1	Protein-tyrosine sulfotransferase 1	45513.1	55832.7	57115.9	58394.7	52402.7	71852.2	34668.7	18177.9	34616.3	12647.8	64654.8	46235.4	54761.7	46710.8	57867.4	63310.8	50594.5	26185	27104.3	24190.8	11078.7	70357.1	60142.2	63790.1	70188.5	62253	58386.2	51705.7	35318.3	16880.3	24002.3	47382.7	50788	54938.2	50054.7	57934.5	42062.1	73264	33989.5	29107.4	17647.6		36749.5	52144.1	47558.5
O60508	O60508	PRP17_HUMAN	CDC40	Pre-mRNA-processing factor 17	49841.1	53807.2	61443.5	56749.4	63954.7	76605.4	20105.4	7744.56	7785.9	6875.77	100766	52004.9	47594.8	60083.5	56052	57881	60818.2	11666.4	5582.56	11241.1	9257.22	95736.8	43312	49785.9	60347.4	53047.6	59379.4	56883.4	8622.48	5404.83	6242.52	2488.38	104765	39265.1	51441.1	57749.9	46224.3	67471.5	41470.3	8688.21		3120.13	1947.61	94524.3	43088.9
O60512	O60512	B4GT3_HUMAN	B4GALT3	Beta-1,4-galactosyltransferase 3	17813	24003	20485.5	18044.5	23077.8	20148.3	10715.4	6439.18	7403.45		21714.7	19638.3	17636.1	23709.2	24739.8	22774.9	19448.7	9626.37	6846	12983.1	4626.28	19839.9	21773.9	18128.4	21683.2	21316.2	20484.9	14796.3	13800.2	11373.6	6661.83	5881.96	24576.4	22840.5	20197.1	23659.5	26295.1	19739.3	15938.1	6240.71	6733	6301.98	6440.05	17990.2	23420.3
O60513	O60513	B4GT4_HUMAN	B4GALT4	Beta-1,4-galactosyltransferase 4	3753.42	3738.56	4045.2	3412.38	4563	3256.9					5031.3	5043.99	4222.9	4763.16	6249.91	4084.4	4682.61		2296.51			3321.09	3477.04		4676.41	2445.52	3928.07	4962.44					3109	4865.16		5133.24	2861.37	5766.67						2601.7	4463.92
O60518	O60518	RNBP6_HUMAN	RANBP6	Ran-binding protein 6	695913	820823	732010	577921	639963	818738	408330	31988.4	26602.1	13634.4	745675	820669	676244	748476	658069	661470	638090	306373	31190.6	21502.5	17795.5	732663	836117	829928	845267	663069	621973	686805	301499	29587.1	21859.6	8774.98	784194	813269	766597	771853	513697	717280	522352	284278	23394	16049	12808	743850	686480
O60524	O60524	NEMF_HUMAN	NEMF	Ribosome quality control complex subunit NEMF	129539	138463	130441	120745	111399	71315.4	15048.2	7238.01	7051.58	6310.82	130721	136092	120291	130069	125546	103068	50889.6	11488.5	8123.19	5388.01	11085.3	122698	132550	130041	137664	120419	111520	50170.4	15370.7	8116.9			131673	134898	124172	130015	100532	102371	45284.5	12619.1	6664.96	10312.2		125483	119960
O60547	O60547	GMDS_HUMAN	GMDS	GDP-mannose 4,6 dehydratase	125278	142883	148040	153461	182442	206458	193871	36916.8	20632.3	4949.18	133876	137590	116096	139029	150610	161988	181898	131342	26660	7160.24	5328.4	118010	130186	135303	152173	142011	162924	165334	94929.4	20472.3	8573.34	6334.22	124321	121860	122344	134079	119897	167530	137097	117939	27351.4	8634.55	6666.36	124713	112367
O60548	O60548	FOXD2_HUMAN	FOXD2	Forkhead box protein D2												2073.42
O60551	O60551	NMT2_HUMAN	NMT2	Glycylpeptide N-tetradecanoyltransferase 2	272335	314313	306459	328006	362313	377650	32452.9	8360.68	10847.5	7880.27	268013	344901	254572	306546	344582	354657	283172	20956.6	11435.5	10977.3	8646.6	266785	324038	357700	365565	355904	342337	267564	20749	12562.5	8638.55	4181.41	286240	355574	264543	329142	248337	514883	218142	23725.8	9457.41	10093.1	4663.79	288796	292068
O60563	O60563	CCNT1_HUMAN	CCNT1	Cyclin-T1	141036	151398	148293	138865	131624	97355.7	23166.7	37322.2	42141.4	44390.8	151787	151008	125231	150956	145441	126072	79658.6	56269.8	46182.5	19715.7	39567.2	160020	166316	159361	157202	139527	143118	88509.1	20395.5	29061.7	17144.5	37621	168157	141361	151485	153124	123690	130890	70649.7	42147.4	40293.1	16638.1	40451.2	150247	143230
O60566	O60566	BUB1B_HUMAN	BUB1B	Mitotic checkpoint serine/threonine-protein kinase BUB1 beta	77084.4	79565.5	75904.4	54216.4	35219.1	19353.3	14752.5	6018.55	6174.68	7540.65	78314.1	85303	72754.2	79221	61500.8	36761.5	15840.8	10981.9	6720.95	37463.1	4354.63	71508.9	81897	83605.9	88304.6	65026.5	39639	15693.3	7067.87	9906.74	6179.06	6099.27	77538.9	75890	72090.4	74125.1	47553.2	47431.1	13647.8	9835.59	12702.9	15040.1	6707.52	70757.9	73404.7
O60568	O60568	PLOD3_HUMAN	PLOD3	Multifunctional procollagen lysine hydroxylase and glycosyltransferase LH3	523525	558828	536395	590639	651386	773773	515750	160751	219038	182205	696863	573208	458725	533162	626068	622169	642060	419319	243227	183446	191515	681473	581797	576999	611811	608293	694942	664360	429080	217150	232523	169387	692936	540684	498387	531145	482734	699824	537238	358865	223868	174890	141057	664614	507315
O60573	O60573	IF4E2_HUMAN	EIF4E2	Eukaryotic translation initiation factor 4E type 2	67010.7	73015.6	65686.3	48825.5	29270.5	14878.5	8234.8	4429.72	3342.07		76974.6	78303.3	64282.1	68862.9	56463.6	34032.5	13625.5	4901.93	6354.28	3731.2		69644.5	71960.7	73013.3	75102	54813	40925.8	11951.5	4259.11	4731.67	4170.8	8422.23	78536.3	60150.4	62144.5	61590.4	33945.3	44000.7	10667.7	4843.12	14770.7	3617.35		74749.7	60973.8
O60583	O60583	CCNT2_HUMAN	CCNT2	Cyclin-T2	11534.4	13580.1	13581.4	10015.3	11389.3	7864.73					12666.3	10073.6	9600.21	13409.9	12410.7	9993.3	5830.91					14345.4	13605.3	14588.3	15193.3	12012	8409.19	5312.12					14363.9	13781.7	11513.9	10329.5	5694.7	8743.7	4469.84				2201.85	10885	10929.7
O60610	O60610	DIAP1_HUMAN	DIAPH1	Protein diaphanous homolog 1	969221	1020000	1000000	748309	456195	196001	70389.8	27595.6	40768.7	18114.7	912310	1010000	850472	1010000	779133	443433	169841	63462.7	46397.2	37006.7	32720	861599	1050000	1060000	1090000	794379	495330	173610	66314.2	41792.6	35140.7	23567.5	929773	954228	930177	1020000	628200	491257	139573	56509.8	35248.8	30853.1	22716.1	858344	919874
O60613	O60613	SEP15_HUMAN	SELENOF	Selenoprotein F	83697.6	100126	81989.6	96138.9	102183	108246	75426.7	31512.1	36619	42577.1	91723.4	82698.2	78477.3	98700.8	99354.9	110845	89342.5	52047.6	31268.9	36179.1	45073	84155.8	89907.1	100171	104796	100991	120150	90023.3	49169.2	34975.4	34985.4	60435.6	99979.5	97711.5	87217.3	101295	73538.3	155791	61640.1	49113.3	36331.9	47244.5	46552.3	92570.3	91787.5
O60637	O60637	TSN3_HUMAN	TSPAN3	Tetraspanin-3	30356.2	36998.7	38315	35864	42470	67445.1	80142.6	33053.1	63002	48220.2	39683.5	36402.3	32997.2	35882.1	40948.4	44073.9	47304.4	52666.6	45403.6	43778.9	65191	38201.7	35797.8	31323.5	44713.5	35160.6	52654.2	48446.8	56713.9	53919	48656.6	72383.9	42674.7	41228.7	36638	36282.2	32543.5	55546.5	35553.1	30060	49017	61738.7	54531.8	37595.3	37010.8
O60641	O60641	AP180_HUMAN	SNAP91	Clathrin coat assembly protein AP180	107152	120097	110290	110648	125435	127394	17601.1	3940.14	4245.01	2676.6	134138	105797	110630	124212	137501	136628	111797	13389.8	4490.69	3372.77	2204.95	116172	139194	125243	133089	117170	144436	114362	10449.4	3588.44	3058.79		132129	117488	116362	135375	85215	228086	75885.8	13027.6	5125.43	2972.73	1645.15	129667	117913
O60645	O60645	EXOC3_HUMAN	EXOC3	Exocyst complex component 3	76004.9	82558	76047.4	52824.5	31594.7	12008	10198.1	3015.81	4979.77	12688.5	74627.7	81355	69819.8	75977.4	53347.6	29774.9	9850.55	6081.4	4650.24	3703.04	3973.5	68041	76004	77223.5	78036	53681.6	31398.6	8742.6	6860.29	4143.56	4133.35	1459.13	72429.2	71209.5	68203.9	68886.2	46580.1	30601.2	9391.08	3899.93		2323.27	8234.62	63768.1	69479.7
O60658	O60658	PDE8A_HUMAN	PDE8A	High affinity cAMP-specific and IBMX-insensitive 3',5'-cyclic phosphodiesterase 8A	12391.7	13691.9	13169.2	12973.2	12338.5	12699.1	6313.43				19511.8	17626.4	9908.88	13909.2	13745.6	11528.8	7156.08	10497.6				16500.2	15344.9	12800.5	16498.8	13537.3	13915.4	7514.69					20363.4	16471.2	11974.1	14891.9	10339.9	16044.3	5907.79					16200.8	13454.2
O60664	O60664	PLIN3_HUMAN	PLIN3	Perilipin-3	444088	502472	510427	550577	642926	801941	727297	343383	486115	438788	462447	504206	400188	490202	573819	615597	651438	625497	461804	392503	406967	424901	497882	476073	534218	512119	674827	645680	674532	461793	416426	367529	437492	453846	451860	473258	416027	626807	481128	483388	439278	404583	355949	446549	405721
O60669	O60669	MOT2_HUMAN	SLC16A7	Monocarboxylate transporter 2						8582.85	9082.42	29588.3	44330.7	43687.8							11336.5	13468.4	25959.3	31276.4	32599.2							11605	16272.6	27600.6	35518.9	36405							13344.3	16810.7	28837.4	32641.9	30436.2
O60671	O60671	RAD1_HUMAN	RAD1	Cell cycle checkpoint protein RAD1	44775.9	42049.3	43277.7	44147.8	39529.4	38882.7	29978	11080.8	11399.4	5272.88	37621.6	44394.7	34524.4	38151.5	45161.9	41492.6	34301.8	31229	16813.5	7891.92		36673.9	41883.1	40476.4	39471.8	41627.9	39239.1	31263.3	27421.3	15904.5	13201.8	6184.66	32932.5	42119.8	42303.4	36614.4	30039.5	35516.4	24877.9	17534.2	13965.3	5949.73	3467.36	30256.2	40524.9
O60673	O60673	REV3L_HUMAN	REV3L	DNA polymerase zeta catalytic subunit	101527	83355	67388.1	207054	93946.8	78906.9					76390.9	79833.1	102461	156335	146723	83387.4	44120.4					75445.3	140753	138980	172824	91958.3	105404	49894.2				18946.3	104315	102843	110405	114289	40511.6	117674	19347.8					41617.2	100003
O60674	O60674	JAK2_HUMAN	JAK2	Tyrosine-protein kinase JAK2	8112.47	7696.09	8663.89	5707.79	4742.34	6235.41					9142.56	9049.62	7813.97	8809.7	6956.26	8032.88						8154.5	9294.08	8037.41	7950.58	6600.56	5745.52						8432.55	9585.27	8133.14	7514.55		6889.76		4915.5		7493.26		9697.52	8636.33
O60675	O60675	MAFK_HUMAN	MAFK	Transcription factor MafK	29270.4	30551.9	33374.1	17979.2	18490	12496.4	10092	3295.81	4884.8	2556.03	27527.9	33069.1	32709.4	29167.1	16605.2	17323.6	11335	5127.91	5665.53	1757.52	6654.38	32965.8	31674.7	31089.3	25714.8	21720.1	15620.9	7516.74	8229.11	5019.81	6558.07	3754.59	28752.3	26525.2	28063	21374.9	16395.5	16433.2	7814.14	3692.6	2713.49	3900.58		28323.3	27154.5
O60678	O60678	ANM3_HUMAN	PRMT3	Protein arginine N-methyltransferase 3	121785	132678	132352	125667	110419	42481	11256.6	5219.89	7412.56	5522.63	124588	129226	116122	126073	135218	112809	30528.8	11345.3	7535.24	7587.56	5328.48	113885	130346	127420	134913	128540	113198	29278.9	9216.49	6551.16	6774	5050.86	126090	124254	115240	126328	104063	118547	27140.1	8155.48	5779.16	6514.6	4005.17	114495	118252
O60684	O60684	IMA7_HUMAN	KPNA6	Importin subunit alpha-7	466745	515399	435561	275709	171212	53904.6	26438.8	15159	21188.7	19037.6	482507	541160	440471	429841	306649	176662	48197.1	25401.4	19143.6	12274.9	14033.8	438159	511136	502025	473555	310748	184389	50575.3	22827.4	19332.3	15580.5		485136	488406	455855	391546	224258	179554	33048.7	21770.6	16491.3	16660.5	11344.4	441615	426433
O60701	O60701	UGDH_HUMAN	UGDH	UDP-glucose 6-dehydrogenase	256311	282296	292437	300442	349754	367765	263380	35468.6	25632.3	8900.85	230073	297591	229974	282141	310215	320066	329316	190131	43990.8	17791.7	6754.06	218058	282588	299205	311427	296746	325366	302330	153497	35437.6	15182.7	33857.1	233671	279650	277970	294727	246723	347715	258029	168939	37773.9	12980.6	9445.69	229544	254091
O60704	O60704	TPST2_HUMAN	TPST2	Protein-tyrosine sulfotransferase 2	6192.59	5772.83	7478.59	6512.87	6592.35	5382.86	3425.3		2665.96		6075.7	6904.39	5243.15	5695.84	5479.96	6561.02	6487.23	3036.07		1810.35		6095.07	5155.52	4305.14	7369.96	5792	7709.47	7327.41			1515.03		4617.48	5894.8	5716.76	4941.59	4843.37	7251.58	3966.11					5124.93	7989.94
O60711	O60711	LPXN_HUMAN	LPXN	Leupaxin	52471.1	68999.5	63141.8	51665.4	35395	17222.8	9593.06	4389.96	7142.22	4887.77	59688	67657.6	50287.2	60756.3	36657.9	32015.9	19171.5	12697.4	8228.27	3619.68	5811.34	49138.8	56364.6	59757.3	62051.7	50407.7	44817.9	18653.7	8440.4	5039.5	7433.74	7803.06	65301	62064.7	55443.9	53030.4	35075.1	46188.4	10012.7	8566.81	4962.41	4448.9	4558.95	47266	59613.8
O60716	O60716	CTND1_HUMAN	CTNND1	Catenin delta-1	326924	343316	304943	219094	180372	98664.9	25897.2	10375	18561.1	8632.63	320682	361395	303410	309862	245469	175594	78152.3	25105.1	15681.4	12138.7	13088.9	324850	354557	362560	332449	238732	188838	67833.4	21102.1	15922.6	14933.2	9131.36	340587	333636	320919	307623	192769	192682	63170.8	21632.2	13668.4	11716.9	11891.2	306035	317352
O60725	O60725	ICMT_HUMAN	ICMT	Protein-S-isoprenylcysteine O-methyltransferase	46240.9	53409.3	48523.8	55441	49933.5	29749.3	5576.58	4707.8			49597.7	54045.9	40107.8	43942	42186	46783.3	19126.2	3124.64				47494.2	51898.9	58901	60902.6	55582.3	53725.8	23329.3	3727.95				64721.9	58315.6	56669.5	62471.2	40589.3	52541	14815.8					63076.5	48718.1
O60739	O60739	EIF1B_HUMAN	EIF1B	Eukaryotic translation initiation factor 1b	673171	727310	739976	790033	896502	1090000	1040000	392921	672717	404273	738594	748405	612708	714997	788757	842506	898652	967972	648196	464667	485017	628978	597614	660232	671506	654142	894953	742783	855226	578472	454667	352878	643764	630294	592858	648048	495280	736162	512651	583665	529842	435014	401890	614052	556678
O60749	O60749	SNX2_HUMAN	SNX2	Sorting nexin-2	425949	467169	462904	457551	468074	289653	49322.6	18081.4	23563.7	13506.4	438555	456239	391620	457670	471560	432073	238014	41105.8	24067.8	19506.3	16146.1	385425	451615	468035	491536	483547	456873	221990	43246.1	26427.6	22174.8	11084.7	422716	442413	424946	474612	416659	444234	185786	38131.6	23501.2	19018.7	11327.2	391955	382374
O60762	O60762	DPM1_HUMAN	DPM1	Dolichol-phosphate mannosyltransferase subunit 1	502249	504751	519701	528729	586777	736998	838667	417882	286453	18673.7	480162	478926	457335	497900	556457	580873	669150	750378	499807	158914	14639.6	464269	510285	512211	548405	564838	627482	709628	753441	484890	188199	11828	533144	509862	492166	533968	495853	641271	592409	651803	481107	180652	14058.4	477479	453589
O60763	O60763	USO1_HUMAN	USO1	General vesicular transport factor p115	229557	245080	255860	241339	234809	105229	27208.4	11472.1	16777.5	8354.5	250794	242891	211421	243066	263427	237077	83299.7	20946.8	15185.4	14975.7	9584.71	226783	231201	232334	244878	239185	235644	74075.7	22734.1	18390.3	13438.9	10840.1	234776	214691	221444	231640	202029	240042	64261.2	18931.7	14679.2	11632.1	11643.4	222472	201610
O60783	O60783	RT14_HUMAN	MRPS14	Small ribosomal subunit protein uS14m	63475.9	73313.6	70660.9	58538.3	42412	27413.7	5902.07			3238.78	88029.2	65674.1	62331.5	68792.6	60471.1	46920.1	17512.1	5470.82	2426.81	3946.47		85377.5	74214.4	74003.8	71564	54536.6	43748.6	17014.4		3632.79	3958.64		82791.9	73407.3	66798.5	74120.5	49189.2	50893	18429.4	5060.07	5923.35	5424.54	3282.47	87825.9	64905.8
O60784	O60784	TOM1_HUMAN	TOM1	Target of Myb1 membrane trafficking protein	67538.8	71618	71136	65545.9	62291.6	33593.6	10162.4	4968.98	8316.2	5910.24	62916.4	71093.9	58382.8	69370.6	72787.8	56376.3	27116.3	9200.98	7127.92	6114.03	3512.01	57993.4	64192.3	66381.6	73513.2	65752.8	60710.4	28379.8	10857.6	7139.67	6590.2	4015.68	63787.7	66219.6	62401.9	62742.8	51094.6	60860.3	23166.7	6633.9	5404.22	4765.49	5837.56	59246.4	63444.4
O60825	O60825	F262_HUMAN	PFKFB2	6-phosphofructo-2-kinase/fructose-2,6-bisphosphatase 2	147454	163220	165651	152826	172329	127180	37524.6	21047.9	23987.3	16265.8	138675	163494	137809	162478	163340	166570	109502	29815.8		22694.7		129731	152399	162768	169376	153352	161421	104043	29823.3	28516.2	30590.2	9502.47	151287	153647	155244	157970	140972	170556	74545.5	34102.2	8566.4			139492	141864
O60826	O60826	CCD22_HUMAN	CCDC22	Coiled-coil domain-containing protein 22	289697	320556	281374	259986	214603	63930.2	24855.3	8069.33	15940.6	7281.44	281675	314666	257821	285009	274467	214813	53676.7	18793.2	13880.6	12108.2	7304.19	255371	305549	288830	301440	260971	225804	50017.7	23600.1	10079.3	13694.5		279113	290162	274058	278669	216406	237383	49101.6	17541.8	17802.3	13489.2	13138.9	253351	255761
O60828	O60828	PQBP1_HUMAN	PQBP1	Polyglutamine-binding protein 1	246487	259841	270500	335572	260676	579538	511959	292916	492693	436790	311230	193695	287685	256124	335869	335620	430659	492536	301986	281865	311438	320011	279812	273551	307080	265060	375933	426819	579740	433248	370083	283316	301559	260432	283201	280936	258958	389092	362996	380648	369341	383083	257470	324666	248583
O60830	O60830	TI17B_HUMAN	TIMM17B	Mitochondrial import inner membrane translocase subunit Tim17-B	122053	122505	111246	116118	148077	170716	200076	195751	260897	182274	105774	113621	103540	123365	140182	134812	152612	156681	204205	209238	152900	126541	127892	117421	126981	137101	161152	165707	190082	206231	249440	179059	132175	126543	118176	153872	119640	165492	138523	152160	187669	226603	204322	125863	123764
O60831	O60831	PRAF2_HUMAN	PRAF2	PRA1 family protein 2	386085	431325	424479	475946	568913	669438	1060000	531184	677050	718020	381541	445499	328859	418868	422531	511732	555672	725766	635673	612048	689493	393083	423114	441772	490017	448257	594378	642419	792788	663066	706145	667917	347479	479251	416227	452708	386711	486720	496448	591562	641706	615225	525473	305919	405343
O60832	O60832	DKC1_HUMAN	DKC1	H/ACA ribonucleoprotein complex subunit DKC1	214510	227820	228579	239575	258501	321489	390584	175953	232356	192053	440024	233733	192205	209283	259824	242113	275892	302677	235660	185267	142838	443986	253621	249262	262553	226248	266930	267652	299269	250670	215698	120718	476316	210366	212792	220900	189297	336614	224947	241317	228572	189483	157510	434307	217258
O60841	O60841	IF2P_HUMAN	EIF5B	Eukaryotic translation initiation factor 5B	289994	323261	319239	314096	324874	245180	45381.4	18839.4	21376.8	15950.2	268012	320730	276381	311907	345246	331558	193801	35332.6	18114.1	21100.8	17320.6	262272	316048	310824	323676	313393	334658	186277	34326.2	18079.5	17036.7	15624.4	297453	288285	292331	304381	270186	334398	154993	30373.9	20914.8	14458.3	11249	265050	272692
O60858	O60858	TRI13_HUMAN	TRIM13	E3 ubiquitin-protein ligase TRIM13	24476.4	25192.9	25423.4	14732.2	9006.93	5603.01	4312.17				24647.6	23958.4	20447.7	20640.8	13664.5	8886.1	4761.03					29875.1	27166.1	29754	26017.5	14154.5	9875.44	3760.27					26076.4	25792.2	26948.4	23398.6	12799.8	9372.89	5307.69					22654.4	23444.2
O60861	O60861	GAS7_HUMAN	GAS7	Growth arrest-specific protein 7	58044.8	66123.9	60791.5	24400.8	21114.7	12354.3	4846.13	10405.9	5032.39	4852.65	57155.4	66559.1	53550.5	52838.4	28214.2	19635	10455.1	6793.61			3352.95	61042.8	75012.7	61314	62877.7	31747.9	22946.9	7655.97	8418.25	5780.26		5562.75	75558.4	51983	58153.5	52103.7	27380.9	22423.4	9032.63	5450.29		4641.26		59804.4	61931.1
O60869	O60869	EDF1_HUMAN	EDF1	Endothelial differentiation-related factor 1	295350	323753	313844	344454	360893	465314	502135	379524	578224	541918	294843	288762	253280	303198	335512	354173	371844	421144	433925	386898	502837	287502	299613	306207	342549	328519	381042	399898	484870	475988	511768	483696	285136	242229	247567	258825	234677	284543	282252	371543	403232	402662	340527	278006	271035
O60870	O60870	KIN17_HUMAN	KIN	DNA/RNA-binding protein KIN17	82313.4	92209.4	73006.8	25309.8	9716.1	11519.1	5890.73	5455.75	6434.76		105116	88079.5	83581.9	67590.2	25092.7	11761.8	4558.45	5352.69	3239.41			94709.1	90443	87724.2	74868.7	26076.3	13939.7	8770.5	5120.84	4495.84			103624	80242.2	84212	72853.9	15333.8	12500.4	11224.5	4002.43	3147.21			93033.8	77738.6
O60879	O60879	DIAP2_HUMAN	DIAPH2	Protein diaphanous homolog 2	44818.7	48019.6	45078.8	25762.7	19541.7	13903.4	12560.9	26192		22237.1	45291.8	48716.9	40726.4	44921.3	29094.4	19873.4	10574	25664.7	28835.5	10952.5	15730.3	38033.5	42917.1	44011.8	43762.9	28324.4	17133.7	10699.5	18597.7	28396.2	16984.5	15139.9	41814.4	38514.4	37035	40592.7	21851.1	19061.4	13675.7	9253.29	9057.97	11341.8	10653.3	37757.5	38467.9
O60884	O60884	DNJA2_HUMAN	DNAJA2	DnaJ homolog subfamily A member 2	469665	495143	495274	478532	508519	519786	354105	44095.6	40095.4	18825.2	493119	508619	437644	471397	522340	499016	443699	281091	53888	26479.8	18129.9	457174	496548	505669	524445	485268	507748	438070	295488	62146.4	26686.8	13585.8	543625	478778	459628	485578	410110	559190	363673	249330	48172.3	23903	15609	487040	460916
O60885	O60885	BRD4_HUMAN	BRD4	Bromodomain-containing protein 4	459483	491950	390413	148912	91744.8	54510.4	46236.1	29488.2	34081.7	35851.7	487539	438179	402194	382540	165118	98963	47345.3	39237.3	27967.4	32351.7	25084.6	438924	471810	500195	433303	172942	103114	60013.4	44076.2	33943.9	39655.7	26914.9	449343	422177	381524	330849	119659	95106.9	29381.3	29963.4	26883.4	30316.6	26819.3	399971	379524
O60888	O60888	CUTA_HUMAN	CUTA	Protein CutA	439172	539554	547290	576616	680689	875855	1130000	368684	695170	641875	453989	594902	425963	567032	613971	653232	684577	807137	643628	623884	678367	461209	562379	580679	689297	604298	739460	731341	763807	654577	704110	800012	461677	552726	550019	596729	446073	912814	554109	575474	663951	608364	635828	463376	540407
O60890	O60890	OPHN1_HUMAN	OPHN1	Oligophrenin-1	17867.6		12705.4	15119	16952.1	17422.1	18661.9	6241.48	4148.16		12475.6			8626.87	17932	19788.2		8145.31		2342.12		16482.1	18167.7	18610.3	23328.2	19550.7	19499.4	22084.3	15904.5	9258.48	4235.38		17070.6		12452.9	21793.2	14645.9	19902.6	14833	9882.12	6625.84			6181.3	18409.9
O60906	O60906	NSMA_HUMAN	SMPD2	Sphingomyelin phosphodiesterase 2	8140.1	4797.85		5939.81	6047.98			2880.49	4766.49	4178.76	4284.77	4369.43		5146.58	5311.43			4041.26	4014.92	4218.93	3066.47	4628.23	4257.52	4379.72	2051.19		3865.95	4092.81	4447.22	3448.27	2864.84	3043.96	6247.31		4745.47		3157.72	5808.61	4729.38	2999.11	3611.59	3185.06	3095.17
O60907	O60907	TBL1X_HUMAN	TBL1X	F-box-like/WD repeat-containing protein TBL1X	135787	138554	105777	89000.6	90960.8	85103.3	83202.9	41972.6	38214	22888.5	149216	152133	122668	113079	91826.2	90400	83017.7	73441.2	45754.5	29189	19145.9	146187	140226	136473	115068	95750.5	92027	90380.4	72458.4	48824.9	31376.9	22525.3	131772	131864	138427	101154	87112.3	85567.6	68113.6	70420.7	53314.1	37370.8	15477.2	132144	140077
O60909	O60909	B4GT2_HUMAN	B4GALT2	Beta-1,4-galactosyltransferase 2	10040.9	10999.4	16876.8	15769.4	10615.8	26725.6	26643.6	9385.5	17914.7	3301.38	8777.69	12615	12576.7	9883.07	12832.1	19610.8	20603.7	17265.2	11536.4	6674.76		12035.8	12425.1	6284.75	10401.4		15159.6	8704.29		11093.8		5276.36	14763.6	5164.48	8132.7	11766.9	13712.9	10055.5	18904.4	13994.8	12904.2	6807.24		8160.42	13458.2
O60921	O60921	HUS1_HUMAN	HUS1	Checkpoint protein HUS1	64830.3	78015.6	75767.8	70425.9	75376.5	79833.7	67222.4	35280.2	24463.7	12120	75997.6	81666.1	76186.9	73846.3	73963.4	71335.4	64191.3	60723.8	34682.4	20352.9	11233	61326.1	74696	80170.6	80349.2	63586.6	72176.8	49092.5	46232.3	31434.1	20209.6	10999	72198.7	63647	62961.3	64120.4	52861.5	70324.5	48885.4	34430.5	33628.9	17965.8	15049.3	66346.5	58802.4
O60925	O60925	PFD1_HUMAN	PFDN1	Prefoldin subunit 1	207674	234954	229947	275136	297410	376068	337144	172737	170912	158094	250893	304303	238507	273452	331142	316825	311828	381942	240335	146278	179691	166492	181866	179470	232744	205246	273693	221458	302190	256251	229497	140121	180363	205159	193005	220230	184864	267657	218523	212096	251517	156401	149427	205926	188935
O60927	O60927	PP1RB_HUMAN	PPP1R11	E3 ubiquitin-protein ligase PPP1R11	98809.8	107816	104483	120740	142665	148447	153221	103424	143821	146846	108261	110574	85697.5	99111.8	127254	116250	129621	139988	129973	110084	133489	120372	102748	111160	126843	103713	142383	129302	152073	129463	139151	123907	85425.4	87807.6	88111.6	103841	79522	138556	97644.6	110877	121278	127439	127056	110054	99107
O60930	O60930	RNH1_HUMAN	RNASEH1	Ribonuclease H1	28914.3	25981.9	15520	6359.48							25177.1	23079.1	23213.8	15967.2	10133.3							24068	28691.6	26164.3	18100	7444.64	6907.63		1443.99	1841.94			25464.9	25272.6	25143.4	14926	5464.33	3840.37			1541.68	3350.4		21405.6	24795
O60934	O60934	NBN_HUMAN	NBN	Nibrin	172067	176794	165174	120066	69376.9	45140.1	108564	84864.2	115346	183172	168193	171790	159513	164122	122002	64495.2	50321.7	147868	114034	111539	174964	156804	176753	188878	182185	124779	71597.1	31767.6	176887	149861	163325	166694	184537	175624	154679	161429	92190.3	58006.6	22927	42328.1	75484.3	91736	48259.2	164617	158643
O60936	O60936	NOL3_HUMAN	NOL3	Nucleolar protein 3	79995.7	74271.9	79292.6	89935.2	117705	147163	106403	74067.8	109156	72482.2	83772.2	96817.7	67251.7	86855.3	108313	81625.2	116055	119628	77538	77180.4	92588.4	75527.6	61619.3	95015.8	81846.5	75938.9	102748	97680	105967	94023.5	76485.6	47257.3	53670.6	80237.3	95205.8	104482	80811.5	89524	87515	92209.3	77896.6	51362.1	42223.6	34355.3	72890.3
O60941	O60941	DTNB_HUMAN	DTNB	Dystrobrevin beta	36261.1	49900.4	35697.1	37585.4	13343	8030.59					49961.7	42433.8	37109.8	39138.5	43472.3	24825.3	28336.7	16615.9				49219.3	49573.2	48143.8	42213.3	34115.4	24119.2						56219.2	48068.4	44076.8	41494.4	23617.4	29105.4		23116.7				58921.1	46273.2
O60942	O60942	MCE1_HUMAN	RNGTT	mRNA-capping enzyme	207718	242846	209135	105068	58916	66534.4	151348	107868	75950.9		217656	246168	227655	212955	153449	68980.9	101922	83473.9	20794.4	42842.4	17417.8	187959	233725	232114	208179	140867	70875.7	109835	62458.1	27313.3	71932.1		215604	209078	190793	184737	88835	94735	14978.4	49251		91406.2	15104	194142	207931
O75019	O75019	LIRA1_HUMAN	LILRA1	Leukocyte immunoglobulin-like receptor subfamily A member 1		5206.59	5449.33	3147.8	3927.37	3843.88		2567.04			2766.09	2506.03		3677.13		2708.3	3820.14								5315.62	4374.58									3351.62		5763.58							4043	4416.84
O75027	O75027	ABCB7_HUMAN	ABCB7	Iron-sulfur clusters transporter ABCB7, mitochondrial	44942.5	50283.5	51061.2	48035.3	52437.7	49690.6	18318.2	4669.41		10424	44899.9	49649	47249.2	50933.8	52959.4	58362.5	36579.1	8601.05	5683.26		5501.53	45398.9	45181.1	47539.4	49108.6	48355.9	54262.5	38240	7153.11	7076.4	4667.44		49248.1	44777.3	41581.1	46425.9	38993.3	68437.2	30225.6	13116.8	4944.45		5735.54	46471.7	39825.2
O75030	O75030	MITF_HUMAN	MITF	Microphthalmia-associated transcription factor	32727.4	37558.7	28684.5	20799.4	37483.3	19555.5	12572.5		9211.7		32377.5	28115.5	30841.2	28899.9	20935.4	26263.6	30855.4	10541.7	13132.6			37649.9	25930.8	29877.7	29255.6	23864	21075	20625.2	13258.8		12370.2		33251.2	30685.1	27593.7	31120.3	22148	26733.5	26459.9	12072.7				33207.5	27991.2
O75037	O75037	KI21B_HUMAN	KIF21B	Kinesin-like protein KIF21B	105526	96298.3	100636	80734.4	62038.2	29711.2					94348.2	104839	87206.5	83871.2	92062.5	72378.8	28312.9			8806.47		91921.5	104045	96594.7	91460.6	87885.7	62203.4		15434.1				99855.9	95550.1	86764.9	96325.5	71047.9	58909.5	40618.5					86943.4	107992
O75038	O75038	PLCH2_HUMAN	PLCH2	1-phosphatidylinositol 4,5-bisphosphate phosphodiesterase eta-2	83959.4	87776.5	117586	110029	122443	227319	319242	202247	336685	335458	130456	103077	91325.8	93989	113860	154142	164728	184962	220652	204085	259945	142020	92152.2	69730.3	74911.4	76461.8	125461	113769	179394	185963	184144	277742	160611	74656.9	92176.8	99302	92570.1	142538	130878	171657	190057	237337	230426	144933	73330.7
O75044	O75044	SRGP2_HUMAN	SRGAP2	SLIT-ROBO Rho GTPase-activating protein 2	141185	155138	140843	108305	91450.2	63629.7	11992.2	7706.18	8225.28	11870.5	143338	163722	134999	150647	119834	88900	51221.1	10344.4	7851.85	9277.8	3294.62	136952	160325	161949	149082	107774	98824.9	48635.9	11156.4	6209.43	6953.87	23816	147953	152558	147244	139663	84308.2	101357	39233.5	10482.2	10743.3	4881.9	6796.83	138964	132602
O75051	O75051	PLXA2_HUMAN	PLXNA2	Plexin-A2	1530000	1460000	1420000	1870000	1870000	2110000	1550000	511195	947692	283451	1750000	2010000	1400000	1640000	1880000	1610000	1880000	2100000	1260000	1040000	195740	1490000	1860000	1960000	1720000	1780000	2060000	1690000	1840000	1110000	930345	127639	1610000	1800000	1700000	1880000	1440000	2030000	1150000	1280000	1220000	755398	447330	1660000	1480000
O75052	O75052	CAPON_HUMAN	NOS1AP	Carboxyl-terminal PDZ ligand of neuronal nitric oxide synthase protein	98148.9	101333	88650.6	90388	83649.3	87897.8	41252.6	12095.7			107482	97940.8	93848.1	96103.8	91907.5	86686.4	66832.8	30849	17846.1		8371.47	113589	99858.7	93636.6	91766.6	84026.6	104341	70178	35679.6	19009.4	13072.6	11025.3	114959	98636.7	107755	88390.9	77659.1	84517.2	57192.8	22020.2				111794	98054.8
O75054	O75054	IGSF3_HUMAN	IGSF3	Immunoglobulin superfamily member 3	294851	349551	299292	314306	337469	354214	288360	124997	189802	168313	281968	301425	250025	283931	279213	367996	288660	224104	174177	142873	163233	272903	304568	291383	309539	311757	364656	301884	239897	205842	208703	169676	302778	294153	308946	285965	229813	376904	240814	186642	166162	177454	153951	279012	284505
O75056	O75056	SDC3_HUMAN	SDC3	Syndecan-3	10527.2	18521.2					17585.2	12384.1	18183.8	17194.1	9383.12	16298.1		11927.4	17498.4		10037.1	15387.4	10540.1	13197.5	11094				14419.7		12317.5		9655.13		12237.2	15102.7		9444.18				10531.3		10973.6	12831.8	17237.2	17246.7	9452.33	10058
O75061	O75061	AUXI_HUMAN	DNAJC6	Putative tyrosine-protein phosphatase auxilin	63721.3	66309.2	62932.1	62068.1	60506.7	34116.6	6996.54	6798.95	6669.11		59194.4	61721.1	55481	60948.8	68535.4	56835.5	32101.7	25096.9	5126.04	6574.64		58811.6	66056.7	66688	75854	66093.5	62733.2	33660.3	9411.32	13239.3	9026.12		62542.3	62358.5	65984.5	65260.2	54513.1	68233.1	24540	7220.57	4424.34			61714.3	58216.8
O75063	O75063	XYLK_HUMAN	FAM20B	Glycosaminoglycan xylosylkinase	50782.3	55997.1	55469.6	56000.4	64324.3	33668.4	15151	6337.31	11869.8	10703.1	50929.5	53598.1	43284.4	54880.4	58980.6	53827.4	27470.2	13695	8978.32	8969.58	9421.77	48955.5	55385.5	56466.4	63352.1	60076	59160.2	28543.7	13551.7	9490.4	8281.68	9526.95	55094.9	58577.7	52371.1	54378.2	46478.4	56943.6	25791.1	12368.1	10884.8	7568.14	9591.17	55152.9	51212.1
O75064	O75064	DEN4B_HUMAN	DENND4B	DENN domain-containing protein 4B	33998.8	40345.9	37222	35797.7	33004.7	21914.3	13903.1		3047.96		35958.8	36234.4	35086.3	36958.4	37320.6	32306.2	19293.3		3330.46			36532.5	36381.3	37316.1	41488.6	39388.3	35051.9	16752.1	8633.93	21715			39300.3	34936.7	36079	39184.1	31779.7	36141.5	18602.2	8007.94	3062.64	3466.11		38398.8	30696.4
O75071	O75071	EFC14_HUMAN	EFCAB14	EF-hand calcium-binding domain-containing protein 14	36502.8	41690	42057.1	40580.4	42633.9	47942.9	59408.1	27115.9	34552.6	35491.3	33239.4	36454.1	28394.5	38056	46404.5	38598.2	44418.8	39949	34978.7	30811	36084.1	28040.8	35923.3	40555.7	44033.3	39660	50455	39088.5	39641.6	23112.2	31300.4	26884.3	38386.1	34870.9	33786.2	49067.6	29755.8	49619.2	29673.8	26448.1	27584.5	25477.4	24121.7	36119.8	27233.6
O75072	O75072	FKTN_HUMAN	FKTN	Ribitol-5-phosphate transferase FKTN	10195.7	11936.4	9805.38	13466.2	12984.4	10892.1	4354.9				11588.2	12178.6	9844.85	12732.3	13675	12898.5	8756.71	4936.73				12551.5	12404.6	12248.9	13555.8	13660.7	13622.5	9526.4	5232.65	4081.38			10560.2	10650.7	11934.5	9141.71	9116.94	14639.4	10007.6	4637.29				10738.5	10542.5
O75077	O75077	ADA23_HUMAN	ADAM23	Disintegrin and metalloproteinase domain-containing protein 23	4477.66	4333.33	4433.26	4561.6	2395	7014.4	5133.36	1937.08		1451.9	4970.39	4720.77	4324.91	4686.48	5081.84	4689.26	4753.74	3444.08	2823.89	2824.07	2395.65	5815.4	3581.17	2925.35	4962.99	3999.62	4836.22	3833.89	4350.05	2527.56	1985.67		4030.98	3820.49	3537.77	5580.45	3044.13	6398.67	4472.51	2468.83	2209.27	1539.96		4342.17	3704.89
O75083	O75083	WDR1_HUMAN	WDR1	WD repeat-containing protein 1	713218	761809	736465	794039	889314	892098	311433	25349.6	30564.5	15575.7	697287	779254	713583	792084	852201	880070	818450	187532	40387	29293.9	16874.6	629903	717166	743624	751067	777653	827454	787219	194527	39286.2	34642.2	13888.6	627116	706750	688041	739740	691103	857673	645963	226770	33121.1	28971.7	13404.5	663050	694282
O75096	O75096	LRP4_HUMAN	LRP4	Low-density lipoprotein receptor-related protein 4	20534.9	21605.8	31751.5	32086.8	31460.4						35141.5	32337.5	18697.1	28124.6	31047.5	27354.1	13508.9	15951.1				28222.9	36865	36709	24991.5	29641.8	37839.8		30993.1					40391.7	31137.1	38002.3	21618.5	29233.9						39389.8	23284.4
O75110	O75110	ATP9A_HUMAN	ATP9A	Probable phospholipid-transporting ATPase IIA	30494.7	29648	31716.1	33337.2	40509	47881.4	56921	27686	40805.7	35180.3	32767.1	32442.7	26724.6	31447.8	36978.2	37283.5	38210.9	43247.3	37248.8	29985	27156.2	32015.2	30688.6	32341.4	33786.6	34019.4	39575	33485.2	45801.7	38034	31263.4	29597.7	30764.1	31455.1	30858.7	36806.8	26272.4	39835.9	33129.7	37358.2	39963.6	31445.9	28085.6	29185.6	31216.8
O75113	O75113	N4BP1_HUMAN	N4BP1	NEDD4-binding protein 1	90986	96351.9	93246.2	69461.5	43237.5	17235.1		8345.41			85845.7	99071.4	86308.2	90979.9	73663.9	40907.6	16660.2	7593.49	8492.39	6578.56	8660.28	79825	92995.8	94910.9	92276.2	67886.7	52167.6	15695.6	10922.7		10701.6		90355.5	91788.6	82659.9	86880.9	56830.3	41223	15721.2	13918.2		5592.99		82872.2	83757.2
O75116	O75116	ROCK2_HUMAN	ROCK2	Rho-associated protein kinase 2	597783	651580	670072	592454	400648	125807	49173.5	23229.6	31140.7	18631.9	579431	648294	550165	629444	617111	393557	97508	43904.1	30048.8	23803.4	16827.4	553948	629056	643916	674464	607122	432596	104452	43635.4	26216	23865.2	11977	586841	588853	598875	643526	484241	390895	82109.3	36554.5	27614.8	26590.1	20266.9	551508	557310
O75122	O75122	CLAP2_HUMAN	CLASP2	CLIP-associating protein 2	96725.7	114314	108092	88709	65264	19584.8	9529.06				105025	111328	92385.3	106395	97503.4	65255.8	17490.6	8786.73	11189.9	15377.6	25454.9	104631	103710	115051	116917	100080	72948.1	19322.3	10809.4	6504.95	5491.59		107920	107143	103071	106527	80286.1	66101.2	13882.8	10556.6		27199.6	37618.4	101209	96727.9
O75123	O75123	ZN623_HUMAN	ZNF623	Zinc finger protein 623	19113.6	23046.4	13236.7	3578.26							23294.8	27969	23411.8	14447.8	5574.94	2338.35	1109.11					20296.3	22027.7	19988.1	12641	3804.38							19416.9	23083.9	20028.2	13192.4	2832.93							19003.9	12809.5
O75127	O75127	PTCD1_HUMAN	PTCD1	Pentatricopeptide repeat-containing protein 1, mitochondrial	166973	177737	118233	42752.6	29599.5	55409.6	89153.3		25228.5		220685	189396	152915	118982	95618.4	50162.7	27847.6			8571.13		188023	176985	179187	144698	56785.9	33816.5	37109.7					209341	168209	179052	115348	42357.9	82940.4	70874.8					203988	180350
O75128	O75128	COBL_HUMAN	COBL	Protein cordon-bleu	8754.74	8794.61	7534.53	5743.82							8022.74	6917.94	6419.56	6803.26	5123.78	4395.24	2433.35					6698.23	8201.66	8221.94	6274.93	5518.44	3332.36						8590.95	6605.84	6622.9	7096.78	5469.42	3125.65						8626.9	6492.89
O75131	O75131	CPNE3_HUMAN	CPNE3	Copine-3	567681	595412	613084	581311	566187	277130	36556.1	20890.6	24687.4	11802.8	500463	581837	492720	562382	599723	546777	213757	35682.6	30982.3	22399.1	18392	462115	587638	606469	595958	593234	586798	207349	36513.4	27862.7	26544.8	12579.7	521002	537786	548109	573978	516332	529041	182176	31070.6	21472.3	21022	15241.2	480622	511216
O75132	O75132	ZBED4_HUMAN	ZBED4	Zinc finger BED domain-containing protein 4	37783.9	36105.9	38342.5	31132.1	37957.7	32367.6	13999.5	20074.3	18859.5	15869.6	38808.7	40846.9	30874.4	39679.6	39147.7	32952.4	26066.8	12079.5	20318.2	22583.7		38242.5	37528.3	40126.5	39344	30587.5	31988.1	28502.5	15949.9	22927.5			43537.1	40211.4	35280.3	39248.9	32066	41305.8	27066.3	9054.64		32432	24634.3	36658.4	41597.4
O75140	O75140	DEPD5_HUMAN	DEPDC5	GATOR1 complex protein DEPDC5	171942	154329	179654	143616	143041	128536	91015.1	11273.2	9721.84		166093	129977	111804	149696	175734	156227	127835	100253	13765			183161	154614	158597	156482	159196	162823	91024.9	63943.1	11127.6		4899.75	194547	136404	134788	174051	146244	162670	98919.4	83848.9				149507	123723
O75143	O75143	ATG13_HUMAN	ATG13	Autophagy-related protein 13	51160.3	56111.5	51514.6	48038.8	49372.5	37816.9	43282.2	28843.9	35368.1	46711.5	57195.2	58781.6	45961.6	52150.7	44815.2	48055.9	34735.6	39397.2	42032.2	35235.9	37147.3	51595.6	53392.4	58900.6	59622.6	46376.3	49878.1	32537.9	38364.4	35561.2	37162.5	37876.3	51281.6	51412.2	49719.8	48755.1	39037.7	58652.9	23455.8	25740.2	30376.8	31726	38647.7	48085	49371.9
O75145	O75145	LIPA3_HUMAN	PPFIA3	Liprin-alpha-3	96920.8	111242	115894	104354	114180	145459	162217	93430.6	125663	83143.7	90325.4	103325	89601.9	98450.5	96119.2	110952	123840	131230	117322	97035.7	73281.5	56010.7	94288.1	88206.5	101224	109815	103102	92953.7	111043	128789	108888	77586.6	84929.5	86357.7	95965.8	91472.2	83256.6	106528	107757	109825	97004	97986.8	73195.4	91525.2	91925.4
O75146	O75146	HIP1R_HUMAN	HIP1R	Huntingtin-interacting protein 1-related protein	1170000	1310000	1340000	1260000	1120000	1620000	1630000	897273	1300000	1170000	1240000	1180000	1110000	1120000	1220000	1130000	1210000	1070000	1000000	788223	1130000	1240000	1190000	1120000	1130000	1160000	1160000	890667	1180000	864498	936590	966465	1290000	1040000	1150000	1220000	997176	1190000	1190000	943440	974731	703784	673919	1120000	1030000
O75147	O75147	OBSL1_HUMAN	OBSL1	Obscurin-like protein 1	126201	136718	102164	62523.2	43504.2	18220	7207.3	3210.23	6268.94		127500	129744	103541	104086	67844.4	44066.4	15237.2	10141.8	9255.85	36721.7		124245	125426	131376	113886	71197.9	43476.6	17514.5	10734.4	6780.98	3452.83		129402	133215	123363	105346	57673.4	41738.1	13946.2	10171.6				119423	122796
O75150	O75150	BRE1B_HUMAN	RNF40	E3 ubiquitin-protein ligase BRE1B	383205	410136	327651	109351	40665	25580.2	20704.9	13337.5	21320.8	17097.8	405154	426500	352617	324760	115924	35893.1	20714.6	17085.1	11028.7	12769.8	7032.08	377617	408626	414759	350718	110956	48286.1	26353.5	26314.7	10290.7	27103.8	24021.2	387587	374936	367551	306066	84094.3	45001.7	14876.4	22628.2	13335.5	13289	13649.7	370734	355211
O75151	O75151	PHF2_HUMAN	PHF2	Lysine-specific demethylase PHF2	74592.2	77731.3	47669.2	35277	26704.5		15561.1				69133.6	71979.3	64186.6	40967.9	26043.7	35999.6				711.29		72620.7	72625.5	74129.7	47761	32074.2		14138.8					83260.5	76686.5	71947.7	38702.9	26926.5	53114.6	9884.22		1129.33	4779.69		74264.1	69048.7
O75152	O75152	ZC11A_HUMAN	ZC3H11A	Zinc finger CCCH domain-containing protein 11A	161083	172862	123547	49900.3	35368	18217.4	16818	7967.68	8147.19	23858.1	269651	178645	138933	127224	55123.4	32271.1	19684.7	12762.1	58849.5	7767.03	6337.54	269717	178828	173109	151076	60146.4	35316	17644.4	12734.2	8378.37	8123.36		291686	158726	164131	122678	47920.6	30229.6	15981.8	6964.75	8987.5	6655.56	4699.9	271039	165823
O75153	O75153	CLU_HUMAN	CLUH	Clustered mitochondria protein homolog	309479	341384	340089	306970	227671	75159.8	26104.1	14015.4	16416.2	10733	283362	330614	287789	328031	307728	219951	65355.6	25345.8	17625.6	11932.7	10353.4	269697	333917	332099	342516	315643	220768	65437.1	27332.6	19106.6	14618	9914.35	283959	308608	304254	334360	259702	220256	51310.9	23555.9	14534	14521.5	9218.31	284948	303219
O75155	O75155	CAND2_HUMAN	CAND2	Cullin-associated NEDD8-dissociated protein 2	8983.2	7518.12	9598.2	7020.62							11135.8	11316.4	5990.56	12533.6	7429.47							10770.2	12081.8	9176.23	13758.9	4723.02							11213.6	9953.12	8607.6	11195.1	3979.81							8492.27	7376.49
O75157	O75157	T22D2_HUMAN	TSC22D2	TSC22 domain family protein 2	56518.2	80617.8	69961.2	75672.8	97069.5	76429.4	57326.9	21647	51922	52539.4	73468.7	69057.1	56160.3	69360.6	70121	74979.5	61885.2	38468.6	30235.4	28903.5	36980.3	76679.3	84144.6	80288.8	90511.7	72999.5	93934.4	86463.6	53346.3	28794.3	38500.2	48164.9	68991.7	65808.7	64350	75470.4	60038.8	79224.7	55152.4	33626.2	29697	33103.1	37171.5	68160.6	70329.1
O75161	O75161	NPHP4_HUMAN	NPHP4	Nephrocystin-4	23775	27883.5	20795.9	16548.3	16835.3						21201.6	28647.2	21535.5	23566.5	17978	13828.5						27875.9	26052.6	27596	23486.7	18900.5	15219.2						27064.3	27943	30786.4	22129.6	22442.8	18200.5						27602.1	23429
O75164	O75164	KDM4A_HUMAN	KDM4A	Lysine-specific demethylase 4A	46643.4	55268.4	45679.5	29009.1	41780.5	46125.3	20283.9	4635.63	4606.55	14800.6	51573.6	53228.5	39115.8	44327.7	29197.9	27920.6	19878.4	10602	3315.61	2544.7		49972	52262.7	56814.5	57200.7	28432.6	43318	24730.6	17770.1	5974.96			56241.9	52967.9	50861.3	50863.1	17756.3	50243.9	8526.83	8709.05	5966.79	2663.59		53970	44542
O75165	O75165	DJC13_HUMAN	DNAJC13	DnaJ homolog subfamily C member 13	148441	165070	157959	151498	128069	71943.9	34382.1	9588.23	12331.8	7625.04	154949	169480	140703	161228	168730	128805	50084.2	23700.7	10833.5	9246.46	8915.59	145650	167594	169786	183754	160184	141557	54064.7	22046	12525	9409.98	8272.42	164459	154554	145958	160812	121121	152088	40798.7	20081.5	12647.7	8607.62	13822.3	147575	134604
O75167	O75167	PHAR2_HUMAN	PHACTR2	Phosphatase and actin regulator 2	13056	13946.4	13937.8	14575.9	17331.9	18617.3	22013.1	13177.3	12971.7	11883.3	15084.9	12646.8	10858.7	15746	17899	15176.9	14909.3	19689.6	13392.1	7717.73	10719.3	12493.1	15872.9	11981.2	17048.6	15996.3	18778.7	16313	19657.6	14681.1	11976.9	11608.6	14725.1	11909.8	11596.8	15412.8	10275.4	13161.9	11889.1	12112.8	15247.8	9278.87	9734.58	13474.7	12612.8
O75170	O75170	PP6R2_HUMAN	PPP6R2	Serine/threonine-protein phosphatase 6 regulatory subunit 2	26889.1	28287	26115.6	25405	21504.3	23743	19405.8				27082.3	24419.1	25862.9	26819.3	25206.3	21489.6	19512.8	15909.6	7094.81			28488.1	29840.1	28873.4	31652.1	28209.1	23831.3	19130.5	14201.8				29655.7	26904.4	30629.8	28740.2	22206.2	25327.6	20501.7	11767.1				28570.5	25570.2
O75175	O75175	CNOT3_HUMAN	CNOT3	CCR4-NOT transcription complex subunit 3	229582	262078	231537	203576	166862	75067.9	47837.9	10949	19072	14922.3	225126	265571	209758	236240	213502	147446	60821.5	32527.1	22419.9	133630	11077.2	223968	264344	271623	255661	217139	178074	62718.6	33825	27713.2	16019	9783.17	235975	250497	254911	243428	159700	187149	44833.3	18772.3	18026.2	13319.1	177875	219214	231808
O75179	O75179	ANR17_HUMAN	ANKRD17	Ankyrin repeat domain-containing protein 17	110696	121786	107666	70870.8	44683.2	20778.7	9609.22	6846.26	4671.19	5410.84	122690	121401	100140	108494	85571.1	47338.8	16018.1	8757.88	6463.57	5710.41	3636.15	113369	121065	111300	118736	76826.7	51844.6	17285.1	8323.03	5673.43	4065.86	4170.67	125088	112816	105509	100696	63634.6	59069.3	11940.3	10559.7	5063.94	5833.84	2910.43	113835	102673
O75182	O75182	SIN3B_HUMAN	SIN3B	Paired amphipathic helix protein Sin3b	142822	147900	111327	47930.2	64645.1	71786.6	28549	28440.1	13534.4	18659	166600	156261	124118	105323	70148.9	69804.3	62277.5	25939.5	16143.1	7488.84		155280	153602	141288	110620	66282.2	84923.1	57473.9	40776.4	15442.4	9029.91	6469.67	166378	145014	133765	109458	67218.9	70810.4	45011.1	24687.6	18332.3	8748.31	5127.06	160998	135961
O75190	O75190	DNJB6_HUMAN	DNAJB6	DnaJ homolog subfamily B member 6	246657	273044	197295	145925	133737	75038.7	39523.2	21101.5	26064.9	23007.2	281048	274462	191351	203364	158809	110792	63891.1	37439.8	24042.3	27804.2	19630.6	258318	264168	243155	219019	144808	123878	54730.9	35629.3	26544.7	22212.1	20717.6	304893	268604	206306	186056	107714	128118	45669.9	29028.9	20212.9	24612.3	16895.3	299751	234017
O75191	O75191	XYLB_HUMAN	XYLB	Xylulose kinase	77213.1	86199.6	80414.9	48362.1	24488.1	10555.6	10531.7	4948.63	6625.32	5506.2	66852.8	78448.9	67653.4	72336.6	51390	24969.5	13499.8	7287.21	7223.39	7281.01	3445.67	66849.7	80074.1	78858.9	79316.1	50079.4	25122.6	9825.78	7670.28	6910.49	10151.2	4514.29	63528	76890.7	79949	76628	41656.5	26236.6	11385.1	7622.8	8607.08	7647.83	4042.46	56100.4	72500.9
O75192	O75192	PX11A_HUMAN	PEX11A	Peroxisomal membrane protein 11A			2058.11			1829.91	4226.74					1275.48	1526.04		2066.72	1688.06	1855.91	3453.21					1551.62			716.095	1508.64			1231.39							1189.81	3398.14	1413.84
O75197	O75197	LRP5_HUMAN	LRP5	Low-density lipoprotein receptor-related protein 5	8681.63	8565.12	6199.25	8884.69	9045.92		9827.27	2287.88	4551.17	3051.35	13276.9	8694.41	7358.44	8824.36	10718.2	11288.6	7831.16	4863.21	2532.2	4231.8	3195.95	7341.49	9673.08	7306.14	9681.14	8072.4	9299.34	5245.58				2433.27	11618.8	4143.6		7366.47	5938.26	12566.4	4329.41	2806.04			2507.04	10029.1	10262.8
O75208	O75208	COQ9_HUMAN	COQ9	Ubiquinone biosynthesis protein COQ9, mitochondrial	101526	124006	101406	89395.2	120647	104739	100130	29097.5	32994.1	43173.9	110013	127384	100031	126464	122952	128502	101086	92471.9	60676.4	37309.8	21948.6	115971	139967	141317	140548	142126	154020	110348	92941.9	51024.8	38458.9	25439.6	133802	165749	122228	150356	108369	181837	104086	75592.5	83002.8	40551.8	17770.1	142999	126692
O75223	O75223	GGCT_HUMAN	GGCT	Gamma-glutamylcyclotransferase	601544	652922	673749	739777	835098	1020000	917073	79039.5	78585.9	32598.7	575217	645282	553296	663110	702750	797909	856249	715228	94316.4	44061.1	21000.1	505574	608550	626977	634097	701164	818957	837812	661716	83968	44177.9	24819.3	515336	593844	611176	642659	586962	776412	733599	636224	89844.1	41897.3	20952.3	525550	570689
O75251	O75251	NDUS7_HUMAN	NDUFS7	NADH dehydrogenase [ubiquinone] iron-sulfur protein 7, mitochondrial	291071	323831	300393	307559	321428	273101	87446.7	6213.54	5802.53	5104.12	298525	331623	255722	297396	332869	326523	202037	60165.2	8988.12	5332.12	5366.64	250749	298368	289960	307750	301448	339180	175842	53140.8	6984.5	5981.26	3772.39	286371	282068	271194	302478	232453	303802	154506	53595	6821.39	4898.83	2762.38	269346	246255
O75298	O75298	RTN2_HUMAN	RTN2	Reticulon-2	33003.3	32985.6	33667	31122.9	42244.1	39360.5	50875.5	18001.5	32874.7	24356	30098.3	27562	23894.7	31878.8	33253.4	37239.9	39398.1	29367.1	26395.8	19297.3	14934.3	32706.1	35638.9	33819.4	33044.5	34409.9	41380.7	40902.1	34121.2	23551.9	23903.7	16769.4	35503.3	35459.7	26899.4	32010.7	30773.8	38238.8	34343.3	30881.3	25925.2	21290	13839.2	27682.5	26925.2
O75306	O75306	NDUS2_HUMAN	NDUFS2	NADH dehydrogenase [ubiquinone] iron-sulfur protein 2, mitochondrial	600136	647935	614261	576071	645444	592179	274697	44952.4	43060.2	19781.6	615747	650845	556709	624441	636978	628405	449364	193115	63446.5	31053.6	21393.1	563137	626809	594606	628083	585418	655498	388174	168134	52792.3	27311.8	16530.5	602463	575740	562717	547889	472816	649204	344139	164415	55719.8	29477.8	17733.4	552862	544623
O75312	O75312	ZPR1_HUMAN	ZPR1	Zinc finger protein ZPR1	305501	351510	332003	334194	372892	319487	87332.6	28834.3	34434.1	27786.2	309850	340906	261111	337885	355776	357267	252079	65329.7	35469.9	29321.2	27910.7	281257	337562	353804	381390	340972	411271	273234	71475.2	38220.1	41062.7	30941.6	317684	345493	327752	342046	281728	357255	187334	59005.4	32084.2	26240.5	28359.7	291250	311553
O75317	O75317	UBP12_HUMAN	USP12	Ubiquitin carboxyl-terminal hydrolase 12	11930.4	11826.4	9850.72	13527.5	14298.2	10850	12284.7	3281.35	2679.89		9907.64	11457.8	10261.9	12943.4	11843.2	10996.7	8683.68	8079.91	1727.98			10574	12938.4	16949.2	15147	14308.8	13370.1	13249.2	8078.99	5275.42	2463.54		11453.7	13064.8	9840.06	14768.6	9270.85	14503.3	8290.01	6453.03	6122.24	2309.55		9802.6	15399.9
O75319	O75319	DUS11_HUMAN	DUSP11	RNA/RNP complex-1-interacting phosphatase	33125	30250.4	14622.4	5477.17	4241.01	2441.42			2728.64		33366.4	31175.6	28230.5	16029.4	10161.7	7435.85		1893.04				34390.2	32263.5	32259.1	18257.5	5920.49	8783.81	2887.8					34184	31824.9	28709	14387.3	8828	9886.14	1958.18					35571.3	29526.5
O75323	O75323	NIPS2_HUMAN	NIPSNAP2	Protein NipSnap homolog 2	192902	215849	214250	193278	249479	216508	37784.4	4030.01	3298.52		190477	214650	173016	205202	201388	226239	195047	21408.2	4256.67			194641	197697	196001	229818	237674	251971	169058	23317.6	4244.91	1999.83		192139	191223	199044	194966	204052	221589	148769	27968	4738.93			185816	166472
O75325	O75325	LRRN2_HUMAN	LRRN2	Leucine-rich repeat neuronal protein 2	157843	195909	204589	181450	240623	205215	176301				217603	242136	120962	218202		234992	131874	44282.3			17135	185310	301202	316978	362980	277217	394629	134799	34026.4		19711.4	17710.1	320947	262948	246096	282210	128460	298484	85420.4	40193.5	20467.1			226914	193387
O75326	O75326	SEM7A_HUMAN	SEMA7A	Semaphorin-7A	12211.6	12001.5	9623.05	14711.2	13571.1	15160.8	12777.8	11351.9	9804.37	9680.84	13449.6	12656.2	9371.86	12105.8	11927.2	10963	12481.1	8753.31	11792.8	7119.25	9059.2	14502.4	9016.36	10924.7	10154.4	11582.7	11119.9	17102.6	13953.1	8563.15	11760.3	5894.76	15853.1	10620.2	9091.65	10404.1	7566.99	11360.2	10201.7	10179.7	6838.38	11200	7444.48	10523.2	9172.4
O75330	O75330	HMMR_HUMAN	HMMR	Hyaluronan mediated motility receptor	207834	237618	227907	179938	145768	81548.6	167071	60584.8	63244.9	24288.4	210742	237681	197110	232929	193905	145220	80772.4	161690	91382.4	41342.7	11192.1	196348	214600	236098	236534	193904	140096	73347	200220	79064.7	48198.1	14752.8	197652	210008	207021	217912	158736	139000	145030	128513	74156.2	40761.2	12371	188369	193408
O75334	O75334	LIPA2_HUMAN	PPFIA2	Liprin-alpha-2	8016.19		3954.74	29049.1		28645.4					23260.7	15816.8	7637.26		11392	10549.5	11508.7					24290.9	16399.6	25538.1	24335.2	22964.5	17368.4	19785	4412.55				24456.8	37639	17631.6	26729.8	22008.3	40594	1204.05		5175.68			33366.3	16633.1
O75340	O75340	PDCD6_HUMAN	PDCD6	Programmed cell death protein 6	772314	836348	734204	723268	723712	692130	213968	58414.3	79264.3	48924.6	802754	834251	708809	725164	764603	701930	586408	153487	63589.1	53280.6	49233.6	753108	886249	876997	908570	720938	730252	666958	177542	63688.6	67514.9	36692.4	863586	881624	806242	802131	613516	670213	534982	159745	68676.4	44220.5	33249.3	811408	762901
O75347	O75347	TBCA_HUMAN	TBCA	Tubulin-specific chaperone A	1430000	1240000	1390000	1530000	1700000	1830000	2330000	1650000	2180000	2080000	1260000	1420000	1170000	1320000	1500000	1750000	1740000	2130000	1940000	1850000	1880000	1370000	1350000	1300000	1410000	1520000	1690000	1840000	2260000	1940000	2100000	1840000	974895	1210000	1150000	1250000	1260000	1490000	1420000	1750000	1930000	1750000	1840000	1110000	1230000
O75348	O75348	VATG1_HUMAN	ATP6V1G1	V-type proton ATPase subunit G 1	289727	335494	326950	354593	400403	460230	443641	266818	374359	337593	282807	362256	300860	347246	347188	375154	406657	415636	334846	255645	293355	264319	328881	372068	374873	373003	402316	442051	479161	354914	330134	295097	229456	352855	339276	312634	315455	421236	343079	341775	356935	265095	254729	240859	316469
O75351	O75351	VPS4B_HUMAN	VPS4B	Vacuolar protein sorting-associated protein 4B	181072	205187	202365	181804	166289	54543.9	19123.4	11136.6	11215.9	11010.1	182790	184767	165299	196494	208800	174153	39883.3	13418.3	11830.1	8163.03	9122.68	149053	185073	195507	204224	175023	190925	34018.1	14400.6	10949.2	8698.36	6034.02	158896	166382	176703	176327	145874	198333	27628.1	11804.8	11013.7	9788.41	6962.8	156590	165787
O75352	O75352	MPU1_HUMAN	MPDU1	Mannose-P-dolichol utilization defect 1 protein	575245	686625	540807	637745	788430	1120000	1500000	484170	672075	360707	614751	641715	563938	560412	721554	762395	796681	944131	755470	533491	357768	596222	673760	585034	723613	679063	807898	778934	871365	728173	622014	357499	508196	561440	555043	680981	518892	1120000	602661	685138	741824	562367	310821	491966	491777
O75354	O75354	ENTP6_HUMAN	ENTPD6	Ectonucleoside triphosphate diphosphohydrolase 6	107780	128590	122426	93789.2	69835.9	72445.9	68209.1	23327.1	13245.5	26760.8	134434	100624	80231.3	109657	80540.9	74019.9	74133.9	52417.5	30315.8	14399	28064.6	126216	133375	135846	131316	93558.1	93734.3	50837.5	55365.3	35845.9	20914.4	29234.4	141627	120456	121065	95964.5	65247.5	92995.4	44231.1	47186.8	24938.2	6081.31	12575.4	109141	101529
O75356	O75356	ENTP5_HUMAN	ENTPD5	Nucleoside diphosphate phosphatase ENTPD5	8070.85	9222.79	9074.04	9029.87	9319.42	11087	10376.4	14509.9	13490.9	11191.1	9550.09	10069.2	8781.69	9488.7	11238.5	9067.69	10462.8	8601.67	3510.37	5347.62	16463.5	8291.24	9974.74	8509.67	11257.4	8965.25	9095.31	7571.14	7861.48	7359.56	7022.64	5278.41	11337.1	8475.63	8404.97	7704.89	8846.56	13048.3	6161.92	10240.8	5996.17	7476.5	7056.46	8193.53	7950.08
O75362	O75362	ZN217_HUMAN	ZNF217	Zinc finger protein 217	58756.1	63437	58205.7	57352.9	53666.1	38361.6	10627.8	3234.66	3591.69	5574.41	57430.6	64154.7	50609.8	60115.5	60137.2	55482.8	30003.7	7537.31	4486.02	3108.36	2731.09	52807.9	63165.5	69317.8	70524.1	60389.8	57432.7	30865.2	11794.9	3668.81	4408.2	4792.34	60659.7	64488.2	55922	63876.8	51424	57064.2	27047.8	6704.65	2504.27	7179.38	3586.44	60669.2	58760.1
O75363	O75363	BCAS1_HUMAN	BCAS1	Breast carcinoma-amplified sequence 1	11163.9	17039.1	16943.1	14584.2	15908.3	21290	15276.7	5666.38			29772.9	27291.1	12616.6	17472	13596.8	14589.5	11689.4	7405.08				27488.6	27302.9	27830.7	23252.5	13774.9	19267.2	11379.7	13155.3	3819.67			45043.7	22029.4	23946.2	31922.9	6474.49	21795.3	6095.32	4047.69	5623.63			41191.1	14157.3
O75367	O75367	H2AY_HUMAN	MACROH2A1	Core histone macro-H2A.1	36290	41831.8	42575.1	32484.8	38372.3	48734.9	56039.4	22685.3	31248.9	36692.1	1400000	43490.6	39507.4	41385	41447	36933.7	34322.2	29664.2	27127.8	21859.5	22249.4	1310000	34072	35879.6	40154.2	34290.4	34473.1	27559.5	28106.1	19334.2	16946.6	15570.4	1370000	28215.8	30631.4	30267.6	24122.8	68421.5	21551.1	15996.7	15688.8	13910.5	18421.8	1220000	26317.6
O75368	O75368	SH3L1_HUMAN	SH3BGRL	Adapter SH3BGRL	200361	203249	213240	223704	266427	268391	163107	68760.3	95668.1	100869	199887	219162	176391	227778	215920	231632	224083	157411	97177.5	93072.9	115386	192909	217549	228805	263110	235832	268330	237041	178210	106223	143368	85752.3	193322	226653	215996	229306	198132	307674	181339	128978	92030.3	88523.9	91707.1	212726	202163
O75369	O75369	FLNB_HUMAN	FLNB	Filamin-B	689017	768225	769026	769246	751486	489808	93561.8	39390.5	49824.4	33777.1	675010	750440	644068	757071	800042	736599	374346	71792.1	44012.9	35308.9	31824.8	623034	732352	733697	796129	748254	761598	367519	68015.8	44946.3	41230.9	26401.3	680710	692759	678766	726173	604666	740803	295211	60254.7	41520.6	31517.7	22082.1	650427	645526
O75376	O75376	NCOR1_HUMAN	NCOR1	Nuclear receptor corepressor 1	119210	110192	87362.7	58027.2	52410.6	49950.3	36366.3	83536.1	115724	89009.9	119995	116730	98039.2	86407.4	59451.3	49012.6	40768.5	30526.2	61391.9	111402	58473.1	115822	124436	113754	93146.9	63345.8	54376.2	37251.4	36067.6	59402.6	77066.6	68165.3	128405	125519	102722	84847.9	46025.8	51667.5	37517.6	41436.5	99704.5	89185.6	53242.1	115438	107877
O75379	O75379	VAMP4_HUMAN	VAMP4	Vesicle-associated membrane protein 4	48216.9	47824.6	45864.3	44646	61613.5	64790.7	67603.7	51226.3	79676.3	58989.3	48362.6	56978.1	36702.5	53562.3	57522	55965.4	59025.4	62903.9	59117	63608	64395.9	42794.2	46901.4	44789.4	59903.8	55153.4	65000.6	53046	71413	43393.6	46342.2	49423.6	51245.5	42494.3	45756.3	46493.2	37490.8	53582.5	44162.9	46903.1	50220.9	47168.9	37242.4	51524.9	40994
O75380	O75380	NDUS6_HUMAN	NDUFS6	NADH dehydrogenase [ubiquinone] iron-sulfur protein 6, mitochondrial	68398.6	68218.7	70459.4	74107.7	89028.8	73075.5	68507.7	42321.7	58172.5	84956.3	86084.9	75437.1	55751	67684.4	79544.9	72539.3	67387.3	67846.3	64277.1	52780.8	62561.7	80702.9	74671.6	78283.3	95137.8	85689.3	84131.7	65309.2	85228.4	75686.5	95416.6	64648	76218.7	81799.5	68923.4	69242.5	56091.5	69116.5	58470.3	65421.4	75650.5	76816.2	65590.3	85780.5	65038.3
O75381	O75381	PEX14_HUMAN	PEX14	Peroxisomal membrane protein PEX14	168688	202139	182524	140507	148978	183236	160571	97052.6	122757	101948	175436	189781	140866	165437	166131	148447	145780	139454	104201	95777.2	66780.1	156971	184932	180148	222677	158535	176874	149442	150263	119687	90805.8	81404.8	185086	183214	168294	176963	120514	156804	115881	107724	94688.2	91876.6	62619.7	157388	166890
O75382	O75382	TRIM3_HUMAN	TRIM3	Tripartite motif-containing protein 3	71255.2	73692.3	73074	57261	40300.1	19377.2		5084.48	5997.26		75841.1	73213.2	64243.8	66963.9	56366.7	39687.2	13212.3					73761	74437.7	75636	73871	52032.6	40964.4	13552.4			5190.99		82149.7	72926.3	67662.2	66867.3	43544.8	37631.1	12607.1		2966.29			70275	69447.9
O75385	O75385	ULK1_HUMAN	ULK1	Serine/threonine-protein kinase ULK1	9256.98	11885.5	9171.65	6143.38	6213.53	10826.5	10282.6				9444.74	12487.4	7830.15	8190.01	9057.59	6678.71		8016.54	4105.74			7961.32	12736.2	10420.9	11071.9	6555.68	6252.17						8148.86	7611.5	7696.22	9801.98	9755.27			6651.76	3727.54	1844.13		8469.95	9137.84
O75386	O75386	TULP3_HUMAN	TULP3	Tubby-related protein 3	17951.9	22312.9	21305.9	17768.4	12290.9	7209.94					23953.1	22484.3	19991.1	22313.8	24224.1	15805.3	5049.29	6034.15		2185.49		22184.8	21373.5	23341.8	27015.1	19716.7	15782.8	8378.05					22774.2	20443	16687.8	22168.6	14210.2	23694.3						24173.7	19253.9
O75387	O75387	LAT3_HUMAN	SLC43A1	Large neutral amino acids transporter small subunit 3	21327.4	23298.8	18762.3	16175.2	17832.1	21786.4	16868.2	12832.9	17355.8		22483.5	16529.6	20851.2	20849.6	19738.3	20036.6	17664.8	14674.1	21096	14126.6	8290.95	20963.4	24350.6	20212.8	19302.8	17028.3	19741.5	20191	19566.4	17506	16831.5	10691.6	21039.1	21930.2	17067.3	18547.9	17173	22069.2	16505.9	13750.9	14909.5	15019	10423.9	18280.2	15038.5
O75390	O75390	CISY_HUMAN	CS	Citrate synthase, mitochondrial	1260000	1350000	1360000	1280000	1280000	1060000	460632	47035.6	30359.3	24469.2	1240000	1370000	1220000	1350000	1290000	1220000	1010000	409973	39979.3	23353.6	24363.4	1300000	1410000	1440000	1500000	1340000	1290000	1080000	307726	48787.4	23666.7	19681.1	1320000	1350000	1340000	1390000	1130000	1430000	853409	392340	41030.2	26797.3	17889.6	1260000	1240000
O75391	O75391	SPAG7_HUMAN	SPAG7	Sperm-associated antigen 7	99846.2	117571	124753	127178	139296	166865	120968	58194.9	82331.8	83771.3	135379	109246	96487.6	124845	129241	125046	126638	110870	66734.7	61039.3	74292.6	125292	103365	126744	158486	119704	158943	140201	132558	87236.8	80902.9	74570.8	122921	111660	116618	114424	88990.8	136776	97041.2	84609.5	74239.8	63468.9	61404.9	133120	94649.3
O75394	O75394	RM33_HUMAN	MRPL33	Large ribosomal subunit protein bL33m	70083.9	69562.9	64326.9	42332.2	41308.5	21201.6		6476.37	9140.95	6384.55	73069.8	89572.6	64968	62415.2	55092	48751	18205.9		8768.75		6576.32	63236.1	70592.5	54736	67300.3	53055.6	45974.4	20226.2	7448.7		7668.38	7469.69	66316.9	71822.1	71842.3	60669.9	45933.1	41575.6	21673.9		11392.3	8008.34	10893.3	70486.1	69884.1
O75396	O75396	SC22B_HUMAN	SEC22B	Vesicle-trafficking protein SEC22b	591684	632149	629925	653064	724749	557550	92661.5	15286.5	15397.1	9876.83	644625	664458	581531	648828	721026	700708	431675	61476.6	19145.9	14098.9	15909.4	613951	651573	634992	690377	669628	726648	417175	66251.4	20857.6	17549.2	12568.3	663116	586829	614571	625104	555587	690170	311808	49893.8	15523.1	8075.66	10793.4	608698	569167
O75398	O75398	DEAF1_HUMAN	DEAF1	Deformed epidermal autoregulatory factor 1 homolog	14941	12853.1	11619.2	10772.2	14442.9		18928.3				14630.7	15656.9	13460	12653	11419.4	15859.6	14177.6			4061.64		15184.3	13842.8	13151.9	14514.4	9343.47	12116.5	9314.08	13038.1	6180.28		3916.87	16345.4	13773.6	16350.7	11501.8	13009	10576.7	17647.1	13787.2	7932.4	2722.4	2595.14	14525.8	12484.2
O75400	O75400	PR40A_HUMAN	PRPF40A	Pre-mRNA-processing factor 40 homolog A	503151	545254	432940	251737	128832	35921	35952.2	458006	95194.9	1120000	420220	495488	420018	403515	276153	135394	33758.5	35906.8	97377.6	589492	740266	359881	504538	488327	429449	264087	138026	35396	28366.7	51166.6	69239.1	900083	518036	476680	469684	400825	208489	124143	28879	97967.7	36377.9	710146	970770	460286	429465
O75410	O75410	TACC1_HUMAN	TACC1	Transforming acidic coiled-coil-containing protein 1	57012.4	67580.5	65071.2	65832.5	66173.3	61875	29384.4	12132.4	14482.4	15005.1	63201.8	63510.1	51981.6	63584.7	70514.1	65003.8	50752.9	28028.7	18359	11680.6	14047.2	65203.3	60978.1	66489.2	72772.1	66912.9	74380	52939.5	30291.6	18225.9	15856.8	13490.1	64014.3	64478.8	58172.3	64920.5	51933.5	65100.9	38229.6	18973.8	14877.6	13679.8	11852.6	62751.7	52583.7
O75414	O75414	NDK6_HUMAN	NME6	Nucleoside diphosphate kinase 6	31988.9	35380.2	29459.2	39696.1	45635.3	48599.4	53424.9	37433.1	43835.7	41182.8	30444.7	33028.1	29742.5	30807.3	38448.2	43209.4	45612.5	50213.2	44818.8	34372.5	27033.1	30409.1	36603.7	38524.6	35135.2	39329.1	47517.6	47524.5	50512.6	43134.2	48334.3	26425.3	33895.6	32733.8	33230.7	37525.4	31627.2	53660.8	39426.5	41626.6	40555.6	39545.8	28813.2	28456.9	30543.3
O75419	O75419	CDC45_HUMAN	CDC45	Cell division control protein 45 homolog	92995.7	94369.5	67924.2	33743.7	25558.9	20643.4	13375.7	5051.92	8617.51	4672.91	80679.4	82720.1	89023	69090.8	38754.9	20928.4	22316.6	5481.08	7459.42	5268.84		92816.2	93897.1	91153.7	76565.6	36010.6	27864.6	18016.3	12809.7	4363.75		3764.16	85513.9	86185.7	89727.4	72432.8	38753.4	30009.5	18022.4	14316.9				86388	79463.9
O75420	O75420	GGYF1_HUMAN	GIGYF1	GRB10-interacting GYF protein 1	24396.5	30738.2	24457.9	19368.5	13376.3	11425.9	6390.82				30085.1	27507.5	22552.7	24126.7	19018	12145.7	8516.03					27433.1	26677.5	29276.6	28152.1	17888.1	12593.7						28340.7	26991.8	26657.6	21053	16334.6	14038.5	7020.73					25194	26653.8
O75427	O75427	LRCH4_HUMAN	LRCH4	Leucine-rich repeat and calponin homology domain-containing protein 4	38528.6	45461.3	41034.8	31036.9	21200.3	11081.7	17720.2	8674.48		5399.43	42067.8	49688	40795.9	40612.8	35634.3	22457.9	15880.1	33071.2	12142.3	4662.4	7406.03	47963	49437	44086.6	42288.1	35768.5	21358	14240.4	21500.2	10528.5		8973.14	47134.3	43313.3	40021.6	42839.1	29062.2	22572.7	10867.9	26424	9966.38	5004.73		43502.7	42385.2
O75431	O75431	MTX2_HUMAN	MTX2	Metaxin-2	106852	118706	112741	118887	123571	117384	40197.7	10179.5	14626	8248.34	112918	106334	96063.4	109434	123861	123180	103247	32277.9	13668.9	23473.4	15286.1	100739	99257.7	112332	124340	101431	119308	110531	41401.6	12804.1	14427.5	6660.3	103676	105475	107666	106147	95574.3	106518	87127.2	34215.7	14271.4	11888		106896	96044
O75436	O75436	VP26A_HUMAN	VPS26A	Vacuolar protein sorting-associated protein 26A	475985	505844	513325	542008	588717	558351	261760	34812.1	29493.6	14310.7	446965	507698	433867	511011	540316	560659	467146	191251	43394	25546.5	14834.2	441399	526586	516206	552634	559406	615039	472198	187405	44545.6	22524.7	14297.8	480557	489351	495545	533178	450518	611506	392780	200038	40622.2	24106.3	12531.2	465147	466025
O75438	O75438	NDUB1_HUMAN	NDUFB1	NADH dehydrogenase [ubiquinone] 1 beta subcomplex subunit 1	125266	107278	129458	132416	141441	150654	194888	103316	139701	143231	125756	110997	123332	119008	109270	134694	170394	202256	133437	107952	138758	124458	116921	103003	110255	143887	117870	185355	207393	139128	118418	127553	93823.3	115219	121573	119238	133229	130346	180133	182370	127758	117305	130034	119686	104697
O75439	O75439	MPPB_HUMAN	PMPCB	Mitochondrial-processing peptidase subunit beta	253805	257804	256971	270236	289064	230311	36422.2	13240.2	16325.8	11647.1	232230	264820	249195	263670	280089	275012	216291	28898.6	17164	12431.9	15801.4	229107	262010	265965	279314	282586	287995	199155	28816.4	14162.6	12633.9	8362	205739	270492	257394	271630	229519	278069	176242	27151.3	14586.9	11783.2	8788.12	229172	238299
O75445	O75445	USH2A_HUMAN	USH2A	Usherin														8932.96		6714.21																					5792.72
O75446	O75446	SAP30_HUMAN	SAP30	Histone deacetylase complex subunit SAP30	16792.2	16173.4	8214.46	6478.26	5083.25	1992.26	2217.64				13297.8	13692	12580	13494	9077.85	3731.73	1948.99		1247.78			14756.9	15659.4	21422.4	17450.5	7597.91	5988.14	2217.98	1540.11				13459.4	18415.5	13007.4	11753.3	7251.02	4851.75	1608.74					15582.1	15990.2
O75448	O75448	MED24_HUMAN	MED24	Mediator of RNA polymerase II transcription subunit 24	118472	131269	121722	120067	109617	125629	50369.7	9244.58	5969.17	3934.42	137578	125179	109351	120856	122167	120763	88697.7	35041.2	11494.8	23781.8		132650	124440	129298	137764	101038	121046	81775.6	29948.7		17971.2		138351	107812	108467	116810	83031.1	158961	65952.9	30589.3	9456.28	8755.8		125173	102650
O75449	O75449	KTNA1_HUMAN	KATNA1	Katanin p60 ATPase-containing subunit A1	120876	153434	136684	120240	107272	55223	23956.8	39354.3	39704.7	19279.7	136854	141026	123806	140084	138853	107990	36013.7	13770.2	14891.8	6692.13	20494.6	106181	144006	138341	144745	115693	110668	31973.8	18728.8	10077.6	23417.4	40346.4	138625	140084	139487	126736	111322	124250	34235.4	12321.3		24763.8	24020.8	122527	122475
O75459	O75459	PAGE1_HUMAN	PAGE1	P antigen family member 1	8394.88	8579.73	8969.22	10894.3	11624.3	9840.34	7903.73	8844.11	12306.8	12694	9565.02	9927.98	7146.43	5338.07	9549.25	9721.83	8434.84	9873.57	9116.63	15483.3	12033.6	8531.13	11344.5	9370.5	10081.9	9487.45	10548.7	9902.79	7689.79	8896.79	9516.81	11403.3	5231.91	9369.42	8561.72	9097.5	10263	7953.24	7432.84	11322.7	9147.85	10776.6	11706.4	6249.56	10929.8
O75460	O75460	ERN1_HUMAN	ERN1	Serine/threonine-protein kinase/endoribonuclease IRE1		2406		1641.74			4660.18		4386.68					1950.36	2960.81			5454.21	2857.44	3498.49			1923.69									4935.99	2844.41					1497.63			4098.49	5398.52		1949.66	877.87
O75461	O75461	E2F6_HUMAN	E2F6	Transcription factor E2F6	39492.4	43104.5	32700.2	19309.1	15898.9	33246.1	11005.5		4180.69	11357.3	46856.4	42894.6	37097.2	36114.9	24042.3	16250	29417.2	4049.62	6720.41			37349.2	45696.1	46243.8	40459.9	22282.2	25246.3	14981.3	9560.26	11503.7	19361.6	10589.7	41173.2	38841.6	37060.2	33100.7	12659.4	29030.9	19989				8472.59	37130.1	37145.9
O75467	O75467	Z324A_HUMAN	ZNF324	Zinc finger protein 324A	16871.5	15100	13693.9	8251.52	4111.34						17228.2	16494	12575.9	13268.6	7763.01	5165.64						14262.3	15278.4	15718	16439	10025.9	5165.98						14583.3	17071.5	15094.3	11560.3	6297.64	5822.65						16202.5	15092.3
O75475	O75475	PSIP1_HUMAN	PSIP1	PC4 and SFRS1-interacting protein	622811	686147	657934	654194	670523	555402	461674	224393	305157	381915	585263	643595	541690	637134	686382	647028	480914	411630	310202	274257	307787	572335	635250	606617	719290	635094	677344	477211	369610	300197	303761	220963	639072	607566	558018	608086	496446	619953	348156	279426	293537	285584	242262	560200	535725
O75477	O75477	ERLN1_HUMAN	ERLIN1	Erlin-1	223452	262703	225716	224609	244870	177708	67360.4	19748.8	21753.4	15233.1	208808	241853	201570	252798	265268	235372	137441	43778.8	27385.7	22035.3	17798.2	213899	253266	242379	277722	271516	269698	137092	54624.3	21994.9	22896.2	16396.2	241331	229829	230350	253756	190720	259774	95628	41940.6	17137.4	13771.8	15866.6	224135	221466
O75478	O75478	TAD2A_HUMAN	TADA2A	Transcriptional adapter 2-alpha	13018.3	14464.1	8891.69	4958.98	7774.91	10155.1	5866.97				17082.7	15529.2	10690.4	10771.9	5323.87	11148.2		4124.71				14167.7	15764.9	13941.3	9615.26	9804.75	10066.6	11823.9	4723.81				14722.5	12720.5	13406.3	10579.2	7040.89	6610.15		3528.91	1798.79			12204	13681
O75486	O75486	SUPT3_HUMAN	SUPT3H	Transcription initiation protein SPT3 homolog		20960.2													10073.3											8674.76	6358.26											6657
O75487	O75487	GPC4_HUMAN	GPC4	Glypican-4	10290.4	11743.2	10878.8	12312.9	15959.6	13873.7	15077.2	7789.62	10547.3	9001.69	14161.2	11406.9	10769.4	9494.83	12790.7	10892.2	11179.4	6570.92	6625.75	8499.12	7945.23	15376.7	15036.7	10364.1	11349.4	9804.37	13712.8	9478.99	11175.5	10753.4	7959.81	17658.1	14915	8118.1	11397.6	9314.85	9302.31	16362.5	11204.2	12297.1	10989.4	8937.87	8653.89	17657.2	11275.4
O75489	O75489	NDUS3_HUMAN	NDUFS3	NADH dehydrogenase [ubiquinone] iron-sulfur protein 3, mitochondrial	333885	373482	358114	347343	368981	340987	156405	25666	22278.7	8980.92	376980	388990	309080	342026	381960	366632	241901	110901	32938.3	17910.6	10411.1	361976	396428	371196	399349	359978	418589	232204	114938	33980.8	16685.6	8779.5	389820	387083	343696	375896	279596	435178	196839	99483.4	30025.7	17988.7	7151.17	372269	331588
O75494	O75494	SRS10_HUMAN	SRSF10	Serine/arginine-rich splicing factor 10	59754	58940.5	71158.5	57967.1	70019.1	58317	34697.3	17498.8	21574.7	23415	773238	66234.5	59927.3	68651.9	72354.9	73295.3	45543.9	28542.5	18014.6	18019.7	26717.4	671027	65207.9	62545.8	64015.7	60675.4	74466.7	40957	28042.9	17795.3	16740.5	19302.7	749578	53180.1	52605.3	63846.9	42385.9	68689.9	27903.4	20298.8	11207	12976.8	12908.7	709366	58320.5
O75496	O75496	GEMI_HUMAN	GMNN	Geminin	53554	49790.8	48625.7	60964.3	67497	80920.4	117409	73442.9	80458.1	115519	43744.8	52496.8	51160	52853.9	58756.6	61422.4	75024.2	97933.4	84605	96929.5	115587	47472.6	45538.5	45988.7	69428.3	54340.6	66634.1	81957.3	95644.3	87461.5	113721	97114.7	40057.3	48557.8	41351.7	40356.4	48801.9	61464.6	62554.1	72445.5	96704.3	85779.4	91611.7	38447.3	45174.4
O75503	O75503	CLN5_HUMAN	CLN5	Ceroid-lipofuscinosis neuronal protein 5	38277	44498.7	45765.3	44520.1	48235.1	47220.9	28560.4	10063.4	19635.9	16894.6	39185.8	44072.6	34302.6	40780.8	45722.1	46007.3	46123.9	23504.9	15435.4	14529.5	14262.5	39032.8	50134.4	43059.3	48515.7	46582.2	49176.4	37967.9	24150.9	15178.4	17647.3	17925.1	43623.4	45093.9	40449.7	46636.4	42405.6	49894.7	37385.8	22706.1	13757.4	13534	12205.7	37476.1	39994.1
O75506	O75506	HSBP1_HUMAN	HSBP1	Heat shock factor-binding protein 1	561248	577629	606609	621611	666951	887712	981317	578560	963259	867236	593121	652172	537935	607916	722780	747749	782947	895803	837409	668160	976087	575088	663993	605352	592346	628296	812820	691428	829754	743620	811177	756219	135025	589239	604612	688049	550249	770189	671473	699923	810532	718937	747007	23381.2	575573
O75509	O75509	TNR21_HUMAN	TNFRSF21	Tumor necrosis factor receptor superfamily member 21	64899	81727.4	76432.9	75807.6	69926.5	41731.3	42073.3	29456.6	40240.4	37938.5	84854.1	70706.6	65771	69053.4	84985.9	74484.8	61687.1	26772.2	35504.2	28513.5	28403	80311.9	91806.5	75169.5	83127.1	61328.2	61847.6	25018.9	41741.8	42315.3	29153.3	17631.8	95556.9	59343.2	68354.1	61275.7	60278.5	85829.5	38583.6	31585.5	31458.9	33820.9	38895	87492.5	71451.7
O75521	O75521	ECI2_HUMAN	ECI2	Enoyl-CoA delta isomerase 2	167566	196865	193957	206972	227370	197041	92955.2	23162.6	16352.3	9856.46	188283	205272	163046	198541	228517	210951	171934	83488.6	27945.2	12479.7	11016.9	179292	197900	213316	230170	211186	241276	166697	82882.6	33126.6	10940.3	13046.5	197036	203993	192485	204169	178003	301451	138622	70445.5	30542.5	9645.42	11569.7	177289	173769
O75525	O75525	KHDR3_HUMAN	KHDRBS3	KH domain-containing, RNA-binding, signal transduction-associated protein 3	369150	358207	344331	355228	344670	280363	111790	55045.6	43486	50422.1	345563	349932	315774	340396	299615	261203	366280	72039.6	37963.6	29529.6	42217.2	341214	324358	312192	363690	319814	238344	553045	90487.7	43347.1	38314.1	34086.8	345856	338215	353930	326284	356642	262831	414546	76703.5	39214.2	39586.8	40116	353678	325986
O75526	O75526	RMXL2_HUMAN	RBMXL2	RNA-binding motif protein, X-linked-like-2	264908	314678	310999	341871	334797	249877	266543	106354	163638	143951	1040000	309512	223694	303612	334974	298494	287995	236694	178279	150772	162723	1040000	302099	292473	340775	302206	358009	273767	258142	200257	148696	108661	1040000	274175	259939	211317	266708	254626	223054	228205	158950	143712	150058	1030000	305588
O75528	O75528	TADA3_HUMAN	TADA3	Transcriptional adapter 3	37287	41382.3	31936.9	24318.4	23584.5	22979.7	16650.9	8329.75	12814	11989.1	39190.1	36938.7	35833.5	31783.5	25005.5	21733.7	20662.9	12922.8	12864	11323.7	10448.2	37527.6	38962.2	41133.7	37381.3	23296.6	24765.5	19434.3	15831.6	14283.2	13613.5	11703.3	38888.7	38702.8	37287.5	32126.3	21155	22553.1	16030.1	13827.9	13628.7	11826.4	10358.6	37441.2	32656.4
O75529	O75529	TAF5L_HUMAN	TAF5L	TAF5-like RNA polymerase II p300/CBP-associated factor-associated factor 65 kDa subunit 5L	44572.3	49505.7	38549.2	21216.9	10973.6	6515.21			2519.64		41788.1	47170.8	33634.5	37308.5	19625.4	10580.3	5206.84	3966.33				44352.9	49043.4	47307.2	46085.1	23765.6	13529	5452.69					46915.3	50064.3	42646.7	35575	14569.6	13320.8	6306.93					45849.9	43718.2
O75530	O75530	EED_HUMAN	EED	Polycomb protein EED	157136	164952	125384	96480.9	94512	38829.7	15148.2	6720.6	7067.36	5819.15	169440	171222	141920	129302	100745	94625.1	29271.2	10828.4	7449	7133.4	6738.77	163920	178202	166934	135151	97603.8	98335.4	29855.6	11129.2	6788.41	5367.69	4896.13	167870	156909	142200	118504	76803.6	97005.4	25575.4	7375.46	7142.09	5646.81	3392.06	153446	138718
O75531	O75531	BAF_HUMAN	BANF1	Barrier-to-autointegration factor	988958	1110000	1340000	1640000	1550000	1210000	820603	268411	335043	379352	1750000	1090000	1030000	1330000	1660000	1670000	1170000	661445	283287	265379	362522	1650000	1080000	1190000	1380000	1480000	1730000	1130000	696713	303120	298054	296500	1580000	1020000	1050000	1360000	1300000	1500000	895082	571923	246364	244106	232792	1340000	971481
O75533	O75533	SF3B1_HUMAN	SF3B1	Splicing factor 3B subunit 1	699758	808857	842433	780509	666920	540477	50277.5	21300.8	26477.5	20119.8	954325	763559	661439	818443	840078	636470	393252	33342.8	24781.3	22708.9	19655.6	896900	758733	763095	887838	783482	690783	363780	34064.6	20661.7	20332.2	15403.4	973093	699049	692466	797818	595423	673101	301507	28335.7	21296.8	18965.5	13528.5	864671	663935
O75534	O75534	CSDE1_HUMAN	CSDE1	Cold shock domain-containing protein E1	595947	642196	555951	324979	206079	81089.2	34969.6	14446.3	22353.8	11059.2	581337	637662	549585	553961	351009	206121	68647.5	31342.2	19909.5	17532.9	11392.4	548043	632862	628328	574368	332422	217100	74580.5	32642.9	23832.7	19572.2	12793.6	577767	582542	574338	519214	267330	200469	54764.7	28988.9	15381.5	14203.2	9021.76	531251	565128
O75554	O75554	WBP4_HUMAN	WBP4	WW domain-binding protein 4	267874	281497	267619	295488	320103	378330	429614	297104	362359	376019	286254	267548	256661	261393	303395	302328	340172	424820	348789	325092	386247	291806	283670	288609	339964	318109	343428	386467	492539	439590	362924	417087	238227	261842	262661	280424	264419	316124	335137	325857	374623	314440	312927	280095	261697
O75569	O75569	PRKRA_HUMAN	PRKRA	Interferon-inducible double-stranded RNA-dependent protein kinase activator A	16671.8	21968	21389.6	20476	15016.6	10292.2	31772.7	4318.31			51485.8	17193.5	15651.3	20227	20565.1	15097.5	11281.7	8630.14	6982.69	5857.66		39726.8	15817.2	18371.6	17124.9	19244.4	13235	10117.5	5649.83	9106.85			42944.4	15777.4	14911.9	17165.3	18363.4	15464.4	6360.4				3445.89	41793.1	15341.2
O75570	O75570	RF1M_HUMAN	MTRF1	Peptide chain release factor 1, mitochondrial	15890.2	13209.2	13030.5	10378.2	15658.3	19362.9	61532.8	35527.6	21780.4		10524.4	20584.3	14938.2	16905.2	9216.29	7500.54	20031.8	67800.8	42719	10505.7		13355.3	13811	12362.5	13739.8	9560.87	16444.4	39076.8	74317.4	31236.8	9409.17		8883	18635.7	16345.2	13464.3	27578.4	9632.18	77210.1	95675.9	38259.7	9940.85		13253.8	13204.6
O75575	O75575	RPC9_HUMAN	CRCP	DNA-directed RNA polymerase III subunit RPC9	24587.3	30515.2	26466.4	18620.8	14962.6	28228.2	22878.4	12863.2	14467.8	9781.32	33594.1	26214.8	20167.3	25250.1	23657.4	18766.5	20114.6	18805.8	11074	11004.3	11308.9	31217	25854.8	31376.7	27875.5	18351.2	18098.3	17283.9	22993.4	14142.1	15541.2	16079.1	30873.4	35090.5	31855.6	31838.4	20940.5	20218.8	15284.8	15854.9	12674	12571	13142.3	32921.5	21992.9
O75581	O75581	LRP6_HUMAN	LRP6	Low-density lipoprotein receptor-related protein 6	244632	228624	216083	225441	264362	250859	215043	90576	130412	122239	297869	253573	230938	206778	235220	261449	221864	164044	120707	138306	114129	226281	297076	251551	290622	225690	262494	185139	159664	113301	117076	109596	290606	230805	212043	250772	193303	319695	165157	126757	110299	145735	153089	247957	233797
O75582	O75582	KS6A5_HUMAN	RPS6KA5	Ribosomal protein S6 kinase alpha-5	70768.4	69477.5	63150.5	47164	27044.6	11470.4			3227.41		61807.3	69944.9	63487.2	69048.9	52090.2	27942.2	12972.8	12892.8	6127.99			59575.4	70603.5	73998.8	81747.4	49972.7	27524.7	9611.6	5673.75	6948.21		9787.07	64802.6	71109.8	72592.5	70145.7	40508.8	28276.3	11116.1	7161.34	4713.25			58449.8	61554.5
O75586	O75586	MED6_HUMAN	MED6	Mediator of RNA polymerase II transcription subunit 6	45183.3	57984.7	58925.6	43216.7	27996.4	10084.3		4108.28	1604.71		58729.7	56610.1	48937.5	57658	39519.6	38956.9	6192.97	2997.87				47980.7	64871.5	61530.2	60465.3	46307.7	36391.1	6510.54	2951.63	2599.4			59655.9	55799.4	39789.2	46556.9	34848.3	54685.8	5416.75	1597.86				51629.4	44996.9
O75592	O75592	MYCB2_HUMAN	MYCBP2	E3 ubiquitin-protein ligase MYCBP2	372192	382638	365346	329994	274937	162823	304765	310194	638143	289152	382338	390593	336469	370180	349684	270702	184559	447485	510754	450622	205841	371260	402416	394326	410914	322541	282716	151020	378011	458398	423085	256065	410171	363232	352031	376961	271305	294646	138003	431654	493607	391140	231482	354094	344635
O75600	O75600	KBL_HUMAN	GCAT	2-amino-3-ketobutyrate coenzyme A ligase, mitochondrial	20079.2	23026.6	21210.9	20369.8	19799.8	28612.6	26466.5	8528.29	6751.59	3322.46	21282.9	23731.3	20462.9	23026	20000.4	21340	24092.4	19157.9	12352.5	5381.51	2945.36	20864.9	24920.4	22069	24253.3	20478.8	27752.8	22394	22375.7	13377.4	6984.17	4118.87	22202.8	24145.5	22981.1	22587.9	16351.6	24344.8	20263.6	17242.7	9934.4	6199.66	3669.34	17985.7	21187.4
O75607	O75607	NPM3_HUMAN	NPM3	Nucleoplasmin-3	241219	251716	256559	261920	280820	315237	303717	173584	250428	198537	243380	249823	196880	243560	262579	251538	277458	311839	246824	198007	188168	236268	234072	261619	275626	239088	298970	285899	315377	253955	223831	174523	211042	222333	193180	222607	186831	224266	210955	227387	249544	178708	172919	197966	222455
O75608	O75608	LYPA1_HUMAN	LYPLA1	Acyl-protein thioesterase 1	309735	280768	345059	361071	396909	493786	474926	106179	53528.6	13153.9	259174	337986	275368	328487	346299	389095	457646	420170	122857	33386.1	10567.4	250741	327394	361748	361728	364326	412294	445649	396904	124945	27936.4	10827.8	224086	325727	322908	340760	314777	413663	366891	358935	111802	24670.7	10193.6	219002	324227
O75616	O75616	ERAL1_HUMAN	ERAL1	GTPase Era, mitochondrial	50012.6	53195.4	37956.4	13158.2	5317.57	3169.06					58843.5	56432.5	47739.1	39610.4	18202.2	5128.79	4883.57	3768.93				51395.1	53835	54775.8	44335.1	15557.1	8305.79						59189.9	48353.6	44924.3	34672.9	12466.7	9392.17	3290.15			1689.27		58183.6	41459
O75629	O75629	CREG1_HUMAN	CREG1	Protein CREG1	55610.6	59810.3	57022.6	58403.1	48370.3	98250	124509	7873.46	33415	7556.99	69551.8	67963.2	53611	67720	71484.6	84107.5	54327.3	66240.5	40986	25853.1	24768.3	54485.1	59456.8	73371.3	73448	61693.7	86403.8	71251.5	61398	36931.8	56940	19748.2	67323.4	60896.1	60821	55461.3	44624.9	110539	62331.1	52061.8	50086	25034.9	65163.3	60239	56380.1
O75635	O75635	SPB7_HUMAN	SERPINB7	Serpin B7	8393.12	6433.86	8194.08	7155.43	8305.33	12534.3	13043	4632.39	7667.2	5211.05	7569.94	4473.39	10327.7	9513.25	8996.48	12622.1	11565.7	8467.53	6887.47	4992.99	5552.33	6602.84	7701.31	4831.43	7134.51		9233.65	8186.6	6030.66	7443.58	4083.78	6025.74	8060.89	7079.89	8157.76	9427.46	10178	5756.45	14387.9	7894.17	6330.03	6904.9	5281.72	5748.45	3908.09
O75643	O75643	U520_HUMAN	SNRNP200	U5 small nuclear ribonucleoprotein 200 kDa helicase	662117	713532	641049	563545	490323	266189	38417.4	16063.8	25512.8	21819.5	890554	704036	626010	651434	628828	498647	198719	27388.8	20431.6	21469.5	21514.5	805442	677654	697346	681776	560674	511184	182183	24302.1	17556	15648.9	12540.3	884263	604354	610999	606758	440688	558405	137028	19865.8	22175.9	16569.6	13751.9	811926	581333
O75648	O75648	MTU1_HUMAN	TRMU	Mitochondrial tRNA-specific 2-thiouridylase 1	29751.4	32129.8	34315.4	28629	28822.1	18605.7	11721.2				28772.8	37346.5	28430	31257.9	31152.6	29660.6	19015.9	12231.4				31314.8	33444.7	34502.1	35519.4	31165.7	30209.9	19094.8	11704.8	5344.7	4136.26		35817.8	29956.3	32233	34679.6	28605.4	33751.1	20828.6	19760.9	6291.64			32170	30349.7
O75663	O75663	TIPRL_HUMAN	TIPRL	TIP41-like protein	404821	442499	424987	390221	371501	183217	43805.5	25483.6	26240.6	14365.9	345168	419052	405106	371782	363553	289846	136779	49892	21244	10484.6	16367.8	336174	382940	370469	394848	373319	346676	117525	32489.4	18222.6	13534.4		328860	351730	332061	371620	294546	320255	113328	34493.6	34451	16125.9	17416.8	324190	367515
O75665	O75665	OFD1_HUMAN	OFD1	Centriole and centriolar satellite protein OFD1	91922.6	98177.4	83081	81031.6	75760.3	86300.8	161132	128377	57627.3	68381.7	116497	97176.5	87025.3	75422.1	79490.1	81693	65888	85360.8	81818.7	25688.5	35075.3	111574	103150	100229	93190.2	65720.5	91470.7	62696.6	110032	83313.6	49655.1		145518	103939	88422.5	87284.5	68693.9	50097	107056	93934.8	87750.1	29787.5	59052.9	110412	90843.6
O75674	O75674	TM1L1_HUMAN	TOM1L1	TOM1-like protein 1	41100	44916.1	44346.2	45595.6	44132.2	43846.8	11342.1	4078.44	5777.29	5505.95	41303.7	45890.4	38777.2	42196.6	43461	45086.5	36986	8461.14	5486.51	4022.54	3681.61	40719.2	42836.5	45053.9	47841	45050.8	46361.5	35981	8457.98	5360.62	6144.42	3019.89	43469.1	41646.5	41056.4	40256.5	37535.1	45643	31806.6	9604.61	5052.06	5400.69	2844.32	40616.5	39531.4
O75676	O75676	KS6A4_HUMAN	RPS6KA4	Ribosomal protein S6 kinase alpha-4	86479.9	89341.8	49522.4	17626.3	15819.6						93383.6	84086.4	74978.2	55362.9	24862.1	14213.5		13326.1		22841.3		83483.5	90740.4	87054.2	61258.8	23730.1	35581						89364	87708.6	75312.4	47409.9	14767.9	51502.6						82301.7	84564.4
O75683	O75683	SURF6_HUMAN	SURF6	Surfeit locus protein 6	161451	171485	186620	238229	309551	346125	410322	265366	367944	277420	224518	168300	144603	169583	239385	285072	337815	365341	325767	237772	309111	186038	158838	170078	185572	235170	312077	353483	408049	414304	359795	306269	207565	155236	151440	164822	195186	260413	274425	290832	298408	240272	202352	188886	157375
O75688	O75688	PPM1B_HUMAN	PPM1B	Protein phosphatase 1B	70232.9	80977	75561.3	80974.3	95726.8	75813.3	8855.67	3219.14	5105.79	2846.15	76735.9	85051.1	68205.4	78528.4	88240	90921.1	59368.4	8284.48	6189.08	3775.75	3281.33	60409.1	73255.8	76857.9	91036.3	79189.7	89099.7	54570.1	8228.35	5644.54	4194.7	2937.53	66459.7	76057.9	70958.9	78124.7	62591.6	92098.5	40346.2	16182	3812.14	3408.34	8586.88	68414	70620.3
O75691	O75691	UTP20_HUMAN	UTP20	Small subunit processome component 20 homolog	193187	217199	203487	85498.5	29656.8	21225.9	29598.4	17404.3	16575.7	12896.1	316817	205092	191722	215417	97079.7	28478.6	21282.5	19522.6	16420.8	16807.7	16348.5	285851	205301	215934	236058	96276.2	30475.6	23949.8	20960.9	10755.6	19176.8	12227.1	319022	191002	196516	193145	72068.5	34745.1	15171.5	19438.9	23872.6	6859.82	6516	293544	179350
O75694	O75694	NU155_HUMAN	NUP155	Nuclear pore complex protein Nup155	841031	837446	797622	679575	674735	332324	53988.8	32155.1	32289.1	36719.8	888007	846472	773487	806712	743188	626575	225138	32867.5	34352.4	28394.2	26713.2	872214	878197	865926	859273	699406	648024	150069	30613.8	27956.3	21481.2	19629.9	908674	821598	810267	784228	574474	682818	191102	29890.4	20890.6	22691.1	25915.3	874306	770275
O75695	O75695	XRP2_HUMAN	RP2	Protein XRP2	59342.6	72528	67168.6	79287.7	72067	48540.9	8412.08	3107.91	7233.37	4334.4	68736.4	62624.9	54311.4	73715.1	74395.2	67002	39133	7742.38	8011.46		3384.19	63373.5	72704.1	66007.9	77486.2	74300.4	79458.1	40378.6	7662.67	8330.22	4729.81	4113.74	81592.1	65602.4	64120.8	68667.6	61866.7	93844.1	24479.2	7142.9	4390.5	5193.79		61692.9	58404.5
O75717	O75717	WDHD1_HUMAN	WDHD1	WD repeat and HMG-box DNA-binding protein 1	978904	1060000	1030000	758777	578206	1140000	538095	19928.3	29611.3	15735.1	928518	1030000	923707	901118	790359	559079	819857	281107	30142.6	42241	20393.2	943843	1060000	975954	1010000	721463	666376	749930	276294	52204.7	19219	10570.9	1030000	997286	987447	1030000	696980	903236	784651	387710	31203.9	15394.4	8905.9	925337	932663
O75718	O75718	CRTAP_HUMAN	CRTAP	Cartilage-associated protein	221142	225867	220972	245101	236940	189985	161991	92296.9	130247	105961	220236	227402	195720	224110	225819	208414	180912	117186	91619.3	88679.2	97750	219831	234022	221023	224897	268361	242913	225012	156434	120870	132099	103333	218495	229178	207561	233221	207510	229224	180840	122839	112769	101834	110353	234606	204982
O75746	O75746	S2512_HUMAN	SLC25A12	Electrogenic aspartate/glutamate antiporter SLC25A12, mitochondrial	272947	294953	289825	306045	330389	411875	440520	269460	355408	208692	279866	269700	253897	285409	322862	320825	348335	441666	380232	277316	201283	261705	287900	296209	316677	323445	367946	397013	452848	398066	362747	181056	290140	260167	269900	304467	253917	344825	324440	349646	372547	307960	204428	267355	258167
O75771	O75771	RA51D_HUMAN	RAD51D	DNA repair protein RAD51 homolog 4	22545.8	26283.6	26715.5	23963	28463.8	21500.6					27414	30081.4	26550.5	29886.7	27767.4	26707.2	17277.8	8899.37	5245.89			24001.1	28994.7	27977.2	30074.5	30443.7	25769.3	16038.5					27371.1	27577.6	28629.7	27197	19863.7	30057.3	13381.3	9325.82				19075.2	20903.1
O75781	O75781	PALM_HUMAN	PALM	Paralemmin-1	8994.76	11720.6	10196.7	8134.34	10607.6	13108.2	10948.9	6796.33	9185.93	8638.24	10834	10150.3	7511.47	8766.35	12473.5	10850.2	8923.71	8752.81	8534.47	6804.17	9070.5	8874.12	10625.4	8746.44	9817.99	10103.4	12732.7	9900.2	9709.52	6736.26	9953.68	8635.17	8969.31	7775.16	10739.8	9286.18	8129.12	9958.32	7842.53	7041.8	5797.83	6664.78	6989.06	8676.08	5547.45
O75787	O75787	RENR_HUMAN	ATP6AP2	Renin receptor	105474	109183	105142	110842	113769	129323	62647.7	24527.8	27186.1	26999.7	105442	114488	102444	117580	131933	115849	106542	55216.4	30661.9	20105.9	21225.9	97180	111516	109294	122577	114403	122082	95265.2	45583.9	29890.2	26323.7	25612.1	108714	101984	95502.9	100923	80533.2	171981	66676.1	34751	26396	24763.1	25358.5	89295.9	81232.5
O75792	O75792	RNH2A_HUMAN	RNASEH2A	Ribonuclease H2 subunit A	155844	182028	162993	134177	103421	54649.1	16422.2	4419.54	4745.93	3164.25	180292	174822	139039	160235	136756	95509.9	43774.9	15126.8	6516	6315.84	4428.56	161434	178465	176926	194760	143421	116666	44527.5	14933	6807.72	5874.96	7986.34	176890	170303	168824	175489	114676	101708	37157.8	9534.58	6059.57	6234.15	3233.58	167747	146465
O75794	O75794	CD123_HUMAN	CDC123	Translation initiation factor eIF2 assembly protein	245810	262202	243670	230290	232771	107298	18390.3	7467.33	9948.1	4826.48	244842	249025	211193	244735	240108	207558	81215.8	14927.5	10168.2	6638.1	4661.35	214341	254437	253944	256675	220136	219033	68120.2	14746.4	8856.24	8629.35	7847.8	223148	208430	207240	210009	167590	206825	55217.2	13710.7	6774.55	11806.2	3247.86	199985	211120
O75807	O75807	PR15A_HUMAN	PPP1R15A	Protein phosphatase 1 regulatory subunit 15A			5525.57	4659.35							5877.33	7098.99	8471.47	5354.47	6507.23								6439.24	7539.73	6245.07	3463.13							5709.71	5493.55		8464.92								4902.77
O75808	O75808	CAN15_HUMAN	CAPN15	Calpain-15	586903	645957	704645	477136	399095	340892	808968				574763	573975	489092	600372	507384	331796	196388	133712		66251.9	68867	535327	708931	624593	625143	660662	545030	783250	1010000				586585	632067	565668	481300	374517	398888	734123	906683				532698	561301
O75815	O75815	BCAR3_HUMAN	BCAR3	Breast cancer anti-estrogen resistance protein 3	90250.5	94871.2	63228.9	41802.3	27236.6	12700.2	6477.8				93929	99669.3	83951.3	69686	43272	24693.6	10007.2	4621.78	2721.63	2715.61		77514.5	94568.8	91042.4	78627.4	42609.2	28271.2	10944	7003.41	5293.66	4677.82		92543	82811.5	80967.2	66778.3	33604.4	29583.6	7952.05	7616.04				76476.2	88998.8
O75817	O75817	POP7_HUMAN	POP7	Ribonuclease P protein subunit p20	42871.2	49051.3	40984.8	35608.9	45287.1	49146.3	32204.7	4286.93	7061.73	4112.42	47155.1	60685.5	47039.6	54277.9	49821	47016.2	46210.2	36958.6	19815.4	10526.6	3913.94	36900.6	50444.3	51995.1	50354.1	45234.3	41503.1	30696	28591	9922.06	6993.5		36815.2	50825.2	41289.3	47007.8	32078.7	37101.7	25113.9	14912.7	12164.7	7130.02	5094.38	46236.5	48671.2
O75818	O75818	RPP40_HUMAN	RPP40	Ribonuclease P protein subunit p40	54394.8	58610.7	49291	46196.3	61414.7	71118.7	63916.4	38120.6	41644.9	39794.4	43495.3	66666.1	48564.9	55278.2	64240.3	51861.2	60768	63251.8	52218.3	44425.8	33631.8	47271.2	54403.1	57013	61127.7	48006	62951.9	59446.9	67417.7	45357.1	42935.4	23832	49226.9	55131.3	50069.3	47446.7	38136	83465.9	41984.9	55856.6	47276.2	43643.8	36135.1	42833.8	43481
O75820	O75820	ZN189_HUMAN	ZNF189	Zinc finger protein 189	15841.7	16742.9	13897.7	8485.46	6764.99	7397.95					18476.3	15826.3	13031.5	13027	9991.79	6396.48	4916.93				1779.5	18326.1	19361.2	12665.4	15047.9	10962.6	8203.14			3633.72	4261.62		19457.3	17630.8	14298.6	12829.7	8101.93	7110.41			4855.78			18532.1	14398.3
O75821	O75821	EIF3G_HUMAN	EIF3G	Eukaryotic translation initiation factor 3 subunit G	1040000	1170000	1150000	960824	753132	469428	178627	70216.1	98690.6	63351.7	1030000	1150000	1050000	1100000	1050000	747411	391291	154457	113456	73261.9	56769.4	964378	1110000	1060000	1090000	978377	764776	381971	149086	111780	75499.6	59659.7	1070000	1010000	1010000	1120000	830286	702548	305328	134032	88382	80281	49658	990157	1040000
O75822	O75822	EIF3J_HUMAN	EIF3J	Eukaryotic translation initiation factor 3 subunit J	558110	602736	579507	639664	685088	530105	160559	53687.4	62649.9	52494.4	510006	593219	497616	608661	660745	645178	507380	127641	86939.2	46685.5	67686.6	502666	627830	616083	650856	684916	712657	525020	154451	76079.5	70019.2	62007.2	520161	642604	622515	697375	587388	682706	430385	127395	70484.1	72563.1	62618.5	607323	585096
O75828	O75828	CBR3_HUMAN	CBR3	Carbonyl reductase [NADPH] 3	324099	336342	350683	356110	372961	281145	51057.7	25555.1	10206	6195.44	336621	403262	316657	364206	422646	383082	239112	36810.1	18947.5	19092.1	30183.3	291658	354460	357446	366675	360624	377190	190446	91155.9	12177.4	24789.4	10866.6	326018	338776	343772	346161	281130	450167	187184	59919.8	20272.3	11535.8	3883.38	257053	321559
O75832	O75832	PSD10_HUMAN	PSMD10	26S proteasome non-ATPase regulatory subunit 10	342383	354756	358040	311745	239211	109034	53056.8	22979.3	27690.6	20224.4	377093	390417	312903	381648	332200	266868	90824.7	42431.3	23519.9	17826.5	17566.6	278101	322365	325073	337457	289878	237857	89770.3	48146	20715.8	22554.9	13124.7	244223	271003	278662	301588	241867	176378	56447.9	33299.4	23771.8	20582.8	12560.8	237378	277977
O75843	O75843	AP1G2_HUMAN	AP1G2	AP-1 complex subunit gamma-like 2	493108	496546	577808	548682	604602	843777	1360000	854860	1250000	951546	466372	409645	386308	395509	502915	624954	693442	869359	950618	906145	985090	436184	531272	423289	477614	509449	724402	664109	1020000	1190000	946313	909515	587061	459022	515377	597301	463511	685375	682812	905319	1030000	1060000	898635	240779	219640
O75844	O75844	FACE1_HUMAN	ZMPSTE24	CAAX prenyl protease 1 homolog	379461	395032	385715	414375	458772	538162	545626	270013	263144	80967.2	377891	387966	368851	403663	422461	430969	494168	534726	321621	170622	75419.8	380878	417664	407837	451229	451777	473604	539770	587028	345134	209333	77491.4	403117	390895	360894	388973	353918	481947	419070	423271	324807	173084	76050.7	409037	365910
O75864	O75864	PPR37_HUMAN	PPP1R37	Protein phosphatase 1 regulatory subunit 37	78341.8	66224.6	70402.6	58779.7	46264.1	17804.7	15082.3				67856.2	78999.8	64367.5	75850.5	58917.7	45439	20261.3			10390.9		62774	86794.5	74873.4	83116.2	59688.8	43253.1	26822.3		12430.9			62976.4	80805.7	79298.9	66449.5	47277.8	47991.9	17896.9					59255.2	69696.6
O75865	O75865	TPC6A_HUMAN	TRAPPC6A	Trafficking protein particle complex subunit 6A	7830.53	7653.74	8523.18	10374.5	6898.83	6054.63	2871.99				7509.84	7034.07	8014.41	8784.29	9270.4	6144.91	7611.84					8359.83	5608.41	5160.57	8401.22	7108.97	6505.68				1387.85		6724.76	6818.62	8520.69	6261.39	10266.2	10299.8	5398.8					7300.92	6426.37
O75874	O75874	IDHC_HUMAN	IDH1	Isocitrate dehydrogenase [NADP] cytoplasmic	1020000	1100000	1130000	1160000	1370000	1550000	1660000	547698	216172	18256.8	948266	1110000	920060	1090000	1190000	1270000	1390000	1430000	455387	37901.3	21491.4	886497	1110000	1090000	1200000	1170000	1360000	1390000	1410000	370960	39370.2	16389.2	985439	1050000	1060000	1140000	998690	1350000	1260000	1350000	562878	36117.5	14484.8	938422	1010000
O75879	O75879	GATB_HUMAN	GATB	Glutamyl-tRNA(Gln) amidotransferase subunit B, mitochondrial	34535.6	34886.3	28881.6	14978					4663.75		30434.7	34250.1	30397	31346.6	13982.2	17833.5						32738.8	36140.3	34437.5	35428.8	16856	5823.86	11205.1		4964.84			32272.9	35519.6	34992.4	29349.6	14173.7							38359.3	30853
O75880	O75880	SCO1_HUMAN	SCO1	Protein SCO1 homolog, mitochondrial	104930	117777	110283	120999	69313	31795.6	38246	41179.2	39407.5	45935.9	86191.6	117223	111671	126368	138534	149493	32871.8	24585.4	31101.5	25681.4	41928.1	100008	150335	99932.3	107879	130509	156539	76484.2	14845.3	35267.5	27313.4	61933.4	155418	97042.4	96850.1	120061	75769.4	147487	75176.2	28878.9	20439.8	34398.5	31711	97863.3	119750
O75882	O75882	ATRN_HUMAN	ATRN	Attractin	17968.2	25230.8	22124.7	23750.5	28694.3	33743.6	31440.6	18928	25994.5	31538.6	24766.2	20969.9	22402.3	20739.6	23663.3	24221.2	27409.5	28126.6	26319.2	18491.7	22257.7	23157	21697.8	24537.6	25483.3	22206.9	26038.2	31193.8	33539.3	21046.5	23648	19043.6	26214	20861.2	21178.5	20703.2	20209.5	30185.1	25104.8	26681.7	26454.6	20732.4	18429.9	26147.9	21465.9
O75884	O75884	RBBP9_HUMAN	RBBP9	Serine hydrolase RBBP9	32363.7	29960.5	33459.4	37981.4	50212.6	33523.6	43413.4	7939.5	5044.74		26440.6	30241.4	31055.6	32926.4	27824.1	32040.4	46233.8	23529.7	7520.98	2998.58	4123.8	27040.4	29464.3	41523.7	45417.7	37964	38222.6	45044.1	15436.4	11501.1	8625.35		17473	38427	34923	27640.8	34425.5	38361.8	64707.8	33414.6	7423.2	4418.97	4430.92	25298.8	24461.2
O75886	O75886	STAM2_HUMAN	STAM2	Signal transducing adapter molecule 2	224244	256174	271168	250476	233371	88193.3	30358.4	20612.3	25202.6	15032.2	224964	282816	217157	230233	298105	252557	78243.8	31541.1	20770.6	20411.9	14538.9	217267	237905	251274	250517	257925	267297	62084.4	44393.1	34045.7	19724.8	22236.6	244404	216550	206399	248114	206183	234475	45973.9	29542.8	28930	18572	12309.1	209934	201310
O75891	O75891	AL1L1_HUMAN	ALDH1L1	Cytosolic 10-formyltetrahydrofolate dehydrogenase	23943.8	19981.9		14402.8	7609.47	6221.33					22161.4	19675.4		12078.2	18421.6		6908.45	2941.73				18107	22948.2			16089.5	12361.7						22095.1			17487.8	8572.89	7926.39						20242.1	19170.6
O75896	O75896	TUSC2_HUMAN	TUSC2	Tumor suppressor candidate 2	18720.1	28778.6	20816.7	18145.4	17274.8	20550.4	8190.54	2731.28	2383.63	3377.87	20869.9	29257.5	22942.4	24558.2	23451.6	20356.3	18881.7	8800.38	3145.35	3421.16	4589.21	13944.4	25327.6	19014.1	25493	20017.8	27258.1	14975.8	7101.49	2736.07	2186.71	2475.59	26828.9	27522	12210.7	25044.6	19025.2	42163.6	11541.4	4513.52	2677.4		2969.4	21405.3	13799.7
O75907	O75907	DGAT1_HUMAN	DGAT1	Diacylglycerol O-acyltransferase 1	62619.8	72562.6	75049.5	85557.1	95900.2	116616	110628	17989.6	16301.4	2975.27	73174.1	81854.1	61293.6	77144.5	93622.9	90916.8	91887.6	77551.8	31672.8	6772.07	6278.97	60171.1	82399.5	81380.3	83063.1	80530.6	106266	101158	94309.3	30312.8	10102.7	5699.64	78405.5	72027.4	71231.6	81513	62420.8	96741.4	75578.6	66019.4	22974	8227.23	3590.24	63944.5	54519.9
O75909	O75909	CCNK_HUMAN	CCNK	Cyclin-K	177811	185084	187802	180185	177943	249361	102410	9843.03	9041.17	4604.77	191921	162836	164778	176116	183927	199374	200084	74382.2	14516.2	9412.05	6361.23	175866	181490	181341	186840	177772	207494	203709	73061.2	12747.8	11064.8	6863.45	198028	166984	162785	169472	146936	193684	159150	64358.5	9245.11	5406.02	7270.73	180117	160119
O75911	O75911	DHRS3_HUMAN	DHRS3	Short-chain dehydrogenase/reductase 3	26302.6	29430.5	26074.2	21701.5	26453.1	38214.8	26162.2	6785.26	3800.58		30423.9	30252.3	28641.9	30007.9	30845.6	33776.8	31301	14382.2	5778.48	5141.4	2292.29	21899	17919.4	16295.9	18923.6	27225.3	20050.5	17188.4	11755.2	6236.49	3802.17	3285.2	22829.1	18258.6	20410.6	22564.1	20720.2	20403.1	18486.5	11397.2	4150.15	2958.9	1901.2	21538.8	14497.1
O75914	O75914	PAK3_HUMAN	PAK3	Serine/threonine-protein kinase PAK 3	145537	155553	148623	159977	180088	203230	184468	39551.1	22403.2	15644.5	135472	157442	144985	149579	160851	179030	178261	148180	35277	9611.24	23483.9	124523	146029	156257	167332	162706	185425	216797	159664	36544.2	11741.5		120240	163945	157884	156823	139462	189969	148472	122888	33079.9	6058.94	12892.7	122640	139180
O75915	O75915	PRAF3_HUMAN	ARL6IP5	PRA1 family protein 3	371279	411936	419641	392060	487252	555060	596003	276957	302448	256781	379642	449162	342216	439282	439961	481408	511080	509357	300048	260803	248069	369031	442959	447210	509352	464515	588159	551772	619161	340162	305737	224357	412213	449825	429359	403185	378196	637260	482318	431675	309824	287217	206952	345585	394594
O75923	O75923	DYSF_HUMAN	DYSF	Dysferlin	91982.4	100128	100049	92399.4	145211	220659	156770	7206.44	9776.87	4323.44	97590.8	108203	80945.5	108265	124866	134251	148753	94565.4	14003.8	4536.47	5727.72	78397.5	103140	103130	105520	91226.2	132196	117768	55669.3	12821.8	12931.8	9689.67	104206	99472.4	88857.6	91235.5	94293.5	222817	98946.3	52890.3	9780.32	5332.43	4786.93	95794.2	80918.7
O75925	O75925	PIAS1_HUMAN	PIAS1	E3 SUMO-protein ligase PIAS1	53567.2	56034.3	40612.3	15590.9	8402.54		8102.34				69013.2	61669.4	47447.7	38213.4	18230.8	9572.75	7190.73			4247.45	4499.97	62878.9	56314.8	57888.1	43910.1	21695.2	12034.3	4242.66		3344.67			64651.4	55931.9	55458.4	39870.9	15305.4	9409.73	2560.53					61368.9	48774.7
O75928	O75928	PIAS2_HUMAN	PIAS2	E3 SUMO-protein ligase PIAS2	12463.7	18424.1	10242.4	7811.73	10417	8838	3501.59				17001.9	18575.2	14610.6	14280.7	5855.32	11514.6			5095.84		3993.02	14603.2	15242.7	17512.3	14798.4	11502.6	13508.3	9749.09					13971	16231.5	17717.1	15544.2	7458.98	18925.9	4464.01					14106.4	13659.7
O75934	O75934	SPF27_HUMAN	BCAS2	Pre-mRNA-splicing factor SPF27	232918	269927	237435	160431	124426	69637.2	38981.9	13889	14834.2	12355.4	277705	249490	211919	236753	177303	121192	62648.4	27128.4	16108.2	11394.7	14815.3	266624	249691	251508	251613	172276	141147	63271.9	31779.2	17429.3	13132.7	11116.6	282812	227066	232551	218218	134076	119649	43754.4	23680.4	12837.9	11264.7	13718	264566	217508
O75935	O75935	DCTN3_HUMAN	DCTN3	Dynactin subunit 3	168714	177085	177062	176359	150618	47385	16279.5	6804.16	9944.19	9871.48	115018	159451	168369	181760	173805	149796	38246.5	15966.9	10624.1	7471.69	11022.4	111974	172170	162016	177413	170738	144260	37250	18655.5	9351.12	9159.27	8434.59	95619.4	165744	161563	172028	159973	151192	35628.6	15754.9	11988.4	7744	4146.66	115718	159285
O75937	O75937	DNJC8_HUMAN	DNAJC8	DnaJ homolog subfamily C member 8	327964	371896	369892	354408	341707	242635	84103.6	40007.2	52629.8	47156.9	308095	320639	322545	370121	354089	330043	201175	86204.4	52651.6	39838.6	42965.8	290016	363878	365560	356552	350113	355563	206657	83721.5	57044.8	53591.7	37002.3	279691	296681	313846	316853	284613	299083	153529	65688.1	49258.5	40863.2	37778.6	270629	295633
O75940	O75940	SPF30_HUMAN	SMNDC1	Survival of motor neuron-related-splicing factor 30	128609	156228	166066	154949	169280	196898	244056	111721	157529	166861	170657	151941	117431	151384	165232	163351	198175	235045	168610	135342	172787	140904	137015	146704	169792	170075	193197	190536	243303	166315	163064	123215	153977	132952	119594	123385	103971	172018	125757	142642	150689	133784	136652	149192	120665
O75943	O75943	RAD17_HUMAN	RAD17	Cell cycle checkpoint protein RAD17	26490.3	26871.6	16614.1	9310.45	5276.78	9999.11	24753.2				25321.2	29187.5	24725.8	20270.9	11836.3	4712.2			16347.1			27793.9	31045.9	28761.2	22578.6	13706.3	5127.51	5074.35					28904.4	27173.5	23840.2	17202.5	7775.45	4312.9						27467.1	27720.3
O75947	O75947	ATP5H_HUMAN	ATP5PD	ATP synthase subunit d, mitochondrial	673370	768053	672252	714526	827100	991270	923916	441279	657269	491569	697361	733337	588676	743432	791815	794240	866736	937786	658334	585745	427700	718375	743514	815061	898304	830092	940015	916413	929183	769583	727755	399662	771741	758274	717580	727558	597108	972235	677419	726593	658153	682719	386049	762676	685170
O75953	O75953	DNJB5_HUMAN	DNAJB5	DnaJ homolog subfamily B member 5	2242.99	2786.83	2757.15	1080.86								2047.74	1662.17	1710.24	1736.72								2485.4				3418.03						2464.65	2344.89	2402.83	1681.93								2293.69	3057.77
O75954	O75954	TSN9_HUMAN	TSPAN9	Tetraspanin-9	9355.97	8078.11	6127.1	7503.52	8643.64	11215.6	21659.6	15256.4	23916.4	27300.9	5727.92	7074.28	7727.01	7726.63	6673.61	7941.15	12796.7	19793.9	27580.1	30532.4	27496.2	5540.63	5364.73	5661.04	4868.2	8336.12	7073.26	11803.6	20767.8	23011.9	24680.2	22300.1	8537.26	6374.97	7553.88	5712.66	9745.92	5080.18	13273.3	16298.7	29520	28481.7	25182.7	6961.66	7776.08
O75955	O75955	FLOT1_HUMAN	FLOT1	Flotillin-1	46939.6	52510	53151.4	58936.1	64107.8	67857.5	63296.4	20012.6	29216.6	19241.6	117226	53885.2	43808.6	50294.6	64168.9	63534.8	62546.2	57476.4	30090	21720.6	21925	105975	52598.8	49828.4	55021.5	54910.7	68240.5	63501.3	53226.3	28344.1	24118.4	20865.5	112682	49718.8	44081.1	54082.7	47149	73320.8	43831.6	47189.4	23460.8	23274.8	18191.3	107005	45043.6
O75956	O75956	CDKA2_HUMAN	CDK2AP2	Cyclin-dependent kinase 2-associated protein 2		140533	88032.7		95171.4						74245.9		93557.1	108694											148948			213977							93413			127327							82702.6
O75962	O75962	TRIO_HUMAN	TRIO	Triple functional domain protein	388154	417091	391311	283494	189213	135300	181537	31340.7	28658.4	24775.6	399661	449299	341234	367751	320325	185994	114073	69016.3	41375.4	17424.2	21941.7	370996	398797	400608	421703	290583	220662	87090.4	60377.9	32260.6	30287.7	17520	400568	365529	389036	402968	221933	249794	64806.2	49943.1	37536.9	21858.2	17422.6	387583	369738
O75964	O75964	ATP5L_HUMAN	ATP5MG	ATP synthase subunit g, mitochondrial	572413	634719	602070	665247	780314	906211	986363	563770	725063	331550	584209	531225	501008	586581	664318	694465	786412	961031	690468	539194	261098	573455	614099	615858	777472	718244	811668	861804	974217	805011	650427	199658	557074	650327	592862	625487	604549	753732	744952	862499	804535	537754	283612	543099	526156
O75970	O75970	MPDZ_HUMAN	MPDZ	Multiple PDZ domain protein	66369.8	72519.1	55708.2	42974.5	29167.1	19247	12636.5	8235.64	8202.19		71410.9	72291.2	64036.8	57333.7	42057.5	30706.5	15732.2	10421.2	11960.9	6705.65	9290.89	63573.4	69203.1	65421.7	58917.4	43494.3	33395.7	20356.4	13150.8	6675.33	7912.8	9602.78	70346.9	65990.9	62887.9	49129.9	35230.1	32767.8	15502.5	6313.85	4028.51	2895.25	5373.12	65287.1	59085.6
O75971	O75971	SNPC5_HUMAN	SNAPC5	snRNA-activating protein complex subunit 5			4021.66	3359.36	4038.95	4289.66	4222.33	2499.67	3967.14	5526.36			2464.07		2377.46		3223.52	6680.77	2109.5				3034.24	3106.87	4046.48	3917.17	3255.36			3206.06		2877.87			2784.99		1856.45	4558.61		2107.41		3992.17			3157.39
O75976	O75976	CBPD_HUMAN	CPD	Carboxypeptidase D	130800	140901	134006	144716	169120	194133	163629	73434.7	98493.8	75915.7	130003	136385	118021	138803	146127	162238	160722	139991	98270.5	75306.3	73136.9	130049	139627	134589	141261	144840	162348	165658	141127	97663.4	95235.6	77091.1	140724	128647	122231	129520	123455	151827	146046	125151	101572	77953.2	71948.6	126964	128288
O76003	O76003	GLRX3_HUMAN	GLRX3	Glutaredoxin-3	1060000	1100000	1110000	1060000	875274	332022	128081	56860	73501.4	37249.7	973867	1080000	960454	1120000	1080000	891062	302519	118840	69795.3	47933.8	34176	931567	1080000	1100000	1160000	1080000	981640	323588	134205	82364.2	60289.5	28045.8	1000000	1030000	1050000	1140000	919948	871359	232523	102398	62726.2	52648.2	35785.1	941732	1030000
O76021	O76021	RL1D1_HUMAN	RSL1D1	Ribosomal L1 domain-containing protein 1	404140	476964	458072	505665	516236	596582	184284	20718.1	18643.6	15637.7	737765	463106	424243	488612	615823	543600	628366	151736	19220.1	15682.3	20249.2	662993	472908	442407	475665	490988	594615	507933	139643	15422.9	15038.8	8263.78	721075	361774	383440	400686	405904	587319	391539	124510	17928.6	13636.3	13932.5	701024	459124
O76024	O76024	WFS1_HUMAN	WFS1	Wolframin	66782.2	74571.7	76564.6	64174.3	70748.6	34115.9					65203.8	70953.8	59650.8	70298.7	75527.1	61627.1	25631.7					71757.2	74747.8	68494.6	72087.2	73440	61622.7	27560					76215.1	70942	64736.1	70234.5	55421.4	70815.9	22874.3					65870.6	60601.1
O76031	O76031	CLPX_HUMAN	CLPX	ATP-dependent Clp protease ATP-binding subunit clpX-like, mitochondrial	212650	230350	191480	136661	121236	121433	87711.1	15521	9712.61		207250	222334	190599	187249	138511	118820	109234	71577.6	16236.9	5942.45	3283.43	201828	229186	223174	205271	141127	122411	99699.3	66695.3	18409.7	4514.63		216503	207006	210873	181876	122619	123624	89301.4	63654.6	24311	4413.47		197537	196275
O76039	O76039	CDKL5_HUMAN	CDKL5	Cyclin-dependent kinase-like 5	288636	276142	358183	261021	248700	123479	50501.8	21824.4	25706.4	18424	453248	349480	265048	287513	243394	259353	95912.5	29904	18734.1	16062.3	10232.6	412223	291802	272551	253057	283700	257388	68554.8	29353.1		15573.7		521941	251820	280856	295180	264079	212107	65046.5	27817.1	17013.4	9929.01	7336.79	414535	287377
O76041	O76041	NEBL_HUMAN	NEBL	Nebulette	32683	40814	44384.3	40204.6	53125.7	74182.4	69162	42780.6	55685	48051.9	27177.7	37369.3	36310.5	34665.4	46133.7	52994.6	55589.5	65164.1	42423.3	39124.8	47005.3	36801.8	34805.5	37601.4	48994.5	34800.2	61753.2	58974.1	69090.6	50809.9	48085.3	44460.8	31292.3	36360.4	30961.1	41190	40951.7	51296.7	50097.9	51080.8	50216.9	51412.7	33856.8	32490	36842
O76054	O76054	S14L2_HUMAN	SEC14L2	SEC14-like protein 2	160776	168731	174359	168086	124837	43551.5	13031.1	13157.9	6114.32		133229	166330	147074	169600	177870	131248	46648.8	16489.7	6454.65	6446.75		141650	178081	171896	171413	174882	124530	42357.2	15377.1	11038.4	10393.7		143886	179543	154532	181534	141342	131050	30415.3	11870.8	6759.61	3950.26		144504	161397
O76064	O76064	RNF8_HUMAN	RNF8	E3 ubiquitin-protein ligase RNF8	20369.1	25567	17929.4			9738.53		4048.79			26524.4	24778.2	22398.2	19367	21909.7	15673.8	15725.7	10879.2				24506.6	21662.5	26443	29526	20761.2		19179.9					23495.2	27931.8	26093.9	30942.5	16824.1	29063	13638.1	11923.4	6658.3			27280.2	23395.4
O76071	O76071	CIAO1_HUMAN	CIAO1	Probable cytosolic iron-sulfur protein assembly protein CIAO1	36821.9	29337.6	30094.2	27038.7	25012.1	27567.2	29861.5	13079.8	17753	11438.7	33509.2	31672.7	35919.6	25525.9	46574.5	34044.8	29329.6	33403.6	22962.9	14327.2	7137.85	26600.2	29135.8	28481	34850.8	28874.1	25895.4	57293.8	34416.5	27967.7	21312.6	9233.4	36404.1	27634.3	28985.3	30066.6	40474.5	28025.9	51352.5	49639.4	33648.5	24263.1	9843.54	26860.1	22733.1
O76074	O76074	PDE5A_HUMAN	PDE5A	cGMP-specific 3',5'-cyclic phosphodiesterase	8370.88	6911.28	11273.5	9949.4	11399.1	10906.5	8353.87	4162.56			8980.7	7032.47	8664.6	8409.53	10729.3	8963.89	9077.72	8827.76	5145.83			6532.29	6859.31	9551.4	10195.8	7828.45	8855.22	9181.23	6813.11	4251.98				10231.8	7889.96	9696.36	7796.12	10091.5	7355.24	7061.37	3622.53			9457.66	7095.56
O76075	O76075	DFFB_HUMAN	DFFB	DNA fragmentation factor subunit beta	18720.2	22537.9	22382.8	21215.8	25184.1	24112.1	7320.59		2314.08		19801.5	20537.7	17414.7	20996.8	22706	23499.6	19383.1	3393.63		1882.46		15857.8	20954.3	24507.3	26006.7	23499.1	27011.4	18087.3	5136.93		1678.64	981.054	21168.1	19765.7	21165.5	21336.2	18213.6	27354.2	14198	3296.27				18601.4	19493.9
O76080	O76080	ZFAN5_HUMAN	ZFAND5	AN1-type zinc finger protein 5	30493.4	17805	18277.9	28152.6	23693.4	30615.3	57732.3	44613.8	72493.2	82651.7	27652	26801.7	23863.2	22452.6	27404.2	27385.1	36000.3	54645.2	56331.6	60482.2	96534	49609.7	35031.2	31088.2	41769.3	28180.5	51362.2	38193.9	62159.9	61564	79775.9	80561.6	25342.7	33322.1	22617	53205.6	23797.5	39547.6	34998.1	50138.1	61322.8	62079.8	65954.7	30541.3	31658.1
O76083	O76083	PDE9A_HUMAN	PDE9A	High affinity cGMP-specific 3',5'-cyclic phosphodiesterase 9A		2846.77	5368.7	2941.06	3024.21	2417.9	4287.07		2866.28	3126.42	4330.43	4661.18		3798.25	4199.97		5129.14		2617.46	5837.21		6084.93	4561.27			2347.98	3755.83			3357.18			5762.73		3405.12	3864.64	3285.62	4754.34		3104.53				4609.52
O76094	O76094	SRP72_HUMAN	SRP72	Signal recognition particle subunit SRP72	432999	473972	448248	359221	212259	72412.8	20665.5	10198.7	12941	7848.94	434352	454708	386654	455951	382237	197912	60645	18119.2	13684.1	8224.34	9415.98	425532	453271	480096	496172	375235	216976	64031.5	18577.3	12272.5	10905.4	6021.32	456366	435267	402591	419152	302008	213577	52815.8	18871.7	10884.7	7977.31	17523.1	427959	398225
O76095	O76095	JTB_HUMAN	JTB	Protein JTB	36065	22521.1	32256.9	30675.7	27290.7	28884.1	31945.3	12188.9	14452.3	7829.37		19124.2	8057.12		65251.4	28912.9	29404.9	30993.9	14133.3	11423.7	7921.46		18307.4	27237.1	24135.6	17097	29870.4	28998.7	29167.1	22821.8	11916.2	18179		29265.1		25404.7	17108.7	24331.8	12694.9	16848.8	16572.5	8913.31	11931.9		20074.6
O77932	O77932	DXO_HUMAN	DXO	Decapping and exoribonuclease protein	66908.9	73469.2	71162.5	68308	49212.1	71610.1	51227.4				60103.4	69792.2	60066.5	56853.2	66855	54232.2	57724.4	32067.8				56836.9	64491.8	64898.7	67617.4	59899.7	63995.2	28884	17409.9				52124.5	61334.2	60079.7	60626.7	41817.1	65872.6	37701	20335.9				48025	49937.5
O94760	O94760	DDAH1_HUMAN	DDAH1	N(G),N(G)-dimethylarginine dimethylaminohydrolase 1	113628	121916	124903	128431	153000	185143	184290	73335.6	63731.8	18430.9	105362	121708	106844	115836	131898	144019	159374	159796	88649.8	40833.3	14076.4	100114	116227	117342	119409	117832	136786	140574	139843	85254.9	42352.3	16108.4	107235	103599	104677	108728	114789	129706	133245	131458	82996.3	35480	17907.8	90425.3	105008
O94761	O94761	RECQ4_HUMAN	RECQL4	ATP-dependent DNA helicase Q4	394177	432668	295493	353699	477615	836750	860364	183971	266377	248079	393158	443143	384491	341310	403104	715837	805125	784952		545186	694124	341922	341494	318782	271794	200249	220015	351823	352692	332286	237058		413783	410701	331679	267870	172296	295800	302671	280209	230920			386181	354460
O94762	O94762	RECQ5_HUMAN	RECQL5	ATP-dependent DNA helicase Q5	60705.4	69515.9	51171	28041.7	11312.9	10448.7	3789.77		4217.58		62597.7	66765.5	54029.5	48621.1	26604.4	15401.8			6536.15	6441.18		56441.9	71739.5	63832.1	53188.5	31432.1	20937.3	4742.32					66572.9	64894.2	59633.6	49641.2	24927.2	14682.8	20694.4	13212.1		9459.73		61860.2	65083
O94763	O94763	RMP_HUMAN	URI1	Unconventional prefoldin RPB5 interactor 1	73179.6	79287.7	80605.9	80144	84578.9	82461.6	75802.7	11388.3	12711.3	9630.3	80447.5	82081	64683.3	79031.3	82562.6	79106.7	66318.1	56773	15858.7	10930.6	10218	74319	75708.1	79948.5	91743.2	76718	86220.9	69155	56644.3	17126.8	15197.6	10506.7	83390.7	78232.6	67507.3	78227.7	57407	86462.1	51672.3	41387.5	13643	17157.7	12180.1	78399.5	59367.4
O94766	O94766	B3GA3_HUMAN	B3GAT3	Galactosylgalactosylxylosylprotein 3-beta-glucuronosyltransferase 3	81427.8	88623	96721.7	106092	109002	93734.7	28860.9	11138.6	12765.9	7648.13	83847.6	90760.5	79466.4	80763.2	95794.5	102786	77286.9	22179.2	17505.3	7618.97	11088.9	80916.1	85165.5	86576	93068.7	98303.3	103659	79872.5	24361.8	12195.6	11076.1	9154.9	77271.4	73925.3	75830.8	87490.5	78127.8	100667	66442.5	17659.5	15823	8875.05	8908.42	76927.9	77804.6
O94768	O94768	ST17B_HUMAN	STK17B	Serine/threonine-protein kinase 17B	6867.93	5202.19	4953.23	3890.34							6053.09	6176.95	4308.16	5308.93	3449.59	1393.81						4189.36	5834.48	6395.47	6004.8	2777.06	1335.2			719.322			7278.59	5730.9	4531.14	6794.94	3031.05	3560.34						5987.45	4946.34
O94776	O94776	MTA2_HUMAN	MTA2	Metastasis-associated protein MTA2	520012	556898	472447	284644	164878	60447.7	23765.5	11241.5	13341.5	10379.4	589538	528627	453788	471780	290478	156445	50836.1	20413.8	13829.1	10965.2	12986.7	560348	547924	541647	545917	301647	174675	59129.6	22854.6	11961.7	11158.5	8095.52	597985	534819	506151	470835	240564	155412	41643.9	19375.7	12922.8	10587.1	9971.2	569674	500111
O94782	O94782	UBP1_HUMAN	USP1	Ubiquitin carboxyl-terminal hydrolase 1	1610000	1790000	1640000	1600000	1610000	1590000	926438	169518	254028	103282	2160000	1650000	1710000	1790000	1730000	1610000	1600000	556203	235197	159630	279543	1780000	1870000	1810000	1870000	1650000	1790000	1470000	918770	197826	226343	106072	1690000	1800000	1680000	1690000	1590000	1680000	864086	676320	204120	298529	245309	1590000	1810000
O94788	O94788	AL1A2_HUMAN	ALDH1A2	Retinal dehydrogenase 2	861782	793170	852951	1010000	1240000	1450000	1940000	1570000	1870000	589136	713873	750222	910139	888567	955739	1120000	1560000	1840000	1680000	1710000	1060000	729200	779275	733049	680128	962071	1050000	1590000	2020000	1780000	1890000	891285	645370	732972	801748	849667	1060000	1060000	1620000	1790000	1890000	1740000	532435	793729	835474
O94804	O94804	STK10_HUMAN	STK10	Serine/threonine-protein kinase 10	166539	189736	168200	87199.3	55544.4	22368.1	14066.4	8918.03	9539.13	4077.57	172574	186223	156568	170314	97941.7	54902.5	23140.5	13294.6	8623.31	5337.83	4823.4	153710	190114	184400	182648	90667.9	62623.9	21840.7	12387.8	7192.98	8756.53	4422.92	193897	166835	165387	181055	76209.4	57711.8	15356.9	8742.2	9412.79	13200.2	4599.46	172634	164220
O94806	O94806	KPCD3_HUMAN	PRKD3	Serine/threonine-protein kinase D3	29790.3	32557.7	31237.7	23414.8	21058.1	7372.74	2153.96				33074.6	39020.4	28368	32559.3	26029.7	19866.4	5242.4	2821.04				30123.9	35318.3	36070.2	37484.9	27463	22572.3	5121.82		4760.55	2739.8		35318	35802.9	30085	34812.9	20413.1	21818.6	4539.93					30130.4	31267.7
O94808	O94808	GFPT2_HUMAN	GFPT2	Glutamine--fructose-6-phosphate aminotransferase [isomerizing] 2	202621	221469	217082	217648	227729	236004	121184	9275.37	9253.19	5237.77	199894	222485	180452	210336	220559	205515	179343	74940.4	12206.6	7405.09	5712.06	180232	220289	226537	234355	204751	218930	167678	74438.9	10906.5	11600.5	4361.66	206567	193113	191829	215801	164847	225029	133477	76744	12284	7586.49		176502	185136
O94813	O94813	SLIT2_HUMAN	SLIT2	Slit homolog 2 protein	18601.8	21607.6	27330.8	24252.1	13852.1	19763					31247.9	19660.6	18297.8	16643.3	22155.9	16933.7	8781.9	24055.2				21747.6	19037.4	15686.4	23103	16622.4	20427.6	5587.98			1227.56		32734.4	13416.7	12170	20083.4	9026.42	21467	8483.62					17577.7	9990.89
O94817	O94817	ATG12_HUMAN	ATG12	Ubiquitin-like protein ATG12	29455.1	34163.6	29518.3	27672	27180.3	21640.5	19442	5646.81	5506.93	4352.64	32933.1	28251.9	25146.7	29764.5	31191.9	29172.4	23485.7	8103.34		3350.62	3446.94	33162.3	31557.6	32807.8	23667.7	25615.6	32327.7	20392.9	8342.57	5149.8		3427.02	36316	28648.4	26364	27266.4	22165.6	28185.9	17123.2	7515.22			4727.4	26818.2	22799.3
O94818	O94818	NOL4_HUMAN	NOL4	Nucleolar protein 4	18277.5	23134	20890.1	17258.5	17148.1	9773	10893.6	5234.87			26147.4	23913.6	15070.9	21670.7	22260.4	20629.7	8767.45	12504.6	5885.65	5702.83	7975.79	24455.3	25621.9	25170	34249	22360.6	22368.8	7657.2	13907	6944.89	14425.3		35028.6	27131.8	25060.5	27493.9	13119.9	22296	9671.02	8129.69	5224.59	6959.94		29834.6	25056.9
O94822	O94822	LTN1_HUMAN	LTN1	E3 ubiquitin-protein ligase listerin	744560	797831	789796	617582	386348	170686	132589	70304.9	44974.9		829461	825053	676245	783725	666027	396473	138378	77804.1	70063.3	27946.4	62561	715643	806346	803897	851189	630881	433925	116192	69190.5	56055.9		130220	826218	767900	762203	797763	537075	472149	96720.7	51396	52286.9	51058	86269.8	729239	652851
O94826	O94826	TOM70_HUMAN	TOMM70	Mitochondrial import receptor subunit TOM70	455622	458196	465224	490629	489303	72609.6	20383.2	8252.92	12633.2	6120.79	428605	460606	400524	460424	484786	451687	64876.2	19907.9	10901.1	9496.21	12633	425382	461148	470866	492720	512941	494245	70290.7	18613.7	10352.5	14407.5	9204.21	409060	442178	424189	436445	426384	431425	56653.4	15057.2	12202.3	7422.83	5414.57	413189	410295
O94827	O94827	PKHG5_HUMAN	PLEKHG5	Pleckstrin homology domain-containing family G member 5	6643.9	7166.93	5319.35	3860.46	3743.69	2888.65					6306.72	6360.67	5426.96	7232.01	5402.14	3752.26						5464.28	6662.58	8485.68	5350.93	4427.63	3019.45	1093					7815.43	6063.92	7482.12	8044.44	3711.26	5189.64						8006.65	3766.52
O94829	O94829	IPO13_HUMAN	IPO13	Importin-13	60699.1	63140.5	65757.6	69493.6	67241.2	33605.5	8992.58	13030.3	5258.59	14913.8	56210.7	70710.6	59275.9	66461.8	64419.2	61279.3	28406.8	8159.19	12680.7	20871	13844.8	64478.5	71736.6	69790.4	68421.1	64175.3	65621.4	25376.9	25984.3	4249.53	4044.51	17292.7	68741.8	67709.9	64704.6	70304.2	53191.6	65727.8	23497.9	8432.41	5293.17	22821.7		65270	60410.7
O94830	O94830	DDHD2_HUMAN	DDHD2	Phospholipase DDHD2	27329.7	30239.4	29080.9	29010.5	32633.6	34347.4	33811.6	6541	4792.15		25518.4	27992.8	25735.6	26622.9	31901.8	30406.8	29101.7	23046.2	4695.99	2125.1		25101.9	28432.6	30887.5	29549.3	26152.5	31958.3	23203.1	22064.7	6172.78	1407.28	3740.64	30408.4	28281.4	29173.5	29843	22008.2	34332.6	31885.7	18194.7	8616.66	2064		27053.7	28324.9
O94832	O94832	MYO1D_HUMAN	MYO1D	Unconventional myosin-Id	169928	173177	158627	138704	115805	61679.5	28769.2		33066.3		162691	192496	163049	168290	148821	123080	56597	37013.8		20236.8	44054.7	164418	186342	172758	181469	153908	141089	66395.2	39591.9	20828.7	21030.1		170689	186079	174578	175040	143849	158845	46194.5	30774.7	97790.4	147019	152899	176538	166466
O94842	O94842	TOX4_HUMAN	TOX4	TOX high mobility group box family member 4	412100	481568	422997	387194	370173	300167	190036	70617.5	92806.2	79175.5	448443	496525	370082	450678	397354	356032	238746	153094	102516	90418.6	63485.6	441329	493759	525079	525942	392808	393182	263728	187345	108860	98507.1	83238.2	523078	483409	444094	443281	312233	365707	188349	116056	98701.7	95215.8	68352.5	485466	400401
O94851	O94851	MICA2_HUMAN	MICAL2	[F-actin]-monooxygenase MICAL2	13804.1	12410.6	13355.4	9032.87	11085.5	4553.27		2906.58			15365.6	15135.7	12009.5	14275.5	13108.9	7466.6	3341.91	7171.45				17053.6	14967	15669.5	18227.6	13345.7	9824.15	4827.93					14129	12588.6	8538.84	14215.9	7619.3	9128.91	2627.48		4902.88			12097.3	11297.4
O94854	O94854	K0754_HUMAN	MACF1	Microtubule-actin cross-linking factor 1, isoforms 6/7	16143.2	17421.7	15547.8	16380.2	13853.7		5771.58				14966.9	14261.6	16623	16450.9	17173.8	15186.5	5430.36					14846.3	15662.5	15689.4	15568	15048.5	15684.1	4629.43					14620.7	14924.5	15034.2	16643	12204.5	15463.4	5525.63		3045.92			15594.6	15017.5
O94855	O94855	SC24D_HUMAN	SEC24D	Protein transport protein Sec24D	70763.1	87972.2	90446.5	75988.1	74700.1	39937.4	11746.6	19249.4	8401.81	5159.06	79273.3	86513.7	65501.9	74373.5	86049.2	76297	30370.1	25377.7	47366.4	11260.9	41905.2	73015.2	86933.7	86514.2	86310.7	82465.9	81158.3	29494.3	6426.19	53202.9	13674.8	58718.2	83932.8	77861.2	82519	87033.8	63317.9	73440.5	23956.8	42068.2	8068.96	23695.3	10651.1	80491.4	74315.7
O94856	O94856	NFASC_HUMAN	NFASC	Neurofascin			40174.5			22930.6	29980.3		24110.3	17737.2	33409.6	23344.6	55045.8		39903.4	38964	26082.9	22562.2	20365	16969.7			28538.5		32108				20171.3	18644.7	21033.6	18272	26674.5		37016	22596.6		17609.2	29288.4	19830	18882.4	16114	17556.2	27628	3529.25
O94864	O94864	ST65G_HUMAN	SUPT7L	STAGA complex 65 subunit gamma	49676.3	55108	45892.5	30321	18085.7	13448.4	8550.68	4052.36	5764.58	4366.57	53321.9	52944.2	42732.1	42189.3	26445.8	19236.7	13868.9	5424.19	4499.32	2534.97	3895.93	50191	51690.2	57768	50236.6	25070.3	20776.8	15048.7	11540.8	4227.98	5618.42	2961.36	62522.2	52065.8	54184.8	46373.1	22441.8	16738.9	9320.27	5988.65	6052.99	3415.12	4058.23	54103.5	48839.8
O94868	O94868	FCSD2_HUMAN	FCHSD2	F-BAR and double SH3 domains protein 2	34754.3	36187	30115.1	19167.4	9494.69	3100.81			2313.29		35590.7	36869.7	31769.6	32426.7	20219.5	10388	4016.29				2154.97	31432.1	32293.4	31470.7	27396	15641.3	7732.67	4336.06			2064.48		30580.4	30942.4	30263.5	27795	11147.1	7789.46	4076.62			2215.02		28024.9	26980.2
O94874	O94874	UFL1_HUMAN	UFL1	E3 UFM1-protein ligase 1	67673.4	75122.4	68368.4	71315.1	54685.7	18682.9	9328.73	3571.97	10159.8	8191.96	75408.7	71203.2	66568.5	74952.5	71216.7	53007.7	15453.4	9511.43	10227.5	4525.37	5103.32	73188	72650.5	70886	74617.4	65608	52752.6	12910.7	10405.2		6400.09		75660.9	66170.8	65782.8	69070	53485.7	57948.6	12542.6	4495.19	19015.7		4123.8	67910	64827.9
O94875	O94875	SRBS2_HUMAN	SORBS2	Sorbin and SH3 domain-containing protein 2	55342.2	63411.2	62946.7	60325.5	48723.5	38958.6	26621.3	12646.2	13163.6	9790.08	56320.5	52566.4	52803	61543.2	55316.8	51448.1	33037.2	28267.3	15124.4	11638	9429.88	60439.8	63879.9	59564.7	65068.5	54132.5	50034.9	35279.3	27078.9	18684.7	11224.6	12533	65200.9	64892.8	60805.2	67934.2	42229.4	50453.4	25890.6	21510.9	11241.3	10552.4	8905.55	61227.5	60572.9
O94876	O94876	TMCC1_HUMAN	TMCC1	Transmembrane and coiled-coil domains protein 1	64742.6	35920.6	57149.1	62572	62672.6	134459	267319	114604	237190	124777	78753.5	43727.8	62857.8	41780.2	54458	79449.7	116537	150780	178610	134794	115522	103118	48643.7	33899.3	25671.3	46590.8	71770.4	67312.7	136098	151994	107874	122711	72867.2	26956	36665.2	45176.1	63146.7	61036.2	86360.8	126889	143693	71830.1	90781.6	45905.6	35101.7
O94880	O94880	PHF14_HUMAN	PHF14	PHD finger protein 14	57642.5	60023.6	52796.1	42440.4	37325.4	35780.7	16370.5	9369.33	12188.9	10409.7	58445.3	54333.3	53601.4	54574.7	47587.6	38242.1	31592.9	15301.3	12963.6	9821.21	6382.16	59300.3	54498.3	51229.3	50427.8	39659.2	38570.6	25640.4	15621.2	13774.1	8564.54	9349.74	64365.6	43715.6	48667.7	46606.8	37739.3	39309.3	23977.9	12404.8	11670.8	7872.5	6776.24	53925.4	54364.3
O94885	O94885	SASH1_HUMAN	SASH1	SAM and SH3 domain-containing protein 1	25158.1	31272	25387.6	20668.1	15541.1	10354.3					26460	28938.3	24932.3	28745.4	24609.1	16971.6	14389.1	6532.76				25668.4	28037.6	23802.6	27773.2	18668	16830.7	8941.39			5408.06	4154.58	27817.1	29133.3	26399.8	23477.1	19337.5	13703.9	10356.2					28973.4	25034.9
O94886	O94886	CSCL1_HUMAN	TMEM63A	CSC1-like protein 1	40968	41714.9	46801.5	49514.5	50325.5	55152.8	58744.2	36660	36063.8	21823.5	65278	45542.8	40149.4	51824.8	50694.3	48244.9	54677.8	47786.1	40217.6	31367	19205	59998.3	44945.2	40698.4	46848.8	44257.7	45290.8	51681.1	62354.8	42199.4	33877.3	24265.6	55127.1	40928.7	39922	40536.1	42806	49431.1	48949.9	45291.7	39218.1	35429.1	19483.4	43798.7	41752.7
O94887	O94887	FARP2_HUMAN	FARP2	FERM, ARHGEF and pleckstrin domain-containing protein 2	25855.2	26648.2	24761.2	17646.8	15783.4		10268.8				24881.5	28097.9	23408.7	24935.3	15381.9	12487.4		7263.88				28113.3	27518.7	26030.9	24331.7	16543.5	16837.7						28116.7	25478.5	25358	20258	17180.4	19097.9	10344.7	3683.86				24478.3	24238.6
O94888	O94888	UBXN7_HUMAN	UBXN7	UBX domain-containing protein 7	89389.2	105630	95145.1	100482	98661.5	94605	38499	10005	11983.4	8225.8	95657.4	100690	81648	97211.6	99647	88958.5	78778.9	26228.1	12354.7	8575.91	8610.76	85911.9	99380.5	108274	119048	98802.4	107945	81206.3	34971.9	14359.9	12795.9	8617.67	92809.8	97566.9	93515.7	105731	80168.9	132456	65008.2	24737.5	13280.7	9030.34	8032.88	89667.5	83111.8
O94889	O94889	KLH18_HUMAN	KLHL18	Kelch-like protein 18	27008.1	26358.8	24378	15410.2	15567.5	10048.6			3258.1		21974.5	27761.1	21315.7	22452.2	23803.7	17797.2	7760.16					25795.3	23261.8	27180.3	25894.7	17968.6	18524.7	7764	3599	2852.11			22252.5	22657.9	17328.4	24024.1	17423.7	25629.6	6752.19					22723.4	19480.7
O94898	O94898	LRIG2_HUMAN	LRIG2	Leucine-rich repeats and immunoglobulin-like domains protein 2	9812.26	12187.7	9150.57	15866.2	10878.7	11914.3	7569.56		6636.18	6047.11	9295.71	10683	8243.08	16499.4	11513.3	10017.2	10021.4	8637.58		3330.98	5376.9	4930.84	9524.44	11322.9	10056.6	10561	9063.5	7523.03	5743.6	3527.13			10525.8	10665.5	11126.6	10945.7	8495.63	11763.8		4496.63			3146.21	9594.5	11092.5
O94901	O94901	SUN1_HUMAN	SUN1	SUN domain-containing protein 1	249210	251802	236190	179190	136896	79485.6	35539.5	14972.1	20205	9077.06	625313	230188	190840	231744	178924	122966	66611.5	32687.4	19035.2	13259.5	10903.1	601371	225953	220238	222548	162201	166386	74896.9	32577.8	16543.4	13981.8	10637.7	659897	209436	230046	218627	154504	157045	60136.8	21952.6	14082.2	12839.8	7358.4	647114	202138
O94903	O94903	PLPHP_HUMAN	PLPBP	Pyridoxal phosphate homeostasis protein	99239	111832	104874	76448.7	49592.8	24767.4	11632.7	6512.63	12223.7	7910.78	105094	108278	93329.1	108680	85072	52588.6	25225.8	12817.3	9557.05	7095.65	12376.2	99990	107507	113056	115284	81683.4	62074.5	19273.6	11484.8	8725.09	8744.99	5981.97	96639	117318	114706	124563	67984.5	67087	15600.2	9584.11	9942.49	8092.48	6055	100463	95558
O94905	O94905	ERLN2_HUMAN	ERLIN2	Erlin-2	326061	363246	361049	358435	374951	279201	107275	38857.5	47148.5	36167.6	334018	369490	305221	347370	381107	340818	217001	88148.8	43928.6	31573.2	25182.5	326638	366319	374545	371733	384811	377518	223137	80592.1	38430.6	33549.3	23818.8	370980	359607	337051	357225	312534	338035	199409	70667.7	39862.5	33244.9	24036.4	351942	312497
O94906	O94906	PRP6_HUMAN	PRPF6	Pre-mRNA-processing factor 6	489915	499773	250631	61897.8	29932.4	18568.1	20221	12336.1	14968.5	17447.8	517725	517535	399730	253521	66203.7	28175.9	17784.5	12947.3	10221.5	12269.7	12528.9	491031	520601	491114	285764	67779.9	31281	18191	12099.9	10565.3	15093	9203.07	513379	513115	447092	232623	51832.2	29619.4	13026	10754.5	7736.12	8486.03	6593.67	502652	446596
O94910	O94910	AGRL1_HUMAN	ADGRL1	Adhesion G protein-coupled receptor L1	302924	299785	335197	313240	332928	206566	357075	283250	338636	196002	308582	273442	260390	349306	350425	307668	273233	333860	346116	265768	245698	307611	322321	340665	351638	316772	288664	317104	278449	222308	311281	193636	298730	292574	313948	285045	272476	295774	267625	204639	246667	273778	193432	305139	325098
O94913	O94913	PCF11_HUMAN	PCF11	Pre-mRNA cleavage complex 2 protein Pcf11	33003.4	34214.7	20476.6	12103.2	7861.43	7126.07	5270.68				34064.2	35048.7	29815.8	21055	9669.25	6743.25	24995	3003.89			3808.63	33486.8	34318.4	35243.3	26226.4	9916.8	4433.77	8634.43	14325.6				35013.2	34922.3	31450.2	20175.8	7807.46	8200.39	17073.9			2731.21		32378.8	31456.4
O94915	O94915	FRYL_HUMAN	FRYL	Protein furry homolog-like	112729	124301	121456	118225	123100	109632	24611.8	9816.13	8119.58	8598.73	137569	127357	109203	118035	127165	126401	84894.6	12698.2	6906.08	8232.79	6763.98	125954	119287	118282	127802	120051	131944	81821.5	13176	9705.62	10133.9	804.837	130532	109793	102801	120904	95693.6	144209	63348.7	13316.8	7463.5	7452.21	14830.5	129567	100165
O94916	O94916	NFAT5_HUMAN	NFAT5	Nuclear factor of activated T-cells 5	117898	128284	114253	91069.8	73217.7	49270.1	34776.7	12807.9	14758.8	7762.27	118458	114166	91840.8	104478	89543	66977.4	37934.8	25205.1	23494	9069.37	9787.48	127351	130805	128236	115053	95027.7	70547.4	44622.4	33080.2	14699.3	17816.2	9905.54	141229	123174	121550	116421	74898.2	74148.4	34898.2	21634.6	12694.4	10825.5	11171.1	121541	107685
O94919	O94919	ENDD1_HUMAN	ENDOD1	Endonuclease domain-containing 1 protein	64757.7	75317.1	76004.1	70750.6	92199	116602	122937	65920.2	84714	34334.1	72606.1	75282.2	65800.2	78729.7	81842.9	89828.5	104067	125496	104013	63753.9	41113.3	48920.4	59390.8	55680	68170.8	62748	73771	76767.2	90026.3	85645.6	60486.2	42647.7	53217.1	59807.5	59261.2	57593.8	52358.4	75549.4	67980.7	78646.6	79193.6	60030.4	33225.1	58337.8	46571.3
O94921	O94921	CDK14_HUMAN	CDK14	Cyclin-dependent kinase 14	10952.7	14308.9	11463.9	10501.9	10237.1	4327.66					11713	13323.1	12286.8	13028.7	11513.1	8706.49	3572.5					11645	12461.8	11680.9	14833.9	12027.4	9410.53						14186.2	13638.8	10991.3	12097.1	8993.62	8450.21						13746.5	12343
O94923	O94923	GLCE_HUMAN	GLCE	D-glucuronyl C5-epimerase	87021.4	103727	94169.1	99148.9	112386	124361	34772.8	6363.51	13021.6	6638.52	97450.3	93221.7	80487.5	95644.8	116843	101533	97201.2	28548.7	13967.6	6757.6	7228.3	90416.4	96830.8	100303	102929	104732	122390	110631	29569.6	14153.2	12472	8697.05	97648	100860	85266.6	99798.9	78505	111879	73484.4	26510.9	10311.9	18956.1	10425	84903	84098.9
O94925	O94925	GLSK_HUMAN	GLS	Glutaminase kidney isoform, mitochondrial	326170	367811	346687	230091	122482	21510.6	13272.9	9286.59	9220.89	8262.59	343327	367710	288176	332628	258133	124738	23102.2	9082.64	7177.07	7234.93	7950.2	312645	345681	374424	385662	269850	169293	23997	9781.4	6936.83	6128.8	3200.64	337144	344535	330024	329414	196204	119597	19269.7	9351.46	5841.49	3645.4	3501.31	339109	306135
O94927	O94927	HAUS5_HUMAN	HAUS5	HAUS augmin-like complex subunit 5	92487.7	96031.3	84314.7	54854.3	32342.2	11980	8665.64	2753.28			102465	92420.8	83041.4	87672.6	59461.3	32839.5	13090.1		6669.44	9040.57	10543.4	103427	97915.3	102468	96029.2	53749.3	34676.7	12584.9	4998.57	5658.72	3376.07		106630	93758.3	92456.7	89712.2	45597.7	38306.4	9578.14	8838.53				95614.6	86938.3
O94941	O94941	RNF37_HUMAN	UBOX5	RING finger protein 37	2823.35	2666.44	1762.95	1069.16							2093.58	2275.42	2235.68	1830.53	1085.22	506.49						2271.24	2932.2	2483.9	2502.87								2334.41	2382.69	4185.59	1824.26	641.91	1444.06						3107.47	3271.9
O94952	O94952	FBX21_HUMAN	FBXO21	F-box only protein 21	18039.6	22049.7	19873.7	16630.7	13158.3						17472.4	21266.2	17473.7	17223.9	17175.6	11738.6	4183.12				2267.03	17410.8	19723.8	20414.7	16661.3	16615.4	12964.4	2714.83					18249.9	19893.6	19408.9	20645.7	15928	14393.8	2913.99					20837.2	17533.8
O94953	O94953	KDM4B_HUMAN	KDM4B	Lysine-specific demethylase 4B	95098.8	104923	75744.9	48949.4	48949.6	87378.8	52457.5				95716.5	112394	84727.9	88060.9	46143.1	52053.8	47914.8	24532.2				86354.5	108155	89321.4	82360.3	46855.1	57735.8	85115.5	54465.2				105065	89193.3	78792.3	59863	41058.1	115213	48384.5	48100.7				92709.1	69875
O94955	O94955	RHBT3_HUMAN	RHOBTB3	Rho-related BTB domain-containing protein 3	12207.4	14717.2	11404	11131.2	9178.72							16647.6	14669.7	19788.5	12658.1	7480.54						19014.1	18883.7	11878.8								6909.01	18606	10465.9	10097.6	14244.2	6319.49	10871.9						19858.3	12844.2
O94964	O94964	MTCL2_HUMAN	MTCL2	Microtubule cross-linking factor 2	263309	296519	251224	141488	86468.5	39749.9	42844.1	27322	17431.4		321850	300747	227325	242626	144471	88597.4	32803.5	26048.8	71130.5	64260	10774.7	290574	276859	287122	266310	144015	95454.8	33513.3	29174.3	17303.2	14956.8		318917	269244	252974	221692	109984	91167.3	26591.5	39179.2	60471.1	20306.9		297119	255672
O94966	O94966	UBP19_HUMAN	USP19	Ubiquitin carboxyl-terminal hydrolase 19	136738	143300	146727	135587	121410	54849.9	14293.4	7687.28	7985.11	6624.73	135930	147071	126188	142045	141565	119767	46027.6	10185.7	8187.5	5984.49	6901.11	121729	138590	135589	140950	129610	127865	42180.2	13577.2	6708.12	8766.52	6612.17	132201	130851	134995	138376	110065	122697	34611.6	11056.2	8554.83	7321.84	4273.15	125570	120407
O94967	O94967	WDR47_HUMAN	WDR47	WD repeat-containing protein 47	38343.2	37616.4	40737.4	42203.6	47301.3	51634.4	33302.7		47748.8		42411.6	44833.8	34989.9	42609.2	43728.8	47931.8	44485.5	26290.4	5682.19			37210.9	38771.8	40092.2	41882.3	44366.2	45583.3	43561.3	25987.4	5080.46	5165.11		39752.8	38538.8	39768.9	38713.9	34628.2	49021.7	37925.8	28750.7	18596.5			35782.4	34038.2
O94972	O94972	TRI37_HUMAN	TRIM37	E3 ubiquitin-protein ligase TRIM37	72643.6	126317	95591.6	94169.4	90182.1	40673.1	35291.2	15359.8	28733.5		108626	108035	107882	100828	108515	123385	38296.9	26243	15002.8			101135	107675	124388	100407	114886	119010	69444.5	30194.5	19831.9	18525.5	11999	107498	93380.4	122690	108141	98027.2	99864.4	61439.8	23290.1	11748.6			103737	84774.2
O94973	O94973	AP2A2_HUMAN	AP2A2	AP-2 complex subunit alpha-2	236424	256295	257547	250067	256052	191484	40044.5	16330.3	10957.8	7145.11	226419	259255	214527	254487	262301	251300	153544	31939.9	13338.1	7405.08	6672	225122	252359	254045	271349	250457	270801	146260	29169.1	16484.5	8386.8	5764.86	247794	237277	230814	252218	203916	272982	115920	30274.6	14243.3	7578.38	5362.34	233578	206771
O94979	O94979	SC31A_HUMAN	SEC31A	Protein transport protein Sec31A	296296	334444	313072	261599	178176	64267.1	22538.9	13437	12441.9	16601.3	303845	329312	266931	315902	276712	170173	54070.9	21238.7	12986.6	11685.6	8873.08	278768	319717	324461	354874	279891	205529	55651.4	18667.6	11557.6	12934.9	7115.48	304422	308728	302309	326022	200992	176786	34023.3	15093.1	11318	8826.06	7321.1	287390	256720
O94985	O94985	CSTN1_HUMAN	CLSTN1	Calsyntenin-1	38305.1	39361	43146.8	43351.1	52185.1	56441.9	41746.7	43075.8	41052.7	33402.6	42980.4	39018.7	37253.2	37462.5	44317.5	43681.8	47464.4	35604	33799.3	36824.3	38643.4	50723	43251.8	40701.4	50749.3	46279.7	55813.5	49957	39007.5	37967.9	39158.6	31260.2	46004.3	44997.9	41617.2	42872.3	37698	46225.9	35060.8	49308.3	44854.6	34361.7	27080.2	47430.9	39239.6
O94986	O94986	CE152_HUMAN	CEP152	Centrosomal protein of 152 kDa	46125.2	49726.5	46996.2	42403.8	52176	102918	159744	68065.5		50728.7	67082.5	45121.8	45859.7	44602.3	41251.2	44507.5	32248.4	87812.9	102054	34081.6		58472.9	42043.8	45083.9	51019.9	41827.1	45703.1	46719.4	87720.3	87279.6	35171.3		65247.8	50459.9	44370.8	48572.9	38641.9	43398.3	32904.3	93583.6	69795.1	32657.9		56043.9	48249.1
O94991	O94991	SLIK5_HUMAN	SLITRK5	SLIT and NTRK-like protein 5	218325	195360	237554	244248		247769		125600			203165	222623	167450	194925	219540	245802	225763	165799		100355	185585	215154	219656		270958	158038	312613	213082	153250	124548		140541	121781	223188	194016		161751		160318	149133		99439.2		184099	186015
O94992	O94992	HEXI1_HUMAN	HEXIM1	Protein HEXIM1	464028	482463	509055	505654	558590	639932	654076	359788	559838	591297	458569	498926	370369	459888	542055	543570	532785	581863	485213	489201	557544	488387	461779	499900	588216	509103	579959	545445	581651	524787	579230	512880	412568	460835	428868	453288	355235	535473	410878	438557	429924	502746	501133	485762	444204
O95059	O95059	RPP14_HUMAN	RPP14	Ribonuclease P protein subunit p14	50739	52813.3	52960.5	50377	55401.1	57548.1	85119	65175.8	97402	59764.5	49035.8	42076.7	53428.8	44042.8	51696.1	47209	66909.1	77493.7	97701.6	68597.9	67534.8	48564.8	46934.6	50637.6	45719.8	42415.2	48592.9	75496.5	85919.3	83800	78235	53122.7	45588.8	40609.8	43931.9	45148.8	42206.2	42937.2	49385.6	75578.4	67348.4	70833.4	50032.1	44699.3	42519.5
O95067	O95067	CCNB2_HUMAN	CCNB2	G2/mitotic-specific cyclin-B2	42379	39982.8	41572.7	34092.7	30414.5	23428.2	17291.2	5069.01	4367.33		37240.8	37131.5	41400.6	36437.8	33004.3	29069.1	24437.8	16790.3	6660.91			39745.2	39806.8	37129.5	33692.9	34281.4	26570.1	23427	15150.8	6429.48	3826.98	2515.5	36918.6	35582.1	37497	31477.6	27022.9	27025.1	19401.1	14148.9	6224.1	2697.47		37583.3	38659.2
O95070	O95070	YIF1A_HUMAN	YIF1A	Protein YIF1A	68552.5	73366.6	80262.1	70272	97392.7	123415	148306	99465.5	63469.3	20521.4	88302.9	85932.7	63164.7	82712.4	94957.9	93817.4	109280	139352	97773.9	35328.8	15987.4	80654.8	97234.1	86665.6	73606.6	101492	98052.8	132319	145541	116041	55767.6	10866.8	98525.3	81413.9	81605	91084	79066.2	92182.3	97180.7	116986	106768	47999.9	16155	92966.1	76884.7
O95071	O95071	UBR5_HUMAN	UBR5	E3 ubiquitin-protein ligase UBR5	139000	143571	113847	73827.9	58833.9	33351.6	16088.7	6004.12	9242.87	5225.15	143279	152002	126437	115609	82597.1	61298.2	28806.6	13774.3	8847.39	7782.14	5909.23	137431	147010	143649	127193	83696.3	75580	30468.5	15042.5	8993.02	6208.41	2176.97	145893	135337	129177	106371	60577	66479.5	23005.8	13690.1	8943.39	4169.77	4148.38	134766	129228
O95081	O95081	AGFG2_HUMAN	AGFG2	Arf-GAP domain and FG repeat-containing protein 2	58295.9	63895.5	45412.4	25694.7	15189.4	6258.94	5021.24	3052.92		4502.9	55446.2	72149.8	55299	49881.6	24172.9	14362.4	6154.25	7940.42	4109.3			62682.9	71575.5	71012.7	61157.1	25081.2	14571.4	5838.38			3492.1		69184.2	61984.6	60114.6	53723	18618.2	15977	4890.03	4716.04	1935.94			58667.7	60030.9
O95104	O95104	SCAF4_HUMAN	SCAF4	SR-related and CTD-associated factor 4	174693	197758	178941	101809	35389.7	11929.1	15510.2	8485.78	14535.7	8194.51	175166	204804	161336	177090	127555	47110.8	13215.7	7736.35	6887.17	7973.77	7693.5	166452	189124	193383	204202	103702	44842.9	11591.6	5804.97	6142.96	5925.62	4665.32	198599	186512	192985	173117	88482.4	40757.9	9041.71	6397.73	5027.83	6283.38	4508.26	184712	166665
O95125	O95125	ZN202_HUMAN	ZNF202	Zinc finger protein 202		3389.19									7880.38											6443.61											8099.04		3968.29			5700.4						8207.06
O95136	O95136	S1PR2_HUMAN	S1PR2	Sphingosine 1-phosphate receptor 2	14219.4	16703.5	16715.2	14509.4	18069.1	20276.4	26364.6	25129.2	27936.7	17114.9	7012.9	13078.4	14581.9	16183.8	15671.8	14343.4	22416.4	24757.6	21535.1	19900.8	13140.9	10171.3	18318.3	12485.1	16072.3	16683.9	19319.6	20695.4	26661.5	25559.6	30649.1	14551.5	9208.78	12634.2	13742	11113.6	14845.2	13731.9	22493.8	18295	21557.5	20790.9	17596.7	7163.51	16984.8
O95139	O95139	NDUB6_HUMAN	NDUFB6	NADH dehydrogenase [ubiquinone] 1 beta subcomplex subunit 6	242481	249410	250345	260548	289989	353242	356137	233564	327594	307165	213199	246373	214062	256745	277995	290544	303515	340628	237539	263806	272789	200971	284020	265425	265736	266449	333314	307315	335193	295704	291109	260397	253112	238424	246948	254397	206657	311613	268943	272386	266860	272614	236853	218690	218232
O95140	O95140	MFN2_HUMAN	MFN2	Mitofusin-2	48809.7	55096.1	51151.1	51983.7	44401.7	15180.9	9535.82	5179.68	2735.8		52817.4	53556.4	41583.6	49590.3	52368.7	40586.5	12322.5	5626.06	5546.19			53811.3	51557	50440.3	54744.9	52594.1	46202.3	13148.9	3497.7	17442.8			57671.4	49990.5	47623.3	49315.6	40488	45006.8	11244.5	2963.96	6404.29			52210.8	45127
O95147	O95147	DUS14_HUMAN	DUSP14	Dual specificity protein phosphatase 14	9006.03	12089.4	8117.38	10491.4	14397.2	10373.8	7659.22	4662.78	3510.15		9056.54	8964.87	10183.2	11026.8	12943.8	9132.85	8076.77	12005.7	7264.83	3338.14		11127.1	10792.3	13323.2	13769.2	13930.2	12704.7	16003.6	15175.9	7442.04	6011.89		8600.67	14534.5	10470.6	10757.1	9351.25	15470.4	8474.56	7811.74	9241.98	4258.25	1883.71	11391.6	10178.7
O95149	O95149	SPN1_HUMAN	SNUPN	Snurportin-1	94473.5	103508	94532.4	81863.7	78263.2	44543.1	17324		4055.15		94767.9	100219	87041	94179.1	83522	76218	40685		10207.2	7626.8		87157.6	100698	108222	98647.4	83406.3	82702.4	33459.1					86953.1	100187	100823	94132.8	62395.9	71354.6	29481.5		8453.17			86862.2	92850.2
O95153	O95153	RIMB1_HUMAN	TSPOAP1	Peripheral-type benzodiazepine receptor-associated protein 1		44829.5	44280.4		27320.8																			53282.3		46996.8					10862.1				50143.5	54033.2					12137.9			47646.5
O95154	O95154	ARK73_HUMAN	AKR7A3	Aflatoxin B1 aldehyde reductase member 3	2636.53		2932.18	3985.3	4492.69	2922.09					3135.77		3831.95	3306.17	3977.88	5535.99						2905.01	3751.64		5171.7	3924.59	4136.72	1523.28					2882.16	3501.77	3851			8026.4	2175.51					3066.12	2914.38
O95155	O95155	UBE4B_HUMAN	UBE4B	Ubiquitin conjugation factor E4 B	113912	126142	125462	119620	114624	44570.6	10346.2	8664.84	7951.96	4291.54	118939	120194	104400	119180	122141	108508	32414.8	8393.16	7664.91	5358.88	5321.54	110267	124232	125896	139310	120121	121966	30176	10413.8	6501.56	7148.45	4345.82	117478	112263	112816	115812	96790.2	122667	26646.6	8185.99	6655.36	6003.03		106471	105553
O95159	O95159	ZFPL1_HUMAN	ZFPL1	Zinc finger protein-like 1	11294.6	15701.4	11827.5	13365.6	14367.1	7885.66		1663.42		902.293	8885.8	11097.8	8912.66	10364.7	11908.3	9698.26	6004.45	1656.36	3195.16		1385.43	8585	13738.2	16663	21009.7	16774.7	15154.4	11601	4449.29	2857.46	1426.16		6629.99	17694.3	13770.6	11364.4	10054.1	13204.2	5989.94	2429.44			3797.19	11342.7	11746.9
O95163	O95163	ELP1_HUMAN	ELP1	Elongator complex protein 1	168243	180944	168180	150168	135132	117786	26726.7	9066.13	15285.1	9840.64	163345	182835	160138	175993	167916	141648	95269.1	20416.8	13319	11683	7933.85	146051	172789	177266	176389	160437	140589	89322.8	16073.6	9426.58	8651.27		162375	165732	167983	169071	129330	147309	70599.2	19530.3	9932.58	7515.08	10587.6	154884	152427
O95164	O95164	UBL3_HUMAN	UBL3	Ubiquitin-like protein 3	9479.06	11705.9	12004.4	9604.51	9762.15	10415.2	12308.2		5576.59	3625.68	14063.1	10631.8	9660.8	10052.3	9644.97	10767.9	7895.83	5719.4	5401.14	3345.08	3667.1	10662.7	14064.5	12947.2	10457.6	10086.6	18165.8	3208.98		5131.96	5244.52		11327.7	12997.5	11105.3	11681.9	8957.65	11674.2	5679.75	5015.05	3385.05		2910.75	12890.8	11449.3
O95166	O95166	GBRAP_HUMAN	GABARAP	Gamma-aminobutyric acid receptor-associated protein	114300	122945	114159	123807	122495	97971.4	58518.1	29574	19112.6	9796.11	108706	106837	76969.6	104018	109788	87715.6	91034.2	80293.5	41522.7	20880.2	8188.34	99235.8	103640	139791	149307	130934	142137	116183	88891.9	44640.6	26059.4	7217.86	90061	122705	107204	124936	82458.6	123683	68360.6	58177.6	44896	21394.2	9494.38	101922	91281.3
O95167	O95167	NDUA3_HUMAN	NDUFA3	NADH dehydrogenase [ubiquinone] 1 alpha subcomplex subunit 3	138728	109291	99674.9	167038	118407	189650	180422	69470.6	117383	118856	117051	92587.2	141328	112952	180277	123366	215627	148887	88533.3	90887.5	92833.7	129741	158200	132137	140198	112214	127748	202184	219623	82676.8	109384	112927	87245.8	134124	173919	179522	134833	190555	144366	141713	108531	112743	100705	85889.6	169789
O95168	O95168	NDUB4_HUMAN	NDUFB4	NADH dehydrogenase [ubiquinone] 1 beta subcomplex subunit 4	239015	248439	255782	249516	271730	254124	174259	38587.3	40008	17910.3	242715	246295	220706	239698	256299	263040	251920	143761	53810.2	41715	34976.3	241476	262693	280109	276490	273062	286591	275136	155184	46748.2	25390.1	32732.1	271231	267615	241969	264680	244957	265232	233615	139868	52416.6	36552.7	18985	243576	249541
O95169	O95169	NDUB8_HUMAN	NDUFB8	NADH dehydrogenase [ubiquinone] 1 beta subcomplex subunit 8, mitochondrial	164605	194718	174624	202994	230910	243352	193190	85200.3	114819	85517.3	160365	178276	145270	174869	188023	210007	206125	180351	117042	85423.9	117652	170655	186258	199474	225160	198140	243711	223393	204822	126983	124278	90186.8	185556	184816	170314	198976	151583	235775	170957	151443	113164	127302	102379	188445	166343
O95182	O95182	NDUA7_HUMAN	NDUFA7	NADH dehydrogenase [ubiquinone] 1 alpha subcomplex subunit 7	100840	124765	121320	118611	130777	120629	88464.3	56981.9	94429.2	118231	103275	111914	110908	123299	121753	127086	85760.8	68198.3	64285.5	74948.4	111508	78252.4	115355	103658	115736	117294	135087	80764.1	74041.7	68078.9	85320.4	102274	83045.5	96120.8	93913.7	100577	95738.5	101739	70940.4	57275.2	72072.6	82814.9	91417	78318.6	95458.1
O95183	O95183	VAMP5_HUMAN	VAMP5	Vesicle-associated membrane protein 5	70891.7	76874.6	81439	78698.1	85499.9	108129	124925	93294	140594	156225	92671.7	84803.5	63136.7	67530.2	74877.5	88545.3	97792	120143	111136	104564	129404	91096.1	84446.5	85445.2	87805.5	89287.6	80097.8	97781.3	122607	116970	114004	96743	87531.7	81769.5	65107.8	69585.7	59620.4	78377.1	63964	93038.9	102179	121495	110748	86660.9	69168.6
O95197	O95197	RTN3_HUMAN	RTN3	Reticulon-3	547896	567029	533442	620951	682598	858320	1050000	802926	1110000	1020000	528154	601194	478881	524487	636009	636989	792428	997639	1010000	780100	878211	499089	555399	532509	576584	613236	674735	804702	1080000	1010000	1060000	817045	506713	523205	539866	510583	587006	682093	690759	844167	1030000	969447	764041	528434	499949
O95202	O95202	LETM1_HUMAN	LETM1	Mitochondrial proton/calcium exchanger protein	717078	793028	757444	814559	915758	839782	307513	49778.2	49647.4	32650.7	681835	804387	651720	790872	854536	905603	676372	214040	66587.5	35200.9	25868.4	674516	782396	781185	868126	803726	944201	616478	207585	72170.9	40765.9	24421.2	774318	765801	703534	803734	728845	987018	579834	205295	70318.8	36235	22448.2	712919	662223
O95208	O95208	EPN2_HUMAN	EPN2	Epsin-2	33786.7	38527.4	35363.5	42654.5	45346.2	48618.7	40172.6	21213.5	23381.9	17811.9	46365.2	33035.1	30763.2	32165.9	42709.8	43216.1	50509.8	38263.6	20575.7	18307.2	15297.4	37281.6	37607.8	37761.3	41007.6	37220.6	47634.5	41340.1	42498.6	26544.4	20051.4	15807.4	42338.7	33966.1	31343.8	34239.5	34768.3	36210.6	39352.2	28605.5	23152.8	17260.1	17645.5	37592.4	31908.5
O95210	O95210	STBD1_HUMAN	STBD1	Starch-binding domain-containing protein 1	628680	579267	591632	509765	391725	396809	201071		168915	47293.5	573497	545424	649624	534570	508115	384913	340723	200035			29416.4	531027	565289	562499	569104	573741	403018	314857	34677.1				504952	507578	562856	561478	507423	383103	212849	163245	92021.3			513091	556357
O95218	O95218	ZRAB2_HUMAN	ZRANB2	Zinc finger Ran-binding domain-containing protein 2	264784	274371	314147	320203	333702	496089	721505	520766	843153	766583	162149	286242	222184	263727	320919	328110	437308	608965	679633	686593	688206	148275	286124	264495	290782	289152	385187	430705	663784	668270	740901	711837	238004	240754	230468	253279	232448	304473	392887	486278	613899	641496	625864	258254	241884
O95219	O95219	SNX4_HUMAN	SNX4	Sorting nexin-4	145210	152821	154437	140311	112551	37861.1	15902.7	7146.1	9603.2	4738.7	140492	158184	128798	145522	139532	109346	35774.5	10958.2	8019.48	5416.46	4135.96	149380	164753	172451	171603	141816	127159	33520.2	11499.7	5755.92	4122.09	3505.84	151038	146860	148429	155589	113879	116407	24219.1	7580.89	6409.61	4604.74	5301.18	143179	141732
O95229	O95229	ZWINT_HUMAN	ZWINT	ZW10 interactor	49330	51662.9	50044.4	41675.5	34834.6	26497.2	19111.9	9299.1	10713.9	8374.3	51507.1	47876.5	40495.2	47001.5	44709.1	32576.6	22648.4	15037.7	10822.4	8491.92	10426.7	48413.1	49071.5	55791.6	54231.5	42983.2	40524.4	25349.6	16477.5	12968.3	12732.4	11996.4	48241.4	53609.8	50504.6	44495.7	32693.6	34881.5	14910.5	11067.1	11949.8	9002.4	8630.55	48760.8	53822.7
O95232	O95232	LC7L3_HUMAN	LUC7L3	Luc7-like protein 3	300829	332204	323209	323853	361364	301146	143394	47587.8	49207	41788.9	271932	293520	279851	320459	346002	326413	277614	125012	59149.8	44221.8	37846.1	250805	319177	341519	345278	346915	370555	301214	157578	73298	56313.2	32048.7	309748	322459	319835	306761	271428	325302	218994	110892	53316.3	44941.2	34824.2	317616	282234
O95235	O95235	KI20A_HUMAN	KIF20A	Kinesin-like protein KIF20A	99758.6	109433	85225.2	23281.3	13332.2	6078.43	8004.03		2342.11		107504	109304	84883.4	79604.1	29621.2	13590	5389.25	6086.19		7421.62		100122	107091	104331	94618	26985.8	15668.9	6632.59	5389.51	8468.67	7122.14	1591.47	112649	102316	95307.9	80883.3	20873.3	15325.1	8041.21	15355.3	2856.5	20758.8		103496	88901.3
O95236	O95236	APOL3_HUMAN	APOL3	Apolipoprotein L3		12778.5	10437.4								14640.3	8397.23	11806.5	15986.2	6259.41							13699.4	12105.5	15298.8	15081.1								14234.8	10533.2	13720.4										12075.2
O95239	O95239	KIF4A_HUMAN	KIF4A	Chromosome-associated kinesin KIF4A	138377	151849	100236	29749.6	19364.3	14747.8	18139.8	11732.5	9521.81	9069.81	140590	142572	118384	104379	33749.9	18161.2	14048	14325.7	10487.9	15340.9	8192.96	127858	148150	145325	110913	30696.2	19008.2	13248.9	13397.5	11985.4	10909.7		134121	135985	133529	95187.5	25992	21173.8	11382.2	15921.6	24038.3	30656.8	22236.1	130248	124913
O95243	O95243	MBD4_HUMAN	MBD4	Methyl-CpG-binding domain protein 4	14599.4	13786.4	6397.29	4272.92	2720.6						15885.6	17395.6	11081.6	6729.85	4696.43	3121.28						15279.5	13748.2	13083.9	8201.6	3017.83	1864.58		1462.76				16099.2	15409.4	13894.6	6282.08		4155.32				2621.14	1026.48	14915.2	14651.9
O95248	O95248	MTMR5_HUMAN	SBF1	Myotubularin-related protein 5	83255.2	87175.1	87037	75760.9	61437.3	25124.3	15331.6	9684.16	18352.2	5352.08	91472.6	85421.3	80723.9	82275.1	80751.3	62363.3	20191.5	15842.5	22391	10183.3		83248.5	87173.7	92704.6	95464.5	77484.6	68727.5	25956.9	21169.2	28884.8	15730.2		92388	91592	87957.7	88293	66461.6	78196.1	26056.4	20727.4	49700.4	6780.97		82136.6	76488.9
O95249	O95249	GOSR1_HUMAN	GOSR1	Golgi SNAP receptor complex member 1	168347	191619	173405	188544	204103	243414	247627	99013.5	123547	74075.8	179013	203670	154084	179114	205827	215427	203216	212724	136749	101680	76175.7	191219	173826	182000	209013	195818	220373	202499	230220	154863	127145	78063	218618	166394	162439	182796	155420	220472	173670	174712	129714	120511	62006	184322	154765
O95251	O95251	KAT7_HUMAN	KAT7	Histone acetyltransferase KAT7	114763	122146	78656.7	27537.1	14241.2	19792.4	15832.4	13111.3	13566.9	9747.11	124882	112901	98423.5	74331.9	26885	17214.6	18041.6	12989	9362.1	12526.2	11626.4	126580	113758	123797	91472	29306.9	20877	12909.5	16930.3	15147.7	22403.8	11179	134641	105013	100234	80892.9	21516	28347.6	13410.2	16202.4	16548.7	16443.4	9909.02	109296	113670
O95258	O95258	UCP5_HUMAN	SLC25A14	Brain mitochondrial carrier protein 1	25762.4	24637.1	24707.3	24145.3	27183.5	31175.1	29170.8	13758.7	20804.4	14218.2	29649.7	24734.6	19828.7	22998.9	22376.2	26920.1	25377.4	27451.9	22236.5	18575.3	17085.7	24104.9	25588.6	20187.5	21410.5	23906.4	26924.7	24201.9	27241.8	23754.5	27904.9	14089	25878.2	21931.1	21260.3	22616.6	17812.7	26134.5	20735.8	21739.4	23644	17132.8	15418.5	20928.9	22075.8
O95260	O95260	ATE1_HUMAN	ATE1	Arginyl-tRNA--protein transferase 1	147389	166663	158171	157721	177889	78906.3	15724.5		5984.78		140378	173162	134089	167726	175445	191823	69699.2	10940.4	7633.48	10329.8	7434.45	137257	167854	167953	179650	181128	179556	68685.4	9423.57	6151.69	5347.3	3009.67	141013	156927	152500	171832	138915	221125	50354.7	8992	8247.13	5471.17		130941	146949
O95271	O95271	TNKS1_HUMAN	TNKS	Poly [ADP-ribose] polymerase tankyrase-1	23277.6	19933.4	18346.3	16786.4	7774.45	16261.6					25326.1	24096.7	31895.6	16124	21325.3	16032.1	15489					26342.4	17617.4	15427.2	18185.7	12612.9	11735.3	8925					24484.9	26848.9	26430.3	22266.7	19962.3	30693.9	16097.9					21961.6	20396.9
O95273	O95273	CCDB1_HUMAN	CCNDBP1	Cyclin-D1-binding protein 1	49602.2	59275	52389.4	35544.9	30193.1	17428	6880.48	3837.5	4339.66		61060.7	58961.8	40668.8	49729.2	39367.4	22315.2	11907.1		3108.49			54024.1	53925.7	60786	60590.4	39633.3	34131.4	13134.7	6704.26				57798.7	60118.7	55453.8	41833.7	34909.6	26779.1	9626.68					48796.1	44963.1
O95292	O95292	VAPB_HUMAN	VAPB	Vesicle-associated membrane protein-associated protein B/C	621512	671008	684462	703234	726754	872416	472387	139721	143713	85277	685461	663316	569343	623271	726198	747933	705408	365650	201311	93441.8	77053	668308	668512	651638	731140	627611	795059	633744	393689	227202	88168.2	89129.2	744702	635764	618377	667692	589181	772834	527722	319699	196266	93673.4	71113.7	711790	531513
O95294	O95294	RASL1_HUMAN	RASAL1	RasGAP-activating-like protein 1	11831.9	11451.2	11598.2	9792.49	7342.99						8545.38	10960.3	11841.7	10721.6	9018.74	6611.22	3566.23					8493.93	11031.5	9847.89	11842.5	8443.61	6964.19						10966.3	9409.74	9671.26	10921.6	9068.76	7548.34						8651.27	9925.2
[truncated: 8,308 more rows]
[truncated: 54 more columns]
