# Supplementary material for: Development of retinoid nuclear receptor pathway antagonists through targeting aldehyde dehydrogenase 1A3
Source: iScience. 2025 Oct 3;28(11):113675. doi: 10.1016/j.isci.2025.113675 (PMC12595434; doi:10.1016/j.isci.2025.113675)
Supplement: Table S4. Normalized protein abundances at different temperatures [file mmc5.xlsx]

## Sheet: report_processed_scaled_5_missi
Table S4: Normalized protein abundances at different temperatures.
				Temperatures
Unnamed: 0	condition	replicate	type	36.9	40.2	43.9	46.6	48.6	52.7	55.3	58.8	61.2	64
A0A096LP01	dmso	1	Soluble proteins	1	1.02387	0.956414	1.01558	1.07494	0.869171	0.493013	0.172774	0.107473
A0A096LP01	dmso	2	Soluble proteins	1	0.822981	0.805068	0.759437	0.939438	0.745096	0.357333	0.186208	0.07779
A0A096LP01	dmso	3	Soluble proteins	1	0.936485	0.758856	0.866321	0.750193	0.6245	0.27564	0.158173
A0A096LP01	MBE1 1uM	1	Soluble proteins	1	1.01692	0.852966	1.00263	0.969206	0.884145	0.368117	0.153309
A0A096LP01	MBE1 1uM	2	Soluble proteins	1	1.33502	0.875183	0.869835	0.918204	0.659176	0.474069	0.169977
A0A096LP01	MBE1 1uM	3	Soluble proteins	1	0.88956	1.38699	1.11838	1.05718	1.13749	0.543425	0.19649
A0A096LP01	MBE1 100nM	1	Soluble proteins	1	0.894981	0.994555	0.951668	1.09535	0.969346	0.478706	0.196476
A0A096LP01	MBE1 100nM	2	Soluble proteins	1	0.901623	0.940351	1.00818	0.857049	0.629876	0.50329
A0A096LP01	MBE1 100nM	3	Soluble proteins	1	0.82349	1.20562	0.819703	0.756938	0.791657	0.41312	0.123975
A0A0B4J2D5	dmso	1	Soluble proteins	1	1.05628	1.04143	1.10072	1.19658	1.36843	1.24863	1.12493	0.654739	0.871545
A0A0B4J2D5	dmso	2	Soluble proteins	1	0.921157	1.08358	1.00908	1.33594	0.981857	0.834282	0.967179	0.868293	0.770284
A0A0B4J2D5	dmso	3	Soluble proteins	1	0.900963	0.897912	0.83136	0.776738	0.825955	0.686693	0.588925	0.568118	0.51291
A0A0B4J2D5	MBE1 1uM	1	Soluble proteins	1	0.987572	0.994101	0.9115	1.19925	0.96091	0.96471	0.826107	0.859698	0.70266
A0A0B4J2D5	MBE1 1uM	2	Soluble proteins	1	0.943861	1.07331	1.0354	1.12656	0.777737	0.717311	0.698011	0.878142	0.701362
A0A0B4J2D5	MBE1 1uM	3	Soluble proteins	1	1.01793	0.957217	1.018	1.21032	1.12747	1.14782	1.07123	0.852928	0.520916
A0A0B4J2D5	MBE1 100nM	1	Soluble proteins	1	0.79774	0.915935	1.05127	1.0744	1.00592	0.925893	0.833927	0.756286	0.770679
A0A0B4J2D5	MBE1 100nM	2	Soluble proteins	1	1.36395	1.12648	1.28512	1.32315	1.11152	1.16761	1.01012	1.11451	0.916091
A0A0B4J2D5	MBE1 100nM	3	Soluble proteins	1	1.00595	1.04259	1.14762	1.0715	1.13266	0.963755	0.863825	0.849213	0.594438
A0A0B4J2F0	dmso	1	Soluble proteins	1		1.07979	1.11946	1.28769	1.3157	0.928076	2.52047	1.68139	2.29866
A0A0B4J2F0	dmso	2	Soluble proteins		1.15625		1.06306	1.29779	1.13189	1.11368	2.04386	2.05637	1.64454
A0A0B4J2F0	MBE1 1uM	1	Soluble proteins		0.560111	0.64646	0.502661	0.744222	0.542781	0.579992	0.616752	1.08127	0.907663
A0A0B4J2F0	MBE1 1uM	2	Soluble proteins			0.596652		0.615476	0.365127	0.434134	0.963891	1.374	1.24107
A0A0B4J2F0	MBE1 1uM	3	Soluble proteins	1	1.22424			1.38371	1.32122	1.48479	2.09525	1.41082	0.727197
A0A0B4J2F0	MBE1 100nM	1	Soluble proteins	1	0.791129		1.0186	1.18356	0.998901	0.96015	1.6361	1.75691	1.6484
A0A0B4J2F0	MBE1 100nM	2	Soluble proteins	1	1.30456		1.43016	1.03649	1.1577	1.29754	2.68588	2.64793	2.24292
A0A0B4J2F0	MBE1 100nM	3	Soluble proteins	1			1.19034	1.13171	1.06456	1.12107	1.39996	1.28888	0.765174
A0A1B0GTU1	dmso	2	Soluble proteins	1	1.30225	1.07362	0.435858	0.533209
A0A1B0GTU1	MBE1 1uM	1	Soluble proteins	1	0.997086	0.796766	0.508529	0.215181
A0A1B0GTU1	MBE1 1uM	3	Soluble proteins	1	1.25244	0.906303	0.451343	0.298606
A0A1B0GTU1	MBE1 100nM	1	Soluble proteins	1	0.969286	0.607625	0.42066	0.207805
A0AV96	dmso	1	Soluble proteins	1	1.11871	0.817343	0.415651	0.279643	0.203045
A0AV96	dmso	2	Soluble proteins	1	0.967201	0.82551	0.294411	0.290761
A0AV96	dmso	3	Soluble proteins	1	0.908976	0.634648	0.359551	0.232385
A0AV96	MBE1 1uM	1	Soluble proteins	1	1.11096	0.936001	0.388377	0.268283	0.0956729
A0AV96	MBE1 1uM	2	Soluble proteins	1	1.05168	0.647609	0.298085	0.188965
A0AV96	MBE1 100nM	1	Soluble proteins	1	0.88896	0.786163	0.548878	0.254449	0.169146
A0AV96	MBE1 100nM	2	Soluble proteins	1	1.22085	0.855697	0.488718	0.342346
A0AV96	MBE1 100nM	3	Soluble proteins	1	1.07784	0.924959	0.492365	0.230831	0.197468
A0AVF1	dmso	1	Soluble proteins	1	1.07226	0.80296	0.508619	0.33757	0.211922	0.217703
A0AVF1	dmso	2	Soluble proteins	1	0.83606	0.769935	0.417708	0.412761	0.197127	0.07979
A0AVF1	dmso	3	Soluble proteins	1	0.885618	0.681072	0.430592	0.24122	0.129335
A0AVF1	MBE1 1uM	1	Soluble proteins	1	0.979515	0.871605	0.556433	0.374919	0.175975	0.0844872
A0AVF1	MBE1 1uM	2	Soluble proteins	1	1.0852	0.7904	0.474714	0.384208	0.170507	0.0372092
A0AVF1	MBE1 1uM	3	Soluble proteins	1	0.930543	1.15042	0.825147	0.441181	0.226149	0.072239
A0AVF1	MBE1 100nM	1	Soluble proteins	1	0.860481	0.783763	0.580953	0.341993	0.181247	0.144183		0.0606648
A0AVF1	MBE1 100nM	2	Soluble proteins	1	1.26677	0.895665	0.62883	0.38314	0.150133	0.0955855
A0AVF1	MBE1 100nM	3	Soluble proteins	1	1.02792	1.05208	0.598692	0.340441	0.205063	0.0706229	0.0577013	0.0164452
A0AVT1	dmso	1	Soluble proteins	1	1.0988	1.10521	1.0082	0.864614	0.269625	0.0557378	0.0298425	0.0206411	0.0122755
A0AVT1	dmso	2	Soluble proteins	1	0.967178	1.07345	0.78683	0.910694	0.16377	0.0443685	0.0272783	0.0159423	0.0251512
A0AVT1	dmso	3	Soluble proteins	1	1.0203	0.943232	0.871335	0.616169	0.17843	0.0333739	0.0173504	0.0159724	0.0229067
A0AVT1	MBE1 1uM	1	Soluble proteins	1	1.04671	1.10452	0.979739	0.898126	0.197556	0.0450444	0.0245626	0.0222118	0.0108959
A0AVT1	MBE1 1uM	2	Soluble proteins	1	0.987008	1.02695	0.953863	0.934531	0.149862	0.0411681	0.0250623	0.0206771	0.0107356
A0AVT1	MBE1 1uM	3	Soluble proteins	1	1.0631	1.11954	1.10697	0.902149	0.271384	0.0799522	0.0373209	0.0232085	0.00496949
A0AVT1	MBE1 100nM	1	Soluble proteins	1	0.849203	0.976804	1.00284	0.79513	0.187166	0.0508991	0.0316605	0.0186287	0.0127696
A0AVT1	MBE1 100nM	2	Soluble proteins	1	1.16529	1.05767	1.08515	0.783638	0.209433	0.0482451	0.0258155	0.0219896	0.016519
A0AVT1	MBE1 100nM	3	Soluble proteins	1	0.985871	1.03573	1.00875	0.785728	0.213526	0.0492331	0.0231964	0.0169431	0.00974384
A0FGR8	dmso	1	Soluble proteins	1	1.11953	0.965637	0.80554	0.657263	0.322211	0.0515758	0.0918076	0.0129039	0.0178564
A0FGR8	dmso	2	Soluble proteins	1	0.948801	0.94655	0.644072	0.820886	0.187307	0.0440572	0.0155347	0.0197789	0.0120697
A0FGR8	dmso	3	Soluble proteins	1	1.00656	0.801735	0.618908	0.436138	0.175259	0.0226434	0.0214317	0.00873655
A0FGR8	MBE1 1uM	1	Soluble proteins	1	1.03606	1.14847	0.83068	0.676811	0.241118	0.0388594	0.0209343	0.0157332	0.015496
A0FGR8	MBE1 1uM	2	Soluble proteins	1	0.951463	0.838161	0.56776	0.621067	0.128999	0.0270268	0.0202785	0.0163559	0.0058977
A0FGR8	MBE1 1uM	3	Soluble proteins	1	1.03984	1.0599	0.959215	0.729487	0.273305	0.0524506	0.0305761	0.0123935
A0FGR8	MBE1 100nM	1	Soluble proteins	1	0.862538	0.9682	0.893912	0.618836	0.232281	0.0420553	0.0220938	0.018191	0.0207964
A0FGR8	MBE1 100nM	2	Soluble proteins	1	1.20599	1.05706	0.885226	0.628499	0.272212	0.0449134	0.0200438	0.0154421	0.0225142
A0FGR8	MBE1 100nM	3	Soluble proteins	1	1.04523	0.966287	0.86104	0.630461	0.262704	0.0370826	0.0132932	0.0173362
A0JLT2	dmso	1	Soluble proteins	1		1.02971	0.879291	0.961057		1.12919
A0JLT2	MBE1 1uM	3	Soluble proteins	1	0.825865	0.918174	0.892137	0.709465	0.848734		0.56191
A0JLT2	MBE1 100nM	3	Soluble proteins	1	1.27333	1.42399	1.25671	0.968881	0.935258		0.337607
A0JNW5	dmso	1	Soluble proteins	1	1.07948	1.08723	0.962569	1.00714	1.03551	0.504362	0.177704
A0JNW5	dmso	2	Soluble proteins	1	1.0245	1.12039	0.778737	1.17543	0.586024	0.35801	0.0648365
A0JNW5	dmso	3	Soluble proteins	1	0.98444	0.852711	0.949516	0.67472	0.683892	0.232435	0.0883433
A0JNW5	MBE1 1uM	1	Soluble proteins	1	1.07763	1.18565	1.04659	0.977076	0.789229	0.33612	0.0758836
A0JNW5	MBE1 1uM	2	Soluble proteins	1	1.08769	1.01135	0.968423	1.00425	0.520561	0.261542	0.0567945		0.0659104
A0JNW5	MBE1 1uM	3	Soluble proteins	1	0.991919	1.12374	1.31162	1.1744	0.999339	0.416716		0.0542983
A0JNW5	MBE1 100nM	1	Soluble proteins	1	0.948394	1.0302	0.988728	0.900913	0.737603	0.331804		0.0263912
A0JNW5	MBE1 100nM	2	Soluble proteins	1	1.22335	1.01642	1.11731	1.0273	0.807982	0.421847	0.0973453
A0JNW5	MBE1 100nM	3	Soluble proteins	1	0.94496	1.02405	1.07077	0.839576	0.813011	0.311894	0.0534653
A0MZ66	dmso	1	Soluble proteins	1	1.08843	1.06072	0.812548	0.614027	0.374672	0.2628	0.289161	0.130103	0.0715362
A0MZ66	dmso	2	Soluble proteins	1	0.970332	1.11088	0.794555	0.782366	0.236104	0.205953	0.158656	0.107057	0.140795
A0MZ66	dmso	3	Soluble proteins	1	0.905248	0.873423	0.769739	0.474649	0.243673	0.167269	0.165013	0.142501	0.107933
A0MZ66	MBE1 1uM	1	Soluble proteins	1	0.9769	1.00652	0.890012	0.74617	0.30699	0.155874	0.106359	0.116692	0.0900773
A0MZ66	MBE1 1uM	2	Soluble proteins	1	1.04048	1.0459	0.95245	0.707875	0.227925	0.151784	0.126097	0.0853452	0.0934094
A0MZ66	MBE1 1uM	3	Soluble proteins	1	0.927619	1.04589	0.865528	0.753297	0.342907	0.225159	0.137078	0.110268	0.145079
A0MZ66	MBE1 100nM	1	Soluble proteins	1	0.832492	0.820544	0.86849	0.590708	0.276678	0.18637	0.109117	0.129112	0.0982319
A0MZ66	MBE1 100nM	2	Soluble proteins	1	1.21043	1.05078	0.908119	0.676298	0.274314	0.193257	0.138599	0.113337	0.110938
A0MZ66	MBE1 100nM	3	Soluble proteins	1	1.00697	1.04041	1.12126	0.758811	0.352456	0.190246	0.138697	0.0935806	0.160288
A0PJW6	dmso	1	Soluble proteins	1	0.997706	1.07135	1.26888	1.22709	0.932847	0.265098		0.0557712	0.0395018
A0PJW6	dmso	2	Soluble proteins	1	1.0167	1.01931	1.022	1.18555	0.567265	0.199528	0.0893623	0.0403936
A0PJW6	dmso	3	Soluble proteins	1	0.924576	1.10279	1.33368	1.25723	0.950583	0.212277	0.0450335
A0PJW6	MBE1 1uM	1	Soluble proteins	1	1.03922	1.01151	1.09317	1.35018	0.832033	0.206746	0.0825629	0.0510329
A0PJW6	MBE1 1uM	2	Soluble proteins	1	0.848524	1.55436	2.23737	2.38099	1.12721	0.242979	0.107067	0.100777
A0PJW6	MBE1 1uM	3	Soluble proteins	1	0.45684	0.322321	0.385775	0.524399	0.351376	0.168409	0.0464176	0.0422785
A0PJW6	MBE1 100nM	1	Soluble proteins	1	1.16972	1.25846	1.17265	1.23692	0.971282	0.209474	0.0859514
A0PJW6	MBE1 100nM	2	Soluble proteins	1	0.955519	1.03387	1.03794	1.08619	0.727633	0.184901	0.0614501
A0PJW6	MBE1 100nM	3	Soluble proteins	1	1.16163	1.02413	1.34771	1.36254	1.47789	0.400198	0.182211
A0PK00	dmso	1	Soluble proteins	1	0.806286	0.771233	0.853017	0.861191	0.499496
A0PK00	dmso	2	Soluble proteins	1	1.14966	1.16499	1.00883	0.714182
A0PK00	dmso	3	Soluble proteins	1	1.23473	1.1947	1.10889	0.920889	0.648128
A0PK00	MBE1 1uM	1	Soluble proteins	1	0.982239	0.772887	1.11773	1.04946	0.482092
A0PK00	MBE1 1uM	2	Soluble proteins	1	1.22913	1.46471	1.49315	1.4323	0.663038
A0PK00	MBE1 1uM	3	Soluble proteins	1	1.2009	0.963472	0.716842	0.596556	0.532119	0.207619
A0PK00	MBE1 100nM	1	Soluble proteins	1	0.917508	1.0457	1.01866	0.866797	0.574452	0.209496
A0PK00	MBE1 100nM	2	Soluble proteins	1	0.868783	1.33681	0.813035	0.965188	0.706397
A0PK00	MBE1 100nM	3	Soluble proteins	1	0.741246	0.710959	0.899329	0.790436	0.766122
A1A4S6	dmso	1	Soluble proteins	1	1.26337	1.11746	0.975227	0.892658	0.404105
A1A4S6	dmso	2	Soluble proteins	1	0.990023	0.913996	0.635887	0.785975	0.379206
A1A4S6	dmso	3	Soluble proteins	1	1.07543	0.897293	0.752987	0.565218	0.369203
A1A4S6	MBE1 1uM	1	Soluble proteins	1	1.00908	1.12205	0.884837	0.789972	0.382459
A1A4S6	MBE1 1uM	2	Soluble proteins	1	0.778269	0.959348	0.696449	0.746326	0.184104
A1A4S6	MBE1 1uM	3	Soluble proteins	1	0.971374	0.966446	0.881499	0.741065	0.313552
A1A4S6	MBE1 100nM	1	Soluble proteins	1	0.83673	1.03034	1.03112	0.745358	0.366231
A1A4S6	MBE1 100nM	2	Soluble proteins	1	1.28658	1.11239	0.933208	0.774996	0.390954
A1A4S6	MBE1 100nM	3	Soluble proteins	1	1.12292	0.972367	0.885844	0.873976	0.315819
A1L020	dmso	1	Soluble proteins	1	1.10842	1.02178	0.656325	0.406457
A1L020	dmso	2	Soluble proteins	1	0.846179	0.695053	0.419258	0.346861
A1L020	MBE1 1uM	1	Soluble proteins	1	1.16911	1.08766	0.638946	0.4038
A1L020	MBE1 1uM	2	Soluble proteins	1	0.938159	0.833553	0.584768	0.596926
A1L020	MBE1 1uM	3	Soluble proteins	1	1.10701	1.0984	0.79752	0.366939
A1L020	MBE1 100nM	1	Soluble proteins	1	0.71646	0.602794	0.508539	0.312436
A1L020	MBE1 100nM	2	Soluble proteins	1	1.03052	0.755371	0.507962	0.303109
A1L020	MBE1 100nM	3	Soluble proteins	1	1.21224	0.909385	0.801849	0.578862
A1L0T0	dmso	1	Soluble proteins	1	1.03554	0.964077	0.921941	0.796247	0.565833	0.304018	0.0571641	0.0555173	0.0417437
A1L0T0	dmso	2	Soluble proteins	1	0.907119	1.09477	0.786898	1.39178	0.30957	0.156585	0.0666602	0.0387599	0.0334728
A1L0T0	dmso	3	Soluble proteins	1	0.881639	0.703024	0.654423	0.616871	0.306983	0.117918	0.0615333	0.0404362	0.0308882
A1L0T0	MBE1 1uM	1	Soluble proteins	1	1.01036	1.10184	0.967077	0.904659	0.392913	0.177364	0.0694348	0.0390139	0.0311964
A1L0T0	MBE1 1uM	2	Soluble proteins	1	1.11102	0.785046	0.712139	0.987237	0.239976	0.119492	0.0661637	0.0444949	0.0358922
A1L0T0	MBE1 1uM	3	Soluble proteins	1	1.1541	1.2526	1.33614	0.949738	0.565495	0.319839	0.13358	0.0518366	0.0211849
A1L0T0	MBE1 100nM	1	Soluble proteins	1	0.895696	0.984693	1.14688	0.908925	0.407541	0.207128	0.089163	0.045884	0.0388591
A1L0T0	MBE1 100nM	2	Soluble proteins	1	1.32698	1.02916	1.1398	0.95678	0.405753	0.224223	0.107039	0.0610309	0.0489549
A1L0T0	MBE1 100nM	3	Soluble proteins	1	1.00545	1.00749	1.01738	0.81661	0.460343	0.178918	0.0838599	0.044091	0.0219568
A1L170	dmso	1	Soluble proteins	1	1.18586	0.973817	0.878898	1.00171	0.792643	0.335055	0.189493
A1L170	dmso	2	Soluble proteins	1	0.832832	0.820809	0.880937	0.909585	0.570447	0.226502
A1L170	dmso	3	Soluble proteins	1	0.619054	0.854585	0.812606	1.06787	0.662054
A1L170	MBE1 1uM	1	Soluble proteins	1	1.11308	0.962031	0.977186	0.918438	0.513649	0.402513
A1L170	MBE1 1uM	2	Soluble proteins	1	0.874763	0.752515	0.817519	0.906551	0.551755	0.231938
A1L170	MBE1 1uM	3	Soluble proteins	1	1.21178	1.22681	1.55003	1.38763	0.897691	0.326041
A1L170	MBE1 100nM	1	Soluble proteins	1	0.974665	0.804636	0.869935	1.04412	0.626063	0.421589
A1L170	MBE1 100nM	2	Soluble proteins	1	0.940344	0.991541	1.05456	0.825344	0.667892	0.339114
A1L170	MBE1 100nM	3	Soluble proteins	1	0.778244	0.907628	0.981474	0.876634	0.501868	0.238491	0.168334
A1L390	dmso	1	Soluble proteins	1	1.05263	1.03553	0.645946	0.45474	0.314004
A1L390	dmso	2	Soluble proteins	1	1.02044	0.940616	0.628652	0.537295
A1L390	dmso	3	Soluble proteins	1	0.8723	0.866048	0.705228	0.289886
A1L390	MBE1 1uM	1	Soluble proteins	1	1.10876	1.19083	0.684286	0.634009
A1L390	MBE1 1uM	2	Soluble proteins	1	1.28742	1.03094	0.848683	0.521086
A1L390	MBE1 1uM	3	Soluble proteins	1	0.797496	1.08599	0.983168	0.556791	0.188217
A1L390	MBE1 100nM	1	Soluble proteins	1	0.829299	0.699921	0.71309	0.388843	0.304823
A1L390	MBE1 100nM	2	Soluble proteins	1	1.16971	0.992046	0.866513	0.536398	0.28215
A1L390	MBE1 100nM	3	Soluble proteins	1	1.34269	1.15003	0.92287	0.473764	0.233222	0.151561
A1X283	dmso	1	Soluble proteins	1	1.06997	1.0544	0.630816	0.33326	0.149972	0.114866
A1X283	dmso	2	Soluble proteins	1	1.02308	1.01407	0.550102	0.40696	0.128034
A1X283	dmso	3	Soluble proteins	1	0.951712	0.921888	0.54414	0.263483	0.102462	0.0503205
A1X283	MBE1 1uM	1	Soluble proteins	1	0.988053	1.00585	0.6811	0.374517	0.121666	0.057128	0.0669704	0.0363994
A1X283	MBE1 1uM	2	Soluble proteins	1	0.97738	0.768626	0.507406	0.269439	0.0828192	0.0317288	0.0302527
A1X283	MBE1 1uM	3	Soluble proteins	1	1.1515	1.30527	0.869429	0.425928	0.126533	0.0658639
A1X283	MBE1 100nM	1	Soluble proteins	1	0.884711	0.878589	0.697559	0.32562	0.116344	0.0540285	0.0656417	0.0189866
A1X283	MBE1 100nM	2	Soluble proteins	1	1.09927	0.90011	0.664039	0.310024	0.0934732	0.0532462	0.0364943
A1X283	MBE1 100nM	3	Soluble proteins	1	1.11714	1.25637	0.80733	0.433456	0.132915	0.080339
A1XBS5	dmso	3	Soluble proteins	1	1.10348	1.01932	0.914979	0.342706
A2A3K4	dmso	2	Soluble proteins	1	0.837629	0.835463	0.808746	0.485065
A2A3K4	MBE1 100nM	1	Soluble proteins	1	1.03901	0.636248	0.684917	0.442348
A2RRP1	dmso	1	Soluble proteins	1	1.10332	0.901855	0.563418	0.358422	0.151404	0.10364
A2RRP1	dmso	2	Soluble proteins	1	0.977037	0.910514	0.504233	0.411859	0.0695705
A2RRP1	dmso	3	Soluble proteins	1	1.03754	0.809731	0.490124	0.277155	0.158711
A2RRP1	MBE1 1uM	1	Soluble proteins	1	0.993193	0.932132	0.613215	0.351786	0.130287
A2RRP1	MBE1 1uM	2	Soluble proteins	1	0.960963	0.863472	0.587311	0.365262	0.121574			0.0298129
A2RRP1	MBE1 1uM	3	Soluble proteins	1	1.05688	1.1305	0.697147	0.439139	0.12711	0.0916999	0.0974861
A2RRP1	MBE1 100nM	1	Soluble proteins	1	0.871097	0.949767	0.606138	0.343766	0.139586	0.039257	0.0480401		0.0454754
A2RRP1	MBE1 100nM	2	Soluble proteins	1	1.20345	0.997566	0.684466	0.360495	0.11139	0.0549538
A2RRP1	MBE1 100nM	3	Soluble proteins	1	1.03533	1.00554	0.744268	0.378472	0.112418	0.0757259
A2RTX5	dmso	1	Soluble proteins	1	1.31501	1.18087	0.970803	0.853395	0.470319
A2RTX5	dmso	2	Soluble proteins	1	1.08843	1.27119	0.65334	0.585497	0.296913
A2RTX5	dmso	3	Soluble proteins	1	1.36737	0.850082	0.855789	0.55477
A2RTX5	MBE1 1uM	1	Soluble proteins	1	1.19986	0.977975	0.853155	0.824432	0.397996
A2RTX5	MBE1 1uM	2	Soluble proteins	1	1.43124	0.945245	0.706044	0.935903
A2RTX5	MBE1 100nM	1	Soluble proteins	1	0.93691	1.1369	0.921627	0.651393	0.418533
A2RTX5	MBE1 100nM	2	Soluble proteins	1	1.26726	1.03142	0.984965	0.795032
A2RTX5	MBE1 100nM	3	Soluble proteins	1	1.29355	1.15325	0.665539	0.575464	0.327691
A2RU67	dmso	1	Soluble proteins	1	1.2802	1.06884	1.2133	1.1857	1.33354	1.10187	0.835886	0.523462	0.674924
A2RU67	dmso	2	Soluble proteins	1	0.927245	1.05568	0.760881	1.23399	0.748395	0.594579	0.635461	0.52719	0.573634
A2RU67	dmso	3	Soluble proteins	1	0.893027	0.959287	0.910864	0.7942	0.778155	0.483863	0.551913	0.412848	0.416569
A2RU67	MBE1 1uM	1	Soluble proteins	1	0.963024	1.09956	0.963661	1.17357	0.948222	0.887928	0.661575	0.651672	0.477226
A2RU67	MBE1 1uM	2	Soluble proteins	1	0.955918	1.20349	1.40185	1.37769	0.928456	0.869901	0.866119	0.920282	0.792985
A2RU67	MBE1 1uM	3	Soluble proteins	1	0.784845	0.909484	1.06016	1.24446	0.986318	1.3195	1.24519	0.815558	0.383685
A2RU67	MBE1 100nM	1	Soluble proteins	1	0.799064	0.95962	1.05522	0.986668	0.872038	0.774005	0.596113	0.615562	0.557209
A2RU67	MBE1 100nM	2	Soluble proteins	1	1.21291	1.21368	1.14232	1.10262	1.07273	0.959626	0.857549	0.869819	0.753091
A2RU67	MBE1 100nM	3	Soluble proteins	1	1.09321	0.901398	1.17828	0.992452	1.21679	1.01076	0.659902	0.822207	0.477411
A2RUC4	dmso	1	Soluble proteins	1	1.09631	1.03717	1.0216	1.02978	1.00323	0.501684	0.198323	0.0926838
A2RUC4	dmso	2	Soluble proteins	1	0.802161	1.06385	0.771476	0.962939	0.676196	0.331267
A2RUC4	dmso	3	Soluble proteins	1	1.20814	0.996851	0.835325	0.806518	0.872166	0.343839	0.105435
A2RUC4	MBE1 1uM	1	Soluble proteins	1	0.81865	0.898386	0.923438	0.860965	0.692463	0.37335	0.0777356
A2RUC4	MBE1 1uM	2	Soluble proteins	1	0.954356	1.35305	1.1921	1.13605	0.634161	0.392863	0.170122
A2RUC4	MBE1 1uM	3	Soluble proteins	1	0.975936	0.957464	0.979652	1.01536	0.960175	0.565564	0.143728
A2RUC4	MBE1 100nM	1	Soluble proteins	1	0.847671	0.831465	0.966159	0.933974	0.749576	0.352832	0.11587
A2RUC4	MBE1 100nM	2	Soluble proteins	1	1.08099	1.00835	1.162	1.04181	0.774534	0.485427	0.207109	0.137338
A2RUC4	MBE1 100nM	3	Soluble proteins	1	0.898891	0.996377	0.968163	1.07833	0.968897	0.381373
A2RUS2	MBE1 1uM	1	Soluble proteins	1	1.67215	0.919549	1.03727	0.470702
A2RUS2	MBE1 1uM	2	Soluble proteins	1	2.88056	0.939475	0.639638	0.466311
A2RUS2	MBE1 100nM	1	Soluble proteins	1	0.847511	1.30461	1.0139		0.588103
A2VDJ0	MBE1 1uM	2	Soluble proteins	1	1.4082	0.867868	0.761127	0.890522
A3KMH1	dmso	1	Soluble proteins	1	1.05168	0.90584	0.620876	0.38855	0.207399			0.104418
A3KMH1	dmso	2	Soluble proteins	1	0.937536	0.927859	0.515209	0.554114	0.240763	0.230921	0.155451	0.150665	0.0883601
A3KMH1	dmso	3	Soluble proteins	1	1.00783	0.866029	0.517456	0.36487	0.182454	0.210828
A3KMH1	MBE1 1uM	1	Soluble proteins	1	0.960878	0.989177	0.675397	0.525524	0.179721	0.267394	0.147558		0.130297
A3KMH1	MBE1 1uM	2	Soluble proteins	1	1.03258	0.946417	0.652639	0.510819	0.18015	0.138728	0.121873
A3KMH1	MBE1 1uM	3	Soluble proteins	1	0.979012	1.05692	0.832248	0.555289	0.272577		0.218014
A3KMH1	MBE1 100nM	1	Soluble proteins	1	0.827604	0.872152	0.680327	0.457458	0.148917	0.250643			0.0665351
A3KMH1	MBE1 100nM	2	Soluble proteins	1	1.25564	1.01281	0.801171	0.546449	0.192647	0.314753	0.203737	0.305616
A3KMH1	MBE1 100nM	3	Soluble proteins	1	1.00369	0.910506	0.683352	0.490262	0.199652	0.218851
A3KN83	dmso	1	Soluble proteins	1	1.1189	1.01524	0.909698	0.815621	0.254694	0.0466262	0.0193181	0.0155678
A3KN83	dmso	2	Soluble proteins	1	0.958096	1.00096	0.753494	0.979526	0.125195		0.0186148
A3KN83	dmso	3	Soluble proteins	1	0.9489	0.851985	0.73296	0.58711	0.12811	0.0564595	0.0149855		0.0149339
A3KN83	MBE1 1uM	1	Soluble proteins	1	1.06783	1.10388	0.925151	0.868722	0.177927	0.0354669	0.0255547
A3KN83	MBE1 1uM	2	Soluble proteins	1	0.943645	0.942841	0.776667	0.887873	0.114578	0.014292	0.0269791
A3KN83	MBE1 1uM	3	Soluble proteins	1	0.976651	0.974101	0.941651	0.91959	0.248358	0.0338094	0.027096	0.0236272
A3KN83	MBE1 100nM	1	Soluble proteins	1	0.806755	0.917292	0.91502	0.762628	0.168384	0.0259312	0.0151034	0.0185134	0.012021
A3KN83	MBE1 100nM	2	Soluble proteins	1	1.22767	1.03368	1.02751	0.817863	0.178311	0.0322368		0.0248868
A3KN83	MBE1 100nM	3	Soluble proteins	1	0.898028	0.880758	0.947842	0.859982	0.196482	0.0346114	0.0160623	0.0154922
A4D126	dmso	1	Soluble proteins		1.60082			1.42836		1.14954	1.01577	0.73946	0.521899
A4D126	dmso	2	Soluble proteins				1.29159	2.15184	1.06511	0.871292	0.755437	0.585608	0.445193
A4D126	dmso	3	Soluble proteins						1.18294	0.664219	0.679194	0.544685	0.601616
A4D126	MBE1 1uM	1	Soluble proteins	1			0.891551	0.55652	0.49798	0.409793	0.442295	0.381361	0.218473
A4D126	MBE1 1uM	2	Soluble proteins				0.676029		0.73455	0.429298	0.422112	0.387183	0.262423
A4D126	MBE1 1uM	3	Soluble proteins						0.926008	0.645663	0.832276	0.356105	0.229564
A4D126	MBE1 100nM	1	Soluble proteins	1	0.961942			1.04344	1.06295	0.593721	0.490559	0.349458	0.279175
A4D126	MBE1 100nM	2	Soluble proteins	1		0.683309			0.678805	0.585518	0.435228	0.444144	0.274099
A4D126	MBE1 100nM	3	Soluble proteins						0.436084	0.335273	0.271428	0.257896	0.102831
A4D1E9	dmso	1	Soluble proteins	1	1.20452	0.972427	0.432976	0.208174		0.0415368
A4D1E9	dmso	2	Soluble proteins	1	1.04149	1.05411	0.440359	0.304926
A4D1E9	dmso	3	Soluble proteins	1	1.0656	0.802005	0.372752	0.117736	0.0784763	0.0507429
A4D1E9	MBE1 1uM	1	Soluble proteins	1	0.978196	0.886018	0.433344	0.18198	0.0481713	0.0234943
A4D1E9	MBE1 1uM	2	Soluble proteins	1	1.19702	0.870227	0.38872	0.207367	0.080622		0.0163124
A4D1E9	MBE1 1uM	3	Soluble proteins	1	1.04498	0.994479	0.57738	0.236783	0.0555734
A4D1E9	MBE1 100nM	1	Soluble proteins	1	0.854815	0.835887	0.431516	0.19831	0.305551	0.176471			0.0141886
A4D1E9	MBE1 100nM	2	Soluble proteins	1	1.35887	1.00033	0.537332	0.207889	0.086987	0.0770528		0.0172552
A4D1E9	MBE1 100nM	3	Soluble proteins	1	1.07669	0.95355	0.478429	0.217743	0.0886237	0.049648		0.0223703
A4D1P6	dmso	1	Soluble proteins	1	1.11288	0.990625	0.684461	0.395968	0.25009	0.122743		0.0374013
A4D1P6	dmso	2	Soluble proteins	1	0.956715	0.964708	0.508894	0.461404	0.125884	0.0981982	0.0562383		0.0459779
A4D1P6	dmso	3	Soluble proteins	1	0.960926	0.940365	0.576552	0.304341	0.144002			0.027804
A4D1P6	MBE1 1uM	1	Soluble proteins	1	1.067	0.952841	0.682145	0.471176	0.145624	0.0754098	0.0755815	0.0302806
A4D1P6	MBE1 1uM	2	Soluble proteins	1	1.18216	1.00103	0.649356	0.364546	0.112268	0.0615995	0.0656318	0.0471582
A4D1P6	MBE1 1uM	3	Soluble proteins	1	0.91599	1.12351	0.817791	0.468866	0.225921	0.106943	0.0662926	0.0275491	0.0105551
A4D1P6	MBE1 100nM	1	Soluble proteins	1	0.987761	0.950197	0.782703	0.407223	0.212411	0.10219		0.0589731	0.0412141
A4D1P6	MBE1 100nM	2	Soluble proteins	1	1.1393	1.10398	0.783781	0.445282	0.200275	0.084807	0.0381231	0.0353469
A4D1P6	MBE1 100nM	3	Soluble proteins	1	1.09157	1.02085	0.830665	0.412587	0.189642	0.0822286		0.0538034
A4D1U4	dmso	1	Soluble proteins	1	1.27252	1.06745	1.02663	1.14928	0.859176	0.578606
A4D1U4	dmso	2	Soluble proteins	1	0.976042	1.25647	0.780358	1.11195	0.625222	0.50479	0.190645	0.0851257
A4D1U4	dmso	3	Soluble proteins	1	1.04212	0.902565	0.921831	0.8034	0.745122	0.346509	0.138001
A4D1U4	MBE1 1uM	1	Soluble proteins	1	0.936943	1.0688	1.01443	0.940827	0.744665	0.51281
A4D1U4	MBE1 1uM	2	Soluble proteins	1	1.263	1.09325	1.02103	1.16758	0.600891	0.420152
A4D1U4	MBE1 1uM	3	Soluble proteins	1	1.02891	1.03525	0.986171	1.13337	1.12161	0.737363	0.323713
A4D1U4	MBE1 100nM	1	Soluble proteins	1	0.882897	1.05532	1.06283	0.941287	0.818081	0.513172	0.222418
A4D1U4	MBE1 100nM	2	Soluble proteins	1	1.10541	0.952465	1.02694	0.933075	0.718648	0.568957	0.169685
A4D1U4	MBE1 100nM	3	Soluble proteins	1	1.0394	1.09846	1.03642	1.12353	0.935091	0.533323	0.170093
A4FU69	MBE1 1uM	3	Soluble proteins	1	5.70484	6.57048	6.08588	1.98161	0.338703
A5A3E0	dmso	1	Soluble proteins	1	1.34463	1.0267	0.794385	0.845843	0.964336	0.671506	0.484005	0.38531	0.32485
A5A3E0	dmso	2	Soluble proteins	1	1.18632	1.33961	1.25861	1.15661	0.907807	0.700954	0.612225	0.376908	0.202499
A5A3E0	dmso	3	Soluble proteins	1	0.652353	0.824466	0.838581		1.38806	0.522022	0.345468	0.287219	0.260568
A5A3E0	MBE1 1uM	1	Soluble proteins	1	1.75381	1.83622	1.48795	1.56502	1.61817	1.71415	0.588322	0.798519	0.245736
A5A3E0	MBE1 1uM	2	Soluble proteins	1	0.814719	0.797404	0.622037	0.937817	0.817055	0.663866	0.45471		0.290174
A5A3E0	MBE1 1uM	3	Soluble proteins			1.27286	1.212		1.47419	1.70014	0.931925	0.708427	0.235373
A5A3E0	MBE1 100nM	1	Soluble proteins	1	1.20939	0.934152	1.04472	0.857601	0.968313	0.710711	0.447253	0.370925	0.216877
A5A3E0	MBE1 100nM	2	Soluble proteins		1.6329	1.34819	1.49789		1.28103	1.25441	0.614965	0.628479	0.437986
A5A3E0	MBE1 100nM	3	Soluble proteins	1	1.13533	0.793242	0.971702	0.336998	1.2121	0.942512	0.603251	0.535151	0.23141
A5D8V6	dmso	1	Soluble proteins	1	1.0067	1.09378	0.814293	0.562397	0.314487	0.202229	0.104343
A5D8V6	dmso	2	Soluble proteins	1	0.936968	0.968308	0.45909	0.567851	0.164293	0.0800181	0.0445962	0.0481949	0.0387841
A5D8V6	dmso	3	Soluble proteins	1	0.885391	0.708299	0.560214	0.441206	0.229081			0.0448241
A5D8V6	MBE1 1uM	1	Soluble proteins	1	0.927055	1.06117	0.743732	0.543166	0.219665	0.122024	0.0691755	0.0553566	0.0525128
A5D8V6	MBE1 1uM	2	Soluble proteins	1	0.944587	1.33804	0.990402	0.681579	0.212181	0.10565	0.0779571	0.0788981	0.0840049
A5D8V6	MBE1 1uM	3	Soluble proteins	1	0.967633	0.748797	0.619686	0.504594	0.296616		0.139466		0.0303839
A5D8V6	MBE1 100nM	1	Soluble proteins	1	0.874199	0.974985	0.758501	0.46832	0.22608	0.120351	0.0840665	0.0529871
A5D8V6	MBE1 100nM	2	Soluble proteins	1	1.24166	1.02203	0.636018	0.418483	0.214616	0.132515	0.0793449		0.0472533
A5D8V6	MBE1 100nM	3	Soluble proteins	1	1.04705	0.741182	0.728105	0.76719		0.215406	0.142907	0.131871	0.0671122
A5PLL7	dmso	1	Soluble proteins	1	1.17295	1.13481	0.99349	1.16652	0.965935	0.678306	0.514761	0.307902	0.454903
A5PLL7	dmso	2	Soluble proteins	1	1.04994	1.45552	1.08147	1.34636	0.683786	0.693003	0.50334	0.509936	0.326881
A5PLL7	dmso	3	Soluble proteins	1	0.960001	0.885752	0.831806	0.511322	0.639299	0.341372	0.274553	0.281342	0.22228
A5PLL7	MBE1 1uM	1	Soluble proteins	1	1.19918	1.19771	0.951704	0.991039	0.740279	0.666334	0.539334	0.479166	0.362049
A5PLL7	MBE1 1uM	2	Soluble proteins	1	0.9179	0.644512	0.625696	0.576795	0.374385	0.351596	0.280468	0.3362	0.254133
A5PLL7	MBE1 1uM	3	Soluble proteins	1	0.706436	1.17743	1.38559	0.975101	0.82605	0.731592	0.536618	0.539594	0.183785
A5PLL7	MBE1 100nM	1	Soluble proteins	1	0.829248	1.04833	1.05559	0.869846	0.69688	0.55694	0.470579	0.350749	0.385918
A5PLL7	MBE1 100nM	2	Soluble proteins	1	1.5366	1.25375	1.31554	1.07618	0.940322	0.950643	0.555125	0.605462	0.505935
A5PLL7	MBE1 100nM	3	Soluble proteins	1	1.27054	1.52924	1.08501	0.733359	0.769433	0.552203	0.419843	0.374413	0.172787
A5PLN9	dmso	1	Soluble proteins	1	1.05897	0.875065	0.866412	0.606079	0.221694
A5PLN9	dmso	2	Soluble proteins	1	0.91193	0.826161	0.722996	0.545275	0.174846
A5PLN9	dmso	3	Soluble proteins	1	1.33703	1.0754	1.19846	1.17874	0.295887
A5PLN9	MBE1 1uM	1	Soluble proteins	1	0.901031	0.962366	1.02947	0.638525	0.235954
A5PLN9	MBE1 1uM	2	Soluble proteins	1	1.11585	1.05072	0.996828	0.715543
A5PLN9	MBE1 1uM	3	Soluble proteins	1	1.29873	0.723701	0.481772	0.531843
A5PLN9	MBE1 100nM	1	Soluble proteins	1	1.27154	0.895093	0.898431	0.683938	0.257933
A5PLN9	MBE1 100nM	2	Soluble proteins	1	0.832524	0.865201	0.756153	0.498521	0.216523
A5PLN9	MBE1 100nM	3	Soluble proteins	1	1.10703	1.56858	0.889569	0.984258	0.352684
A5YKK6	dmso	1	Soluble proteins	1	1.10106	0.997218	0.787762	0.563347	0.164043	0.0470806	0.0330296	0.020474	0.0271645
A5YKK6	dmso	2	Soluble proteins	1	0.887826	0.962349	0.598328	0.639704	0.0789171	0.0319234	0.0226721	0.011024	0.0559949
A5YKK6	dmso	3	Soluble proteins	1	0.955874	0.81776	0.591984	0.362887	0.0904151	0.0218308	0.0190081	0.0269278	0.0354543
A5YKK6	MBE1 1uM	1	Soluble proteins	1	1.01318	1.05102	0.771909	0.562834	0.118082	0.0303773	0.0214198	0.0132314	0.025159
A5YKK6	MBE1 1uM	2	Soluble proteins	1	1.04201	0.887074	0.667323	0.561308	0.0701633	0.023257	0.0190883	0.0183895	0.0151819
A5YKK6	MBE1 1uM	3	Soluble proteins	1	1.05309	1.19069	1.00255	0.597324	0.138162	0.0423656	0.0303633	0.0163106	0.0476783
A5YKK6	MBE1 100nM	1	Soluble proteins	1	0.86965	0.952416	0.859114	0.522622	0.111974	0.0424582	0.0239468	0.0175784	0.0257627
A5YKK6	MBE1 100nM	2	Soluble proteins	1	1.22018	1.02905	0.865001	0.535671	0.135349	0.0307533	0.0246762	0.0395952	0.0235081
A5YKK6	MBE1 100nM	3	Soluble proteins	1	1.0896	0.996096	0.851639	0.539967	0.114352	0.034043	0.0165991	0.0112196	0.0338998
A6H8Y1	dmso	1	Soluble proteins	1	0.944637	1.17206	0.805139	0.800059	1.353		0.0687301	0.0861901
A6H8Y1	dmso	2	Soluble proteins	1	1.07131	0.948319	1.05495	1.64394	0.740861	0.683181	0.15851
A6H8Y1	dmso	3	Soluble proteins	1	0.851082	0.843605	0.739097	0.601351	0.636606	0.268896	0.0548021	0.0395617
A6H8Y1	MBE1 1uM	1	Soluble proteins	1	0.870765	0.81383	0.896039	0.805685	0.604905	0.504544	0.110134	0.182312	0.0938978
A6H8Y1	MBE1 1uM	2	Soluble proteins	1	1.15463	0.964103	0.775528	1.00216	0.381109	0.254134
A6H8Y1	MBE1 1uM	3	Soluble proteins	1	1.01452	1.35366	1.51556	1.78041	1.00603	0.773375	0.350378
A6H8Y1	MBE1 100nM	1	Soluble proteins	1	0.816628	0.862105	0.95913	0.567491	0.693628	0.530766	0.115956		0.0236121
A6H8Y1	MBE1 100nM	2	Soluble proteins	1	1.13375	1.0429	1.06362	1.03453	0.852808	0.472225	0.0926319	0.10856
A6H8Y1	MBE1 100nM	3	Soluble proteins	1	1.04249	1.11025	1.01952	1.21751	0.756521	0.520728	0.164154	0.104486
A6NCE7	dmso	1	Soluble proteins	1	1.10869	1.14965	0.996492	0.98696	1.06835	0.392802	0.0584399	0.0539953	0.0346918
A6NCE7	dmso	2	Soluble proteins	1	0.865469	1.06216	0.655979	1.86456	0.44804	0.176822	0.0408618	0.0531069	0.0282156
A6NCE7	dmso	3	Soluble proteins	1	0.87466	0.615269	0.543323	0.469	0.220385	0.0804257	0.0537741	0.060663	0.0251238
A6NCE7	MBE1 1uM	1	Soluble proteins	1	1.05961	1.20925	0.882565	1.22464	0.495582	0.257981	0.0788734	0.0453721	0.0430857
A6NCE7	MBE1 1uM	2	Soluble proteins	1	1.08341	0.656663	0.381072	1.13562	0.155656	0.0728593	0.0501384	0.0278435	0.0150511
A6NCE7	MBE1 1uM	3	Soluble proteins	1	1.761	1.80554	2.15837	1.77416	1.7786	0.674745	0.281691	0.0813713	0.0636359
A6NCE7	MBE1 100nM	1	Soluble proteins	1	0.799746	0.935607	1.01068	0.947453	0.693039	0.221583	0.0723032	0.0400804	0.0433061
A6NCE7	MBE1 100nM	2	Soluble proteins	1	1.31227	0.651421	1.21447	0.830326	0.496454	0.217767	0.0917689	0.0646042	0.0569549
A6NCE7	MBE1 100nM	3	Soluble proteins	1	0.867118	0.99677	0.955257	0.99686	0.673382	0.170456	0.0380668	0.0347676	0.0180822
A6ND36	dmso	1	Soluble proteins	1	1.00512	0.888637	0.743952	0.625933	0.465285
A6ND36	dmso	2	Soluble proteins	1	0.81868	0.901623	0.678583	0.523681
A6ND36	dmso	3	Soluble proteins	1	0.878146	0.825117	0.728957	0.480416
A6ND36	MBE1 1uM	1	Soluble proteins	1	0.788737	0.669066	0.758913	0.608263
A6ND36	MBE1 1uM	2	Soluble proteins	1	0.740734	0.851687	0.717321	0.548654
A6ND36	MBE1 1uM	3	Soluble proteins	1	1.06752	0.923678	0.73927	0.705954
A6ND36	MBE1 100nM	1	Soluble proteins	1	1.1878	0.811171	0.633415	0.62364
A6ND36	MBE1 100nM	2	Soluble proteins	1	1.05564	1.0132	0.834973	0.66556			0.483129
A6ND36	MBE1 100nM	3	Soluble proteins	1	0.947425	1.09424	0.632162	0.682229	0.406041
A6NDB9	dmso	1	Soluble proteins	1	1.34927	1.15033	1.0579	1.07727	1.1431	0.803041	0.666107	0.341553	0.536188
A6NDB9	dmso	2	Soluble proteins	1	0.856234	1.15592	0.983671	1.20792	0.704014	0.532608	0.535794	0.450859	0.381515
A6NDB9	dmso	3	Soluble proteins	1	0.876228	0.924402	1.05066	0.64641	0.833381	0.465307	0.398576	0.396572	0.363424
A6NDB9	MBE1 1uM	1	Soluble proteins	1	0.760543	0.991547	0.833469	0.906317	0.947815	0.753831	0.603597	0.580862	0.49342
A6NDB9	MBE1 1uM	2	Soluble proteins	1	1.34872	1.11191	1.18733	1.37435	0.902069	0.59081	0.606753	0.672385	0.633722
A6NDB9	MBE1 1uM	3	Soluble proteins	1	0.98827	1.77302		1.08875	1.10103	1.0727	0.898359	0.635466	0.362408
A6NDB9	MBE1 100nM	1	Soluble proteins	1	1.01534	0.864368	1.02052	0.937999	0.858294	0.679017	0.466732	0.345864	0.403356
A6NDB9	MBE1 100nM	2	Soluble proteins	1	1.26833	1.12692	1.36529	0.85963	1.05978	0.748049	0.56334	0.486749	0.448208
A6NDB9	MBE1 100nM	3	Soluble proteins	1	1.2332	0.923884	0.890505	1.13525	1.06487	0.828345	0.654443	0.539415	0.368974
A6NDG6	dmso	1	Soluble proteins	1	1.08646	1.00834	1.05958	1.21153	1.14843	1.07877	0.653386	0.456041	0.239746
A6NDG6	dmso	2	Soluble proteins	1	0.859804	1.02256	0.915349	1.12593	0.858699	0.827956	0.796821	0.606567	0.246682
A6NDG6	dmso	3	Soluble proteins	1	1.09745	1.10095	1.23108	1.02986	1.02678	0.827871	0.602812	0.478347	0.289977
A6NDG6	MBE1 1uM	1	Soluble proteins	1	0.984916	1.04643	1.06397	1.00098	1.11859	1.07252	0.729953	0.621903	0.191008
A6NDG6	MBE1 1uM	2	Soluble proteins	1	0.91519	1.33967	1.27741	1.6122	1.32332	1.29354	1.07291	0.995659	0.394326
A6NDG6	MBE1 1uM	3	Soluble proteins	1	0.920188	1.32788	1.40661	1.25068	1.27423	1.56023	1.35305	0.769758	0.180469
A6NDG6	MBE1 100nM	1	Soluble proteins	1	1.01047	0.982002	1.01664	1.09869	1.11638	0.990172	0.692437	0.555771	0.190299
A6NDG6	MBE1 100nM	2	Soluble proteins	1	0.971006	1.05576	1.15768	1.27035	1.09996	1.15418	0.890328	0.715736	0.239571
A6NDG6	MBE1 100nM	3	Soluble proteins	1	1.14783	2.0327	1.11442	1.28712	1.82467	1.64131	1.26648	0.89151	0.250369
A6NDU8	dmso	1	Soluble proteins	1	1.38836	1.26719	1.01966	0.662948	0.251854	0.0628105
A6NDU8	dmso	2	Soluble proteins	1	1.01021	0.999014	0.585183	0.997961	0.0762198
A6NDU8	dmso	3	Soluble proteins	1	0.923527	0.737883	0.457806	0.254637	0.0687989
A6NDU8	MBE1 1uM	1	Soluble proteins	1	0.956009	1.10228	0.817604	0.535893
A6NDU8	MBE1 1uM	2	Soluble proteins	1	1.01587	0.625602	0.454455	0.559779	0.0349747
A6NDU8	MBE1 1uM	3	Soluble proteins	1	1.25851	1.32682	0.996863	0.604489	0.155192	0.0428601
A6NDU8	MBE1 100nM	1	Soluble proteins	1	0.739688	0.924721	0.908529	0.467679	0.0857967
A6NDU8	MBE1 100nM	2	Soluble proteins	1	1.28518	1.01355	0.944187	0.463758
A6NDU8	MBE1 100nM	3	Soluble proteins	1	1.15092	1.16333	0.965633	0.558387	0.151055
A6NED2	dmso	1	Soluble proteins	1	1.11693	0.970349	0.918878	0.879828	0.851743	0.336183	0.100349	0.103904	0.0672041
A6NED2	dmso	2	Soluble proteins	1	0.952304	1.01704	0.827822	1.16067	0.607048	0.265673	0.122621	0.0624867	0.0601161
A6NED2	dmso	3	Soluble proteins	1	0.874693	0.93739	0.824529	0.656338	0.596517	0.203512	0.0839105	0.0675051
A6NED2	MBE1 1uM	1	Soluble proteins	1	1.10569	1.16504	1.03171	1.08405	0.727135	0.251282	0.126942	0.121009	0.0549557
A6NED2	MBE1 1uM	2	Soluble proteins	1	1.06124	0.885666	0.705199	0.941307	0.375046	0.178653	0.0966412	0.107397	0.0549483
A6NED2	MBE1 1uM	3	Soluble proteins	1	1.03374	1.25223	1.27775	1.15824	0.840927	0.390501	0.158895	0.0923561
A6NED2	MBE1 100nM	1	Soluble proteins	1	0.895118	0.877907	1.02367	0.913396	0.647821	0.255633	0.0921147	0.0794432	0.0525897
A6NED2	MBE1 100nM	2	Soluble proteins	1	1.16264	1.03832	1.09094	0.90218	0.667832	0.298489	0.0856929	0.076829
A6NED2	MBE1 100nM	3	Soluble proteins	1	1.05055	1.13597	1.00203	0.927461	0.65638	0.24995	0.0954814	0.0733424	0.0301414
A6NFE2	dmso	1	Soluble proteins	1	1.19319	1.05962	1.29033	1.42987	1.57939	1.29431	0.511426	0.289053
A6NFE2	dmso	2	Soluble proteins	1	0.787988	0.942738	0.669504	1.34773	0.59079	0.283834	0.508271	0.381249	0.140544
A6NFE2	dmso	3	Soluble proteins	1	0.976309	0.842177	0.660874	0.578712	0.411942	0.259028	0.535986	0.209058
A6NFE2	MBE1 1uM	1	Soluble proteins	1	1.17591	1.26838	1.13157	1.41141	0.935032	0.649918	0.476254	0.657762
A6NFE2	MBE1 1uM	2	Soluble proteins	1	1.13806	0.94047	0.915673	1.18752	0.374461	0.350569	0.36537	0.211992
A6NFE2	MBE1 1uM	3	Soluble proteins	1	0.87407	0.853901	1.10647	0.980121	1.09877	1.1732	0.905081	0.263112
A6NFE2	MBE1 100nM	1	Soluble proteins	1	0.840608	1.0826	0.905506	0.90626	0.923863	0.680721	0.429477	0.33852
A6NFE2	MBE1 100nM	2	Soluble proteins	1	1.65224	1.37017	1.27851	1.32539	1.56461	1.14382	0.455304	0.602717	0.386602
A6NFE2	MBE1 100nM	3	Soluble proteins	1	0.860126	1.08148	0.949382	1.02586	1.05064	1.04114	0.374566	0.425016	0.0796915
A6NFQ2	dmso	1	Soluble proteins	1	1.00155	0.823405	0.501985		0.1992
A6NFQ2	dmso	2	Soluble proteins	1	1.18778	1.06044	0.456626	0.545205
A6NFQ2	MBE1 1uM	1	Soluble proteins	1	1.10806	1.18881	0.556776	0.393694
A6NFQ2	MBE1 1uM	2	Soluble proteins	1	0.907685	0.555549	0.268664	0.328647
A6NFQ2	MBE1 1uM	3	Soluble proteins	1	1.02865	0.916953	0.502451	0.39727	0.129932
A6NFQ2	MBE1 100nM	3	Soluble proteins	1	1.01399	0.745705	0.400927		0.110021
A6NHN0	dmso	1	Soluble proteins	1	1.15291				0.897299	1.50587	1.29427	0.742238
A6NHN0	MBE1 1uM	3	Soluble proteins			0.495811		0.625987		1.48886	1.32876	1.16856
A6NHN0	MBE1 100nM	1	Soluble proteins		1.4442		1.49181			1.27826		0.794722	0.780096
A6NHN0	MBE1 100nM	2	Soluble proteins	1		0.893697		1.528		1.01484		1.19347
A6NHN0	MBE1 100nM	3	Soluble proteins	1		0.89761			3.70551	1.49128			0.846151
A6NHQ2	MBE1 100nM	1	Soluble proteins	1		0.791104		0.816307			0.102839		0.0562299
A6NHQ2	MBE1 100nM	2	Soluble proteins	1				1.14059		0.480061	0.145409		0.0492803
A6NHR9	dmso	1	Soluble proteins	1	1.08143	0.775172	0.326637	0.14867	0.402907	0.159833	0.0557676		0.194208
A6NHR9	dmso	2	Soluble proteins	1	0.962253	0.792506	0.301309	0.15706		0.229567		0.0856752
A6NHR9	dmso	3	Soluble proteins	1	0.897376	0.685268	0.298669	0.152086	0.484977		0.136375
A6NHR9	MBE1 1uM	1	Soluble proteins	1	1.0026	0.865302	0.342878	0.173175			0.0709358	0.0743671
A6NHR9	MBE1 1uM	2	Soluble proteins	1	1.03553	0.716532	0.331597	0.211191	0.320116			0.100418
A6NHR9	MBE1 1uM	3	Soluble proteins	1	1.04005	1.01581	0.468483	0.160286		0.106243	0.279877	0.0238465
A6NHR9	MBE1 100nM	1	Soluble proteins	1	0.931179	0.831627	0.367616	0.189676	0.331048	0.290755	0.260827
A6NHR9	MBE1 100nM	2	Soluble proteins	1	1.10107	0.799039	0.370721	0.151311	0.398514	0.116683	0.0402901	0.200771
A6NHR9	MBE1 100nM	3	Soluble proteins	1	1.09844	0.935783	0.370454	0.17676	0.278233	0.361836	0.199539	0.124013
A6NHX0	dmso	1	Soluble proteins	1	1.15401	1.03729	0.942514	1.0658	1.02522	0.771085
A6NHX0	dmso	2	Soluble proteins	1	0.951884	1.03957	0.804062	1.31805	0.810383		0.266062	0.138842
A6NHX0	dmso	3	Soluble proteins	1	0.985343	0.775036	0.731216	0.498972	0.345584	0.490001	0.147516
A6NHX0	MBE1 1uM	1	Soluble proteins	1	0.610421	1.01867	0.729937	1.26116	0.752536	0.650086	0.356122	0.124654
A6NHX0	MBE1 1uM	2	Soluble proteins	1	1.11019	0.628122	0.622355	1.12913	0.426869	0.294238	0.163563	0.165925
A6NHX0	MBE1 1uM	3	Soluble proteins	1	1.09116	1.0884	1.31502	1.19899	1.04896	1.01572	0.661277	0.11685
A6NHX0	MBE1 100nM	1	Soluble proteins	1	0.990419	1.1923	1.16101	1.24694	0.90458	0.907685	0.565418
A6NHX0	MBE1 100nM	2	Soluble proteins	1	1.18674	0.904218	1.1836	1.03339	0.977474	0.658236	0.28829
A6NHX0	MBE1 100nM	3	Soluble proteins	1	0.839281	0.935847	0.775351	0.857138	0.664086	0.499454	0.241141
A6NIH7	dmso	1	Soluble proteins	1	1.07907	1.06734	1.0548	0.911055	0.855563	0.488511	0.315138	0.23405	0.187113
A6NIH7	dmso	2	Soluble proteins	1	0.792331	0.803476	0.696067	0.80306	0.499621	0.350672	0.298215	0.189631	0.0662397
A6NIH7	dmso	3	Soluble proteins	1	1.06439	1.01881	0.9293	0.878119	0.545735	0.296937	0.309604	0.191153	0.115813
A6NIH7	MBE1 1uM	1	Soluble proteins	1	1.16092	1.02313	0.99085	0.934355	0.776189	0.520753	0.380596	0.272808	0.120522
A6NIH7	MBE1 1uM	2	Soluble proteins	1	1.05691	1.07958	0.958133	0.932168	0.654054	0.457204	0.286196	0.277801	0.239721
A6NIH7	MBE1 1uM	3	Soluble proteins	1	0.908303	1.15447	0.931406	1.10614	0.945506	0.660616	0.397572	0.287936	0.111858
A6NIH7	MBE1 100nM	1	Soluble proteins	1	1.08264	1.11662	1.47122	1.0057	0.88624	0.578237	0.365307	0.257996	0.221307
A6NIH7	MBE1 100nM	2	Soluble proteins	1	0.888074	0.966516	0.861052	0.771144	0.554305	0.422499	0.282998	0.186112	0.0676429
A6NIH7	MBE1 100nM	3	Soluble proteins	1	1.09815	0.970907	0.876229	1.01817	0.925226	0.50969	0.288078	0.220401	0.0751164
A6NJ78	dmso	1	Soluble proteins	1	0.963667	0.841923	0.42293	0.155143
A6NJ78	dmso	2	Soluble proteins	1	1.14059	0.988238	0.415194	0.292253	0.11276
A6NJ78	MBE1 1uM	1	Soluble proteins	1	0.835203	0.908626	0.425602	0.256833
A6NJ78	MBE1 1uM	2	Soluble proteins	1	1.082	0.857008	0.433001	0.170309
A6NJ78	MBE1 1uM	3	Soluble proteins	1	0.971591	1.09618	0.681893	0.153711	0.123092	0.182987
A6NJ78	MBE1 100nM	1	Soluble proteins	1	0.792336	0.806047	0.442067	0.141382	0.179868
A6NJ78	MBE1 100nM	2	Soluble proteins	1	1.24597	0.875736	0.619044	0.174419
A6NJ78	MBE1 100nM	3	Soluble proteins	1	1.07863	1.18977	0.578789	0.191826
A6NK58	dmso	1	Soluble proteins	1	1.17376	1.27154	1.12558	0.956978	1.4047	1.1419
A6NK58	dmso	2	Soluble proteins	1	0.937731	1.32704	0.925711	1.66121	1.05467	0.648308	0.285026
A6NK58	dmso	3	Soluble proteins		1.16078	0.919576	1.38229	1.07671	0.947355	0.580215
A6NK58	MBE1 1uM	1	Soluble proteins	1	1.36717	1.52502	1.30612	1.43534	1.19201	0.699879	0.299816	0.305935
A6NK58	MBE1 1uM	2	Soluble proteins			0.718495	0.872525		0.621368	0.49276	0.253336	0.193244
A6NK58	MBE1 1uM	3	Soluble proteins	1	1.06803	1.12588	1.01562	1.07142	1.18541	1.17768	0.570042
A6NK58	MBE1 100nM	1	Soluble proteins	1	0.834373	0.821172	1.34083	1.14999	0.891086	0.52243
A6NK58	MBE1 100nM	2	Soluble proteins	1	1.51265	1.42653	1.50767	1.1854	0.736067	0.716782	0.452798
A6NK58	MBE1 100nM	3	Soluble proteins	1	1.06667	0.933545	1.21249	1.10855	0.929369	0.577599
A6NKD9	dmso	1	Soluble proteins	1	1.06674	0.868818	0.606824		0.313066
A6NKD9	MBE1 100nM	2	Soluble proteins	1	1.26143	1.17016	0.934488		0.343363
A6NKF1	dmso	1	Soluble proteins	1	1.15612	1.0848	0.814471	0.475374	0.158751
A6NKF1	dmso	2	Soluble proteins	1	1.18611	1.17347	0.635061	0.635989
A6NKF1	dmso	3	Soluble proteins	1	1.07425	1.00068	0.727594	0.332964
A6NKF1	MBE1 1uM	1	Soluble proteins	1	0.990317	1.05952	0.64623	0.499555
A6NKF1	MBE1 1uM	2	Soluble proteins	1	0.742284	1.06094	0.813867	0.439911
A6NKF1	MBE1 1uM	3	Soluble proteins	1	0.850206	0.734474	0.553504	0.397795
A6NKF1	MBE1 100nM	1	Soluble proteins	1	0.938583	0.851021	0.690605	0.415772
A6NKF1	MBE1 100nM	2	Soluble proteins	1	1.22717	1.06176	0.757567	0.451683
A6NKF1	MBE1 100nM	3	Soluble proteins	1	1.00147	0.941919	0.804451	0.588443	0.198796
A6NKG5	dmso	1	Soluble proteins	1	1.32165	0.966368	0.987844	0.577106
A6NKG5	dmso	3	Soluble proteins	1	1.13154	0.864677	0.685054		0.275977
A6NKG5	MBE1 1uM	1	Soluble proteins	1	0.826893	0.618122	0.678612	0.545641	0.263727
A6NKG5	MBE1 1uM	2	Soluble proteins	1	0.941323	0.77492	0.554047	0.508979
A6NKG5	MBE1 1uM	3	Soluble proteins	1	0.994388	0.956017	0.825249	0.73899
A6NKG5	MBE1 100nM	1	Soluble proteins	1	0.717609	0.771798	0.63955	0.387717
A6NKG5	MBE1 100nM	3	Soluble proteins	1	0.946851	0.903801	0.769811		0.279948
A6NKT7	dmso	2	Soluble proteins	1	0.963421	0.505817	0.266879	0.157842
A6NKT7	dmso	3	Soluble proteins	1	0.839178	0.860324	0.349282	0.422103
A6NKT7	MBE1 100nM	1	Soluble proteins	1	0.826646	0.761635	0.361454	0.184673	0.166362
A7E2V4	dmso	1	Soluble proteins	1	1.2109	0.886021	0.585575	0.541241	0.177603	0.375228	0.196713
A7E2V4	dmso	2	Soluble proteins	1	0.900154	0.859122	0.459586	0.621309	0.489711
A7E2V4	dmso	3	Soluble proteins	1	0.990364	0.780233	0.463252	0.487485	0.651179	0.2881		0.0971294
A7E2V4	MBE1 1uM	1	Soluble proteins	1	1.01677	0.874508	0.597032	0.335049	0.496	0.264653
A7E2V4	MBE1 1uM	2	Soluble proteins	1	0.991853	0.717058	0.475808	0.414736	0.373281
A7E2V4	MBE1 1uM	3	Soluble proteins	1	1.15293	0.860689	0.712846	0.520266	0.612041	0.404774		0.163266
A7E2V4	MBE1 100nM	1	Soluble proteins	1	0.846699	0.886754	0.637901	0.311853	0.471393	0.337954
A7E2V4	MBE1 100nM	2	Soluble proteins	1	1.30807	0.866545	0.689318	0.51514	0.687378				0.100521
A7E2V4	MBE1 100nM	3	Soluble proteins	1	1.114	0.783316	0.617233	0.445684	0.128122	0.351852	0.203772
A7KAX9	dmso	1	Soluble proteins	1	1.17643	1.00298	0.804248	0.641477	0.573068	0.234353
A7KAX9	dmso	2	Soluble proteins	1	0.845728	0.774965	0.633388	0.536057	0.335636	0.219073
A7KAX9	dmso	3	Soluble proteins	1	0.983564	0.822693	0.682373	0.513407	0.443526
A7KAX9	MBE1 1uM	1	Soluble proteins	1	1.15164	0.960377	0.707929	0.62249	0.453174	0.200397
A7KAX9	MBE1 1uM	2	Soluble proteins	1	0.887962	0.946922	0.707114	0.570264	0.328458	0.160377
A7KAX9	MBE1 1uM	3	Soluble proteins	1	0.905181	1.00512	1.00726	0.789533	0.587593	0.340188
A7KAX9	MBE1 100nM	1	Soluble proteins	1	0.897627	0.997776	0.795645	0.517807	0.461649	0.281459
A7KAX9	MBE1 100nM	2	Soluble proteins	1	1.33965	0.974057	0.815986	0.649537	0.438222	0.355295
A7KAX9	MBE1 100nM	3	Soluble proteins	1	1.10177	1.06352	0.957238	0.717338	0.580524	0.357568
A8CG34	dmso	1	Soluble proteins	1	1.09509	0.959199	0.805264	0.759612	0.536084	0.192332	0.155542	0.111665	0.189497
A8CG34	dmso	2	Soluble proteins	1	0.941048	0.964429	0.679582	0.891559	0.291677	0.1459	0.104413	0.158837	0.101713
A8CG34	dmso	3	Soluble proteins	1	0.754029	0.650165	0.521189	0.364348	0.242809	0.098668	0.0800803	0.0902924	0.0661822
A8CG34	MBE1 1uM	1	Soluble proteins	1	0.902261	1.00794	0.757555	0.681846	0.285905	0.148303	0.115804	0.120753	0.108456
A8CG34	MBE1 1uM	2	Soluble proteins	1	1.13349	0.879163	0.739009	0.697638	0.200652	0.097445	0.0618475	0.105578	0.0982888
A8CG34	MBE1 1uM	3	Soluble proteins	1	0.978817	1.53739	1.39231	0.947488	0.328703	0.196616	0.136372	0.111226	0.106785
A8CG34	MBE1 100nM	1	Soluble proteins	1	0.83348	0.934931	0.892494	0.722476	0.35573	0.147752	0.12492	0.120394	0.125893
A8CG34	MBE1 100nM	2	Soluble proteins	1	1.25908	0.909572	0.932959	0.763639	0.342272	0.17913	0.151192	0.145913	0.138559
A8CG34	MBE1 100nM	3	Soluble proteins	1	1.03396	1.16277	1.02371	0.724074	0.330569	0.139104	0.114047	0.119261	0.112213
A8K0Z3	dmso	1	Soluble proteins	1	0.937627	0.81418	0.605402	0.38221	0.201466	0.161871
A8K0Z3	dmso	2	Soluble proteins	1	1.13393	0.89901	0.488523	0.584239	0.225298	0.272793	0.19863	0.225357
A8K0Z3	dmso	3	Soluble proteins	1	1.00776	0.858745	0.460344	0.297059	0.162322	0.132909
A8K0Z3	MBE1 1uM	1	Soluble proteins		0.842965	0.735391	0.377123	0.344102	0.155689	0.144619	0.14501
A8K0Z3	MBE1 1uM	2	Soluble proteins	1	1.30534		0.579812	0.323504	0.100503	0.0686306		0.110213	0.100202
A8K0Z3	MBE1 1uM	3	Soluble proteins	1	0.74022	1.08319	0.640254	0.56919	0.18564	0.226809	0.185101	0.200371
A8K0Z3	MBE1 100nM	1	Soluble proteins	1	0.568325	0.752101	0.603519	0.453799	0.183471	0.139294	0.132396		0.1523
A8K0Z3	MBE1 100nM	2	Soluble proteins	1	1.54946	1.18817	0.831671	0.451163	0.217884		0.21537	0.105924	0.171695
A8K0Z3	MBE1 100nM	3	Soluble proteins	1	1.33001	1.51206	0.730007	0.350822	0.214868	0.179717	0.24183	0.1075
A8K8P3	MBE1 100nM	1	Soluble proteins	1	0.818326	0.80386	0.884207		0.165023
A8MT19	dmso	1	Soluble proteins	1	1.09796	0.740924	0.648062	0.420389
A8MT19	dmso	2	Soluble proteins	1	1.03683	1.05052	0.788012	0.793138
A8MT19	MBE1 1uM	1	Soluble proteins	1	1.59018	1.12459	1.07399	0.558585
A8MT19	MBE1 1uM	2	Soluble proteins	1	1.37142	1.06154	0.760723	0.76832
A8MT19	MBE1 1uM	3	Soluble proteins	1	1.06215	0.927285	0.823147	0.610092
A8MT19	MBE1 100nM	1	Soluble proteins	1	0.83816	0.739886	0.761157	0.380843
A8MT19	MBE1 100nM	2	Soluble proteins	1	1.01443	0.955483	0.636455	0.573666
A8MT19	MBE1 100nM	3	Soluble proteins	1	0.94646	1.07676	0.84428	0.576902	0.160413
A8MTY0	dmso	1	Soluble proteins	1	1.23923	1.18674	1.14176	1.29316	1.02878		0.134908
A8MTY0	dmso	2	Soluble proteins	1	0.976852	1.18127	0.42844	1.07511
A8MTY0	MBE1 1uM	1	Soluble proteins	1	1.10643	1.18435	0.92805	1.2331
A8MTY0	MBE1 1uM	3	Soluble proteins	1	0.858408	0.627494	0.615244	0.810618
A8MTY0	MBE1 100nM	1	Soluble proteins	1	0.544006	0.904549	0.934675	0.901144
A8MTY0	MBE1 100nM	2	Soluble proteins	1	1.54253	1.40609	1.44341	1.27916
A8MTY0	MBE1 100nM	3	Soluble proteins	1	0.967669	0.970539	1.57865		1.30294
A8MVW0	dmso	1	Soluble proteins	1	1.25447	0.926045	1.08411	0.867525	0.474431	0.208925		0.118287	0.0477802
A8MVW0	dmso	2	Soluble proteins	1	1.21828	1.24107	1.56202	0.933199	0.64053	0.652457	0.223427	0.0965139
A8MVW0	dmso	3	Soluble proteins	1	1.14551	1.35498	1.13002	1.03037	0.567905	0.587251	0.156802	0.119593	0.107483
A8MVW0	MBE1 1uM	1	Soluble proteins	1	1.32817	1.29513	1.2388	0.993508	0.62041	0.536768	0.206488	0.132622	0.0665838
A8MVW0	MBE1 1uM	2	Soluble proteins		0.545727	1.61722	1.44804	1.15116	0.754156		0.123097	0.152496	0.132572
A8MVW0	MBE1 1uM	3	Soluble proteins	1	1.12259	0.588461	0.60889	0.559183	0.408566	0.449381	0.231885	0.186186	0.0437177
A8MVW0	MBE1 100nM	1	Soluble proteins	1	0.942736	0.628005	1.19066	1.01488	0.369441	0.263339	0.131321	0.101324	0.0454944
A8MVW0	MBE1 100nM	2	Soluble proteins	1	0.672036	0.888118	0.694536	0.548765	0.458135	0.518869		0.11636	0.0600242
A8MVW0	MBE1 100nM	3	Soluble proteins	1	1.15341	1.18387	1.91241	1.20092	0.912057	1.09474	0.267327	0.339721	0.0974269
A8MW92	dmso	1	Soluble proteins	1	1.08189	0.840794	0.692565	0.82729	1.27343	1.21428	0.612632	0.343931
A8MW92	dmso	2	Soluble proteins	1	1.01089	0.80113	0.443008	0.670769	0.460051	0.548696	0.374695	0.215628
A8MW92	dmso	3	Soluble proteins	1	1.03988	0.66763	0.437188	0.507899	0.663073	0.341617		0.155089
A8MW92	MBE1 1uM	1	Soluble proteins	1	0.941183	0.682288	0.413596	0.846488	0.480746	0.422812	0.416225
A8MW92	MBE1 1uM	2	Soluble proteins	1	1.00456	0.828315	0.513205	0.710707	0.484976	0.382947	0.294923
A8MW92	MBE1 1uM	3	Soluble proteins	1	1.00222	0.660454	0.35535		0.575162	0.782778	0.531372
A8MW92	MBE1 100nM	1	Soluble proteins	1	0.755253	0.648762	0.584778	0.756121	0.64594	0.490408	0.47946	0.28373
A8MW92	MBE1 100nM	2	Soluble proteins	1	1.01332	0.724435	0.339761	0.696118	0.603748	0.397908	0.222599	0.229258
A8MW92	MBE1 100nM	3	Soluble proteins	1	0.81243	0.593804	0.870415	0.438007	0.723755	0.597604	0.675821	0.327047
A8MWD9	dmso	1	Soluble proteins	1	1.08782	1.15565	1.12479	1.07505	1.09391	0.923522	0.388595		0.430623
A8MWD9	dmso	2	Soluble proteins	1	0.886385	0.806891	1.15028	0.973591	1.2851	0.649098		0.300835	0.254202
A8MWD9	dmso	3	Soluble proteins	1	0.884691	0.917669	1.14071	0.856758	0.809278	0.623856	0.343169	0.217259	0.335205
A8MWD9	MBE1 1uM	1	Soluble proteins	1	1.03622	0.952222	1.08019	1.13119	0.86655	0.631295	0.324441	0.286651	0.29111
A8MWD9	MBE1 1uM	2	Soluble proteins	1	1.12621	1.28888	1.67895	2.16677	2.40893	1.73509	0.881938	0.825069	1.04832
A8MWD9	MBE1 1uM	3	Soluble proteins	1	1.22485	0.827604	0.564966	0.76741	1.06763	0.905855	0.513268	0.471781	0.376085
A8MWD9	MBE1 100nM	1	Soluble proteins	1	1.12959	1.27522	1.05989	1.08048	1.04161	0.662461	0.301273	0.218761	0.344699
A8MWD9	MBE1 100nM	2	Soluble proteins	1	0.666617	0.832908	0.904768	1.01273	1.13306	0.577393	0.378322	0.270258	0.260815
A8MWD9	MBE1 100nM	3	Soluble proteins	1	1.18136	0.661748	0.798574	0.628686	0.574955	0.875004	0.464141	0.5378	0.433794
A8MXV4	dmso	1	Soluble proteins	1	1.14871	1.06499	0.937163	0.924981	0.985772	0.415809		0.195579
A8MXV4	dmso	2	Soluble proteins	1	0.997047	1.07372	0.844439	1.20415	0.549256	0.35624		0.0943808
A8MXV4	dmso	3	Soluble proteins	1	1.01989	0.898163	0.840663	0.690873	0.658884	0.359085
A8MXV4	MBE1 1uM	1	Soluble proteins	1	0.886597	0.848454	0.849319	0.935172	0.62592	0.259981	0.260502
A8MXV4	MBE1 1uM	2	Soluble proteins	1	0.933726	0.986571	0.994903	0.937345	0.509009	0.164899	0.149006
A8MXV4	MBE1 1uM	3	Soluble proteins	1	1.15306	1.03928	1.04286	0.987992	0.759061	0.299927	0.378335	0.0665013
A8MXV4	MBE1 100nM	1	Soluble proteins	1	0.921366	0.949473	1.02926	0.940946	0.713456	0.134273	0.265604		0.0258552
A8MXV4	MBE1 100nM	2	Soluble proteins	1	1.17794	1.07345	1.01757	0.995571	0.680446	0.304238
A8MXV4	MBE1 100nM	3	Soluble proteins	1	1.10243	1.0808	1.14725	1.09744	0.858809	0.305695	0.322754	0.119361	0.0208426
A9UHW6	dmso	1	Soluble proteins	1	1.10444	1.10851	1.12349	1.02768	0.814625	0.336481
A9UHW6	dmso	2	Soluble proteins	1	0.753074	1.04114	0.765279	1.17248	0.408675	0.166881	0.0506734
A9UHW6	dmso	3	Soluble proteins	1	0.930903	0.725313	0.45465	0.430785	0.278373	0.075217
A9UHW6	MBE1 1uM	1	Soluble proteins	1	0.906445	0.951455	1.00786	0.867212	0.549998	0.153801
A9UHW6	MBE1 1uM	2	Soluble proteins	1	1.01972	0.660757	0.658069	0.893693	0.399869	0.115329
A9UHW6	MBE1 1uM	3	Soluble proteins	1	0.991868	1.14945	1.17153	1.06352	0.75683	0.213738
A9UHW6	MBE1 100nM	1	Soluble proteins	1	0.978338	1.00108	0.947742	1.00682	0.507765	0.258973
A9UHW6	MBE1 100nM	2	Soluble proteins	1	1.30555	1.15441	1.2964	1.01269	0.65544	0.184276
A9UHW6	MBE1 100nM	3	Soluble proteins	1	1.02235	1.05465	0.951762	0.823009	0.552945	0.165031
B1AJZ9	MBE1 1uM	1	Soluble proteins	1			0.725335		0.363405	0.121698		0.0273865
B2RTY4	dmso	1	Soluble proteins	1	1.21556	1.02389	0.848828	0.780802	0.475251	0.225799
B2RTY4	dmso	2	Soluble proteins	1	0.957729	0.879709	0.643091	0.895207	0.382603
B2RTY4	dmso	3	Soluble proteins	1	0.921792	0.75477	0.600165	0.458237	0.380153	0.141139
B2RTY4	MBE1 1uM	1	Soluble proteins	1	0.937062	1.03192	0.709116	0.768714	0.317818	0.156889
B2RTY4	MBE1 1uM	2	Soluble proteins	1	1.12451	0.586964	0.44303	0.42384	0.153284
B2RTY4	MBE1 1uM	3	Soluble proteins	1	0.860797	2.19768	1.96285	1.18194	1.13517	0.363442
B2RTY4	MBE1 100nM	1	Soluble proteins	1	0.755411	0.906893	0.844509	0.698485	0.416629
B2RTY4	MBE1 100nM	2	Soluble proteins	1	1.62389	1.22748	1.10443	0.844876	0.447051	0.42347
B2RTY4	MBE1 100nM	3	Soluble proteins	1	1.23917	1.11953	0.893481	0.387309	0.313089	0.132594
B7ZAP0	dmso	1	Soluble proteins	1	1.04733	1.12889	1.0237	0.789463	0.369559	0.105695
B7ZAP0	dmso	2	Soluble proteins	1	0.967182	1.0254	0.869685	0.832461	0.254097	0.0611073
B7ZAP0	dmso	3	Soluble proteins	1	0.897437	0.871648	0.846955	0.622835	0.251904	0.0628304
B7ZAP0	MBE1 1uM	1	Soluble proteins	1	0.995136	1.04849	0.942113	0.835742	0.314026
B7ZAP0	MBE1 1uM	2	Soluble proteins	1	1.13425	1.22907	1.09868	0.862926	0.272376	0.0980208		0.0448645
B7ZAP0	MBE1 1uM	3	Soluble proteins	1	0.999777	1.22585	1.15136	1.06532	0.403346	0.102728	0.0710911	0.0363033
B7ZAP0	MBE1 100nM	1	Soluble proteins	1	0.820907	1.01094	0.975894	0.702147	0.311358
B7ZAP0	MBE1 100nM	2	Soluble proteins	1	1.18049	1.15154	1.0447	0.819504	0.485184		0.0649657	0.0506577
B7ZAP0	MBE1 100nM	3	Soluble proteins	1	1.11587	1.11828	0.990528	0.798372	0.355952	0.0653055	0.0392777
B7ZAQ6	dmso	1	Soluble proteins	1	1.11082	1.03381	0.859881	0.900913	0.795786	0.169868
B7ZAQ6	dmso	2	Soluble proteins	1	0.904415	1.05701	0.733579	1.19237	0.393967	0.097156	0.044836
B7ZAQ6	dmso	3	Soluble proteins	1	1.10293	0.912729	0.846709	0.714018	0.558216	0.0749543
B7ZAQ6	MBE1 1uM	1	Soluble proteins	1	1.07411	1.19225	1.00182	1.13394	0.566617	0.113268
B7ZAQ6	MBE1 1uM	2	Soluble proteins	1	0.904558	1.22248	1.07999	1.27186	0.484906
B7ZAQ6	MBE1 1uM	3	Soluble proteins	1	1.02547	1.20137	1.05639	1.03502	0.775532	0.17955
B7ZAQ6	MBE1 100nM	1	Soluble proteins	1	0.911339	1.00341	1.13903	0.929713	0.534826	0.118969
B7ZAQ6	MBE1 100nM	2	Soluble proteins	1	1.21123	1.06972	1.09459	0.908229	0.652454	0.159715
B7ZAQ6	MBE1 100nM	3	Soluble proteins	1	1.01712	0.985203	0.888869	0.99102	0.686515	0.113895	0.0271139
C4AMC7	dmso	1	Soluble proteins	1	1.13584	0.935924	0.757391	0.54151	0.20617	0.102948			0.0836165
C4AMC7	dmso	2	Soluble proteins	1	0.99811	0.898781	0.647901	0.499248	0.131175		0.0956655
C4AMC7	dmso	3	Soluble proteins	1	0.896276	0.629195	0.458901	0.283163
C4AMC7	MBE1 1uM	1	Soluble proteins	1	1.07234	1.17119	0.730747	0.574949	0.221021	0.189201	0.0987781	0.164139
C4AMC7	MBE1 1uM	2	Soluble proteins	1	1.00669	0.818122	0.601716	0.514744	0.147572		0.0739664	0.0987757
C4AMC7	MBE1 1uM	3	Soluble proteins	1	0.955231	1.09591	0.785071	0.429195	0.188271	0.138364	0.108838	0.0874807
C4AMC7	MBE1 100nM	1	Soluble proteins	1	0.745386	0.877114	0.631857	0.418608	0.177947	0.114516
C4AMC7	MBE1 100nM	2	Soluble proteins	1	0.8926	0.943893	0.799374	0.525245	0.196683			0.0862925
C4AMC7	MBE1 100nM	3	Soluble proteins	1	0.963005	1.00023	0.815513	0.433634	0.158162	0.100537	0.108925
C9JLR9	dmso	1	Soluble proteins	1	0.953356	0.700303	0.6166	0.404719
C9JLR9	MBE1 1uM	1	Soluble proteins	1	0.937999	0.960267	0.796871	0.536665
C9JLR9	MBE1 100nM	1	Soluble proteins	1	0.695428	0.721217	0.632889	0.506196
C9JLR9	MBE1 100nM	2	Soluble proteins	1	1.446	0.865767	0.856683	0.518697
C9JLW8	dmso	1	Soluble proteins	1	0.832692	0.742241	0.667263	0.97386	0.977042	0.64051	0.583221	0.33272	0.483393
C9JLW8	dmso	2	Soluble proteins	1	1.29407	0.965486	0.639623	1.18695	0.53528	0.622367	0.44984	0.524611	0.442591
C9JLW8	dmso	3	Soluble proteins	1	0.784675	0.588072	0.615093	0.539109	0.72121	0.363163	0.328646	0.285006	0.269592
C9JLW8	MBE1 1uM	1	Soluble proteins	1	1.12474	1.37968	1.3079	1.30205	0.956179	0.785808	0.466921	0.620404	0.699211
C9JLW8	MBE1 1uM	2	Soluble proteins	1	1.0106	1.04424	0.835978	0.794754	0.527081	0.460096	0.314041	0.591026	0.456977
C9JLW8	MBE1 1uM	3	Soluble proteins	1	0.710701	0.717806	0.821637	1.16494	0.753353	0.930232	0.485359	0.534776	0.285372
C9JLW8	MBE1 100nM	1	Soluble proteins	1	0.724793	1.10585	0.996188	0.854431	0.716083	0.648891	0.43995	0.457967	0.643136
C9JLW8	MBE1 100nM	2	Soluble proteins	1	1.45121	1.17885	1.23206	0.964967	0.63513	0.477447	0.468039	0.507971	0.450444
C9JLW8	MBE1 100nM	3	Soluble proteins	1	1.05539	1.23371	0.746022	0.714993	0.738441	0.522756	0.639941	0.448897	0.332575
E9PAV3	dmso	2	Soluble proteins	1		0.278566	0.500724	1.51206	0.69264	1.12212	1.25717	1.24931	1.32969
E9PAV3	dmso	3	Soluble proteins			0.250291	0.785701		0.552192		0.687931		0.683117
E9PAV3	MBE1 1uM	1	Soluble proteins	1			0.790684	0.7099	1.62861	1.63512			1.04322
E9PAV3	MBE1 1uM	2	Soluble proteins					2.76013		2.27595	1.7123	3.37862	2.35593
E9PAV3	MBE1 1uM	3	Soluble proteins			1.67332	2.11488	2.54534	0.681772	4.04273	5.80469	5.82546
E9PAV3	MBE1 100nM	1	Soluble proteins		2.33051	1.81427	1.80168	1.11894	3.63696	5.03342	6.55077	6.4231	5.62417
E9PAV3	MBE1 100nM	2	Soluble proteins	1		0.607729		1.23182	2.34582	2.38173	3.3247	4.84111	2.91522
E9PAV3	MBE1 100nM	3	Soluble proteins		2.60522	2.36109	1.34692		0.456874	2.59327	4.6093	5.16988	0.94373
E9PRG8	dmso	1	Soluble proteins	1	0.935176	0.948032	0.996158	1.07996	1.27021	1.37599	1.07031	0.643453	0.931759
E9PRG8	dmso	2	Soluble proteins	1	1.04035	1.07203	1.20669	1.21565	1.27482	1.10422	0.96994	0.946283	0.813474
E9PRG8	dmso	3	Soluble proteins	1	1.09344	0.969384	0.831169	0.832356	1.30372	0.835527	0.803061	0.706798	0.781339
E9PRG8	MBE1 1uM	1	Soluble proteins	1	0.783213	0.862395	1.00833	0.924053	1.19046	1.28117	0.893581	0.957538	0.830145
E9PRG8	MBE1 1uM	2	Soluble proteins	1	1.00089	1.18814	1.20195	1.3197	1.34241	1.27283	1.11681	1.36282	2.01852
E9PRG8	MBE1 1uM	3	Soluble proteins	1	0.988774	0.64718	0.594145	0.819789	1.18423	1.51303	1.64845	1.26847	0.923563
E9PRG8	MBE1 100nM	1	Soluble proteins	1	1.19391	1.07055	0.987817	1.2483	1.4286	1.2395	0.963858	0.932287	0.958422
E9PRG8	MBE1 100nM	2	Soluble proteins	1	0.859604	1.02759	1.08175	1.29405	1.23418	1.32942	1.0716	1.1443	1.06889
E9PRG8	MBE1 100nM	3	Soluble proteins	1	0.922881	0.742316	0.810313	1.28039	1.55372	1.98293	1.5649	1.59895	1.09431
L0R6Q1	dmso	1	Soluble proteins	1	1.06875	1.0384	1.03303	1.26611	1.31519	1.27524	0.875651	0.557306	0.624088
L0R6Q1	dmso	2	Soluble proteins	1	0.888628	0.890479	0.88673	0.852697	0.860331	0.702157	0.667099	0.492397	0.52708
L0R6Q1	dmso	3	Soluble proteins	1	0.933397	0.913721	0.856414	0.824973	0.743257	0.560591	0.456127	0.420869	0.39149
L0R6Q1	MBE1 1uM	1	Soluble proteins	1	0.877344	1.07476	1.13831	1.23337	1.05546	0.928148	0.689325	0.668014	0.534376
L0R6Q1	MBE1 1uM	2	Soluble proteins	1	1.15815	1.38934	1.3818	1.36394	0.976553	0.874856	0.848086	0.917165	0.773194
L0R6Q1	MBE1 1uM	3	Soluble proteins	1	1.05569	1.09437	0.965948	1.18554	1.22623	1.27114	1.22995	0.6977	0.492761
L0R6Q1	MBE1 100nM	1	Soluble proteins	1	0.928557	1.05023	0.963343	1.22528	1.19672	1.108	0.815589	0.722505	0.757932
L0R6Q1	MBE1 100nM	2	Soluble proteins	1	1.19577	1.10505	1.04522	1.07703	1.00909	0.990673	0.720887	0.752606	0.549993
L0R6Q1	MBE1 100nM	3	Soluble proteins	1	1.10819	1.20886	1.12965	1.2651	1.29448	1.06541	0.857633	0.761331	0.488849
L0R819	dmso	1	Soluble proteins	1	0.995425	1.03163	1.01658	1.08392	1.54171	1.49046	1.14148	0.574415	0.66914
L0R819	dmso	2	Soluble proteins	1	1.20802	1.1068	0.820163	1.37407	0.732483	0.943484	0.82878	0.77146	0.413281
L0R819	dmso	3	Soluble proteins	1	0.701165	0.693053	0.744063	0.77728	1.02638	0.573453	0.556407	0.366107	0.369835
L0R819	MBE1 1uM	1	Soluble proteins	1	0.887455	0.909901	0.921811	1.05972	0.866017	1.06484	0.715912	0.815139	0.633654
L0R819	MBE1 1uM	2	Soluble proteins	1	1.03675	0.8537	0.967541	0.83977	0.526442	0.56685	0.372655	0.596562	0.492175
L0R819	MBE1 1uM	3	Soluble proteins	1	0.890563	0.867289	1.21299	1.24148	0.876931	1.66615	0.657497	0.811719	0.326323
L0R819	MBE1 100nM	1	Soluble proteins	1	0.973349	1.20447	1.30128	1.44301	0.936658	0.984918	0.871797	0.80582	0.646187
L0R819	MBE1 100nM	2	Soluble proteins	1	1.0601	0.87171	1.00381	0.822779	0.576483	0.629498	0.476361	0.447184	0.356326
L0R819	MBE1 100nM	3	Soluble proteins	1	0.874332	1.1705	1.11164	0.965398	0.774466	0.696147	0.851817	0.678082	0.31985
L0R8F8	dmso	1	Soluble proteins	1	0.844671	0.849193	0.967244	0.944632	0.887907	0.756718	0.333426	0.154926	0.187386
L0R8F8	dmso	2	Soluble proteins	1	1.17428	1.0251	1.2528	1.10206	0.727133	0.666154	0.316068	0.202785	0.184921
L0R8F8	dmso	3	Soluble proteins	1	0.941742	1.07512	1.24675	1.85302	1.69406	1.11604	0.490748	0.326099	0.241762
L0R8F8	MBE1 1uM	1	Soluble proteins	1	1.04371	1.05587	1.37384	1.14939	1.08611	0.867526	0.335336	0.280222	0.176833
L0R8F8	MBE1 1uM	2	Soluble proteins	1	1.06215	2.46168	3.53053	4.04357	2.89603	2.40942	1.07725	0.942935	0.780402
L0R8F8	MBE1 1uM	3	Soluble proteins	1		0.257881		0.435045	0.680891	0.683292	0.293589	0.220419	0.107334
L0R8F8	MBE1 100nM	1	Soluble proteins	1	1.14649	1.42094	1.23773	1.56795	1.20343	0.914078	0.385894	0.223932	0.253371
L0R8F8	MBE1 100nM	2	Soluble proteins	1	0.834929	0.964721	0.995343	1.07089	0.859439	0.663183	0.242391	0.216256	0.213487
L0R8F8	MBE1 100nM	3	Soluble proteins	1	0.910825	0.786777	1.94506	2.17298	1.2954	1.36763	0.594225	0.411445	0.256213
O00115	dmso	1	Soluble proteins	1	1.00039	0.917218	1.02572	1.29281	1.25497	1.04076	0.867364	0.43245	0.64646
O00115	dmso	2	Soluble proteins	1	0.963349	0.852884	0.813957	1.13197	0.770303	0.836756	0.606462	0.528735	0.506208
O00115	dmso	3	Soluble proteins	1	0.878957	0.777316	0.917623	0.811719	1.02951	0.670501	0.608207	0.426969	0.439464
O00115	MBE1 1uM	1	Soluble proteins	1	1.14802	1.00208	1.12887	1.23883	1.20973	1.02779	0.752926	0.734953	0.566854
O00115	MBE1 1uM	2	Soluble proteins	1	0.665562	1.10573	1.08316	1.22054	0.924254	0.858082	0.677918	0.770681	0.756593
O00115	MBE1 1uM	3	Soluble proteins	1	0.990649	0.677702	0.811743	0.851704	1.32088	1.35492	1.09592	0.71987	0.558617
O00115	MBE1 100nM	1	Soluble proteins	1	0.876561	1.12878	1.25904	1.28566	1.17434	1.06964	0.789713	0.623415	0.672656
O00115	MBE1 100nM	2	Soluble proteins	1	1.20946	1.08144	1.2887	1.15187	1.10949	1.09806	0.813378	0.825026	0.612551
O00115	MBE1 100nM	3	Soluble proteins	1	0.903652	0.952559	1.10607	1.17802	1.37439	1.26592	1.03194	0.857321	0.515418
O00116	dmso	1	Soluble proteins	1	1.07536	1.05641	1.0753	1.0815	0.745336	0.102375	0.0108412	0.0108891	0.00443888
O00116	dmso	2	Soluble proteins	1	0.939474	1.0065	0.849741	1.12598	0.414125	0.0658342	0.0121034	0.00654267	0.00271934
O00116	dmso	3	Soluble proteins	1	0.960045	0.965173	0.851473	0.785	0.51345	0.0542725	0.00957729	0.00460477	0.00208233
O00116	MBE1 1uM	1	Soluble proteins	1	1.02359	1.10552	1.02754	1.08793	0.472122	0.0710596	0.0147103	0.00737338	0.00532234
O00116	MBE1 1uM	2	Soluble proteins	1	0.95305	0.988659	0.966295	1.03963	0.328054	0.0533119	0.013345	0.0112226	0.00472305
O00116	MBE1 1uM	3	Soluble proteins	1	0.903	1.05037	1.0851	1.06228	0.621013	0.0995671	0.0172107	0.00955687	0.00380856
O00116	MBE1 100nM	1	Soluble proteins	1	0.835204	0.999245	1.11917	0.988881	0.530285	0.0746232	0.0155028	0.0098483	0.00828601
O00116	MBE1 100nM	2	Soluble proteins	1	1.22852	1.19016	1.22403	1.12148	0.566562	0.0944904	0.0143151	0.0087862	0.00694833
O00116	MBE1 100nM	3	Soluble proteins	1	1.15475	1.11798	1.11155	1.12641	0.681079	0.106555	0.0149429	0.00884561	0.00509005
O00124	dmso	1	Soluble proteins	1	1.11731	1.10648	0.810252	0.555103	0.242107	0.203486
O00124	dmso	2	Soluble proteins	1	0.932884	1.00414	0.594987	0.682655	0.232371			0.0475142
O00124	dmso	3	Soluble proteins	1	0.899	0.765275	0.558262	0.306497	0.148452			0.0298186
O00124	MBE1 1uM	1	Soluble proteins	1	1.03024	1.08575	0.821243	0.502183	0.22038	0.152963
O00124	MBE1 1uM	2	Soluble proteins	1	1.35106	1.08498	0.819194	0.579369	0.239818	0.120459
O00124	MBE1 1uM	3	Soluble proteins	1	0.89769	1.34857	0.926275	0.579763	0.189193	0.0532768
O00124	MBE1 100nM	1	Soluble proteins	1	0.847563	0.900266	0.770483	0.470264	0.122716	0.114291
O00124	MBE1 100nM	2	Soluble proteins	1	1.338	0.946848	0.844195	0.520213	0.184274
O00124	MBE1 100nM	3	Soluble proteins	1	1.33177	1.22402	0.916967	0.473103	0.195431	0.232227	0.0728637
O00139	dmso	1	Soluble proteins	1	1.01185	1.01058	0.894424	0.756777	0.183997	0.0349614	0.0209986	0.0119204	0.013411
O00139	dmso	2	Soluble proteins	1	0.92321	1.01848	0.777301	0.765187	0.111656	0.0273003	0.0149849	0.00778753
O00139	dmso	3	Soluble proteins	1	0.94184	0.989318	0.854775	0.608391	0.134224	0.0268275	0.00936165	0.0160295	0.00834187
O00139	MBE1 1uM	1	Soluble proteins	1	1.04045	1.00606	0.949244	0.773139	0.129497	0.0356964	0.0181146	0.010763	0.00673564
O00139	MBE1 1uM	2	Soluble proteins	1	0.967114	1.02241	0.982795	0.76615	0.110822	0.0259642	0.0136454	0.0317442	0.00597687
O00139	MBE1 1uM	3	Soluble proteins	1	0.884517	1.02778	0.86603	0.741461	0.154923	0.0452558	0.02783	0.0176316
O00139	MBE1 100nM	1	Soluble proteins	1	0.864126	0.963038	0.932584	0.769018	0.145727	0.0317764	0.0163955	0.0151402	0.00795722
O00139	MBE1 100nM	2	Soluble proteins	1	1.14687	1.01796	1.03775	0.72976	0.145572	0.0326294	0.0195513	0.0158657	0.00704395
O00139	MBE1 100nM	3	Soluble proteins	1	1.06904	0.996572	0.886891	0.787344	0.173142	0.0375451	0.0150681	0.0171639	0.00562934
O00142	dmso	1	Soluble proteins	1	1.03136		0.999812	1.37858	1.08347	1.12855	0.697788	0.520657	0.288785
O00142	dmso	2	Soluble proteins	1	0.828089	1.19139	0.96462		1.12065	0.822281	0.640109	0.376088	0.211338
O00142	dmso	3	Soluble proteins						0.749494	0.645658	0.480632	0.377792	0.204611
O00142	MBE1 1uM	1	Soluble proteins	1	1.1215	0.940255	0.997583	0.706142	1.0877	0.851181	0.520171	0.319549	0.196157
O00142	MBE1 1uM	2	Soluble proteins				0.605096		0.818724	0.619426	0.520071	0.382361	0.166318
O00142	MBE1 1uM	3	Soluble proteins	1					0.665234	0.803383	0.605103	0.414808	0.140526
O00142	MBE1 100nM	1	Soluble proteins	1	0.904702	1.16289	0.999887	1.19071	1.055	1.02617	0.682348	0.399122	0.251835
O00142	MBE1 100nM	2	Soluble proteins	1	1.25752	0.789095	0.983984	1.056	1.13165	1.00935	0.697905	0.544332	0.229751
O00142	MBE1 100nM	3	Soluble proteins						0.510517	0.587694	0.3234	0.203267	0.0975435
O00148	dmso	1	Soluble proteins	1	1.15514	1.02626	0.637439	0.30431	0.0927264	0.0451947	0.02104	0.0108058	0.0126643
O00148	dmso	2	Soluble proteins	1	1.06015	1.07751	0.556754	0.442227	0.0590566	0.041528	0.0165416	0.0143582	0.00628328
O00148	dmso	3	Soluble proteins	1	0.999226	0.832973	0.522392	0.193495	0.046894		0.01092	0.00671368	0.00689211
O00148	MBE1 1uM	1	Soluble proteins	1	0.995762	0.990711	0.65723	0.356391	0.0793168	0.02682	0.0210397		0.0047535
O00148	MBE1 1uM	2	Soluble proteins	1	1.05166	0.912265	0.590103	0.351672	0.0642366	0.0208175	0.0136775	0.0145817	0.00689131
O00148	MBE1 1uM	3	Soluble proteins	1	0.938981	0.958237	0.845326	0.378595	0.104104	0.0417493	0.0274155	0.0151211	0.00298997
O00148	MBE1 100nM	1	Soluble proteins	1	0.876852	0.947849	0.674553	0.279737	0.0687843	0.0304862	0.0204631	0.0116835	0.0139732
O00148	MBE1 100nM	2	Soluble proteins	1	1.12864	1.12091	0.751411	0.300876	0.092844	0.0285681	0.0142201		0.0101885
O00148	MBE1 100nM	3	Soluble proteins	1	1.18484	1.14848	0.707128	0.356558	0.0785636	0.0289743	0.0177173	0.0147213	0.00539984
O00151	dmso	1	Soluble proteins	1	1.17666	1.11066	1.10287	1.19084	1.1924	0.88676	0.594486	0.387171	0.554653
O00151	dmso	2	Soluble proteins	1	1.03965	1.02942	0.92349	1.37607	0.747289	0.654078	0.619485	0.583138	0.437246
O00151	dmso	3	Soluble proteins	1	1.06793	0.981186	0.997947	0.67292	0.890562	0.539721	0.380241	0.413535	0.387951
O00151	MBE1 1uM	1	Soluble proteins	1	1.09703	1.15352	1.09261	1.42574	1.09134	0.900158	0.625138	0.699654	0.456626
O00151	MBE1 1uM	2	Soluble proteins	1	0.964022	1.27613	1.13546	1.25051	0.852808	0.725554	0.524598	0.653294	0.656198
O00151	MBE1 1uM	3	Soluble proteins	1	0.901611	0.773895	0.977753	0.865202	1.14231	1.15905	0.805303	0.639783	0.430205
O00151	MBE1 100nM	1	Soluble proteins	1	0.84465	0.990015	1.07843	1.04728	0.965377	0.807158	0.537853	0.566121	0.494774
O00151	MBE1 100nM	2	Soluble proteins	1	1.29338	1.28119	1.1057	1.22199	1.10708	0.889399	0.751153	0.641623	0.686039
O00151	MBE1 100nM	3	Soluble proteins	1	0.948476	0.897025	1.20465	1.26305	1.15293	0.94021	0.688414	0.738647	0.446777
O00154	dmso	1	Soluble proteins	1	1.08487	1.09761	1.07509	1.10838	1.2397	1.22	0.664715	0.495296	0.281056
O00154	dmso	2	Soluble proteins	1	0.99223	1.07978	0.866019	1.23256	0.837233	0.741931	0.649243	0.530345	0.23158
O00154	dmso	3	Soluble proteins	1	1.00462	0.857482	0.802856	0.815435	0.905263	0.668288	0.545558	0.436329	0.245947
O00154	MBE1 1uM	1	Soluble proteins	1	1.04836	1.05438	1.02652	1.10785	0.97737	0.881395	0.636873	0.567119	0.191618
O00154	MBE1 1uM	2	Soluble proteins	1	1.13893	0.892527	0.873898	1.02209	0.723597	0.624386	0.565413	0.539743	0.205959
O00154	MBE1 1uM	3	Soluble proteins	1	1.23472	1.18242	1.15715	1.20909	1.53964	1.43751	1.11797	0.602779	0.164313
O00154	MBE1 100nM	1	Soluble proteins	1	0.997968	1.05539	1.18559	1.11684	1.11693	1.06396	0.762575	0.560479	0.255163
O00154	MBE1 100nM	2	Soluble proteins	1	1.12432	1.13681	1.12653	1.1697	1.03815	0.95303	0.773417	0.713501	0.28693
O00154	MBE1 100nM	3	Soluble proteins	1	0.911588	0.986487	1.05149	1.18564	1.08341	0.935961	0.677335	0.53356	0.164579
O00159	dmso	1	Soluble proteins	1	1.09948	0.998979	0.59184	0.357826	0.123679	0.0323302	0.013912	0.0148242	0.00933334
O00159	dmso	2	Soluble proteins	1	0.931171	0.962594	0.487599	0.405168	0.0728393	0.0212752	0.0114264	0.00784763	0.00533753
O00159	dmso	3	Soluble proteins	1	1.03498	0.872462	0.559914	0.265923	0.0896717	0.024631	0.0105472	0.0114666	0.00601901
O00159	MBE1 1uM	1	Soluble proteins	1	1.03973	1.01356	0.640374	0.360173	0.104437	0.0279935	0.0158145	0.00962661	0.00630218
O00159	MBE1 1uM	2	Soluble proteins	1	0.951157	0.917113	0.562661	0.36253	0.0766483	0.0204306	0.0167678	0.00835716	0.00761748
O00159	MBE1 1uM	3	Soluble proteins	1	1.00172	0.935029	0.697206	0.393386	0.135928	0.0434238	0.0250727	0.0152483	0.0194945
O00159	MBE1 100nM	1	Soluble proteins	1	0.806397	0.884105	0.628405	0.31857	0.090948	0.0258055	0.0143422	0.0132925	0.0116474
O00159	MBE1 100nM	2	Soluble proteins	1	1.16038	1.02021	0.684674	0.340411	0.0987435	0.0299206	0.0127812	0.0113457	0.010026
O00159	MBE1 100nM	3	Soluble proteins	1	0.981154	0.910722	0.64371	0.364855	0.117914	0.034596	0.0213892	0.0138519	0.00597683
O00160	dmso	1	Soluble proteins	1	1.13891	1.08612	1.04751	0.762499	0.107864	0.0622506	0.0550333		0.0116088
O00160	dmso	2	Soluble proteins	1	1.02844	1.14041	0.847557	0.9329	0.131125	0.0589099	0.0158797
O00160	dmso	3	Soluble proteins	1	0.922996	0.974823	0.759756	0.478884	0.0727034	0.0158178
O00160	MBE1 1uM	1	Soluble proteins	1	1.14129	1.12548	0.99434	0.701215	0.0810582	0.0419285		0.0431382
O00160	MBE1 1uM	2	Soluble proteins	1	1.00859	0.962897	0.675762	0.646153	0.0562853
O00160	MBE1 1uM	3	Soluble proteins	1	0.99119	1.40238	1.32762	0.889991	0.121335	0.0402894	0.0121867	0.018446
O00160	MBE1 100nM	1	Soluble proteins	1	0.871783	0.942749	0.972854	0.668488	0.106198	0.0789386	0.0685481	0.0245532	0.0147196
O00160	MBE1 100nM	2	Soluble proteins	1	1.38389	1.21263	0.941475	0.621555	0.0800295	0.0258805		0.0404618
O00160	MBE1 100nM	3	Soluble proteins	1	1.15578	1.26152	1.04444	0.707619	0.0846449	0.024674	0.0171893	0.00850741
O00161	dmso	1	Soluble proteins	1	1.04661	1.06771	1.02598	1.08312	1.20917	1.2323	0.806517	0.450548	0.610196
O00161	dmso	2	Soluble proteins	1	0.960892	1.00197	0.823934	1.33022	0.694583	0.620841	0.625945	0.552206	0.522994
O00161	dmso	3	Soluble proteins	1	0.960499	0.615721	0.617345	0.563047	0.493225	0.396219	0.337208	0.355231	0.270864
O00161	MBE1 1uM	1	Soluble proteins	1	0.926715	1.05021	0.873006	1.03023	0.791298	0.830072	0.575278	0.571389	0.4312
O00161	MBE1 1uM	2	Soluble proteins	1	0.815076	0.698786	0.578453	0.822452	0.406351	0.378332	0.40202	0.401253	0.336052
O00161	MBE1 1uM	3	Soluble proteins	1	1.24224	1.37942	1.40623	1.40351	1.31359	1.49125	1.25039	0.696547	0.421466
O00161	MBE1 100nM	1	Soluble proteins	1	0.737699	0.855066	1.05018	0.966421	0.85081	0.872527	0.641048	0.52994	0.569625
O00161	MBE1 100nM	2	Soluble proteins	1	1.18022	0.964494	1.05263	1.04776	0.892702	0.953317	0.753402	0.715923	0.676973
O00161	MBE1 100nM	3	Soluble proteins	1	1.15626	1.15488	1.14975	1.13783	0.959894	0.71233	0.563186	0.52137	0.310246
O00165	dmso	1	Soluble proteins	1	1.07096	0.916246	0.862263	0.775417	0.399129	0.0770621	0.0364849	0.0267481	0.0222227
O00165	dmso	2	Soluble proteins	1	0.896578	0.930054	0.689135	0.740499	0.261369	0.0630738	0.0306288	0.026155	0.018955
O00165	dmso	3	Soluble proteins	1	1.0093	0.964179	0.827622	0.620403	0.305812	0.0521019	0.0263323	0.020917	0.0199431
O00165	MBE1 1uM	1	Soluble proteins	1	0.959677	0.995977	0.820543	0.753095	0.312275	0.062393	0.0296156	0.0223027	0.0189119
O00165	MBE1 1uM	2	Soluble proteins	1	0.909056	1.67254	1.58465	1.39971	0.500395	0.109465	0.0644064	0.0512793	0.0438944
O00165	MBE1 1uM	3	Soluble proteins	1	0.818226	0.795472	0.740857	0.72179	0.349765	0.0885657	0.0382512	0.041319	0.0142932
O00165	MBE1 100nM	1	Soluble proteins	1	0.866212	1.00717	0.930355	0.792035	0.339117	0.0773935	0.0427711	0.0280602	0.0247244
O00165	MBE1 100nM	2	Soluble proteins	1	1.07201	1.00545	0.99082	0.750333	0.372029	0.0818411	0.0283347	0.0297226	0.0228508
O00165	MBE1 100nM	3	Soluble proteins	1	1.04023	0.989847	0.901959	0.780204	0.429667	0.0958589	0.042873	0.0337168	0.0222908
O00170	dmso	1	Soluble proteins	1	1.07822	1.03326	0.842234	0.611672	0.166277	0.0343387	0.0162537	0.011081	0.00655152
O00170	dmso	2	Soluble proteins	1	0.930155	0.985866	0.616329	0.634147	0.0908085	0.0258702	0.0110837	0.0103257	0.00721174
O00170	dmso	3	Soluble proteins	1	1.01523	0.973912	0.786426	0.456813	0.120725	0.0216573	0.0116082	0.00878395	0.00703866
O00170	MBE1 1uM	1	Soluble proteins	1	1.02414	1.11023	0.842641	0.647081	0.129124	0.0310899	0.0138453	0.00943868	0.00492458
O00170	MBE1 1uM	2	Soluble proteins	1	0.966068	0.942881	0.744579	0.548481	0.089068	0.0222344	0.0110028	0.0116826	0.00461103
O00170	MBE1 1uM	3	Soluble proteins	1	0.985104	1.12972	1.208	0.778059	0.208884	0.0525587	0.0225761	0.0114886	0.00314045
O00170	MBE1 100nM	1	Soluble proteins	1	0.782779	0.94156	0.854618	0.530347	0.116082	0.0281407	0.0134961	0.00803204	0.00624553
O00170	MBE1 100nM	2	Soluble proteins	1	1.28257	1.0413	0.929399	0.571827	0.129024	0.0347317	0.0129884	0.0134536	0.00643481
O00170	MBE1 100nM	3	Soluble proteins	1	1.08025	1.10281	0.921791	0.561774	0.151383	0.0314181	0.0157224	0.0100324	0.00373947
O00178	dmso	1	Soluble proteins	1	1.12257	1.06574	0.904209	0.830095	0.452698	0.099714	0.0419805	0.0405735	0.0211738
O00178	dmso	2	Soluble proteins	1	0.991671	1.07246	0.743742	0.92302	0.254597	0.0739645		0.0120668	0.0337671
O00178	dmso	3	Soluble proteins	1	0.971331	0.996865	0.816409	0.67282	0.294397	0.0587683	0.0617712		0.00994431
O00178	MBE1 1uM	1	Soluble proteins	1	1.03334	1.04451	0.93931	0.861145	0.273443	0.0620669	0.0615708	0.0244933
O00178	MBE1 1uM	2	Soluble proteins	1	1.12876	0.91075	0.814934	0.853881	0.231387	0.0588622	0.0424852
O00178	MBE1 1uM	3	Soluble proteins	1	0.930218	0.95519	0.994397	0.860993	0.383849	0.0922895	0.0325715	0.0173635
O00178	MBE1 100nM	1	Soluble proteins	1	0.815798	0.946054	0.921856	0.719538	0.29487	0.0622396	0.0658786	0.0184418	0.0147356
O00178	MBE1 100nM	2	Soluble proteins	1	1.19236	1.04069	1.00931	0.759912	0.343574	0.0738357	0.0761022	0.046138	0.0188093
O00178	MBE1 100nM	3	Soluble proteins	1	1.01551	1.04883	1.04658	0.80223	0.374408	0.0849824	0.0413384	0.0750822
O00186	dmso	1	Soluble proteins	1	1.13642	0.962877	0.755553	0.397541	0.134613	0.0502995	0.0319134	0.0213113	0.0194815
O00186	dmso	2	Soluble proteins	1	0.975305	0.986493	0.553894	0.449412	0.0752063	0.0239234	0.0183516	0.0229731	0.0115819
O00186	dmso	3	Soluble proteins	1	1.04208	0.945649	0.667647	0.369442	0.118939	0.0254024	0.0204723	0.0110674	0.00780549
O00186	MBE1 1uM	1	Soluble proteins	1	1.01563	1.05937	0.707434	0.392117	0.105279	0.0468833	0.0227313	0.0212599	0.0273514
O00186	MBE1 1uM	2	Soluble proteins	1	0.987036	0.922011	0.717841	0.43743	0.079477	0.0320534	0.0213036	0.016767	0.0141386
O00186	MBE1 1uM	3	Soluble proteins	1	1.06149	1.11936	0.978925	0.490544	0.163821	0.0546928	0.0388218	0.0254764	0.0189648
O00186	MBE1 100nM	1	Soluble proteins	1	0.921643	1.00764	0.851612	0.396529	0.110702	0.0373922	0.0237881	0.0134117	0.0134061
O00186	MBE1 100nM	2	Soluble proteins	1	1.24298	1.04179	0.819049	0.401037	0.110866	0.0334437	0.0167469	0.0175666	0.0164454
O00186	MBE1 100nM	3	Soluble proteins	1	1.09641	1.08829	0.814203	0.41831	0.123342	0.0343527	0.0264329	0.0215924	0.010829
O00189	dmso	1	Soluble proteins	1	1.2612	0.98163	0.694459	0.420944	0.330206
O00189	dmso	2	Soluble proteins	1	0.946635	1.01411	0.486521	0.446558
O00189	dmso	3	Soluble proteins	1	1.00146	0.840121	0.415893	0.350997	0.236068
O00189	MBE1 1uM	1	Soluble proteins	1	0.906119	0.953294	0.688132	0.37522	0.290267	0.167604
O00189	MBE1 1uM	2	Soluble proteins	1	1.1339	1.05693	0.656812	0.52012
O00189	MBE1 1uM	3	Soluble proteins	1	0.927374	1.07085	0.620333	0.388132	0.215561	0.253009
O00189	MBE1 100nM	1	Soluble proteins	1	0.843928	0.778529	0.639736	0.372472	0.170538	0.202762			0.0143849
O00189	MBE1 100nM	2	Soluble proteins	1	1.17461	0.902408	0.610386	0.312659	0.19168	0.185067
O00189	MBE1 100nM	3	Soluble proteins	1	1.00782	0.894553	0.641981	0.345612	0.221539
O00193	dmso	1	Soluble proteins	1	0.954959	1.14514	1.11061	1.20123	1.32255	1.3721	1.07235	0.633769	0.843494
O00193	dmso	2	Soluble proteins	1	0.994786	1.05036	0.943295	1.21101	0.844737	0.801968	0.917641	0.744654	0.639319
O00193	dmso	3	Soluble proteins	1	1.19592	1.15342	1.13696	0.835082	1.1557	0.952698	0.838061	0.740325	0.624242
O00193	MBE1 1uM	1	Soluble proteins	1	1.03273	1.16457	1.06537	1.47176	1.13863	1.18614	0.913207	1.23607	0.657691
O00193	MBE1 1uM	2	Soluble proteins	1	1.04218	0.851547	1.02629	1.17563	0.817053	0.777091	0.724274	0.704209	0.551822
O00193	MBE1 1uM	3	Soluble proteins	1	0.944599	0.863291	0.799526	1.25465	1.13542	1.11284	0.997943	0.83216	0.475679
O00193	MBE1 100nM	1	Soluble proteins	1	0.835224	0.838487	1.03795	1.14735	1.0055	1.04231	0.806537	0.681837	0.656213
O00193	MBE1 100nM	2	Soluble proteins	1	1.18269	1.07043	1.08737	0.966797	1.05828	1.21213	0.899085	1.05168	0.660078
O00193	MBE1 100nM	3	Soluble proteins	1	1.28179	1.1165	0.964626	1.26861	1.38232	1.29405	1.21437	1.07402	0.689807
O00194	dmso	1	Soluble proteins	1	1.05811	1.12156	0.985111	1.0833	1.20206	1.06844	0.520962	0.355396	0.408384
O00194	dmso	2	Soluble proteins	1	0.906221	1.00295	0.775208	1.55485	0.621411	0.546888	0.44308	0.33389	0.254769
O00194	dmso	3	Soluble proteins	1	0.956646	0.870399	0.600143	0.68855	0.565523	0.418848	0.286888	0.286703	0.214185
O00194	MBE1 1uM	1	Soluble proteins	1	0.797161	1.03752	0.741235	0.962569	0.720958	0.600694	0.383553	0.428575	0.246513
O00194	MBE1 1uM	2	Soluble proteins	1	0.93125	1.10624	0.768046	1.14905	0.500906	0.498338	0.40458	0.357938	0.37979
O00194	MBE1 1uM	3	Soluble proteins	1	1.10211	1.05808	1.2854	1.32456	1.22606	0.916805	0.854351	0.419653	0.196665
O00194	MBE1 100nM	1	Soluble proteins	1	0.74587	0.817541	0.907227	0.79886	0.588129	0.549249	0.412887	0.286279	0.267056
O00194	MBE1 100nM	2	Soluble proteins	1	1.22704	0.913252	1.01003	0.967434	0.69242	0.690615	0.497213	0.5998	0.35036
O00194	MBE1 100nM	3	Soluble proteins	1	1.12553	1.05616	1.16052	0.905517	0.859586	0.581243	0.435382	0.384749	0.179899
O00203	dmso	1	Soluble proteins	1	1.02929	1.00726	0.899557	0.71437	0.237238	0.0435346	0.0162586	0.0126982	0.0204894
O00203	dmso	2	Soluble proteins	1	1.01842	1.07388	0.720387	0.857823	0.129928	0.0332238	0.0132199	0.0117166	0.00938687
O00203	dmso	3	Soluble proteins	1	0.968929	0.94793	0.826059	0.636947	0.163704	0.0229292	0.0148681	0.0129237	0.0071232
O00203	MBE1 1uM	1	Soluble proteins	1	0.973345	1.00628	0.905141	0.752873	0.143666	0.0399758	0.0171609	0.026356	0.00845785
O00203	MBE1 1uM	2	Soluble proteins	1	0.90531	1.02958	0.928276	0.846035	0.123354	0.0386875	0.0200059	0.016144	0.00883039
O00203	MBE1 1uM	3	Soluble proteins	1	0.846999	0.705498	0.724652	0.628685	0.177119	0.0591304	0.0362322	0.0190697	0.00475588
O00203	MBE1 100nM	1	Soluble proteins	1	0.971482	1.04783	1.0399	0.777956	0.17125	0.0338317	0.0183825	0.0156926	0.0197589
O00203	MBE1 100nM	2	Soluble proteins	1	1.1119	1.01176	0.992941	0.77049	0.16961	0.0407852	0.019945	0.0195509	0.00986206
O00203	MBE1 100nM	3	Soluble proteins	1	0.904616	0.856583	0.965093	0.854325	0.243541	0.0465493	0.0197761	0.0162203	0.0121923
O00213	dmso	1	Soluble proteins	1	0.956893	0.833329	0.504378	0.317994
O00213	dmso	2	Soluble proteins	1	0.917566	0.831227	0.422816	0.52278
O00213	dmso	3	Soluble proteins	1	0.996378	0.611006	0.478687	0.197982	0.144826
O00213	MBE1 1uM	1	Soluble proteins	1	1.01311	0.991906	0.534135	0.409933	0.177079		0.0770672
O00213	MBE1 1uM	2	Soluble proteins	1	1.03126	0.687837	0.508971	0.364117	0.262436
O00213	MBE1 1uM	3	Soluble proteins	1	0.981343	0.999982	0.72872	0.433319	0.217796	0.142187		0.073812
O00213	MBE1 100nM	1	Soluble proteins	1	0.87861	0.804328	0.610211	0.331068	0.142369
O00213	MBE1 100nM	2	Soluble proteins	1	1.04275	0.743688	0.594678	0.262204	0.117185
O00213	MBE1 100nM	3	Soluble proteins	1	1.07613	0.857141	0.611159	0.302267	0.145378
O00214	dmso	1	Soluble proteins	1	1.01038	0.990854	0.769764	0.546773	0.202374	0.0651256	0.0555129		0.0255162
O00214	dmso	2	Soluble proteins	1	0.93566	0.984961	0.62676	0.539616	0.131056	0.0514597	0.0404814	0.0275193	0.0279593
O00214	dmso	3	Soluble proteins	1	0.926304	0.861125	0.665458	0.433271	0.137755	0.0480784	0.0296288	0.0416216	0.0217868
O00214	MBE1 1uM	1	Soluble proteins	1	0.925022	0.924179	0.720845	0.496295	0.166384	0.0780553	0.0426159	0.0482116	0.0255118
O00214	MBE1 1uM	2	Soluble proteins	1	0.726814	1.56187	1.11065	0.827457	0.205405	0.0811109	0.0623827	0.0786703	0.0534105
O00214	MBE1 1uM	3	Soluble proteins	1	0.774056	0.68138	0.521062	0.599575	0.2096	0.0952851	0.0550136	0.03881	0.0250855
O00214	MBE1 100nM	1	Soluble proteins	1	0.777933	0.883445	0.725878	0.515405	0.169343	0.0692051	0.0458468	0.0285337	0.0328682
O00214	MBE1 100nM	2	Soluble proteins	1	1.11482	1.00664	0.828903	0.507377	0.171795	0.0660667	0.0383242	0.0425995	0.0318373
O00214	MBE1 100nM	3	Soluble proteins	1	0.813185	0.903536	0.594302	0.620653	0.266878	0.0960391	0.0518883	0.036834	0.0244602
O00217	dmso	1	Soluble proteins	1	1.2313	1.06304	1.01676	1.01391	0.642611	0.157628	0.0428381	0.0262822	0.0411815
O00217	dmso	2	Soluble proteins	1	0.863271	0.924595	0.696261	0.820607	0.30405	0.0789282	0.0314687	0.0314586	0.0383662
O00217	dmso	3	Soluble proteins	1	0.948012	0.954714	0.835652	0.710929	0.396867	0.083977	0.0278176	0.0259387	0.0284399
O00217	MBE1 1uM	1	Soluble proteins	1	0.976646	1.06316	0.883012	0.868211	0.337764	0.0902797	0.0337171	0.03882	0.0295405
O00217	MBE1 1uM	2	Soluble proteins	1	0.825351	1.21655	1.11232	0.983015	0.304377	0.0965733	0.0432337	0.0413074	0.0479095
O00217	MBE1 1uM	3	Soluble proteins	1	0.876114	0.871796	0.643723	0.720826	0.3928	0.109748	0.0458931	0.0431827	0.029464
O00217	MBE1 100nM	1	Soluble proteins	1	0.840438	0.972043	0.960125	0.830173	0.424788	0.0992576	0.0393886	0.0267156	0.0396997
O00217	MBE1 100nM	2	Soluble proteins	1	1.25447	1.16065	1.02674	0.894762	0.418585	0.116796	0.0344924	0.0454793	0.0421728
O00217	MBE1 100nM	3	Soluble proteins	1	0.878422	0.908018	1.24561	1.07025	0.548083	0.144406	0.0432021	0.0483513	0.0369585
O00220	dmso	1	Soluble proteins	1	1.30118	1.15583	0.911503	1.1215	1.02231	0.73482	0.27675		0.17819
O00220	dmso	2	Soluble proteins	1	0.901713	1.11652	0.589929	1.75109	0.316305	0.275883	0.137441	0.139073	0.171316
O00220	dmso	3	Soluble proteins	1	1.16269	0.756376	0.647627	0.750923			0.182181		0.157226
O00220	MBE1 1uM	1	Soluble proteins	1	1.44459	1.3879	0.64575	1.0628	0.688766	0.359302	0.215652	0.245816	0.105672
O00220	MBE1 1uM	2	Soluble proteins	1	1.0398	0.650466	0.461563	1.23475	0.172269	0.168551	0.119885	0.120732	0.113337
O00220	MBE1 1uM	3	Soluble proteins	1	1.14332	1.42964	1.35557	1.40881	1.49976	1.5037	1.78789	0.44066
O00220	MBE1 100nM	1	Soluble proteins	1	0.985303	0.931026	0.991811	0.930487	0.552593	0.413029	0.250549	0.190342	0.167437
O00220	MBE1 100nM	2	Soluble proteins	1	1.39965	0.951659	1.19036	0.60641	0.507928	0.325172			0.167211
O00220	MBE1 100nM	3	Soluble proteins	1	1.15415	1.05164	1.22052	0.951147	0.822257	0.526907	0.310542	0.258636
O00221	dmso	1	Soluble proteins	1	1.13723	1.16332	0.864427	0.683638	0.315718	0.224841	0.0834558		0.0198365
O00221	dmso	2	Soluble proteins	1	0.833801	0.959524	0.622996	0.605004	0.145478
O00221	dmso	3	Soluble proteins	1	0.984718	0.795216	0.700808	0.236816	0.191597		0.0307591	0.0193119
O00221	MBE1 1uM	1	Soluble proteins	1	0.985766	1.05937	0.946954	0.762201	0.304865		0.0883502		0.0215224
O00221	MBE1 1uM	2	Soluble proteins	1	1.09917	0.907734	0.770831	0.613096	0.132081	0.024815		0.0245985	0.0163439
O00221	MBE1 1uM	3	Soluble proteins	1	0.868627	1.05299	1.09344	0.640786	0.177029	0.104063			0.0175714
O00221	MBE1 100nM	1	Soluble proteins	1	0.814045	1.01114	0.810365	0.644678	0.252632	0.0528973	0.0346179	0.0287059
O00221	MBE1 100nM	2	Soluble proteins	1	1.43466	1.24042	1.13775	0.768889	0.249937	0.179818		0.0444361	0.0361679
O00221	MBE1 100nM	3	Soluble proteins	1	1.05297	1.06609	0.913598	0.661796	0.284033			0.0450719
O00231	dmso	1	Soluble proteins	1	1.06871	1.02707	0.953277	0.911853	0.729182	0.446729	0.0232472	0.0195122	0.00783273
O00231	dmso	2	Soluble proteins	1	0.957483	0.98822	0.76652	0.902775	0.417706	0.236842	0.0265004	0.0138663	0.006947
O00231	dmso	3	Soluble proteins	1	1.03339	0.888699	0.815565	0.649604	0.43808	0.192624	0.017418	0.0114529	0.00752402
O00231	MBE1 1uM	1	Soluble proteins	1	0.998129	1.05358	0.915987	0.892574	0.540135	0.243864	0.0288986	0.0186427	0.00745948
O00231	MBE1 1uM	2	Soluble proteins	1	0.980614	0.90848	0.782858	0.817268	0.373472	0.164056	0.0245007	0.0178557	0.0078285
O00231	MBE1 1uM	3	Soluble proteins	1	1.00272	1.03996	1.02903	0.989085	0.682825	0.37537	0.0412727	0.0247832	0.00475101
O00231	MBE1 100nM	1	Soluble proteins	1	0.91811	0.975618	1.0089	0.843245	0.57246	0.320994	0.0364663	0.0195626	0.0115064
O00231	MBE1 100nM	2	Soluble proteins	1	1.14312	1.05319	1.01582	0.868398	0.568672	0.338882	0.0327618	0.0210299	0.0120714
O00231	MBE1 100nM	3	Soluble proteins	1	0.981406	1.02178	0.937705	0.821883	0.55318	0.278604	0.0262546	0.0182257	0.00649583
O00232	dmso	1	Soluble proteins	1	1.10694	1.04534	1.00713	0.937139	0.71158	0.381276	0.0224452	0.0179391	0.00785945
O00232	dmso	2	Soluble proteins	1	0.993209	1.05162	0.784664	0.905572	0.446479	0.267848	0.01996	0.0112286	0.00597331
O00232	dmso	3	Soluble proteins	1	1.01481	0.96192	0.860616	0.738525	0.507862	0.196367	0.0179112	0.00886076	0.00600608
O00232	MBE1 1uM	1	Soluble proteins	1	0.994448	1.04672	0.938562	0.892978	0.527245	0.237272	0.0222736	0.0182255	0.00563551
O00232	MBE1 1uM	2	Soluble proteins	1	0.916022	1.02134	1.00154	0.916714	0.423457	0.174343	0.0234068	0.0151822	0.00708907
O00232	MBE1 1uM	3	Soluble proteins	1	1.02011	1.01979	0.939745	0.915641	0.714516	0.366024	0.0395469	0.0208541	0.00398808
O00232	MBE1 100nM	1	Soluble proteins	1	0.907506	0.968361	1.01837	0.846019	0.569159	0.290106	0.026277	0.0145653	0.00951713
O00232	MBE1 100nM	2	Soluble proteins	1	1.1295	1.03323	1.05627	0.903904	0.565393	0.332982	0.0225491	0.0175834	0.00857511
O00232	MBE1 100nM	3	Soluble proteins	1	0.992791	0.9596	1.05916	0.944913	0.674785	0.304807	0.029461	0.0161996	0.00567886
O00233	dmso	1	Soluble proteins	1	1.02215	1.02996	0.908615	0.967988	0.919032	1.08216	0.862544	0.580262	0.676804
O00233	dmso	2	Soluble proteins	1	0.886332	0.947714	0.963415	0.875871	0.797109	0.872995	0.79503	0.623421	0.597852
O00233	dmso	3	Soluble proteins	1	0.911478	0.848211	0.898595	0.90562	0.897655	0.655766	0.628196	0.59445	0.632831
O00233	MBE1 1uM	1	Soluble proteins	1	0.986802	1.08217	1.03864	1.05736	0.971183	1.07762	0.795153	0.728255	0.565478
O00233	MBE1 1uM	2	Soluble proteins	1	0.65028	1.01445	1.22944	1.19726	1.06612	1.22587	0.891291	1.15411	0.979426
O00233	MBE1 1uM	3	Soluble proteins	1	1.11327	0.875382	0.864211	1.11459	1.0083	1.23934	1.26162	1.01705	0.685264
O00233	MBE1 100nM	1	Soluble proteins	1	0.864717	0.858358	0.922306	0.878706	0.85619	1.0131	0.758706	0.703776	0.58295
O00233	MBE1 100nM	2	Soluble proteins	1	1.00886	1.18976	1.0486	1.17814	1.01143	1.13823	0.999811	0.980946	0.672933
O00233	MBE1 100nM	3	Soluble proteins	1	0.904803	0.86672	0.835014	0.947827	0.765304	0.989114	0.87482	0.799611	0.551563
O00244	dmso	1	Soluble proteins	1	0.972169	0.936785	0.996527	1.03828	1.10006	0.852997	0.744901	0.559995	0.673365
O00244	dmso	2	Soluble proteins	1	1.0304	1.02636	0.782826	1.05193	0.752514	0.709125	0.625387	0.559981	0.630064
O00244	dmso	3	Soluble proteins	1	1.1506	0.946221	1.11863	1.06459	1.11303	0.957591	0.905612	0.736148	0.695908
O00244	MBE1 1uM	1	Soluble proteins	1	1.01799	1.35171	1.16124	1.2596	1.01505	1.0463	0.763175	0.87907	0.648185
O00244	MBE1 1uM	2	Soluble proteins	1	1.18303	1.01561	0.973411	0.952912	0.737643	0.743635	0.619171	0.732654	0.649142
O00244	MBE1 1uM	3	Soluble proteins	1	0.864897	1.38096	1.38033	1.22902	0.826741	0.853098	0.661899	0.455438	0.343528
O00244	MBE1 100nM	1	Soluble proteins	1	0.827259	1.01982	1.13382	1.06926	0.896237	0.790926	0.685595	0.602878	0.705367
O00244	MBE1 100nM	2	Soluble proteins	1	1.22406	1.15947	1.16697	1.1037	0.957764	0.903105	0.822032	0.805007	0.697699
O00244	MBE1 100nM	3	Soluble proteins	1	1.32177	1.22396	0.909983	0.674271	0.766166	0.609238	0.579849	0.424198	0.313648
O00255	dmso	1	Soluble proteins	1	1.18849	0.758871	0.279774	0.115463
O00255	dmso	2	Soluble proteins	1	0.913639	0.678768	0.138596	0.0926115
O00255	dmso	3	Soluble proteins	1	0.857574	0.599238	0.170244	0.0655133		0.0219497
O00255	MBE1 1uM	1	Soluble proteins	1	0.993701	0.742046	0.227772	0.112849
O00255	MBE1 1uM	2	Soluble proteins	1	0.871467	0.807951	0.256069	0.138429
O00255	MBE1 1uM	3	Soluble proteins	1	0.989657	0.596235	0.207955	0.127462	0.0869864
O00255	MBE1 100nM	1	Soluble proteins	1	0.823307	0.682579	0.24699	0.0939068
O00255	MBE1 100nM	2	Soluble proteins	1	1.09981	0.71437	0.247396	0.116477
O00255	MBE1 100nM	3	Soluble proteins	1	0.983126	0.687516	0.219405	0.131801	0.0378719
O00257	dmso	1	Soluble proteins	1	0.996103	0.704516	0.384335	0.267767	0.162736
O00257	dmso	2	Soluble proteins	1	0.929361	0.785366	0.324352	0.313966
O00257	dmso	3	Soluble proteins	1	0.901614	0.589045	0.351772	0.21287
O00257	MBE1 1uM	1	Soluble proteins	1	0.980866	0.741161	0.35372	0.251181
O00257	MBE1 1uM	2	Soluble proteins	1	0.669349	0.698062	0.302911	0.269424
O00257	MBE1 1uM	3	Soluble proteins	1	0.915514	0.67023	0.408183	0.291997
O00257	MBE1 100nM	1	Soluble proteins	1	0.736234	0.683987	0.435138	0.298576	0.124965
O00257	MBE1 100nM	2	Soluble proteins	1	1.08546	0.766112	0.35623	0.265847
O00257	MBE1 100nM	3	Soluble proteins	1	1.06119	0.785026	0.479433	0.339324	0.19833
O00264	dmso	1	Soluble proteins	1	1.18071	1.01438	1.05947	1.05821	0.849616	0.507226	0.493661	0.265049	0.489277
O00264	dmso	2	Soluble proteins	1	0.789827	0.806126	0.616229	0.818028	0.385611	0.260778	0.262743	0.271886	0.220774
O00264	dmso	3	Soluble proteins	1	1.11648	1.03167	0.855839	0.747698	0.632017	0.282299	0.318586	0.308163	0.293894
O00264	MBE1 1uM	1	Soluble proteins	1	1.17137	1.34073	1.0931	1.14156	0.805274	0.534884	0.330709	0.362589	0.37543
O00264	MBE1 1uM	2	Soluble proteins	1	1.09064	0.910389	0.800236	0.971715	0.530487	0.350939	0.26449	0.317999	0.286241
O00264	MBE1 1uM	3	Soluble proteins	1	1.01485	1.05511	1.12941	1.01797	0.829788	0.568701	0.476093	0.441716	0.383254
O00264	MBE1 100nM	1	Soluble proteins	1	0.729304	0.919315	0.989067	0.854617	0.621214	0.443582	0.33313	0.308573	0.34704
O00264	MBE1 100nM	2	Soluble proteins	1	1.42046	1.19597	1.06306	1.02235	0.764368	0.553308	0.378695	0.408417	0.330851
O00264	MBE1 100nM	3	Soluble proteins	1	0.991469	1.00936	1.01224	0.805203	0.630377	0.425821	0.418588	0.38274	0.250668
O00267	dmso	1	Soluble proteins	1	1.08839	1.03107	0.866632	0.663316	0.223223	0.0396569	0.0187274	0.0222593	0.0089323
O00267	dmso	2	Soluble proteins	1	0.933422	1.00707	0.687689	0.702646	0.115916	0.0242624	0.0145978	0.0103389	0.0108515
O00267	dmso	3	Soluble proteins	1	1.0323	0.895173	0.693832	0.447128	0.127397	0.0200421	0.0115287	0.0125207	0.00901088
O00267	MBE1 1uM	1	Soluble proteins	1	1.04757	1.05544	0.844259	0.676208	0.141613	0.0355344	0.0198092	0.0185296	0.0103101
O00267	MBE1 1uM	2	Soluble proteins	1	1.01401	0.955332	0.801328	0.669495	0.103252	0.0263487	0.0131264	0.0124677	0.00893174
O00267	MBE1 1uM	3	Soluble proteins	1	1.02263	0.945036	0.963871	0.691362	0.215038	0.0483371	0.0334274	0.0203165	0.00893544
O00267	MBE1 100nM	1	Soluble proteins	1	0.896607	0.962763	0.900759	0.624876	0.153112	0.0288407	0.0209504	0.014771	0.0118301
O00267	MBE1 100nM	2	Soluble proteins	1	1.18561	1.11535	0.978783	0.650137	0.151699	0.0349007	0.0197458	0.0141935	0.0187952
O00267	MBE1 100nM	3	Soluble proteins	1	1.01519	0.911996	0.904188	0.680068	0.176736	0.0365186	0.0205278	0.0166486	0.0107064
O00268	dmso	1	Soluble proteins	1	1.16819	0.975392	0.596004	0.321755	0.18188	0.15367
O00268	dmso	2	Soluble proteins	1	0.907368	0.77344	0.392945	0.331824	0.0860049	0.0548548	0.0448641
O00268	dmso	3	Soluble proteins	1	1.01589	0.860157	0.454706	0.231045	0.102553	0.0315437
O00268	MBE1 1uM	1	Soluble proteins	1	1.0264	0.900301	0.480168	0.299736	0.120074	0.0409361	0.0265035
O00268	MBE1 1uM	2	Soluble proteins	1	0.946993	0.890051	0.49927	0.293417	0.0976697	0.0626012
O00268	MBE1 1uM	3	Soluble proteins	1	0.947284	0.840844	0.525842	0.33186	0.15966	0.0771242
O00268	MBE1 100nM	1	Soluble proteins	1	0.812676	0.87211	0.497703	0.276185	0.119004	0.0549756
O00268	MBE1 100nM	2	Soluble proteins	1	1.29469	0.984512	0.561266	0.343434	0.121346			0.0433294
O00268	MBE1 100nM	3	Soluble proteins	1	1.09651	0.986475	0.649775	0.365955	0.141732	0.0587047		0.0269763
O00273	dmso	1	Soluble proteins	1	1.06347	0.975945	1.00708	0.957201	1.21203	0.886139	0.267821	0.201522	0.190608
O00273	dmso	2	Soluble proteins	1	1.0185	1.05823	0.774126	1.41563	0.729387	0.495243	0.335314	0.216284	0.166344
O00273	dmso	3	Soluble proteins	1	1.08816	0.79817	0.659382	0.54697	0.749164	0.380521	0.171391	0.119896	0.137109
O00273	MBE1 1uM	1	Soluble proteins	1	1.05251	1.20525	1.02839	1.15141	0.987623	0.730813	0.321588	0.269624	0.193014
O00273	MBE1 1uM	2	Soluble proteins	1	1.22484	1.12376	0.891141	1.40312	0.854448	0.524511	0.331181	0.278679	0.272018
O00273	MBE1 1uM	3	Soluble proteins	1	1.15142	1.05784	1.27961	1.26661	1.14394	0.998007	0.585649	0.228181	0.154106
O00273	MBE1 100nM	1	Soluble proteins	1	1.01733	1.07287	1.25202	1.08813	1.07018	0.745563	0.335793	0.217993	0.204288
O00273	MBE1 100nM	2	Soluble proteins	1	1.24448	1.11875	1.22773	1.32365	1.00287	0.690687	0.348875	0.298032	0.252811
O00273	MBE1 100nM	3	Soluble proteins	1	1.11756	0.96223	1.09988	1.05959	0.962219	0.657828	0.304131	0.215543	0.119672
O00287	dmso	1	Soluble proteins	1	1.16092	1.16495	1.12541	1.27721	1.00375	0.802816	0.519181	0.331567	0.509097
O00287	dmso	2	Soluble proteins	1	0.727137	0.889338	0.486888	1.05324	0.466692	0.397278	0.360941	0.31053	0.27401
O00287	dmso	3	Soluble proteins	1	0.927791	0.773247	0.520769	0.393408	0.404719	0.288529	0.263348	0.265991	0.249269
O00287	MBE1 1uM	1	Soluble proteins	1	1.00694	1.16342	0.978445	1.1745	0.681872	0.806816	0.381773	0.463343	0.294152
O00287	MBE1 1uM	2	Soluble proteins	1	0.732934	0.808701	0.643888	0.673628	0.387605	0.245448	0.245847	0.300756	0.347421
O00287	MBE1 1uM	3	Soluble proteins	1	1.21051	0.991818	0.954932	1.20653	0.878651	0.814657	0.553102	0.384151	0.350016
O00287	MBE1 100nM	1	Soluble proteins	1	0.775532	0.95173	0.603048	0.677248	0.59354	0.53836	0.364331	0.258554	0.270947
O00287	MBE1 100nM	2	Soluble proteins	1	1.29075	1.17325	1.16137	1.22644	0.862094	0.767608	0.636296	0.658947	0.533193
O00287	MBE1 100nM	3	Soluble proteins	1	1.35716	1.12862	1.06257	1.22055	0.754553	0.409588	0.338488	0.429384	0.259822
O00291	dmso	1	Soluble proteins	1	1.09027	0.989545	0.826742	0.663128	0.23505	0.0798917	0.0499704	0.113743	0.167102
O00291	dmso	2	Soluble proteins	1	0.97328	1.08459	0.681509	0.771851	0.158327	0.0785802	0.0542916	0.0395727	0.134415
O00291	dmso	3	Soluble proteins	1	0.982396	0.946618	0.737175	0.474779	0.165904	0.136827	0.151205	0.107354	0.0995359
O00291	MBE1 1uM	1	Soluble proteins	1	0.980642	1.05055	0.827854	0.685897	0.16076	0.0774616	0.0660829	0.043505	0.0455744
O00291	MBE1 1uM	2	Soluble proteins	1	1.18545	0.947659	0.729291	0.642201	0.11492	0.0555119	0.0797923	0.198096	0.119209
O00291	MBE1 1uM	3	Soluble proteins	1	0.908961	1.07692	1.02283	0.732558	0.223139	0.100112	0.0717447	0.0336013	0.114658
O00291	MBE1 100nM	1	Soluble proteins	1	0.872918	0.97182	0.911134	0.650346	0.183241	0.0673187	0.232756	0.0497252	0.12698
O00291	MBE1 100nM	2	Soluble proteins	1	1.26482	1.08302	0.990776	0.70876	0.174243	0.165268	0.0871021	0.160491	0.212522
O00291	MBE1 100nM	3	Soluble proteins	1	1.02695	1.14004	0.960883	0.635042	0.206462	0.0924792	0.0800562	0.043864	0.0439758
O00299	dmso	1	Soluble proteins	1	1.03888	1.0275	1.04775	1.04523	0.770182	0.0938966	0.0349549	0.0161947	0.0153807
O00299	dmso	2	Soluble proteins	1	0.967781	1.01159	0.851834	0.918562	0.502538	0.0601059	0.0246661	0.0191073	0.0101197
O00299	dmso	3	Soluble proteins	1	1.02408	1.05235	1.00665	0.882081	0.67618	0.0479274	0.0197009	0.016743	0.0140504
O00299	MBE1 1uM	1	Soluble proteins	1	0.985819	1.07498	1.05388	1.01296	0.661255	0.0724417	0.0300328	0.0205609	0.00963978
O00299	MBE1 1uM	2	Soluble proteins	1	0.917388	1.30305	1.28043	1.19862	0.69542	0.0773623	0.0411199	0.0273743	0.014143
O00299	MBE1 1uM	3	Soluble proteins	1	0.817332	0.666823	0.664779	0.673324	0.722641	0.104955	0.0471591	0.0296599	0.00679966
O00299	MBE1 100nM	1	Soluble proteins	1	0.94439	1.04566	1.04133	1.02221	0.709255	0.0652604	0.0376367	0.0215059	0.0131629
O00299	MBE1 100nM	2	Soluble proteins	1	1.05068	1.09692	1.04159	0.980425	0.709383	0.0806105	0.0304894	0.02361	0.0133038
O00299	MBE1 100nM	3	Soluble proteins	1	0.931288	0.922389	0.950558	1.03739	1.05636	0.133219	0.0496013	0.0357928	0.0158259
O00303	dmso	1	Soluble proteins	1	1.06669	0.994343	0.783345	0.473826	0.154022	0.0454018	0.0214316	0.0139603	0.00657644
O00303	dmso	2	Soluble proteins	1	0.914688	0.958457	0.712847	0.587434	0.101378	0.0309944	0.0185437	0.0164271	0.00774654
O00303	dmso	3	Soluble proteins	1	1.02665	0.780312	0.607481	0.292947	0.0888763	0.0231676	0.0136145	0.0114222	0.00702223
O00303	MBE1 1uM	1	Soluble proteins	1	0.989115	1.08302	0.814771	0.489624	0.128516	0.0372228	0.0201009	0.0188279	0.00794402
O00303	MBE1 1uM	2	Soluble proteins	1	1.02389	0.906136	0.603011	0.471331	0.0784316	0.0287957	0.0204422	0.0179664	0.00817613
O00303	MBE1 1uM	3	Soluble proteins	1	0.97259	0.862691	0.788891	0.574837	0.173883	0.0714357	0.0458238	0.0250138	0.00693352
O00303	MBE1 100nM	1	Soluble proteins	1	0.959635	1.05681	0.897337	0.497068	0.126239	0.0389655	0.0247413	0.0152762	0.012106
O00303	MBE1 100nM	2	Soluble proteins	1	1.05272	0.97923	0.952278	0.49949	0.127998	0.0363322	0.0239568	0.0223496	0.0105294
O00303	MBE1 100nM	3	Soluble proteins	1	0.888438	0.873811	0.774524	0.530045	0.157754	0.043979	0.0246222	0.0222342	0.00700686
O00308	dmso	1	Soluble proteins	1	1.00581	0.922172	0.646286	0.452536	0.237643	0.219777	0.0843239	0.0844079	0.0626945
O00308	dmso	2	Soluble proteins	1	0.903835	0.841546	0.525124	0.522078	0.163349	0.111613	0.0779559	0.0607589
O00308	dmso	3	Soluble proteins	1	1.03018	0.867575	0.578201	0.35692	0.174792	0.0816062	0.0840298	0.0594765	0.0431116
O00308	MBE1 1uM	1	Soluble proteins	1	0.970448	0.95266	0.628247	0.427566	0.215537	0.112558	0.0765429	0.0576231	0.0544461
O00308	MBE1 1uM	2	Soluble proteins	1	0.991055	0.81338	0.573241	0.438973	0.146541	0.121429	0.0675549	0.0608632	0.0474758
O00308	MBE1 1uM	3	Soluble proteins	1	1.15122	1.10438	0.870947	0.526304	0.284231	0.187505	0.130567	0.0666014	0.0631551
O00308	MBE1 100nM	1	Soluble proteins	1	0.895369	0.927032	0.796482	0.44857	0.199853	0.131817	0.0867	0.0734808	0.0605084
O00308	MBE1 100nM	2	Soluble proteins	1	1.12756	0.916839	0.695957	0.398227	0.196193	0.151474	0.101653	0.093654	0.0794394
O00308	MBE1 100nM	3	Soluble proteins	1	1.07723	0.986541	0.708493	0.417491	0.239393	0.141582	0.0930346	0.104196	0.0825044
O00311	dmso	1	Soluble proteins	1	0.962459	0.762184	0.460539	0.266059
O00311	dmso	3	Soluble proteins	1	0.973731	0.653294	0.366722	0.255152
O00311	MBE1 1uM	1	Soluble proteins	1	1.02032	0.945538	0.585331	0.672354
O00311	MBE1 1uM	2	Soluble proteins	1	1.1722	0.450757	0.354267	0.254793
O00311	MBE1 1uM	3	Soluble proteins	1	1.2905	0.986048	1.21001	1.33043
O00311	MBE1 100nM	2	Soluble proteins	1	1.52526	0.836385	0.552116	0.464088
O00311	MBE1 100nM	3	Soluble proteins	1	1.14296	0.778915	0.747268	0.766992
O00327	dmso	1	Soluble proteins	1	0.815413	0.687317	0.557204	0.67478	0.448894		0.121473
O00327	dmso	3	Soluble proteins	1	0.892348	0.679384		0.346765	0.334089			0.0705698
O00327	MBE1 1uM	1	Soluble proteins	1	0.995989	0.790256	0.659281	0.785356	0.371349		0.14351
O00327	MBE1 1uM	3	Soluble proteins	1	0.899466			0.751001	0.425723		0.124871	0.11281
O00327	MBE1 100nM	1	Soluble proteins	1		0.829697	0.675884	0.581031				0.0796604	0.0628442
O00327	MBE1 100nM	2	Soluble proteins			0.708923	0.615864	0.54413		0.309185	0.136038
O00329	dmso	1	Soluble proteins	1	0.943397	0.969824	0.68889	0.613937	0.505309
O00329	dmso	2	Soluble proteins	1	0.98817	1.13491	0.97364	1.49069
O00329	dmso	3	Soluble proteins	1	1.07871	0.935328	0.847793	0.552219	0.911286
O00329	MBE1 1uM	1	Soluble proteins	1	1.00419	1.1747	0.796257	0.602859
O00329	MBE1 1uM	2	Soluble proteins	1	0.768174	0.6784	0.628788	0.742696
O00329	MBE1 1uM	3	Soluble proteins	1	0.830475	1.24518	1.38371	0.936584	0.250343
O00329	MBE1 100nM	1	Soluble proteins	1	0.863692	1.12939	0.957617	0.826677	0.624994			0.0461477
O00329	MBE1 100nM	2	Soluble proteins	1	0.896339	0.914678	0.885623	0.659577	0.739676
O00329	MBE1 100nM	3	Soluble proteins	1	0.803916	0.879851	1.06638	0.724222	0.377471
O00330	dmso	1	Soluble proteins	1	1.06842	1.02083	1.02102	0.971624	1.13811	0.691041	0.112951	0.12771	0.0359118
O00330	dmso	2	Soluble proteins	1	0.964226	1.00287	0.799015	0.97388	0.6678	0.466521	0.173966	0.0682643	0.0281193
O00330	dmso	3	Soluble proteins	1	1.06058	0.983403	0.828642	0.776546	0.780854	0.450639	0.142985	0.0769395	0.0275454
O00330	MBE1 1uM	1	Soluble proteins	1	1.04959	1.12789	0.911649	1.05934	0.783368	0.541635	0.178819	0.0780676	0.0245784
O00330	MBE1 1uM	2	Soluble proteins	1	1.00379	0.950662	0.955835	1.02878	0.609012	0.426282	0.143373	0.0874322	0.0324556
O00330	MBE1 1uM	3	Soluble proteins	1	0.978493	1.06445	1.19536	1.04537	1.00137	0.730485	0.291206	0.0699048	0.0217254
O00330	MBE1 100nM	1	Soluble proteins	1	0.878754	1.02491	0.998465	1.02003	0.820001	0.557089	0.189166	0.0627732	0.0366058
O00330	MBE1 100nM	2	Soluble proteins	1	1.22117	1.12812	1.08853	1.00538	0.851447	0.675232	0.19743	0.0895395	0.0350737
O00330	MBE1 100nM	3	Soluble proteins	1	1.0167	1.13164	1.08828	1.00308	0.955824	0.59808	0.19726	0.0716738	0.0221793
O00370	MBE1 1uM	3	Soluble proteins		2.40472	3.1438	2.86788	2.31995	1.46409	0.819169
O00370	MBE1 100nM	3	Soluble proteins	1	1.0292	1.18472	0.829514	1.07438
O00391	dmso	1	Soluble proteins	1	1.1231	1.19592	1.13123	1.13134	1.09579	0.721028	0.490519	0.324229	0.30196
O00391	dmso	2	Soluble proteins	1	0.886786	0.871932	0.746339	1.00023	0.614232	0.430416	0.324704	0.330536	0.199306
O00391	dmso	3	Soluble proteins	1	1.07391	0.980263	1.01776	0.97195	0.7795	0.477863	0.375421	0.340543	0.217575
O00391	MBE1 1uM	1	Soluble proteins	1	0.898084	0.953686	0.867364	0.956788	0.666585	0.510009	0.333137	0.352306	0.189602
O00391	MBE1 1uM	2	Soluble proteins	1	1.01021	0.980858	1.02945	1.0381	0.636994	0.451354	0.335055	0.384055	0.302691
O00391	MBE1 1uM	3	Soluble proteins	1	1.13143	1.24001	0.821845	1.05342	0.934225	0.822834	0.574473	0.374141	0.205342
O00391	MBE1 100nM	1	Soluble proteins	1	0.812456	0.944808	1.10328	0.967073	0.778405	0.541287	0.383798	0.298973	0.254322
O00391	MBE1 100nM	2	Soluble proteins	1	1.01721	0.934136	0.938033	0.929866	0.709931	0.542699	0.380454	0.432751	0.303921
O00391	MBE1 100nM	3	Soluble proteins	1	1.26088	1.04105	1.13961	1.1037	0.898818	0.672519	0.471453	0.409487	0.200389
O00399	dmso	1	Soluble proteins	1	1.16845	1.05214	1.06152	1.06787	0.975915	0.791631	0.531686	0.346563	0.306226
O00399	dmso	2	Soluble proteins	1	1.01021	1.08093	0.846952	1.18535	0.574463	0.470387	0.432362	0.408415	0.237447
O00399	dmso	3	Soluble proteins	1	1.01415	1.01866	0.895675	0.659572	0.669181	0.381127	0.389987	0.354153	0.162185
O00399	MBE1 1uM	1	Soluble proteins	1	1.00595	1.05735	1.00646	1.03193	0.758317	0.609549	0.405865	0.414149	0.216439
O00399	MBE1 1uM	2	Soluble proteins	1	0.987563	1.15044	1.01509	1.15786	0.588073	0.527703	0.448606	0.453942	0.290262
O00399	MBE1 1uM	3	Soluble proteins	1	1.10776	1.10762	1.02391	1.03169	0.810099	0.936644	0.721484	0.498045	0.185782
O00399	MBE1 100nM	1	Soluble proteins	1	0.996425	1.12078	1.26544	1.15403	0.878603	0.680738	0.541549	0.47407	0.303222
O00399	MBE1 100nM	2	Soluble proteins	1	1.13939	1.21804	0.99617	1.10303	0.729923	0.646082	0.536111	0.472921	0.295687
O00399	MBE1 100nM	3	Soluble proteins	1	1.08354	0.885652	1.00624	0.913606	0.804726	0.675128	0.430237	0.439939	0.138723
O00400	dmso	1	Soluble proteins	1	1.15876	1.0438	1.03548	1.05684	1.10552	1.22826	0.810814	0.531458	0.326558
O00400	dmso	2	Soluble proteins	1	0.9604	1.01369	0.783492	1.20194	0.785541	0.669637	0.670328	0.514782	0.232027
O00400	dmso	3	Soluble proteins	1	0.952529	0.953182	0.858928	0.80682	0.689546	0.699863	0.542456	0.472122	0.247275
O00400	MBE1 1uM	1	Soluble proteins	1	0.994834	1.16346	1.03882	1.08725	0.974288	0.813329	0.714056	0.544373	0.243101
O00400	MBE1 1uM	2	Soluble proteins	1	1.07283	1.00107	0.86329	1.39056	0.809199	0.76123	0.580133	0.621846	0.270879
O00400	MBE1 1uM	3	Soluble proteins	1	0.919657	0.988035	1.01602	1.25306	1.09444	1.01103	0.882672	0.439197	0.125384
O00400	MBE1 100nM	1	Soluble proteins	1	0.709842	0.830914	0.976321	0.880483	0.863383	0.724806	0.615606	0.476034	0.254579
O00400	MBE1 100nM	2	Soluble proteins	1	1.2935	1.14658	1.33012	1.02589	0.999773	0.984465	0.879278	0.729613	0.32644
O00400	MBE1 100nM	3	Soluble proteins	1	0.851859	1.00644	1.16788	1.02606	1.02102	0.872702	0.666764	0.544621	0.205602
O00401	dmso	1	Soluble proteins	1	1.04913	1.11218	1.09921	0.962231	0.690398	0.147122		0.115686
O00401	dmso	2	Soluble proteins	1	1.23883	1.16491	0.877079	1.5698	0.384398		0.162637	0.104065	0.0733021
O00401	dmso	3	Soluble proteins	1	0.940414	0.768064	0.659351	0.486687	0.241423			0.0385082	0.0570602
O00401	MBE1 1uM	1	Soluble proteins	1	0.965284	0.974314	0.954894	0.939111	0.348475		0.178941	0.11101	0.0536558
O00401	MBE1 1uM	2	Soluble proteins	1	0.859322	0.625504	0.444239	0.816766	0.119739			0.0543819	0.0372634
O00401	MBE1 1uM	3	Soluble proteins	1	1.13022	1.30844	1.33154	1.03379	0.442514	0.166028	0.0802706	0.0625625	0.0516184
O00401	MBE1 100nM	1	Soluble proteins	1	0.712691	0.881587	0.873083	0.848476	0.356223			0.0853798	0.0531826
O00401	MBE1 100nM	2	Soluble proteins	1	1.40733	1.05361	1.21107	1.08051	0.479926			0.137369	0.103881
O00401	MBE1 100nM	3	Soluble proteins	1	1.0996	1.18981	1.12149	1.06456	0.490467	0.12058	0.0962911	0.0523042	0.0390187
O00410	dmso	1	Soluble proteins	1	1.08827	1.08007	1.03688	1.08557	0.989496	0.48543	0.0232395	0.0190787	0.00786426
O00410	dmso	2	Soluble proteins	1	0.944115	1.01718	0.786052	1.23603	0.612195	0.284951	0.0213251	0.0126839	0.00674338
O00410	dmso	3	Soluble proteins	1	1.01887	0.919182	0.872047	0.765829	0.724354	0.233344	0.0176233	0.0084041	0.00671011
O00410	MBE1 1uM	1	Soluble proteins	1	1.05998	1.11605	1.05242	1.10381	0.822106	0.306655	0.0238012	0.0139064	0.00682462
O00410	MBE1 1uM	2	Soluble proteins	1	0.997062	0.894498	0.832496	1.01429	0.512708	0.198125	0.0172907	0.0133061	0.00646393
O00410	MBE1 1uM	3	Soluble proteins	1	0.96745	1.18535	1.18404	1.14443	0.953409	0.389303	0.0319812	0.0136022	0.00476156
O00410	MBE1 100nM	1	Soluble proteins	1	0.852441	0.964298	1.05074	0.950209	0.795181	0.304792	0.0263394	0.0157458	0.0101018
O00410	MBE1 100nM	2	Soluble proteins	1	1.24194	1.08937	1.13475	1.05193	0.815352	0.375791	0.0249254	0.016563	0.0102114
O00410	MBE1 100nM	3	Soluble proteins	1	1.10598	1.1363	1.10179	1.03152	0.858919	0.339084	0.0213034	0.0132397	0.00563101
O00411	dmso	1	Soluble proteins	1	1.06444	0.803204	0.293369	0.292274	0.15469	0.141604
O00411	dmso	2	Soluble proteins	1	1.01549	0.855407	0.238827	0.154702	0.100482
O00411	dmso	3	Soluble proteins	1	0.976931	0.74354	0.181902		0.100409
O00411	MBE1 1uM	1	Soluble proteins	1	1.05713	0.844343	0.296698	0.145039	0.11342	0.0444369		0.0698907
O00411	MBE1 1uM	2	Soluble proteins	1	1.01024	0.813526	0.206059	0.109956					0.0434917
O00411	MBE1 1uM	3	Soluble proteins	1	1.07821	1.08119	0.478646	0.628311	0.673984	0.218366		0.024223
O00411	MBE1 100nM	1	Soluble proteins	1	0.861624	0.770844	0.243397	0.26977		0.0559215	0.0586397
O00411	MBE1 100nM	2	Soluble proteins	1	1.17325	0.892829	0.244826	0.259126	0.132069
O00411	MBE1 100nM	3	Soluble proteins	1	0.989916	0.886035	0.473916	1.49086	0.253615
O00418	dmso	1	Soluble proteins	1	1.13125	0.891658	0.495988	0.297422	0.101599		0.0525223
O00418	dmso	2	Soluble proteins	1	0.999358	0.867716	0.428227	0.363915	0.0666517
O00418	dmso	3	Soluble proteins	1	0.941291	0.854936	0.447448	0.183283	0.0966092
O00418	MBE1 1uM	1	Soluble proteins	1	1.01145	1.07024	0.534491	0.311555	0.0966246
O00418	MBE1 1uM	2	Soluble proteins	1	0.966086	1.11139	0.589756	0.295276	0.100838	0.0573165
O00418	MBE1 1uM	3	Soluble proteins	1	0.959533	0.904141	0.483013	0.340552	0.113342	0.078732
O00418	MBE1 100nM	1	Soluble proteins	1	0.81578	0.891854	0.547365	0.296026	0.0938891			0.0349643
O00418	MBE1 100nM	2	Soluble proteins	1	1.1432	0.90309	0.531383	0.320043	0.0774051
O00418	MBE1 100nM	3	Soluble proteins	1	0.972837	0.836025	0.540661	0.315013	0.107774		0.032496
O00422	dmso	1	Soluble proteins	1	1.24158	1.04246	0.875051	0.62781	0.501199	0.213436	0.104929	0.0512668	0.0674418
O00422	dmso	2	Soluble proteins	1	0.80348	0.793652	0.523403	0.882542	0.1907	0.0829833	0.0650052	0.0529869	0.0361913
O00422	dmso	3	Soluble proteins	1	0.931522	0.803633	0.569927	0.316815	0.187258	0.0560497	0.0291264	0.0440768	0.019703
O00422	MBE1 1uM	1	Soluble proteins	1	0.959902	0.879719	0.689558	0.627934	0.224572	0.0974837	0.066267	0.0537238	0.040227
O00422	MBE1 1uM	2	Soluble proteins	1	0.922953	0.686906	0.490126	0.626007	0.122112	0.0541009	0.033881	0.0404832	0.0357052
O00422	MBE1 1uM	3	Soluble proteins	1	1.16313	1.21933	1.0472	0.868959	0.418112	0.178103	0.125309	0.0829635	0.0385708
O00422	MBE1 100nM	1	Soluble proteins	1	0.721363	0.837891	0.692442	0.432946	0.25146	0.112612	0.0705278	0.0591344	0.0643128
O00422	MBE1 100nM	2	Soluble proteins	1	1.07863	0.735833	0.675747	0.421512	0.220116	0.0858722	0.0609505	0.0554852	0.0433283
O00422	MBE1 100nM	3	Soluble proteins	1	1.01681	1.06565	0.764286	0.685632	0.341398	0.130864	0.0819085	0.0595444	0.0430589
O00423	dmso	1	Soluble proteins	1	1.06685	1.02448	0.911219	0.819469	0.548096	0.243458
O00423	dmso	2	Soluble proteins	1	0.969221	0.982284	0.685344	0.773604	0.353841	0.164526
O00423	dmso	3	Soluble proteins	1	1.15251	1.0763	0.896343	0.729616	0.429512	0.222481
O00423	MBE1 1uM	1	Soluble proteins	1	1.07131	1.13898	1.01123	0.846613	0.539026	0.214569
O00423	MBE1 1uM	2	Soluble proteins	1	0.682263	1.15708	0.996707	0.783791	0.369375	0.208738
O00423	MBE1 1uM	3	Soluble proteins	1	0.940727	0.8796	0.575961	0.642971	0.628038
O00423	MBE1 100nM	1	Soluble proteins	1	0.810301	0.945303	0.816467	0.739118	0.444163	0.235502
O00423	MBE1 100nM	2	Soluble proteins	1	1.10175	0.990372	0.96795	0.740349	0.426777	0.200232
O00423	MBE1 100nM	3	Soluble proteins	1	0.724788	0.81897	0.748954	0.709583	0.482429	0.214775
O00425	dmso	1	Soluble proteins	1	1.1121	0.920508	0.570575	0.35577	0.111326	0.0417862	0.0195444	0.0249112	0.0151535
O00425	dmso	2	Soluble proteins	1	0.945222	0.879565	0.485704	0.377599	0.0674656	0.0263819	0.0247119	0.012457	0.00873224
O00425	dmso	3	Soluble proteins	1	0.973894	0.844374	0.493726	0.25573	0.0664443	0.0271666	0.0155407	0.00765377	0.00830462
O00425	MBE1 1uM	1	Soluble proteins	1	1.02376	0.978572	0.628137	0.368601	0.0853492	0.0373005	0.0196437	0.0165979	0.0116784
O00425	MBE1 1uM	2	Soluble proteins	1	1.06464	0.943479	0.546497	0.363684	0.0728663	0.0280589	0.0179561	0.0128013	0.0150157
O00425	MBE1 1uM	3	Soluble proteins	1	1.01292	1.08572	0.725335	0.39252	0.118109	0.0415675	0.0206125	0.0131062
O00425	MBE1 100nM	1	Soluble proteins	1	0.75637	0.892395	0.618633	0.290802	0.0750185	0.0277723	0.019944	0.0190121	0.01849
O00425	MBE1 100nM	2	Soluble proteins	1	1.21488	0.986979	0.656475	0.342521	0.101344	0.02698	0.0190976	0.0154817	0.00653799
O00425	MBE1 100nM	3	Soluble proteins	1	0.995303	0.97912	0.675015	0.344902	0.108269	0.0313694	0.0156194	0.0157387	0.00915223
O00429	dmso	1	Soluble proteins	1	1.02084	1.01	1.02811	1.03846	0.449054	0.0352075	0.0188997	0.0128588	0.00768547
O00429	dmso	2	Soluble proteins	1	0.989894	1.07698	0.865389	1.14911	0.263016	0.0279772	0.0135199	0.0110528	0.00744098
O00429	dmso	3	Soluble proteins	1	1.01295	1.00589	0.943463	0.754691	0.33043	0.019018	0.0123268	0.0131539	0.0104815
O00429	MBE1 1uM	1	Soluble proteins	1	1.10787	1.16863	1.09677	1.05815	0.315116	0.0272719	0.0176245	0.0164809	0.00558208
O00429	MBE1 1uM	2	Soluble proteins	1	0.973885	1.14012	1.05256	1.12965	0.2805	0.0239862	0.013019	0.0143071	0.0102122
O00429	MBE1 1uM	3	Soluble proteins	1	0.92571	0.954421	1.02811	0.971896	0.41286	0.0437151	0.0229942	0.0247571	0.00626186
O00429	MBE1 100nM	1	Soluble proteins	1	0.893305	1.01356	1.05688	0.990597	0.350161	0.0301053	0.0222637	0.0145323	0.00870063
O00429	MBE1 100nM	2	Soluble proteins	1	1.14255	1.07012	1.15345	1.08402	0.368427	0.0337928	0.0179955	0.0166016	0.008397
O00429	MBE1 100nM	3	Soluble proteins	1	0.928216	0.92536	1.0231	0.99037	0.411574	0.0323285	0.0197768	0.0217459	0.00714501
O00442	dmso	1	Soluble proteins	1	1.10182	1.02843	0.982965	1.13261	1.09955	0.759132	0.0686295	0.0889063	0.00801907
O00442	dmso	2	Soluble proteins	1	0.994458	0.923746	0.832785	1.20689	0.696484	0.425238	0.127054	0.0254644	0.00542697
O00442	dmso	3	Soluble proteins	1	0.996968	0.820658	0.772867	0.70915	0.57116	0.2938	0.0820111	0.0152251	0.00845854
O00442	MBE1 1uM	1	Soluble proteins	1	1.06375	1.14874	1.01751	1.11069	0.762464	0.465534	0.127378	0.0256083	0.00724302
O00442	MBE1 1uM	2	Soluble proteins	1	0.87597	0.858471	0.714174	0.90325	0.457723	0.270956	0.116321	0.0234938	0.00404025
O00442	MBE1 1uM	3	Soluble proteins	1	1.18909	1.17571	1.18924	1.299	1.15824	0.843013	0.22287	0.0189905	0.00348784
O00442	MBE1 100nM	1	Soluble proteins	1	0.868305	0.975574	1.07897	1.02213	0.818427	0.50835	0.154201	0.0251461	0.0115976
O00442	MBE1 100nM	2	Soluble proteins	1	1.23998	1.10578	1.1092	1.00585	0.805919	0.63081	0.180588	0.025482	0.00589251
O00442	MBE1 100nM	3	Soluble proteins	1	0.982267	0.977956	1.03974	1.05171	0.813426	0.457531	0.113191	0.0223257	0.00757929
O00443	dmso	1	Soluble proteins	1	1.13032	1.07639	0.619456	0.381968	0.182414	0.0942556	0.0759355	0.0705231
O00443	dmso	2	Soluble proteins	1	0.923653	0.837486	0.465966	0.458729	0.0892127	0.0649763		0.0367388
O00443	dmso	3	Soluble proteins	1	0.972015	0.792513	0.459159	0.251882	0.10215
O00443	MBE1 1uM	1	Soluble proteins	1	1.01804	0.939333	0.575267	0.383786	0.139915	0.109588	0.0695592
O00443	MBE1 1uM	2	Soluble proteins	1	1.0466	0.744822	0.446119	0.349192	0.10045	0.0719204
O00443	MBE1 1uM	3	Soluble proteins	1	1.01717	1.10906	0.795113	0.419823	0.159108		0.0468836	0.0666127
O00443	MBE1 100nM	1	Soluble proteins	1	0.835433	0.795718	0.55118	0.320881	0.114842	0.0571221	0.0716381	0.0567194	0.0604288
O00443	MBE1 100nM	2	Soluble proteins	1	1.14985	0.932443	0.596899	0.330818	0.112036	0.0748412	0.0615914
O00443	MBE1 100nM	3	Soluble proteins	1	1.11266	0.945204	0.605747	0.347209	0.138606	0.0562935	0.0176031	0.0504756
O00458	dmso	3	Soluble proteins		1.15894			0.702455	0.839028	0.597769	0.415148
O00459	dmso	1	Soluble proteins	1	1.17586	0.995833	0.807211	0.551178	0.335754		0.0743178
O00459	dmso	2	Soluble proteins	1	1.03311	1.09873	0.772885	0.574742	0.178402	0.0984245
O00459	dmso	3	Soluble proteins	1	0.991837	0.967834	0.673425	0.426463	0.189079
O00459	MBE1 1uM	1	Soluble proteins	1	1.01933	0.952821	0.768506	0.482742	0.195972
O00459	MBE1 1uM	2	Soluble proteins	1	1.18772	1.08335	0.921487	0.603173	0.201966	0.106974
O00459	MBE1 1uM	3	Soluble proteins	1	1.0563	0.957739	0.680308	0.504989	0.204652	0.129658
O00459	MBE1 100nM	1	Soluble proteins	1	0.932185	0.943969	0.792879	0.517342	0.235969	0.102735
O00459	MBE1 100nM	2	Soluble proteins	1	1.0301	0.97929	0.803374	0.46307	0.180063	0.0878156		0.0751376
O00459	MBE1 100nM	3	Soluble proteins	1	1.12595	1.04184	0.83801	0.694444	0.352214	0.13839
O00461	dmso	1	Soluble proteins	1	1.19843	1.14004	1.17777	1.29523	1.10898	0.47657	0.278555	0.158743	0.236757
O00461	dmso	2	Soluble proteins	1	0.926043	1.05328	0.870669	1.1555	0.58183	0.294535	0.211275	0.18409	0.154017
O00461	dmso	3	Soluble proteins	1	1.03462	0.927107	0.932363	0.810813	0.757661	0.285804	0.177354	0.159742	0.154908
O00461	MBE1 1uM	1	Soluble proteins	1	0.987546	1.10873	1.01375	1.15689	0.733862	0.33938	0.210263	0.184915	0.165135
O00461	MBE1 1uM	2	Soluble proteins	1	0.955717	1.09968	1.05024	1.0931	0.585955	0.290452	0.21432	0.21203	0.18924
O00461	MBE1 1uM	3	Soluble proteins	1	0.96528	0.968663	1.08025	1.17071	0.968401	0.546569	0.349999	0.278556	0.147504
O00461	MBE1 100nM	1	Soluble proteins	1	0.857049	1.01122	1.11781	1.08024	0.788764	0.371016	0.236912	0.190512	0.180851
O00461	MBE1 100nM	2	Soluble proteins	1	1.17293	1.11553	1.13715	1.15593	0.774954	0.387129	0.242197	0.248548	0.232267
O00461	MBE1 100nM	3	Soluble proteins	1	1.04594	1.02658	1.08475	1.07156	0.911224	0.397589	0.285099	0.223438	0.157066
O00462	dmso	1	Soluble proteins	1	1.17818	1.04214	1.02284	1.05589	1.10051	0.80059	0.479267	0.289344	0.202873
O00462	dmso	2	Soluble proteins	1	0.950186	0.947564	0.761262	1.35498	0.657512	0.583451	0.430247	0.296039	0.195076
O00462	dmso	3	Soluble proteins	1	1.11561	0.899953	0.938045	0.804345	0.769223	0.481803	0.33457	0.265418	0.173197
O00462	MBE1 1uM	1	Soluble proteins	1	1.0551	1.09836	1.04366	1.15919	0.84656	0.656271	0.456675	0.350786	0.18465
O00462	MBE1 1uM	2	Soluble proteins	1	0.987803	0.714707	0.712507	1.01188	0.505139	0.439638	0.32495	0.295899	0.185943
O00462	MBE1 1uM	3	Soluble proteins	1	1.09241	1.03173	1.05369	1.14493	1.18816	1.08214	0.766796	0.357505	0.131961
O00462	MBE1 100nM	1	Soluble proteins	1	0.88765	1.00546	1.06583	0.949801	0.794825	0.642568	0.40948	0.322569	0.216176
O00462	MBE1 100nM	2	Soluble proteins	1	1.20592	1.1032	1.08059	1.0142	0.853829	0.714633	0.51747	0.364923	0.224182
O00462	MBE1 100nM	3	Soluble proteins	1	1.09961	1.0411	1.12192	0.972737	0.885946	0.640884	0.470623	0.309343	0.133493
O00463	dmso	1	Soluble proteins	1	1.26964	0.937308	0.69717	0.418466
O00463	dmso	2	Soluble proteins	1	0.875208	0.957405	0.471022	0.46044
O00463	dmso	3	Soluble proteins	1	0.718964	0.509919	0.281611	0.23634
O00463	MBE1 1uM	1	Soluble proteins	1	1.00236	0.974569	0.525102	0.284621
O00463	MBE1 1uM	2	Soluble proteins	1	0.857903	0.586234	0.385302	0.289336
O00463	MBE1 1uM	3	Soluble proteins	1	1.17463	1.43506	0.784883	0.368406	0.1881
O00463	MBE1 100nM	1	Soluble proteins	1	0.892936	0.77555	0.507555	0.291942
O00463	MBE1 100nM	2	Soluble proteins	1	1.28542	1.08224	0.664619	0.366019
O00463	MBE1 100nM	3	Soluble proteins	1	1.22173	1.16658	0.722834	0.315148	0.134746
O00468	dmso	1	Soluble proteins	1	1.0859	0.866184	0.746941	0.918162	0.755119	0.412387	0.194208		0.182576
O00468	dmso	2	Soluble proteins	1	0.921562	0.911124	0.805012	1.05037	0.483303	0.221698	0.195038	0.139145	0.147241
O00468	dmso	3	Soluble proteins	1	1.16198	0.965464	0.837138	1.06006	0.742911	0.265819	0.174621	0.158497	0.193815
O00468	MBE1 1uM	1	Soluble proteins	1	0.925762	1.01053	0.920676	0.859397	0.564879	0.402983	0.195203	0.145178	0.126885
O00468	MBE1 1uM	2	Soluble proteins	1	0.897634	0.82419	0.771408	0.938795	0.434021	0.287867	0.1499	0.170919	0.154482
O00468	MBE1 1uM	3	Soluble proteins	1	1.21511	1.22957	1.2049	1.06902	0.798114	0.547307	0.405335	0.197534	0.14935
O00468	MBE1 100nM	1	Soluble proteins	1	0.827289	0.930555	1.06304	0.860112	0.627008	0.320096	0.206921	0.148185	0.222271
O00468	MBE1 100nM	2	Soluble proteins	1	1.08241	1.10261	1.00584	0.808942	0.592163	0.389495	0.226442	0.20528	0.199591
O00468	MBE1 100nM	3	Soluble proteins	1	0.971675	0.802649	1.15457	0.914766	0.590213	0.351821	0.209026	0.157477	0.118647
O00469	dmso	1	Soluble proteins	1	1.12848	1.02573	1.04862	1.05975	0.933169	0.502778	0.19314	0.151495	0.137328
O00469	dmso	2	Soluble proteins	1	0.917117	0.969308	0.738454	1.08586	0.501349	0.27299	0.203204	0.152657	0.124769
O00469	dmso	3	Soluble proteins	1	1.11076	0.981343	0.875068	0.709673	0.637502	0.240911	0.151621	0.135046	0.11778
O00469	MBE1 1uM	1	Soluble proteins	1	1.06015	1.07328	0.970426	1.09734	0.691337	0.349852	0.183389	0.184557	0.107086
O00469	MBE1 1uM	2	Soluble proteins	1	1.04534	0.978804	0.901472	0.973808	0.465894	0.272082	0.176517	0.176443	0.128149
O00469	MBE1 1uM	3	Soluble proteins	1	0.881271	1.13465	1.09455	1.0665	0.866015	0.559233	0.31138	0.170933	0.0972933
O00469	MBE1 100nM	1	Soluble proteins	1	0.815566	0.950779	1.0798	0.925057	0.6898	0.389399	0.235877	0.151691	0.133285
O00469	MBE1 100nM	2	Soluble proteins	1	1.28199	1.09166	1.12919	1.02267	0.726849	0.434946	0.243855	0.199278	0.147507
O00469	MBE1 100nM	3	Soluble proteins	1	0.958124	0.971047	1.02369	0.900191	0.76875	0.3548	0.199284	0.157897	0.0953077
O00470	dmso	2	Soluble proteins	1	0.924607	1.31927	0.835812	1.10254
O00470	dmso	3	Soluble proteins	1	0.961926	0.595936	0.585306	0.312048
O00470	MBE1 1uM	1	Soluble proteins	1	0.881713	0.821766	0.685818	0.690387
O00470	MBE1 1uM	2	Soluble proteins	1	0.948955	0.578009	0.476297	0.602414
O00470	MBE1 1uM	3	Soluble proteins	1	1.30166	1.22418	1.01223	0.838213	0.461971
O00470	MBE1 100nM	1	Soluble proteins	1	0.797848	0.782263	0.692514	0.45815
O00470	MBE1 100nM	2	Soluble proteins	1	1.27503	0.870972	0.976119	0.603432
O00470	MBE1 100nM	3	Soluble proteins	1	1.01454	1.05772	0.680311	0.487661
O00471	dmso	1	Soluble proteins	1	1.14501	1.05513	0.705291	0.395071	0.160612	0.0830794
O00471	dmso	2	Soluble proteins	1	0.978424	1.00253	0.589474	0.449172	0.137005		0.0657899
O00471	dmso	3	Soluble proteins	1	1.09199	0.949781	0.683357	0.351465	0.0916708
O00471	MBE1 1uM	1	Soluble proteins	1	0.966186	0.974517	0.783913	0.406902	0.178779	0.067384
O00471	MBE1 1uM	2	Soluble proteins	1	1.07124	0.940697	0.620982	0.444232	0.0987432		0.0442704
O00471	MBE1 1uM	3	Soluble proteins	1	1.09746	1.13266	0.821227	0.426788	0.175341	0.124927	0.0588795
O00471	MBE1 100nM	1	Soluble proteins	1	0.903035	0.914136	0.760458	0.38856	0.120051	0.145366		0.0329765
O00471	MBE1 100nM	2	Soluble proteins	1	1.03816	0.975499	0.779461	0.437371	0.178286
O00471	MBE1 100nM	3	Soluble proteins	1	0.95291	0.959826	0.843985	0.429579	0.123468		0.0527631
O00476	MBE1 1uM	3	Soluble proteins	1	0.694758	0.578952	0.399431	0.436827
O00476	MBE1 100nM	3	Soluble proteins	1	0.896148	0.535012	0.590532	0.543064
O00483	dmso	1	Soluble proteins	1	1.06033	1.01985	1.09363	1.28075	1.27994	1.11877	0.799457	0.548579	0.613674
O00483	dmso	2	Soluble proteins	1	0.939672	0.976795	0.961462	1.13676	0.960525	0.795773	0.718035	0.648911	0.515717
O00483	dmso	3	Soluble proteins	1	0.959749	1.02944	1.10832	0.759056	1.08252	0.79383	0.670652	0.561687	0.55164
O00483	MBE1 1uM	1	Soluble proteins	1	0.993055	0.996276	1.14582	1.17818	1.19039	1.07952	0.721827	0.749841	0.49641
O00483	MBE1 1uM	2	Soluble proteins	1	0.813315	1.38932	1.81066	2.23264	1.76894	1.55522	1.1147	1.2836	1.13264
O00483	MBE1 1uM	3	Soluble proteins	1	1.16519	0.830629	0.796602	0.951364	1.31945	1.48669	0.947313	0.897252	0.416929
O00483	MBE1 100nM	1	Soluble proteins	1	0.883383	1.11242	1.07965	1.19111	1.19784	0.995773	0.711925	0.576802	0.569936
O00483	MBE1 100nM	2	Soluble proteins	1	0.922908	1.14458	1.15619	1.27806	1.2735	1.18411	0.815127	0.831072	0.642576
O00483	MBE1 100nM	3	Soluble proteins	1	0.934635	0.603558	1.03679	1.25073	1.16999	1.16641	0.872726	0.8927	0.532176
O00487	dmso	1	Soluble proteins	1	1.1059	1.06752	1.02707	0.962848	0.705726	0.393358	0.0141924	0.0178752	0.00657803
O00487	dmso	2	Soluble proteins	1	0.964905	0.966478	0.769667	0.878579	0.422691	0.246269	0.0226073	0.0114305	0.00376531
O00487	dmso	3	Soluble proteins	1	1.04343	0.974441	0.90772	0.750486	0.502521	0.2061	0.017937	0.0103	0.00451561
O00487	MBE1 1uM	1	Soluble proteins	1	1.07071	1.06994	0.954674	0.939175	0.550095	0.213643	0.0202548	0.0126566	0.00459183
O00487	MBE1 1uM	2	Soluble proteins	1	1.00606	1.19421	1.02628	0.996499	0.488148	0.205664	0.0237127	0.0128328	0.00553462
O00487	MBE1 1uM	3	Soluble proteins	1	0.795352	0.830098	0.827017	0.830232	0.636135	0.374145	0.0242807	0.0138647	0.00210287
O00487	MBE1 100nM	1	Soluble proteins	1	0.846412	1.00905	0.964592	0.797918	0.593702	0.277999	0.0208116	0.0108097	0.00578659
O00487	MBE1 100nM	2	Soluble proteins	1	1.18048	1.15937	1.08687	0.969825	0.624918	0.357022	0.0239208	0.0165045	0.00652664
O00487	MBE1 100nM	3	Soluble proteins	1	0.97622	1.02147	0.894521	0.767311	0.65606	0.315445	0.0226226	0.0112015	0.00794418
O00488	dmso	1	Soluble proteins	1	0.992493	0.98063	1.03731	1.23662	1.28351	1.48112	1.16848	0.682513	1.08511
O00488	dmso	2	Soluble proteins	1	0.890477	0.951182	0.982956	1.21642	1.22649	1.15568	0.980001	1.08359	1.00997
O00488	dmso	3	Soluble proteins	1	0.996109	1.03171	0.966927	1.01795	1.11994	0.859565	0.65608	0.81269	0.803153
O00488	MBE1 1uM	1	Soluble proteins	1	1.07121	1.14278	1.40386	1.47633	1.4974	1.58807	1.33369	1.23874	1.07509
O00488	MBE1 1uM	2	Soluble proteins	1	0.719971	0.728306	0.821253	1.05934	0.949441	0.974823	0.829224	0.91127	0.970835
O00488	MBE1 1uM	3	Soluble proteins	1	1.01864	0.601115	0.785383	0.963292	1.22442	1.62555	1.52409	1.5316	1.16833
O00488	MBE1 100nM	1	Soluble proteins	1	1.10085	1.17667	1.33512	1.36182	1.49783	1.87642	1.30578	1.21733	1.54932
O00488	MBE1 100nM	2	Soluble proteins	1	0.908474	0.955624	1.01177	1.06626	1.18652	1.35787	1.11698	1.19036	1.15362
O00488	MBE1 100nM	3	Soluble proteins	1	0.87772	0.966653	1.08334	1.09715	1.58282	1.99303	1.47967	1.55847	1.10748
O00499	dmso	1	Soluble proteins	1	1.5665	1.06363	1.3946	1.24494	1.05645	0.845694	0.6094	0.423896	0.827618
O00499	dmso	2	Soluble proteins	1	1.21406	1.31935	0.831155	1.25145	0.581025		0.494476	0.481148	0.421443
O00499	dmso	3	Soluble proteins	1	0.948549	1.02336	0.85418	0.727391	0.577413	0.445324	0.416377	0.340166	0.418485
O00499	MBE1 1uM	1	Soluble proteins	1	1.09445	1.04475	1.0162	0.905614	0.581565	0.548399	0.509632	0.310123	0.287215
O00499	MBE1 1uM	2	Soluble proteins	1	1.16829	0.849162	0.631815	1.0723	0.494266	0.476177	0.293492	0.339167	0.299376
O00499	MBE1 1uM	3	Soluble proteins	1	1.15944	1.42751	1.41065	0.839028	0.827745	0.74498	0.486835	0.41803	0.255282
O00499	MBE1 100nM	1	Soluble proteins	1	0.912835	0.894767	1.02646	0.967343	0.741814	0.577209	0.347699	0.29859	0.505987
O00499	MBE1 100nM	2	Soluble proteins	1	1.08468	1.023	1.30221	1.09794	0.709253	0.648747	0.415828	0.36569	0.538709
O00499	MBE1 100nM	3	Soluble proteins	1	1.31363	1.20483	1.30314	1.02538	0.640785	0.434769	0.412912	0.461443	0.361932
O00505	dmso	1	Soluble proteins	1	1.10663	1.01704	0.849374	0.729999	0.598207	0.113308	0.0136805	0.00858056	0.0048381
O00505	dmso	2	Soluble proteins	1	0.968647	0.993963	0.675036	0.949731	0.344137	0.0610813	0.0103534	0.00951915	0.00434507
O00505	dmso	3	Soluble proteins	1	1.18307	1.00168	0.81474	0.607365	0.516439	0.079121	0.00993346	0.00952262	0.00657241
O00505	MBE1 1uM	1	Soluble proteins	1	1.02675	1.02122	0.772571	0.744457	0.440388	0.0698594	0.0175806	0.0120297	0.00582028
O00505	MBE1 1uM	2	Soluble proteins	1	0.946665	0.870003	0.653022	0.737198	0.261675	0.0514707	0.0128138	0.00941398	0.0034921
O00505	MBE1 1uM	3	Soluble proteins	1	0.928087	0.942206	0.870756	0.768725	0.649177	0.117592	0.0301091	0.0140433	0.00247374
O00505	MBE1 100nM	1	Soluble proteins	1	0.894461	0.887118	0.883328	0.691012	0.462285	0.0679231	0.015092	0.0101998	0.00538964
O00505	MBE1 100nM	2	Soluble proteins	1	1.28499	0.971587	0.923648	0.703002	0.450342	0.0714398	0.0141733	0.013328	0.0050834
O00505	MBE1 100nM	3	Soluble proteins	1	0.976967	0.883249	0.852323	0.739693	0.576687	0.0939216	0.0207171	0.0124558	0.00551608
O00506	dmso	1	Soluble proteins	1	1.00744	1.00593	0.879989	0.797664	0.455384	0.0907889		0.0307652
O00506	dmso	2	Soluble proteins	1	0.896428	0.93196	0.808805	0.785962	0.278544	0.0658993	0.0279185		0.00800643
O00506	dmso	3	Soluble proteins	1	1.06624	0.948576	0.804387	0.725092	0.48047	0.0691896
O00506	MBE1 1uM	1	Soluble proteins	1	1.15529	1.08669	1.04124	0.883982	0.476458	0.0693207		0.0197765
O00506	MBE1 1uM	2	Soluble proteins	1	0.944007	1.12434	1.03597	1.09769	0.426435	0.0698894	0.0296012		0.0164289
O00506	MBE1 1uM	3	Soluble proteins	1	1.15308	0.977819	1.11442	1.0148	0.755976	0.164569	0.0397932	0.0195768
O00506	MBE1 100nM	1	Soluble proteins	1	0.710307	0.879853	0.773327	0.707988	0.37296	0.0745558		0.0442121	0.00917076
O00506	MBE1 100nM	2	Soluble proteins	1	1.0107	1.01521	0.921851	0.748478	0.328864	0.0906213	0.0193908
O00506	MBE1 100nM	3	Soluble proteins	1	0.810014	0.80445	0.978294	0.854611	0.369871	0.0573244	0.0243038		0.00943445
O00507	dmso	1	Soluble proteins	1	1.07022	0.9533	0.921999	0.690785	0.192799	0.0866228	0.0272261	0.0197801
O00507	dmso	2	Soluble proteins	1	1.00565	1.04391	0.844045	0.741032	0.163472	0.04034	0.0411113	0.0163219	0.0160605
O00507	dmso	3	Soluble proteins	1	0.947892	0.848402	0.76191	0.5267	0.122837	0.025035	0.0150082	0.0135681
O00507	MBE1 1uM	1	Soluble proteins	1	0.997809	1.01193	0.857635	0.696812	0.155387	0.0321158	0.0214473	0.0170611
O00507	MBE1 1uM	2	Soluble proteins	1	0.920981	1.01134	0.881302	0.639656	0.143351	0.0399598	0.0241318
O00507	MBE1 1uM	3	Soluble proteins	1	1.00956	1.11934	0.983905	0.712553	0.173219	0.0615704	0.0540419	0.0181888
O00507	MBE1 100nM	1	Soluble proteins	1	1.0055	1.03422	0.96805	0.687704	0.181776	0.0473329	0.0291717	0.0222524	0.017862
O00507	MBE1 100nM	2	Soluble proteins	1	1.1375	1.09495	0.929786	0.628713	0.172562	0.0418203		0.0196575	0.0186035
O00507	MBE1 100nM	3	Soluble proteins	1	1.10484	1.00428	0.920551	0.803904	0.194652	0.0395524	0.0267368	0.0194298
O00512	dmso	1	Soluble proteins	1	1.11602	1.16113	1.02246	1.06533	0.966434	0.551014	0.338882	0.194548	0.337933
O00512	dmso	2	Soluble proteins	1	0.883886	0.947329	0.726612	0.934391	0.489579	0.374437	0.26009	0.2247	0.262098
O00512	dmso	3	Soluble proteins	1	1.12245	0.998771	0.824344	0.679647	0.721775	0.313321	0.215741	0.22643	0.215268
O00512	MBE1 1uM	1	Soluble proteins	1	1.02818	1.09399	0.953887	0.980054	0.713875	0.536335	0.326334	0.298922	0.258177
O00512	MBE1 1uM	2	Soluble proteins	1	1.1835	0.865246	0.802417	0.72067	0.486558	0.303362	0.219423	0.242079	0.316121
O00512	MBE1 1uM	3	Soluble proteins	1	0.837707	1.05545	1.34462	0.909987	0.904212	0.680331	0.36734	0.323957	0.215789
O00512	MBE1 100nM	1	Soluble proteins	1	0.820252	0.98197	0.945218	0.911773	0.717751	0.454779	0.254473	0.249509	0.302288
O00512	MBE1 100nM	2	Soluble proteins	1	1.35005	1.13151	1.06357	1.14717	0.817691	0.579713	0.297532	0.384178	0.356089
O00512	MBE1 100nM	3	Soluble proteins	1	1.09597	1.17838	0.877235	0.810306	0.683536	0.441735	0.324282	0.292566	0.214589
O00515	dmso	1	Soluble proteins	1	1.06188	1.12586	0.871126	0.837416	0.672319	0.617439	0.345834	0.251083	0.263992
O00515	dmso	2	Soluble proteins	1	0.918502	1.03339	0.726074	0.985758	0.413966	0.35405	0.247924	0.284991	0.186714
O00515	dmso	3	Soluble proteins	1	1.0128	0.803308	0.80465	0.620593	0.481889	0.274567	0.240504	0.199041	0.213286
O00515	MBE1 1uM	1	Soluble proteins	1	0.999907	1.08633	0.911219	0.891681	0.566369	0.366596	0.258683	0.297761	0.246462
O00515	MBE1 1uM	2	Soluble proteins	1	1.03781	1.10007	0.947654	0.936022	0.440861	0.240963	0.239065	0.240277	0.28233
O00515	MBE1 1uM	3	Soluble proteins	1	0.976647	0.810964	0.876746	0.84442	0.572422	0.634878	0.408879	0.317731	0.194188
O00515	MBE1 100nM	1	Soluble proteins	1	0.880298	0.901337	1.01777	0.951972	0.538869	0.380621	0.277282	0.22824	0.280414
O00515	MBE1 100nM	2	Soluble proteins	1	1.2005	1.04864	1.07995	0.990693	0.536655	0.406187	0.36295	0.304435	0.310016
O00515	MBE1 100nM	3	Soluble proteins	1	0.981238	0.943813	0.909524	0.972292	0.568203	0.391775	0.336783	0.294819	0.191423
O00522	dmso	1	Soluble proteins	1	1.07015	0.787621	0.4424	0.467432	0.150704
O00522	dmso	2	Soluble proteins	1	0.896315	0.71901	0.359192	0.454407
O00522	dmso	3	Soluble proteins	1	0.835789	0.58877	0.365198	0.262781	0.11236
O00522	MBE1 1uM	1	Soluble proteins	1	1.12132	0.783104	0.440693	0.461628	0.141075
O00522	MBE1 1uM	2	Soluble proteins	1	0.914456	0.796608	0.428531	0.500017
O00522	MBE1 1uM	3	Soluble proteins	1	0.953903	0.907145	0.507721	0.315572	0.112393
O00522	MBE1 100nM	1	Soluble proteins	1	0.680009	0.809819	0.477857	0.276464
O00522	MBE1 100nM	2	Soluble proteins	1	1.25461	0.694783	0.493055	0.442305
O00522	MBE1 100nM	3	Soluble proteins	1	1.08434	0.775588	0.474906	0.299241	0.223195
O00534	dmso	1	Soluble proteins	1	0.729166	1.4043	0.950678	0.849621
O00534	MBE1 1uM	3	Soluble proteins	1	1.07703	1.08333		1.06266	0.647632
O00534	MBE1 100nM	1	Soluble proteins	1	1.06232	1.05738	1.37646	1.09816	0.356227
O00541	dmso	1	Soluble proteins	1	1.06102	0.789028	0.415706	0.292802	0.179967	0.147011	0.0960908	0.0692252	0.0551588
O00541	dmso	2	Soluble proteins	1	1.02323	0.922616	0.334763	0.387988	0.11243	0.0546422	0.0417605	0.0325227	0.0214165
O00541	dmso	3	Soluble proteins	1	0.893263	0.741359	0.352442	0.20382	0.0906023	0.0466722	0.0244714		0.0148586
O00541	MBE1 1uM	1	Soluble proteins	1	0.90014	0.728084	0.414918	0.24405	0.136374	0.0664032	0.0339522	0.0396997
O00541	MBE1 1uM	2	Soluble proteins	1	0.982163	0.979818	0.513395	0.371817	0.110691	0.0706802	0.0385565	0.0242116	0.0189233
O00541	MBE1 1uM	3	Soluble proteins	1	1.15119	1.02955	0.559955	0.3642	0.16429	0.0993025	0.0555581	0.0203982	0.0256286
O00541	MBE1 100nM	1	Soluble proteins	1	0.916214	0.738621	0.410977	0.241201	0.146064	0.0764313	0.0539175	0.0340348	0.0452225
O00541	MBE1 100nM	2	Soluble proteins	1	0.969807	0.805936	0.386429	0.244391	0.112722	0.058104	0.0256414	0.0292078	0.0226858
O00541	MBE1 100nM	3	Soluble proteins	1	1.06491	1.0066	0.447487	0.253319	0.131842	0.0669392	0.0267439	0.0166755	0.00861025
O00559	dmso	1	Soluble proteins		1.01834	0.978394		1.04117		0.733929	0.656209	0.605236	0.284228
O00559	dmso	2	Soluble proteins			0.86849		1.08076	0.683493	0.312564	0.461953	0.444622	0.235692
O00559	dmso	3	Soluble proteins	1				0.840984		0.585025	0.441816	0.230831	0.197634
O00559	MBE1 1uM	1	Soluble proteins	1		1.05197	0.971656	1.16575	0.80378	0.769226	0.394403	0.438481	0.213919
O00559	MBE1 1uM	2	Soluble proteins	1	1.04597	1.40571	1.35139	1.85554		0.952915	0.6532	0.761019	0.528456
O00559	MBE1 1uM	3	Soluble proteins	1	0.923179	0.944903	0.806605	1.12645	0.885081	1.02097	0.808627	0.555408	0.16026
O00559	MBE1 100nM	1	Soluble proteins	1	0.892148	0.870579	1.11494	0.88839	0.805329	0.611465	0.458457	0.348184	0.242004
O00559	MBE1 100nM	2	Soluble proteins	1	1.45516	0.726806	1.32167	1.18124	0.951349	0.85296	0.721841		0.395097
O00559	MBE1 100nM	3	Soluble proteins	1	1.52746	1.14211	1.31146	1.19279	1.3009	1.01901	0.711808	0.638979	0.387129
O00560	dmso	1	Soluble proteins	1	1.10415	0.998846	0.996509	0.891482	0.610138	0.366768	0.263738	0.169053	0.215861
O00560	dmso	2	Soluble proteins	1	0.903348	0.967829	0.725801	0.809063	0.356412	0.224428	0.235128	0.159785	0.152024
O00560	dmso	3	Soluble proteins	1	0.999171	0.943388	0.819778	0.706224	0.468581	0.241338	0.174027	0.197583	0.262447
O00560	MBE1 1uM	1	Soluble proteins	1	1.04971	1.05795	0.942265	0.917885	0.479499	0.339871	0.203346	0.214819	0.166131
O00560	MBE1 1uM	2	Soluble proteins	1	1.02672	0.950259	0.818832	0.757095	0.366033	0.246526	0.190902	0.257071	0.224932
O00560	MBE1 1uM	3	Soluble proteins	1	0.961019	1.23035	1.29299	1.01651	0.641938	0.421372	0.342129	0.251598	0.149782
O00560	MBE1 100nM	1	Soluble proteins	1	0.793127	0.958564	1.01743	0.811631	0.514669	0.324744	0.231269	0.207945	0.195102
O00560	MBE1 100nM	2	Soluble proteins	1	1.19434	0.999729	1.01839	0.89182	0.495003	0.345721	0.233199	0.233029	0.182029
O00560	MBE1 100nM	3	Soluble proteins	1	0.864913	0.889703	0.915675	0.682088	0.472755	0.281867	0.178611	0.172688	0.131417
O00562	dmso	1	Soluble proteins	1	1.36081	1.21451	0.811699	0.599938	0.350944
O00562	dmso	2	Soluble proteins	1	0.920572	0.824048	0.58992	0.596973
O00562	dmso	3	Soluble proteins	1	1.01907	1.00822	0.706456	0.382669	0.189103
O00562	MBE1 1uM	1	Soluble proteins	1	0.947153	1.09573	0.823553	0.527095
O00562	MBE1 1uM	2	Soluble proteins	1	1.04664	0.91728	0.728053	0.474057
O00562	MBE1 1uM	3	Soluble proteins	1	1.07468	1.31975	1.23594	0.741639	0.378027
O00562	MBE1 100nM	1	Soluble proteins	1	0.83292	0.869851	0.87373	0.441238
O00562	MBE1 100nM	2	Soluble proteins	1	1.23073	1.06492	0.756128	0.453097	0.162839
O00562	MBE1 100nM	3	Soluble proteins	1	0.982931	0.807494	0.773309	0.443245		0.0927241
O00566	dmso	1	Soluble proteins	1	1.13748	1.11716	1.12669	1.02788	0.571976	0.233732	0.114672	0.0621874	0.0704707
O00566	dmso	2	Soluble proteins	1	0.873307	1.05364	0.819239	1.28408	0.255434	0.117911	0.0891829	0.0565683	0.0586684
O00566	dmso	3	Soluble proteins	1	1.03686	0.90757	0.802988	0.585999	0.256069	0.0852477	0.0591957	0.0464383	0.0493014
O00566	MBE1 1uM	1	Soluble proteins	1	1.00003	1.21152	1.08614	0.984517	0.301698	0.152995	0.0916294	0.0776353	0.0486332
O00566	MBE1 1uM	2	Soluble proteins	1	1.10052	0.853427	0.752912	0.895804	0.159804	0.0814001	0.0579887	0.0519897	0.0404598
O00566	MBE1 1uM	3	Soluble proteins	1	1.04575	1.40563	1.60701	1.19455	0.533966	0.269846	0.160604	0.0744701	0.0390712
O00566	MBE1 100nM	1	Soluble proteins	1	0.79721	1.12767	1.30073	0.952296	0.380881	0.167527	0.0886223	0.0695277	0.0602795
O00566	MBE1 100nM	2	Soluble proteins	1	1.36053	1.30314	1.4155	1.07584	0.384338	0.182918	0.104646	0.0850959	0.0763689
O00566	MBE1 100nM	3	Soluble proteins	1	1.13766	1.39134	1.33931	0.983646	0.406696	0.16021	0.0782965	0.0677543	0.0316664
O00567	dmso	1	Soluble proteins	1	1.06538	1.03803	1.22732	1.36615	1.25566	0.363947	0.0324022	0.0275316	0.0207144
O00567	dmso	2	Soluble proteins	1	0.851573	0.951382	0.888539	1.37585	0.761486	0.200714	0.023781	0.0263794	0.0150356
O00567	dmso	3	Soluble proteins	1	1.00078	0.940892	1.00948	1.07338	0.951906	0.216647	0.0171997	0.00955801	0.0160482
O00567	MBE1 1uM	1	Soluble proteins	1	0.954653	1.01262	1.08098	1.30095	1.03374	0.261064	0.0352905	0.0202441	0.0199033
O00567	MBE1 1uM	2	Soluble proteins	1	0.879702	1.09768	1.19797	1.52371	0.900033	0.209912	0.0311866	0.0189319	0.0172092
O00567	MBE1 1uM	3	Soluble proteins	1	0.774927	0.680047	0.929678	1.06998	1.11472	0.353971	0.0439187	0.0215723	0.0102829
O00567	MBE1 100nM	1	Soluble proteins	1	0.835907	0.955404	1.19415	1.18584	1.01007	0.239189	0.031088	0.0265503	0.018333
O00567	MBE1 100nM	2	Soluble proteins	1	1.05956	0.98657	1.16504	1.25477	1.03778	0.287079	0.0318154	0.022159	0.0179632
O00567	MBE1 100nM	3	Soluble proteins	1	0.875366	0.828869	1.21885	1.51848	1.61298	0.442296	0.046513	0.0313125	0.0227179
O00571	dmso	1	Soluble proteins	1	1.00224	0.865566	0.440362	0.207078	0.0649752	0.0288717	0.0130918	0.00676426	0.00628762
O00571	dmso	2	Soluble proteins	1	0.971241	0.887979	0.417991	0.284022	0.0514507	0.0186775	0.0121329	0.0109095	0.00569848
O00571	dmso	3	Soluble proteins	1	1.0369	0.874578	0.44786	0.18582	0.0553058	0.0151603	0.00817516	0.00709961	0.00533185
O00571	MBE1 1uM	1	Soluble proteins	1	0.987345	0.876866	0.447564	0.222077	0.0596557	0.0242691	0.0125108	0.0114762	0.00546128
O00571	MBE1 1uM	2	Soluble proteins	1	0.954166	1.07081	0.504921	0.313497	0.0613799	0.0261909	0.0161161	0.0113174	0.00828856
O00571	MBE1 1uM	3	Soluble proteins	1	0.996203	0.745235	0.428658	0.202182	0.0698819	0.0304716	0.0201352	0.0123412	0.00375873
O00571	MBE1 100nM	1	Soluble proteins	1	0.967792	0.886697	0.498849	0.228781	0.0614575	0.0234898	0.0156378	0.0117553	0.00901212
O00571	MBE1 100nM	2	Soluble proteins	1	0.987615	0.885222	0.471715	0.218865	0.0643064	0.0204545	0.0113721	0.00999383	0.00646047
O00571	MBE1 100nM	3	Soluble proteins	1	0.979822	0.908281	0.55699	0.273942	0.0876822	0.0315483	0.01692	0.0141578	0.00686981
O00584	dmso	1	Soluble proteins	1	1.13171	1.36636	1.39607	1.27078	1.28606	1.09391	0.659793	0.348663	0.373034
O00584	dmso	2	Soluble proteins	1	1.11298	1.29411	1.07016	1.17693	0.906535	0.542667	0.516114	0.422276	0.284739
O00584	dmso	3	Soluble proteins	1	0.906406	0.932081	0.734002	0.688415	0.635103	0.426226	0.262049	0.240553	0.164673
O00584	MBE1 1uM	1	Soluble proteins	1	0.941474	1.24923	0.92378	1.10124	0.894513	0.720583	0.376351	0.372162	0.220545
O00584	MBE1 1uM	2	Soluble proteins	1	1.10772	1.14528	1.14791	1.40822	0.656379	0.564663	0.49588	0.438838	0.313359
O00584	MBE1 1uM	3	Soluble proteins	1	1.2264	1.19898	1.07011	1.12336	0.86714	0.800381	0.56388	0.352462	0.240737
O00584	MBE1 100nM	1	Soluble proteins	1	0.99469	0.912439	1.1705	1.02276	0.747766	0.777515	0.463888	0.261476	0.27284
O00584	MBE1 100nM	2	Soluble proteins	1	1.39523	1.4217	1.07201	1.19005	0.865907	0.776947	0.429082	0.468678	0.374916
O00584	MBE1 100nM	3	Soluble proteins	1	0.739263	1.07518	1.20367	1.16503	0.870995	0.668989	0.438308	0.384769	0.17504
O00592	dmso	1	Soluble proteins	1	1.12576	1.05743	1.06894	1.26099	1.38896	1.3493	1.18381	0.659165	0.900988
O00592	dmso	2	Soluble proteins	1	0.958033	0.976967	0.837825	1.33841	0.904129	0.811047	0.777421	0.785908	0.672276
O00592	dmso	3	Soluble proteins	1	0.864937	0.886009	0.910762	0.873245	1.05985	0.827997	0.697706	0.796877	0.728445
O00592	MBE1 1uM	1	Soluble proteins	1	0.899945	1.10607	1.09281	1.04604	1.05875	1.03123	0.935703	0.852547	0.843816
O00592	MBE1 1uM	2	Soluble proteins	1	1.43977	1.13564	1.15929	1.35977	0.954451	0.934414	0.811096	1.00923	0.964111
O00592	MBE1 1uM	3	Soluble proteins	1	0.971098	1.39242	1.42493	1.10526	1.36482	1.56194	1.27344	1.02745	0.6484
O00592	MBE1 100nM	1	Soluble proteins	1	0.772217	0.975189	0.865817	1.04982	1.01321	0.922213	0.74777	0.645955	0.775752
O00592	MBE1 100nM	2	Soluble proteins	1	1.34053	1.31307	1.3553	1.43324	1.21718	1.24738	1.0221	1.23856	1.0599
O00592	MBE1 100nM	3	Soluble proteins	1	1.44757	1.60333	1.49267	1.28515	1.45121	1.34548	1.1023	1.10119	0.778316
O00623	dmso	1	Soluble proteins	1	1.33582	1.15672	1.04322	1.28293
O00623	dmso	3	Soluble proteins	1	0.772944	0.759597	0.723476	0.627597
O00623	MBE1 1uM	1	Soluble proteins		1.30269	1.09397	1.32564	1.09657	0.732624
O00623	MBE1 1uM	2	Soluble proteins	1	0.905419	1.34537	0.927281	0.91593
O00623	MBE1 1uM	3	Soluble proteins	1	0.725571	0.7583	0.675398	1.01755	0.628485
O00623	MBE1 100nM	3	Soluble proteins	1	1.2269	1.63574	1.08206	1.33446	0.765359
O00625	dmso	1	Soluble proteins	1	1.14087	1.07347	0.983471	0.896148	0.667716	0.418357	0.0928855	0.0888773	0.0312132
O00625	dmso	2	Soluble proteins	1	1.00261	1.03711	0.695386	1.11291	0.415578	0.249137	0.106402	0.0532487	0.0265575
O00625	dmso	3	Soluble proteins	1	0.995044	0.863992	0.72777	0.62536	0.426709	0.228214	0.0804272	0.0578338	0.0343153
O00625	MBE1 1uM	1	Soluble proteins	1	1.02341	1.12746	0.905372	0.860426	0.542052	0.286601	0.109832	0.0750689	0.0244324
O00625	MBE1 1uM	2	Soluble proteins	1	1.03595	0.91298	0.670369	0.872658	0.400687	0.213901	0.100924	0.0691624	0.0271563
O00625	MBE1 1uM	3	Soluble proteins	1	1.04471	1.33698	1.19618	1.05907	0.762948	0.474229	0.273834	0.105013	0.0232537
O00625	MBE1 100nM	1	Soluble proteins	1	0.848809	0.989607	0.93634	0.817894	0.515325	0.312565	0.134663	0.0777344	0.0406606
O00625	MBE1 100nM	2	Soluble proteins	1	1.20731	0.961956	1.01281	0.823225	0.598543	0.324153	0.144132	0.074664	0.0325831
O00625	MBE1 100nM	3	Soluble proteins	1	1.32321	1.17582	1.00755	0.93404	0.599714	0.315079	0.139872	0.0799632	0.0228869
O00629	dmso	1	Soluble proteins	1	1.11808	1.00013	0.917763	0.845805	0.675528	0.231152	0.0232657	0.0200883	0.0115719
O00629	dmso	2	Soluble proteins	1	0.911865	0.954827	0.562169	0.778025	0.420291	0.137075	0.0181632	0.0205934	0.0148187
O00629	dmso	3	Soluble proteins	1	0.94411	0.868911	0.695717	0.539026	0.379706	0.10888	0.0203769	0.0125545	0.0129076
O00629	MBE1 1uM	1	Soluble proteins	1	1.03966	1.11564	0.877195	0.824006	0.534808	0.199333	0.0276177	0.020745	0.00969458
O00629	MBE1 1uM	2	Soluble proteins	1	1.00688	0.922705	0.746231	0.734	0.35071	0.14849	0.021296	0.0130527	0.0119749
O00629	MBE1 1uM	3	Soluble proteins	1	0.73603	1.04835	0.851757	0.834356	0.514731	0.203165	0.060669	0.0212325	0.0113032
O00629	MBE1 100nM	1	Soluble proteins	1	0.822049	0.870211	0.886249	0.64945	0.469815	0.174397	0.0257515	0.0204372	0.010767
O00629	MBE1 100nM	2	Soluble proteins	1	1.2282	1.07229	0.926374	0.82737	0.517317	0.202625	0.0309805	0.0219357	0.0128288
O00629	MBE1 100nM	3	Soluble proteins	1	0.952444	0.851153	0.787232	0.573194	0.586046	0.178763	0.0283131	0.0189141	0.00695921
O00635	dmso	1	Soluble proteins	1	1.15858	1.03702	0.810752	0.503612
O00635	dmso	2	Soluble proteins	1	0.875147	1.03598	0.62364	0.448022
O00635	MBE1 1uM	1	Soluble proteins	1	0.937652	1.05813	0.691291	0.569666
O00635	MBE1 1uM	2	Soluble proteins	1	1.14695	1.60933	0.885927	0.846549
O00635	MBE1 1uM	3	Soluble proteins	1	0.876476	0.746282	0.582861	0.32808
O00635	MBE1 100nM	1	Soluble proteins	1	0.976532	1.12844	0.889992	0.954151
O00635	MBE1 100nM	2	Soluble proteins	1	1.01367	0.953731	0.702862	0.348549	0.430571
O00635	MBE1 100nM	3	Soluble proteins	1	1.16041	1.04239	0.98834	0.428185
O00712	dmso	1	Soluble proteins	1	1.19848	1.29545	1.04803	1.05581	1.01826	0.646469	0.418164	0.320123	0.267393
O00712	dmso	2	Soluble proteins	1	0.856198	0.97285	0.73816	0.882236	0.537214	0.426577	0.302662	0.180407	0.183655
O00712	dmso	3	Soluble proteins	1	0.884159	0.961333	0.977453	0.908086	0.673094	0.465063	0.311935	0.245038	0.218847
O00712	MBE1 1uM	1	Soluble proteins	1	0.98398	1.02795	0.866641	1.10228	0.731141	0.440504	0.412908	0.274258	0.238975
O00712	MBE1 1uM	2	Soluble proteins	1	1.03222	1.37471	1.48743	1.32738	0.784152	0.573412	0.424411	0.432696	0.383704
O00712	MBE1 1uM	3	Soluble proteins	1	0.973144	0.677443	0.81535	0.935539	0.911865	0.808857	0.5547	0.34486	0.170802
O00712	MBE1 100nM	1	Soluble proteins	1	0.762336	0.816739	0.984808	0.977238	0.653632	0.495177	0.378774	0.251629	0.179437
O00712	MBE1 100nM	2	Soluble proteins	1	0.934745	1.14366	1.14728	0.930111	0.65762	0.537387	0.477017	0.425249	0.292059
O00712	MBE1 100nM	3	Soluble proteins	1	0.902565	0.888669	0.951977	1.17552	0.999154	0.834685	0.583283	0.497623	0.222141
O00716	dmso	1	Soluble proteins	1	1.06075	1.13457	0.844933	0.922899	0.903962	0.535313
O00716	dmso	2	Soluble proteins	1	0.873623	0.972764	0.770804	1.16193	0.381742
O00716	dmso	3	Soluble proteins	1	0.964249	0.696186	0.500166	0.582123	0.291874
O00716	MBE1 1uM	1	Soluble proteins	1	1.05175	1.04539	0.809775	0.851674	0.565224	0.15173
O00716	MBE1 1uM	2	Soluble proteins	1	0.937908	0.661273	0.641948	0.814613	0.281961
O00716	MBE1 1uM	3	Soluble proteins	1	0.970909	1.08116	0.876532	0.918194	0.670606	0.298677
O00716	MBE1 100nM	1	Soluble proteins	1	0.739702	0.87547	0.919209	0.730236	0.477047
O00716	MBE1 100nM	2	Soluble proteins	1	1.40792	1.10954	1.11771	0.749792	0.587553	0.363199
O00716	MBE1 100nM	3	Soluble proteins	1	0.985564	1.20173	0.906274	0.823527	0.608587
O00743	dmso	1	Soluble proteins	1	1.1461	1.12716	0.959707	1.05135	0.84986	0.530083	0.249719	0.222829	0.130061
O00743	dmso	2	Soluble proteins	1	0.952857	0.976037	0.715716	0.910928	0.489925	0.384702	0.285368	0.155018	0.0894613
O00743	dmso	3	Soluble proteins	1	0.960346	0.936246	0.816865	0.639538	0.659319	0.402811	0.240193	0.105849	0.0747843
O00743	MBE1 1uM	1	Soluble proteins	1	1.25825	1.24483	1.03896	1.09389	0.834642	0.603778	0.366284	0.25266	0.0911558
O00743	MBE1 1uM	2	Soluble proteins	1	0.788138	0.998169	0.815706	0.837561	0.504757	0.362176	0.296616	0.244453	0.120357
O00743	MBE1 1uM	3	Soluble proteins	1	0.904543	1.10042	1.12955	0.911794	0.800299	0.782805	0.419453	0.260741	0.0822474
O00743	MBE1 100nM	1	Soluble proteins	1	0.845544	0.955315	0.972304	0.832245	0.700772	0.542002	0.327277	0.186453	0.10096
O00743	MBE1 100nM	2	Soluble proteins	1	1.31618	1.18825	1.05567	0.975152	0.749901	0.62065	0.34461	0.255342	0.118505
O00743	MBE1 100nM	3	Soluble proteins	1	1.18053	1.11349	0.931541	0.882912	0.717608	0.483308	0.276272	0.154919	0.0579852
O00746	dmso	1	Soluble proteins	1	0.945762	0.901092		1.08068	1.12797	0.823049	0.559165	0.382933	0.271396
O00746	dmso	2	Soluble proteins	1	1.41112	1.26032	0.845722	1.23032	0.67478	0.612243	0.637146	0.524124	0.217733
O00746	dmso	3	Soluble proteins	1	0.879044	0.895888	0.707031	0.606039	0.599132	0.368177	0.302693	0.260273	0.196509
O00746	MBE1 1uM	1	Soluble proteins	1	1.46006	1.16816	1.12279	1.20893	0.881153	0.849343	0.625515	0.577535	0.195058
O00746	MBE1 1uM	2	Soluble proteins	1	0.930168	0.840094	0.688053	0.565972	0.471716	0.444681	0.357036	0.311767	0.13446
O00746	MBE1 1uM	3	Soluble proteins	1	0.981477	1.08748	1.46488	1.19097	1.05488	0.818483	0.664089	0.479671	0.135556
O00746	MBE1 100nM	1	Soluble proteins	1	0.827439	1.00191	1.00983	0.918372	0.912572	0.686813	0.502088	0.433283	0.194648
O00746	MBE1 100nM	2	Soluble proteins	1	1.07635	0.99384	0.955326	0.929867	0.774823	0.682475	0.57399	0.594295	0.257357
O00746	MBE1 100nM	3	Soluble proteins	1	1.07538	1.19962	1.05509	1.05729	0.994492	0.668791	0.523034	0.456711	0.158996
O00750	dmso	1	Soluble proteins	1	0.961983	1.34638	0.974484	1.00107	1.42052	1.65469
O00750	dmso	2	Soluble proteins	1	1.13368	1.50992	1.56978	1.60146	1.42246	1.286	1.11281
O00750	dmso	3	Soluble proteins	1	0.784173	0.961695	0.831294	0.848443	1.06414	0.973468
O00750	MBE1 1uM	1	Soluble proteins	1	0.803592	0.804355	0.862275	1.1079	0.822794	1.05423
O00750	MBE1 1uM	2	Soluble proteins	1	1.93545	1.14103	1.45066	1.33951	1.19587	0.886572	0.992958
O00750	MBE1 1uM	3	Soluble proteins	1	1.57988	1.58642	1.84643	0.996926	1.2765	2.0059
O00750	MBE1 100nM	1	Soluble proteins	1	0.976951	0.878369	0.997092	1.25021	1.20734	1.10867	0.817142
O00750	MBE1 100nM	2	Soluble proteins	1	0.841692	0.720278	1.18185	1.10673	0.929846	0.936054
O00750	MBE1 100nM	3	Soluble proteins	1	2.58608	1.66131	2.15495	1.39271	2.84411	2.39498
O00754	dmso	1	Soluble proteins	1	1.11589	1.03265	1.08804	1.1764	1.15968	0.980544	0.705398	0.422625	0.579295
O00754	dmso	2	Soluble proteins	1	0.985478	1.0596	0.805413	1.18542	0.747163	0.630829	0.623426	0.578918	0.477403
O00754	dmso	3	Soluble proteins	1	1.05092	0.915623	0.896032	0.715985	0.831671	0.58032	0.462729	0.429196	0.428621
O00754	MBE1 1uM	1	Soluble proteins	1	1.0488	1.15787	1.05664	1.17499	0.952255	0.860994	0.629902	0.664907	0.471673
O00754	MBE1 1uM	2	Soluble proteins	1	1.15037	1.06638	0.969582	1.06527	0.709545	0.683011	0.568601	0.632029	0.571772
O00754	MBE1 1uM	3	Soluble proteins	1	0.94741	1.20832	1.35273	1.21935	1.2808	1.07329	0.889202	0.624569	0.410282
O00754	MBE1 100nM	1	Soluble proteins	1	0.865339	0.992529	1.10045	1.0487	0.93284	0.847296	0.641386	0.547168	0.572145
O00754	MBE1 100nM	2	Soluble proteins	1	1.2594	1.12116	1.23357	1.16772	0.985946	0.948682	0.700781	0.828375	0.617663
O00754	MBE1 100nM	3	Soluble proteins	1	1.07265	1.02721	0.962626	0.85933	0.931728	0.728669	0.529603	0.483044	0.304902
O00762	dmso	1	Soluble proteins	1	1.12387	1.00578	0.718827	0.493146	0.199241	0.0935916	0.0419637	0.031579	0.030969
O00762	dmso	2	Soluble proteins	1	1.02095	0.918421	0.622741	0.468728	0.137378	0.0599306	0.0385465	0.0338883	0.0322753
O00762	dmso	3	Soluble proteins	1	1.11814	0.924236	0.670797	0.358378	0.142052	0.0583422	0.0312846	0.0307622	0.0287618
O00762	MBE1 1uM	1	Soluble proteins	1	1.08643	1.0678	0.837397	0.53708	0.195947	0.0796583	0.0455108	0.0480953	0.0219158
O00762	MBE1 1uM	2	Soluble proteins	1	0.920598	1.20724	0.852677	0.64472	0.191502	0.0879136	0.0608494	0.0548639	0.0422654
O00762	MBE1 1uM	3	Soluble proteins	1	0.895308	0.559957	0.464935	0.327632	0.230026	0.115076	0.0645836	0.0426134	0.0197568
O00762	MBE1 100nM	1	Soluble proteins	1	0.84718	0.929635	0.731986	0.419725	0.165375	0.0783851	0.0512432	0.0293427	0.0313861
O00762	MBE1 100nM	2	Soluble proteins	1	1.09698	1.05612	0.763052	0.468749	0.19383	0.0788216	0.0473509	0.0530089	0.0329786
O00762	MBE1 100nM	3	Soluble proteins	1	0.847357	0.809554	0.803713	0.537202	0.223208	0.0949109	0.0517263	0.0470467	0.0241336
O00764	dmso	1	Soluble proteins	1	1.15693	1.11287	1.1205	1.20724	1.49912	1.29979	0.721975	0.426232	0.0771839
O00764	dmso	2	Soluble proteins	1	1.01569	1.29155	0.95406	2.06064	0.805612	0.735762	0.576077	0.453036	0.0407593
O00764	dmso	3	Soluble proteins	1	0.97093	0.795813	0.677385	0.644426	0.720288	0.436499	0.356627	0.243316	0.0490505
O00764	MBE1 1uM	1	Soluble proteins	1	1.07149	1.15106	1.02956	1.18716	0.942159	0.77662	0.49966	0.340376	0.0267083
O00764	MBE1 1uM	2	Soluble proteins	1	1.04336	0.729235	0.643994	1.12478	0.3701	0.378709	0.254117	0.203744	0.0208734
O00764	MBE1 1uM	3	Soluble proteins	1	1.15541	1.37654	1.41093	1.50441	1.24699	1.09787	0.774832	0.323028	0.0239327
O00764	MBE1 100nM	1	Soluble proteins	1	0.853681	1.03149	1.17621	1.21696	1.01943	0.805665	0.583053	0.39266	0.0397848
O00764	MBE1 100nM	2	Soluble proteins	1	1.20983	1.10832	1.20365	1.0057	0.898212	0.813486	0.516705	0.429098	0.0360817
O00764	MBE1 100nM	3	Soluble proteins	1	1.07796	1.07325	1.07884	1.11627	0.890023	0.663306	0.400513	0.295221	0.0238993
O00767	dmso	1	Soluble proteins	1	0.833568	0.971848	0.727783	0.575247	0.393608	0.410562	0.164049	0.203522
O00767	dmso	2	Soluble proteins	1	0.956481	1.01233	0.713676	0.615677	0.351901	0.357845	0.221806	0.127598	0.0188943
O00767	dmso	3	Soluble proteins	1	1.00506	0.918011	0.74016	0.535353	0.345368	0.289893	0.181527	0.0676379
O00767	MBE1 1uM	1	Soluble proteins	1	0.82569	0.934699	0.847453	0.544289	0.536404	0.431169	0.287656	0.131316
O00767	MBE1 1uM	2	Soluble proteins	1	0.915808	1.45791	1.25872	1.16815	0.736677	0.645525	0.507743	0.207619
O00767	MBE1 1uM	3	Soluble proteins	1	0.481868	0.45183	0.434345	0.491683	0.453904	0.541167	0.484443	0.0814224	0.0178708
O00767	MBE1 100nM	1	Soluble proteins	1	0.974425	0.938379	0.861782	0.656741	0.408618	0.439993	0.31337	0.105568
O00767	MBE1 100nM	2	Soluble proteins	1	1.13654	1.04471	0.805079	0.598282	0.404326	0.507588	0.262724	0.100937
O00767	MBE1 100nM	3	Soluble proteins	1	1.03329	0.76547	0.710943	0.861339	0.941459	0.813194	0.584071	0.209595	0.046084
O14497	dmso	1	Soluble proteins	1	1.12728	0.965306	0.425168	0.161162	0.0817331	0.0555437	0.0397934	0.0256493	0.0240094
O14497	dmso	2	Soluble proteins	1	0.9601	0.912058	0.320471	0.158556	0.0560631	0.0331024	0.0362429	0.027584	0.0247016
O14497	dmso	3	Soluble proteins	1	0.947372	0.804643	0.318046	0.108063	0.0601968	0.0325839	0.026988	0.0194068	0.0199322
O14497	MBE1 1uM	1	Soluble proteins	1	0.979012	0.99836	0.418299	0.162306	0.0701058	0.0539598	0.0349294	0.0279699	0.0202114
O14497	MBE1 1uM	2	Soluble proteins	1	1.06205	0.969263	0.395697	0.154695	0.0563415	0.0353232	0.0264124	0.0301112	0.0269502
O14497	MBE1 1uM	3	Soluble proteins	1	0.942167	1.07667	0.513286	0.202754	0.076763	0.0644202	0.0411057	0.0319579	0.0180711
O14497	MBE1 100nM	1	Soluble proteins	1	0.813549	0.862551	0.41705	0.152558	0.0615338	0.0413219	0.0430326	0.0341365	0.0183334
O14497	MBE1 100nM	2	Soluble proteins	1	1.20073	0.996235	0.444769	0.168097	0.0681895	0.0514359	0.0416729	0.0359534	0.0267252
O14497	MBE1 100nM	3	Soluble proteins	1	1.06516	0.946378	0.414924	0.155113	0.0660408	0.0419365	0.0332424	0.0328937	0.0168435
O14521	dmso	1	Soluble proteins	1	0.897048	0.791192	1.16154	0.637464	1.69763	1.32891	1.03876	0.644165	0.625629
O14521	dmso	2	Soluble proteins	1	1.31082	1.25865	0.808532		0.955817	0.853205	0.899877	0.701902	0.5674
O14521	dmso	3	Soluble proteins	1	1.10011	1.28553	0.905455	0.887823	4.39096	2.28403	2.42122	1.29212	1.47113
O14521	MBE1 1uM	1	Soluble proteins	1	0.930673	1.12828		0.814192	1.12227	1.30997	0.649014	0.801856	0.525647
O14521	MBE1 1uM	2	Soluble proteins			0.804494	0.790102	0.659671	1.21621	1.16002	0.824504	0.913845	0.675739
O14521	MBE1 1uM	3	Soluble proteins		0.224967					1.56647	1.01959	0.751347	0.253002
O14521	MBE1 100nM	1	Soluble proteins	1	2.29008	1.72293	2.2799	1.56076	3.09038	2.50776	1.75922	1.48972	1.11473
O14521	MBE1 100nM	2	Soluble proteins	1		1.09634	1.49764	1.90514	1.31152	1.4284	1.01824	0.968977	0.628815
O14521	MBE1 100nM	3	Soluble proteins						1.39149	0.733118	0.680805	0.525698	0.271385
O14523	dmso	1	Soluble proteins	1	1.18176	1.10903	1.08171	1.04545	0.849299	0.571151	0.203533	0.166556	0.0943235
O14523	dmso	2	Soluble proteins	1	0.821416	0.858171	0.609758	0.852343	0.360029	0.219142	0.187419	0.0872326	0.0549943
O14523	dmso	3	Soluble proteins	1	0.969323	0.83356	0.731926	0.653634	0.580579	0.277464	0.15718	0.0785635	0.0594088
O14523	MBE1 1uM	1	Soluble proteins	1	1.17177	1.28812	1.09728	1.02793	0.653909	0.454432	0.219243	0.109972	0.0589561
O14523	MBE1 1uM	2	Soluble proteins	1	1.10901	0.863322	0.755778	0.826716	0.411864	0.248279	0.180526	0.111653
O14523	MBE1 1uM	3	Soluble proteins	1	1.03962	1.42447	1.03779	1.07961	1.05528	0.69651	0.356315	0.142949	0.0305891
O14523	MBE1 100nM	1	Soluble proteins	1	0.81193	0.97629	1.08515	0.891167	0.611373	0.410949	0.212011	0.105517	0.106573
O14523	MBE1 100nM	2	Soluble proteins	1	1.37789	1.10834	1.22014	1.07375	0.717799	0.496812	0.226347	0.203501	0.0759581
O14523	MBE1 100nM	3	Soluble proteins	1	0.97004	0.934685	0.829621	0.813225	0.738409	0.40131	0.191214	0.116841
O14530	dmso	1	Soluble proteins	1	1.08405	1.11462	1.19293	1.2213	0.957991	0.113966	0.0312043	0.0161208	0.0141928
O14530	dmso	2	Soluble proteins	1	1.01316	1.02948	0.909615	1.18297	0.537456	0.0580407	0.0272327
O14530	dmso	3	Soluble proteins	1	0.784696	0.922763	0.913067	0.659664	0.642789	0.0493113	0.016099		0.0112668
O14530	MBE1 1uM	1	Soluble proteins	1	0.966605	1.00149	0.956704	1.12298	0.512761	0.0548041	0.024196	0.0195641	0.00978769
O14530	MBE1 1uM	2	Soluble proteins	1	0.896474	1.06779	1.10741	0.989814	0.52439	0.0396696	0.0227711		0.0110342
O14530	MBE1 1uM	3	Soluble proteins	1	0.925939	1.08071	1.04942	1.18337	0.756157	0.0949168	0.0371467	0.0261327	0.00725442
O14530	MBE1 100nM	1	Soluble proteins	1	0.882579	1.04892	1.12145	1.07315	0.69459	0.0643061	0.0306318	0.0185574	0.0113243
O14530	MBE1 100nM	2	Soluble proteins	1	1.2481	1.06458	1.1184	1.05213	0.687395	0.0756784	0.0278093	0.0223077	0.0183635
O14530	MBE1 100nM	3	Soluble proteins	1	0.984247	1.00572	1.0656	0.974483	0.734443	0.0640496	0.03626	0.0170107
O14544	dmso	1	Soluble proteins	1	1.06942	0.935044	0.592385	0.383587
O14544	dmso	2	Soluble proteins	1	0.877425	0.902119	0.531712	0.300946
O14544	dmso	3	Soluble proteins	1	0.992662	0.907389	0.688854	0.306119
O14544	MBE1 100nM	1	Soluble proteins	1	0.862317	0.86011	0.763624	0.298946
O14544	MBE1 100nM	2	Soluble proteins	1	1.42349	1.21477	0.818219	0.328538	0.297012
O14544	MBE1 100nM	3	Soluble proteins	1	1.0278	1.02006	0.465593	0.461693
O14545	dmso	1	Soluble proteins	1	1.1904	1.17458	1.00101	0.921653	0.915458	0.655519	0.400229	0.317352	0.375351
O14545	dmso	2	Soluble proteins	1	0.90207	0.901851	0.846459	0.846831	0.540115	0.409884	0.365934	0.267809	0.23775
O14545	dmso	3	Soluble proteins	1	0.833947	0.796765	0.710695	0.454887	0.526729	0.223478	0.244453	0.200881	0.17174
O14545	MBE1 1uM	1	Soluble proteins	1	1.02506	1.09258	0.88323	1.04949	0.741763	0.535254	0.448158	0.389629	0.299952
O14545	MBE1 1uM	2	Soluble proteins	1	1.06895	1.10446	0.975923	0.939909	0.52752	0.455945	0.329827	0.322146	0.312206
O14545	MBE1 1uM	3	Soluble proteins	1	0.930649	1.18287	1.3533	1.02705	0.976028	0.660907	0.595609	0.411653	0.165712
O14545	MBE1 100nM	1	Soluble proteins	1	0.790122	0.874462	0.884231	0.840646	0.662528	0.511374	0.365305	0.254042	0.281467
O14545	MBE1 100nM	2	Soluble proteins	1	1.0462	0.992398	0.93261	0.938833	0.729132	0.504773	0.411082	0.345292	0.324205
O14545	MBE1 100nM	3	Soluble proteins	1	1.25209	1.13671	1.09638	0.792918	0.63388	0.413245	0.398149	0.322551	0.189385
O14548	dmso	1	Soluble proteins	1	1.05326	0.940954	0.994172	1.15123	1.06838	0.78564	0.500894	0.374083	0.361859
O14548	dmso	2	Soluble proteins	1	0.863352	0.91139	0.895392	1.0257	0.766205	0.665881	0.51636	0.361922	0.300338
O14548	dmso	3	Soluble proteins	1	1.07611	1.0465	1.01892	0.955255	0.929211	0.715534	0.444829	0.358874	0.354781
O14548	MBE1 1uM	1	Soluble proteins	1	1.16457	1.12465	1.15826	1.12279	1.22469	0.897726	0.484852	0.506418	0.33513
O14548	MBE1 1uM	2	Soluble proteins	1	0.857936	1.15414	0.985614	1.02444	0.90966	0.676242	0.473999	0.435435	0.399871
O14548	MBE1 1uM	3	Soluble proteins	1	0.908956	0.919763	0.780205	1.12977	0.911846	0.750894	0.520516	0.317595	0.165735
O14548	MBE1 100nM	1	Soluble proteins	1	0.872331	0.898977	0.951726	0.973366	1.0823	0.710066	0.521927	0.38232	0.307263
O14548	MBE1 100nM	2	Soluble proteins	1	1.09449	1.1433	1.28561	1.14065	1.13028	0.88264	0.560459	0.557153	0.379986
O14548	MBE1 100nM	3	Soluble proteins	1	1.55224	0.998183	1.49881	1.52682	1.56187	1.0975	0.773434	0.558193	0.418824
O14561	dmso	1	Soluble proteins	1	1.05637	1.06321	0.986568	1.08011	1.07632	0.911126	0.452276	0.376639	0.396385
O14561	dmso	2	Soluble proteins	1	0.996984	1.01409	0.890886	1.07181	0.851268	0.575382	0.443274	0.364922	0.30144
O14561	dmso	3	Soluble proteins	1	1.57446	0.757531	1.17211	0.985484	0.992533	0.879477	0.419214	0.352951	0.355393
O14561	MBE1 1uM	1	Soluble proteins	1	1.03486	1.36268	1.09667	1.09672	1.01009	0.747119	0.531742	0.505062	0.338977
O14561	MBE1 1uM	2	Soluble proteins	1	1.00749	0.95633	1.02761	1.11199	0.910893	0.638901	0.446944	0.46719	0.388865
O14561	MBE1 1uM	3	Soluble proteins	1	0.925476	1.13163	1.39658	1.12047	0.922361	0.814765	0.614278	0.424153	0.306904
O14561	MBE1 100nM	1	Soluble proteins	1	0.975983	1.01027	1.25118	1.12509	1.05753	0.776221	0.535529	0.474976	0.428607
O14561	MBE1 100nM	2	Soluble proteins	1	1.0965	1.09264	1.05779	1.13112	1.24431	0.972535	0.663424	0.585234	0.43672
O14561	MBE1 100nM	3	Soluble proteins	1	1.11708	1.07048	1.05453	0.977697	0.789699	0.622034	0.498247	0.386037	0.241398
O14562	dmso	1	Soluble proteins	1	1.05862	1.0882	1.02599	1.05507	0.627285	0.118208	0.0510102	0.0342993	0.0284381
O14562	dmso	2	Soluble proteins	1	0.93645	1.0703	0.84049	1.03209	0.358383	0.0748953	0.0477738	0.0321152	0.0249246
O14562	dmso	3	Soluble proteins	1	0.898387	0.867527	0.82846	0.670117	0.422004	0.0648231	0.0322352	0.0277989	0.0226015
O14562	MBE1 1uM	1	Soluble proteins	1	1.08563	1.13764	1.0777	1.097	0.505261	0.0971641	0.0561475	0.0309889	0.0159231
O14562	MBE1 1uM	2	Soluble proteins	1	0.979866	1.05067	1.00376	1.12845	0.357158	0.0814221	0.0394345	0.0375617	0.0246754
O14562	MBE1 1uM	3	Soluble proteins	1	0.920144	1.19145	1.205	1.01503	0.551075	0.152851	0.0618301	0.0360923	0.0205013
O14562	MBE1 100nM	1	Soluble proteins	1	0.856075	1.0298	1.0604	0.942958	0.495709	0.0977293	0.0399373	0.0295072	0.029355
O14562	MBE1 100nM	2	Soluble proteins	1	1.32847	1.13699	1.22886	1.03649	0.511569	0.106693	0.0465546	0.0428678	0.0421188
O14562	MBE1 100nM	3	Soluble proteins	1	0.942533	1.07254	1.00356	0.962313	0.526775	0.0974169	0.0529725	0.0280685	0.0137118
O14576	dmso	1	Soluble proteins	1	1.54386	1.92737	1.49112	1.2959	1.53529
O14576	dmso	2	Soluble proteins	1	0.944293	0.994607	0.568537		0.41559		0.172119
O14576	dmso	3	Soluble proteins	1	1.05987	1.12222	0.954915	0.654655	0.547643
O14576	MBE1 1uM	1	Soluble proteins	1	1.14347	1.24011	1.12327	0.966139	0.718626	0.41208
O14576	MBE1 1uM	3	Soluble proteins	1	1.04848	1.11872		1.59529	1.12872
O14576	MBE1 100nM	1	Soluble proteins	1	0.822296	0.784109	1.04227	0.932111	0.801285
O14576	MBE1 100nM	2	Soluble proteins	1	1.14594	1.31048	1.28349	1.07688		0.363125
O14576	MBE1 100nM	3	Soluble proteins	1	0.906238	0.961756		0.73326	0.647076
O14578	dmso	1	Soluble proteins	1	1.08007	1.03124	0.817463	0.557483	0.168078	0.11537	0.162042	0.0374786	0.19355
O14578	dmso	2	Soluble proteins	1	0.931928	0.954209	0.642411	0.581778	0.0921509	0.0990766	0.100393	0.079821	0.129113
O14578	dmso	3	Soluble proteins	1	0.957051	0.870813	0.664405	0.414172	0.139594	0.225094	0.111081	0.0935277	0.107436
O14578	MBE1 1uM	1	Soluble proteins	1	1.01736	0.982319	0.780148	0.560178	0.140165	0.11052	0.0675069	0.0614072	0.145113
O14578	MBE1 1uM	2	Soluble proteins	1	0.980528	0.952385	0.78054	0.556883	0.0988154	0.0988715	0.0584538	0.0869717	0.115842
O14578	MBE1 1uM	3	Soluble proteins	1	0.92467	0.966956	0.857975	0.611625	0.15207	0.0866203	0.302335	0.0460872
O14578	MBE1 100nM	1	Soluble proteins	1	0.872292	0.948365	0.894941	0.514107	0.123026	0.0878391	0.091253	0.130848	0.0773118
O14578	MBE1 100nM	2	Soluble proteins	1	1.14902	1.02174	0.863259	0.539011	0.125001	0.0767799	0.18371	0.171289	0.153232
O14578	MBE1 100nM	3	Soluble proteins	1	0.949385	0.906482	0.783703	0.560438	0.146808	0.0607312	0.0962121	0.0621184	0.037564
O14579	dmso	1	Soluble proteins	1	1.11227	0.946484	0.831874	0.766625	0.424969	0.0583177	0.0220937	0.0220541	0.0124429
O14579	dmso	2	Soluble proteins	1	0.931723	0.9915	0.732352	0.818285	0.255918	0.0412714	0.0216405	0.0175526	0.00789106
O14579	dmso	3	Soluble proteins	1	0.974733	0.885508	0.636234	0.555307	0.316	0.0318614	0.0160264	0.0137061	0.0135514
O14579	MBE1 1uM	1	Soluble proteins	1	1.02363	0.965251	0.884668	0.775052	0.324778	0.0414039	0.028024	0.0211079	0.00966787
O14579	MBE1 1uM	2	Soluble proteins	1	1.04017	0.920969	0.753222	0.808366	0.292855	0.0401848	0.0229301	0.0179417	0.0100116
O14579	MBE1 1uM	3	Soluble proteins	1	0.995877	1.01749	0.872049	0.8118	0.42845	0.0519406	0.0261521	0.0226856	0.00582151
O14579	MBE1 100nM	1	Soluble proteins	1	0.872591	0.931628	0.899541	0.749821	0.350553	0.0413235	0.0290638	0.0179244	0.0193631
O14579	MBE1 100nM	2	Soluble proteins	1	1.19105	1.00278	0.971168	0.742122	0.352017	0.0468422	0.0279574	0.021555	0.0123031
O14579	MBE1 100nM	3	Soluble proteins	1	1.04786	0.968783	0.839762	0.736384	0.399508	0.0474152	0.0221628	0.0190328	0.00905368
O14593	dmso	1	Soluble proteins	1	1.01583	0.831314	0.705074	0.474647	0.376686
O14593	dmso	2	Soluble proteins	1	0.728215	0.6413	0.4403	0.625971
O14593	dmso	3	Soluble proteins	1	0.918376	0.693289	0.624941	0.467016	0.212148
O14593	MBE1 1uM	1	Soluble proteins	1	0.947081	1.11285	0.768358	0.599091
O14593	MBE1 1uM	2	Soluble proteins	1	0.966019	0.665156	0.554728	0.493589
O14593	MBE1 1uM	3	Soluble proteins	1	0.843484	1.08092	0.825865	0.510154
O14593	MBE1 100nM	1	Soluble proteins	1	0.930106	0.635923	0.720044	0.471697
O14593	MBE1 100nM	2	Soluble proteins	1	1.28642	1.06542	0.718041	0.613044
O14593	MBE1 100nM	3	Soluble proteins	1	1.0162	0.960192	0.612743	0.480821
O14607	dmso	1	Soluble proteins	1	1.26889	0.979008	1.01233	0.673441
O14607	dmso	2	Soluble proteins	1	0.788576	0.929116	0.554018	0.425208	0.220454
O14607	dmso	3	Soluble proteins	1	1.12811	1.03797	0.680524	0.4745
O14607	MBE1 1uM	1	Soluble proteins	1	1.04528	1.03771	0.924096	0.673465
O14607	MBE1 1uM	2	Soluble proteins	1	0.708804	0.962016	0.860446	0.565014	0.239264
O14607	MBE1 1uM	3	Soluble proteins	1	0.891938	0.64085	0.741104	0.577364	0.541453
O14607	MBE1 100nM	2	Soluble proteins	1	0.996247	1.08636	0.825762	0.604063	0.334879
O14607	MBE1 100nM	3	Soluble proteins	1	1.35518	1.11963	1.19726	0.918605
O14617	dmso	1	Soluble proteins	1	1.10723	1.03681	0.995699	0.889552	0.388701	0.0691583	0.0304776	0.0395589	0.0163138
O14617	dmso	2	Soluble proteins	1	0.975507	1.03449	0.788415	1.08129	0.233005	0.0440836	0.020582	0.00988265	0.023653
O14617	dmso	3	Soluble proteins	1	1.01146	0.888653	0.802537	0.618643	0.258044	0.0368935	0.032173	0.0139718	0.0533905
O14617	MBE1 1uM	1	Soluble proteins	1	1.04377	1.09427	0.998798	0.908456	0.236686	0.0503962	0.0274812	0.0205272	0.0271352
O14617	MBE1 1uM	2	Soluble proteins	1	1.06123	0.880127	0.774413	0.803638	0.150046	0.0388012	0.0277955	0.0181363	0.0168838
O14617	MBE1 1uM	3	Soluble proteins	1	1.08225	1.29949	1.1497	0.978327	0.280274	0.055821	0.026431	0.0207565	0.0851253
O14617	MBE1 100nM	1	Soluble proteins	1	0.886757	0.989186	1.06288	0.837592	0.255293	0.0526246	0.0267227	0.0205908	0.017313
O14617	MBE1 100nM	2	Soluble proteins	1	1.21811	1.03744	1.04374	0.844484	0.281964	0.0543904	0.0264134	0.0351626	0.0259497
O14617	MBE1 100nM	3	Soluble proteins	1	1.04784	1.06625	1.07604	0.865095	0.224681	0.0509728	0.0138713	0.0185223	0.0108909
O14618	dmso	1	Soluble proteins	1	1.22806	1.173	1.09351	1.02904	0.710239	0.343368	0.0847165	0.0821691	0.267878
O14618	dmso	2	Soluble proteins	1	0.976096	0.988583	0.778467	0.807827	0.298043	0.140762	0.0704092	0.0677334	0.0416962
O14618	dmso	3	Soluble proteins	1	1.03267	0.90316	0.929013	0.739756	0.423976	0.259081	0.23255	0.0739625	0.0801884
O14618	MBE1 1uM	1	Soluble proteins	1	0.993298	1.06343	0.964476	0.801097	0.450784	0.235901	0.0990396	0.057342	0.0481016
O14618	MBE1 1uM	2	Soluble proteins	1	0.75969	2.94445	2.62145	2.43792	1.14719	0.627645	0.204595	0.198415	0.133515
O14618	MBE1 1uM	3	Soluble proteins	1	0.434256	0.241743	0.27607	0.386684	0.368621	0.254157	0.212598	0.104621	0.182499
O14618	MBE1 100nM	1	Soluble proteins	1	0.963923	0.944557	1.04833	0.757756	0.453849	0.208405	0.0816604	0.0506697	0.0371858
O14618	MBE1 100nM	2	Soluble proteins	1	1.11134	1.01203	1.04201	0.957928	0.504376	0.22993	0.114652	0.0712099	0.0401352
O14618	MBE1 100nM	3	Soluble proteins	1	0.796616	0.736491	0.820447	0.761516	1.2315	0.476487	0.301091	0.549837	0.164977
O14639	dmso	1	Soluble proteins	1	1.16337	1.09012	0.724927	0.918963	0.637686				0.2206
O14639	dmso	2	Soluble proteins	1	0.823365	1.10304	0.563883	0.862355					0.136849
O14639	dmso	3	Soluble proteins	1	0.770992	0.88238	0.629208	0.401324
O14639	MBE1 1uM	1	Soluble proteins	1	0.733584	1.11072	1.06326	1.08985	0.419562				0.187616
O14639	MBE1 1uM	2	Soluble proteins	1	1.59905	1.11281	1.01049	0.871544					0.283869
O14639	MBE1 1uM	3	Soluble proteins	1	0.812947	0.908148	1.06935	0.655359	0.682891				0.0950475
O14639	MBE1 100nM	1	Soluble proteins	1	0.892721	1.08623	1.01322	0.815931	0.51661	0.329562			0.269159
O14639	MBE1 100nM	2	Soluble proteins	1	1.46863	1.5317	0.988693	1.20377	0.556992				0.2244
O14639	MBE1 100nM	3	Soluble proteins	1	0.931705	1.13822	0.77847	0.659765	0.295978			0.118232
O14641	dmso	1	Soluble proteins	1	1.0336	0.828911	0.520602	0.363622	0.163958		0.155155
O14641	dmso	2	Soluble proteins	1	0.951987	0.721504	0.462994	0.354626
O14641	dmso	3	Soluble proteins	1	0.978081	0.693791	0.413134	0.316947	0.128378
O14641	MBE1 1uM	1	Soluble proteins	1	1.06035	0.847436	0.503517	0.346968	0.142753			0.109655
O14641	MBE1 1uM	2	Soluble proteins	1	0.983228	0.624208	0.374206	0.290593	0.120314		0.094337		0.0473314
O14641	MBE1 1uM	3	Soluble proteins	1	0.926759	1.08586	0.759552	0.420235	0.237643
O14641	MBE1 100nM	1	Soluble proteins	1	0.869214	0.691358	0.527821	0.289836	0.147295
O14641	MBE1 100nM	2	Soluble proteins	1	0.956782	0.69661	0.51263	0.296001
O14641	MBE1 100nM	3	Soluble proteins	1	1.05224	0.869277	0.503174	0.300582	0.108007	0.188442
O14646	dmso	1	Soluble proteins	1	1.10945	0.416209	0.223664	0.193955	0.1889	0.111622	0.035951	0.0328865	0.0274959
O14646	dmso	2	Soluble proteins	1	0.930483	0.433677	0.246897	0.403396	0.367896	0.0940957	0.0530902	0.0446888
O14646	dmso	3	Soluble proteins	1	0.909147	0.416694	0.189505	0.140051	0.258974	0.237469	0.100452		0.0228411
O14646	MBE1 1uM	1	Soluble proteins	1	0.989634	0.496603	0.188092	0.221567	0.226246	0.205936	0.0905701	0.0298271
O14646	MBE1 1uM	2	Soluble proteins	1	1.10211	0.458423	0.218083	0.23195	0.214174	0.0674732	0.0919208	0.0381942
O14646	MBE1 1uM	3	Soluble proteins	1	1.09609	0.550463	0.155968	0.149745	0.215988	0.140723		0.0487605
O14646	MBE1 100nM	1	Soluble proteins	1	0.760152	0.398994	0.15997	0.167867	0.146977	0.104886	0.0839846	0.0301749	0.0219657
O14646	MBE1 100nM	2	Soluble proteins	1	1.07721	0.421416	0.200529	0.32571	0.120329	0.355002	0.118573		0.0154959
O14646	MBE1 100nM	3	Soluble proteins	1	1.01975	0.426176	0.126548	0.118424	0.31526	0.139596	0.0825037	0.034142	0.0139996
O14647	dmso	1	Soluble proteins	1	1.163	0.558583	0.216595	0.107231		0.115646
O14647	dmso	2	Soluble proteins	1	0.914489	0.528395	0.213259	0.14161	0.0458276
O14647	dmso	3	Soluble proteins	1	0.911441	0.466649	0.140335	0.127224
O14647	MBE1 1uM	1	Soluble proteins	1	1.01609	0.60508	0.17585	0.115497	0.145724
O14647	MBE1 1uM	2	Soluble proteins	1	0.989277	0.547581	0.174942	0.150371
O14647	MBE1 1uM	3	Soluble proteins	1	0.969695	0.685932	0.210962	0.165286		0.086543
O14647	MBE1 100nM	1	Soluble proteins	1	0.810654	0.526611	0.169864				0.0616656
O14647	MBE1 100nM	2	Soluble proteins	1	1.063	0.577788	0.24474					0.0391281
O14647	MBE1 100nM	3	Soluble proteins	1	1.09836	0.588575	0.215528	0.11013	0.140131
O14653	dmso	1	Soluble proteins	1	1.34569	1.22754	0.896181	0.966371	0.971336	0.421503	0.085536	0.0834058	0.0416056
O14653	dmso	2	Soluble proteins	1	0.891708	0.933399	0.625539	1.447	0.303919	0.190258	0.0727746	0.0439529	0.0204943
O14653	dmso	3	Soluble proteins	1	1.24224	0.914362	0.569712	0.454997	0.35494	0.127755	0.0520787	0.0244772
O14653	MBE1 1uM	1	Soluble proteins	1	0.98894	1.28486	1.05519	0.999336	0.580506	0.266932	0.106332	0.0660131	0.0221819
O14653	MBE1 1uM	2	Soluble proteins	1	1.08516	0.646563	0.533802	1.07708	0.216878	0.0999128	0.0358946	0.0342212	0.0211794
O14653	MBE1 1uM	3	Soluble proteins	1	1.13319	1.4204	1.39342	1.29724	0.992378	0.521074	0.179322	0.0398124	0.0118549
O14653	MBE1 100nM	1	Soluble proteins	1	0.791275	1.02568	1.12835	0.934287	0.548241	0.241109	0.0986358	0.0421564	0.0282304
O14653	MBE1 100nM	2	Soluble proteins	1	1.90295	1.34173	1.29004	0.980675	0.681868	0.270323	0.104082	0.0604539	0.0425579
O14653	MBE1 100nM	3	Soluble proteins	1	1.15424	1.0093	0.92237	0.807685	0.562123	0.160366	0.0488903	0.0250598	0.0169057
O14656	dmso	1	Soluble proteins	1	1.06324	1.10514	1.0496	1.08457	1.01436	0.562882	0.226814	0.129917	0.129858
O14656	dmso	2	Soluble proteins	1	0.953791	1.06005	0.925765	1.30032	0.67243	0.394335	0.235711	0.151795	0.14847
O14656	dmso	3	Soluble proteins	1	1.00652	0.939008	0.912052	0.942777	0.699423	0.339227	0.160714	0.183062	0.125837
O14656	MBE1 1uM	1	Soluble proteins	1	0.996212	0.999687	1.01279	1.15328	0.826295	0.429589	0.24245	0.191221	0.124425
O14656	MBE1 1uM	2	Soluble proteins	1	1.25151	1.24063	1.21896	1.585	0.78339	0.456384	0.274356	0.220025	0.211951
O14656	MBE1 1uM	3	Soluble proteins	1	1.06164	1.07455	1.07032	1.41479	1.15176	0.642723	0.428557	0.189742	0.0952658
O14656	MBE1 100nM	1	Soluble proteins	1	0.936963	0.990238	1.08682	1.043	0.855431	0.46868	0.245862	0.19524	0.133505
O14656	MBE1 100nM	2	Soluble proteins	1	1.02386	1.0765	1.12904	1.07775	0.850945	0.509612	0.242655	0.24074	0.152093
O14656	MBE1 100nM	3	Soluble proteins	1	1.09666	1.10094	1.15885	1.44072	0.958807	0.486658	0.249634	0.196585	0.0949057
O14657	dmso	1	Soluble proteins	1	0.950733	0.905885	0.962835	0.941906	0.82896	0.498923	0.237327	0.142088	0.180902
O14657	dmso	2	Soluble proteins	1	0.820254	1.00841	0.852842	1.11872	0.611314	0.370274	0.245434	0.202211	0.170922
O14657	dmso	3	Soluble proteins	1	0.918027	0.930168	0.866113	0.883824	0.67977	0.284226	0.279976	0.191768	0.20735
O14657	MBE1 1uM	1	Soluble proteins	1	1.0253	1.09458	1.01805	1.04632	0.753024	0.431305	0.276474	0.235296	0.171992
O14657	MBE1 1uM	2	Soluble proteins	1	0.988275	0.830936	0.764013	0.99321	0.498843	0.329386	0.278482	0.241695	0.226135
O14657	MBE1 1uM	3	Soluble proteins	1	0.973057	0.685897	0.98169	0.885398	1.39174	0.886532	0.541173	0.396411	0.20432
O14657	MBE1 100nM	1	Soluble proteins	1	0.985334	1.06001	1.15985	0.999693	0.782943	0.480944	0.296168	0.236342	0.217753
O14657	MBE1 100nM	2	Soluble proteins	1	1.08483	1.04407	1.15586	1.10331	0.783278	0.480996	0.300712	0.344914	0.261378
O14657	MBE1 100nM	3	Soluble proteins	1	0.767963	0.722027	1.11647	0.927243	0.906863	0.50141	0.324388	0.247882	0.16989
O14662	dmso	1	Soluble proteins	1	1.16642	1.14375	1.02495	0.829882	0.370148	0.150005	0.0299364	0.0271992	0.0150566
O14662	dmso	2	Soluble proteins	1	0.924336	0.994301	0.739712	0.919481	0.180491	0.0676793	0.0371985	0.0366655	0.0343697
O14662	dmso	3	Soluble proteins	1	1.00663	0.838019	0.681311	0.471501	0.172315	0.045894	0.0289825	0.0112409	0.0120412
O14662	MBE1 1uM	1	Soluble proteins	1	0.956774	1.09663	1.00994	0.805483	0.260895	0.0959116	0.0597308	0.0468323	0.0233754
O14662	MBE1 1uM	2	Soluble proteins	1	1.0619	0.916002	0.813373	0.812275	0.163967	0.0729173	0.0331474	0.0349107	0.0295642
O14662	MBE1 1uM	3	Soluble proteins	1	1.10528	1.12848	0.969607	0.844254	0.37558	0.135407	0.0800532	0.0513511	0.0238371
O14662	MBE1 100nM	1	Soluble proteins	1	0.824403	0.919683	0.98101	0.743031	0.247792	0.0814534	0.0480695	0.0358422	0.0397735
O14662	MBE1 100nM	2	Soluble proteins	1	1.40152	1.22338	1.09698	0.815689	0.310831	0.082783	0.0594657	0.0510281	0.0271325
O14662	MBE1 100nM	3	Soluble proteins	1	1.10864	1.14982	1.13784	0.924927	0.317833	0.0936474	0.0372388	0.0292548	0.0255464
O14672	dmso	1	Soluble proteins	1	1.02238	0.998939	0.996254	1.07251	0.897996	0.436346	0.181809	0.135923	0.131432
O14672	dmso	2	Soluble proteins	1	0.963573	0.999655	0.833532	1.08721	0.606651	0.326177	0.207468	0.131075	0.106382
O14672	dmso	3	Soluble proteins	1	0.935661	1.04802	0.957192	0.898024	0.749188	0.284435	0.170627	0.13744	0.100731
O14672	MBE1 1uM	1	Soluble proteins	1	0.945536	0.977489	0.979714	1.07886	0.781875	0.358739	0.17641	0.159699	0.105095
O14672	MBE1 1uM	2	Soluble proteins	1	0.742587	1.13023	1.10838	1.17565	0.693059	0.322264	0.201943	0.186087	0.14282
O14672	MBE1 1uM	3	Soluble proteins	1	0.730694	0.640649	0.756801	0.758239	0.83842	0.500405	0.292769	0.222568	0.0828147
O14672	MBE1 100nM	1	Soluble proteins	1	0.915997	1.00876	1.11913	1.01136	0.822987	0.399877	0.210723	0.135422	0.129709
O14672	MBE1 100nM	2	Soluble proteins	1	1.09125	1.03475	1.09684	1.01705	0.795346	0.440595	0.216984	0.205445	0.125136
O14672	MBE1 100nM	3	Soluble proteins	1	1.00337	0.993421	1.08581	1.22775	1.16393	0.552826	0.245952	0.201997	0.112737
O14678	dmso	1	Soluble proteins	1	0.807282	1.02142	1.05513	0.981485	1.08657	0.890548	0.253346	0.172314
O14678	dmso	2	Soluble proteins	1	1.08519	0.920374	0.7104	1.0622	0.764084	0.42098	0.230355	0.157563	0.135019
O14678	dmso	3	Soluble proteins	1	0.830303	0.745768	0.645814	0.677982	0.617104	0.395198	0.254241	0.105413	0.0768662
O14678	MBE1 1uM	1	Soluble proteins	1	0.832397	0.7322	0.99888	1.01704	0.87068	0.625007	0.285158	0.143042
O14678	MBE1 1uM	2	Soluble proteins	1	1.13608	0.845138	0.793218	0.686027	0.441686	0.365256	0.170467	0.158728	0.108923
O14678	MBE1 1uM	3	Soluble proteins	1	1.01848	1.47074	1.41673	1.31894	1.03315	0.665112	0.269219	0.163065	0.051151
O14678	MBE1 100nM	1	Soluble proteins	1	0.791271	1.04467	1.10406	0.951269	0.887889	0.746544	0.242237
O14678	MBE1 100nM	2	Soluble proteins	1	1.43073	1.07823	1.11538	1.30337	0.854035	1.02383	0.333299	0.394083	0.166249
O14678	MBE1 100nM	3	Soluble proteins	1		0.883882	0.828724	0.720282	0.734148	0.410308	0.172954	0.124623
O14681	dmso	1	Soluble proteins	1	1.16627	1.19917	1.45876	1.46444	1.51509	0.909206	0.0909047	0.110457	0.0475363
O14681	dmso	2	Soluble proteins	1	0.985525	1.36292	1.13235	1.68463	1.01268	0.612088	0.140682	0.0656857	0.0340294
O14681	dmso	3	Soluble proteins	1	1.00147			0.980604	1.22045	0.198894	0.0932065
O14681	MBE1 1uM	1	Soluble proteins	1	1.03257	1.28786	1.22091	1.43388	1.26902	0.702621	0.143243	0.0802194	0.043915
O14681	MBE1 1uM	2	Soluble proteins	1	0.872563	1.0845	1.07249	1.16758	0.69807	0.362355	0.0865733	0.0338272	0.0393314
O14681	MBE1 1uM	3	Soluble proteins	1	0.821816	0.925943	1.58328	1.48739	1.85244	0.774656	0.145881	0.0840888
O14681	MBE1 100nM	1	Soluble proteins	1		1.02021	1.48264	1.42961	1.28685	0.481891	0.146895	0.0496279
O14681	MBE1 100nM	2	Soluble proteins	1	1.21372	1.30096	1.47961	1.67465	1.28123	0.793528	0.129272	0.0895663
O14681	MBE1 100nM	3	Soluble proteins	1	0.909623	1.22242	1.46632	1.29692	1.69063	0.591713	0.1459	0.0511643
O14683	dmso	1	Soluble proteins	1	1.1859	1.18675	1.07085	1.27295	1.31644	1.13036	1.05935	0.675345	0.794588
O14683	dmso	2	Soluble proteins	1	0.919264	1.03402	0.833103	1.08324	0.758095	0.751343	0.774717	0.666022	0.565851
O14683	dmso	3	Soluble proteins	1	1.01148	0.882386	0.97212	0.891162	0.924951	0.635181	0.613524	0.701571	0.511079
O14683	MBE1 1uM	1	Soluble proteins	1	0.991755	1.17501	1.08064	1.11521	1.09867	0.964883	0.734498	0.926071	0.673353
O14683	MBE1 1uM	2	Soluble proteins	1	1.01759	1.04169	0.904991	1.22566	0.815676	0.811957	0.843233	0.872459	0.812855
O14683	MBE1 1uM	3	Soluble proteins	1	1.17896	1.21617	1.09044	1.45437	1.10025	1.22885	1.09813	0.911527	0.578996
O14683	MBE1 100nM	1	Soluble proteins	1	0.857856	0.889161	1.03544	1.01494	0.837314	0.830554	0.838074	0.682956	0.609775
O14683	MBE1 100nM	2	Soluble proteins	1	1.17757	1.08995	1.15244	1.08657	1.08845	1.04762	0.847144	1.00178	0.856553
O14683	MBE1 100nM	3	Soluble proteins	1	1.28384	1.23705	1.29072	1.21072	1.2073	1.20974	1.01339	1.00992	0.639109
O14686	dmso	1	Soluble proteins	1	1.18868	0.920048	0.843369	0.644017	0.312539	0.22738
O14686	dmso	2	Soluble proteins	1	0.988949	0.968184	0.584203	0.701601	0.243176	0.0800055
O14686	dmso	3	Soluble proteins	1	0.95265	0.811395	0.604	0.472101	0.236977	0.124027
O14686	MBE1 1uM	1	Soluble proteins	1	0.997862	0.983748	0.732433	0.654686	0.213718	0.0821327
O14686	MBE1 1uM	2	Soluble proteins	1	1.1063	0.903861	0.74342	0.68483	0.20854	0.0646303	0.0613648
O14686	MBE1 1uM	3	Soluble proteins	1	0.98135	1.15588	0.931567	0.741943	0.263568
O14686	MBE1 100nM	1	Soluble proteins	1	0.811533	0.826307	0.80657	0.517831	0.209108
O14686	MBE1 100nM	2	Soluble proteins	1	1.22497	1.0253	0.819988	0.646652	0.206742	0.0702437		0.118766
O14686	MBE1 100nM	3	Soluble proteins	1	0.973591	1.02359	0.842028	0.64967	0.239709	0.112413
O14713	dmso	1	Soluble proteins	1	1.00817	0.686047	0.639049	0.496756	0.244334
O14713	dmso	2	Soluble proteins	1	1.12695	0.990483	0.566372	0.495231	0.174461
O14713	MBE1 1uM	1	Soluble proteins	1	0.895114	0.869556	0.506328	0.55205
O14713	MBE1 1uM	2	Soluble proteins	1	1.21116	0.917093	0.757473	0.45359		0.140399
O14713	MBE1 100nM	1	Soluble proteins	1	0.915107	0.860273	0.902348	0.468261
O14713	MBE1 100nM	2	Soluble proteins	1	0.983806	0.920466	0.516142	0.518959
O14713	MBE1 100nM	3	Soluble proteins	1	0.817992	0.56143	0.553995	0.491236
O14715	dmso	1	Soluble proteins	1	1.07201	0.76357	0.343801	0.185695	0.104597	0.0657169
O14715	dmso	2	Soluble proteins	1	0.956206	0.805529	0.307527	0.419024	0.0632966
O14715	dmso	3	Soluble proteins	1	0.890823	0.778114	0.321364	0.134756	0.0831801
O14715	MBE1 1uM	1	Soluble proteins	1	1.12859	0.933938	0.383382	0.323378	0.0889022	0.0562529		0.0396574
O14715	MBE1 1uM	2	Soluble proteins	1	1.172	0.742247	0.353961	0.318108	0.0563201
O14715	MBE1 1uM	3	Soluble proteins	1	1.09271	1.21586	0.743116	0.436205	0.112444	0.0497904	0.0367842	0.0255206
O14715	MBE1 100nM	1	Soluble proteins	1	0.785171	0.782688	0.433158	0.211977	0.0714239	0.0510727
O14715	MBE1 100nM	2	Soluble proteins	1	1.35249	0.846785	0.465459	0.318735	0.101957	0.0595282
O14715	MBE1 100nM	3	Soluble proteins	1	1.13143	0.97235	0.46044	0.266197	0.0987995	0.034144	0.053341
O14717	dmso	1	Soluble proteins	1	1.4571	1.0338	0.813707	0.558204
O14717	MBE1 1uM	1	Soluble proteins	1	1.00014	0.922302	0.648604	0.629139
O14727	dmso	1	Soluble proteins	1	1.15334	1.05632	0.716708	0.504878	0.207609
O14727	dmso	2	Soluble proteins	1	0.947068	0.874256	0.656812	0.714966	0.253466	0.315395
O14727	dmso	3	Soluble proteins	1	0.92784	0.767244	0.548597	0.265596	0.125665
O14727	MBE1 1uM	1	Soluble proteins	1	0.894122	0.984197	0.731365	0.444169
O14727	MBE1 1uM	2	Soluble proteins	1	0.929098	0.608424	0.502188	0.527714	0.139979
O14727	MBE1 1uM	3	Soluble proteins	1	1.20185	1.17954	0.933759	0.568379	0.174836
O14727	MBE1 100nM	1	Soluble proteins	1	0.935955	0.860165	0.706643	0.490268	0.209855
O14727	MBE1 100nM	2	Soluble proteins	1	1.26838	0.959312	0.858445	0.473128	0.229649
O14727	MBE1 100nM	3	Soluble proteins	1	0.92487	0.985165	0.759778	0.504301	0.145458	0.0585741
O14730	dmso	1	Soluble proteins	1	1.05165	0.978382	0.98119	1.03195	0.948777	0.615744	0.0879191	0.118177	0.0409371
O14730	dmso	2	Soluble proteins	1	0.993356	0.985795	0.887254	1.06835	0.685672	0.500016	0.170443	0.0558004
O14730	dmso	3	Soluble proteins	1	0.860326	0.859297	0.835959	0.767554	0.581368	0.30669	0.128833	0.0369044	0.0177951
O14730	MBE1 1uM	1	Soluble proteins	1	1.02266	0.987194	1.03425	1.02625	0.844922	0.583459	0.135919	0.0504729
O14730	MBE1 1uM	2	Soluble proteins	1	0.767549	1.4212	1.84228	1.70796	0.987062	0.764052	0.243535	0.0760356
O14730	MBE1 1uM	3	Soluble proteins	1	0.888366	0.937413	0.892824	1.10406	1.05099	0.667219	0.161527	0.0473522
O14730	MBE1 100nM	1	Soluble proteins	1	1.06519	1.09525	1.16967	1.17961	1.04143	0.733027	0.22441	0.0565807	0.0562022
O14730	MBE1 100nM	2	Soluble proteins	1	1.07091	1.04799	0.989614	1.04961	0.896886	0.661382	0.149263	0.0524488	0.0351801
O14730	MBE1 100nM	3	Soluble proteins	1	1.13086	0.930083	0.946815	0.962331	1.01827	0.658684	0.153967	0.0521267	0.03527
O14732	dmso	1	Soluble proteins	1	1.03492	1.17305	1.12205	1.21118	1.21785	1.11921	0.700015	0.391831	0.432922
O14732	dmso	2	Soluble proteins	1	0.9469	0.961485	0.834569	0.971068	0.713947	0.673597	0.498916	0.49055	0.380659
O14732	dmso	3	Soluble proteins	1	1.02281	0.980356	0.901683	0.902761	0.863054	0.691748	0.443177	0.37486	0.336466
O14732	MBE1 1uM	1	Soluble proteins	1	1.0312	1.0167	0.843528	0.898828	0.896502	0.777574	0.577716	0.484563	0.26541
O14732	MBE1 1uM	2	Soluble proteins	1	0.595501	0.998055	1.01955	1.03465	0.715464	0.742056	0.662381	0.571729	0.315857
O14732	MBE1 1uM	3	Soluble proteins	1	0.837273		0.421198		1.05531	1.12087	1.36975	0.603011	0.226766
O14732	MBE1 100nM	1	Soluble proteins	1	0.887573	0.877319	1.04005	1.14023	1.04637	0.88003	0.568899	0.476975	0.299967
O14732	MBE1 100nM	2	Soluble proteins	1	1.08365	1.10485	1.22746	1.15698	0.963405	0.91024	0.673435	0.605128	0.359567
O14732	MBE1 100nM	3	Soluble proteins	1	0.51192	0.668802	0.739668	1.3227	1.33805	1.40055	1.27634	0.926231	0.43342
O14733	dmso	1	Soluble proteins	1	1.03926	0.918137	0.901574	0.713524	0.315462	0.269116		0.215775
O14733	dmso	2	Soluble proteins	1	0.934073	0.964374	0.650378	0.780004	0.496531	0.351326	0.475547
O14733	dmso	3	Soluble proteins	1	0.971717	0.836454	0.719014	0.509585	0.60983		0.231052
O14733	MBE1 1uM	1	Soluble proteins	1	1.04545	1.05747	0.866068	0.777361	0.397782
O14733	MBE1 1uM	2	Soluble proteins	1	0.996862	0.816446	0.755925	0.718094	0.404744	0.648529
O14733	MBE1 1uM	3	Soluble proteins	1	1.09398	1.00032	1.11574	0.771355	0.407065
O14733	MBE1 100nM	1	Soluble proteins	1	0.891882	0.938669	0.86161	0.700651	0.527084		0.346522		0.152145
O14733	MBE1 100nM	2	Soluble proteins	1	1.08022	0.967512	0.899895	0.686663	0.287363
O14733	MBE1 100nM	3	Soluble proteins	1	0.899785	0.85229	0.709012	0.621567	0.227152	0.418559
O14734	dmso	1	Soluble proteins	1	1.11766	1.28579	1.22527	1.34078	1.38607	0.989677	0.146147	0.19106	0.0771101
O14734	dmso	2	Soluble proteins	1	0.938516	1.02166	0.731686	1.23827	0.536628	0.432741	0.222606	0.0557944
O14734	dmso	3	Soluble proteins	1	1.35378	1.43643	1.23551	1.42577	2.79369	1.35751	0.599519	0.245195	0.236095
O14734	MBE1 1uM	1	Soluble proteins	1	1.04357	1.11081	1.13341	1.27728	0.895367	0.708725	0.172105	0.101183	0.03215
O14734	MBE1 1uM	2	Soluble proteins	1	0.808806	0.711177	0.881178	1.41317	0.655657	0.711546	0.257598	0.153479	0.0927167
O14734	MBE1 1uM	3	Soluble proteins	1	0.920249	0.93538	0.908051	1.15935	1.17632	1.06745	0.265833	0.0429058	0.0221188
O14734	MBE1 100nM	1	Soluble proteins	1	0.929275	1.17383	1.51163	1.39584	1.16601	0.788979	0.338902	0.1092
O14734	MBE1 100nM	2	Soluble proteins	1	0.870681	0.950637	1.07627	1.15766	0.881221	0.902874	0.228744	0.122226	0.070192
O14734	MBE1 100nM	3	Soluble proteins	1	1.12703	1.11762	1.33633	1.32335	1.36244	0.741515	0.253705	0.0642022	0.0273217
O14735	dmso	1	Soluble proteins	1	1.02412	0.973536	1.04098	1.05443	1.25046	1.13327	0.644614	0.51317	0.229927
O14735	dmso	2	Soluble proteins	1	0.957155	1.10297	0.888244	1.34408	0.908525	0.781579	0.790264	0.47767	0.206627
O14735	dmso	3	Soluble proteins	1	0.998317	0.934632	0.906755	0.920651	0.839573	0.580735	0.484449	0.322216	0.203597
O14735	MBE1 1uM	1	Soluble proteins	1	0.981576	1.05487	1.03574	1.16391	1.00737	0.999927	0.686825	0.477987	0.203861
O14735	MBE1 1uM	2	Soluble proteins	1	1.0153	0.918784	0.802147	1.03213	0.662509	0.602846	0.504424	0.425319	0.162299
O14735	MBE1 1uM	3	Soluble proteins	1	0.741829	0.919015	1.15074	0.87989	1.1065	1.27189	0.905508	0.542727	0.0977527
O14735	MBE1 100nM	1	Soluble proteins	1	0.97465	0.920099	1.2473	1.1388	1.11489	0.950719	0.633645	0.459487	0.174001
O14735	MBE1 100nM	2	Soluble proteins	1	1.19772	1.01526	1.03847	1.0938	0.992113	0.919935	0.710177	0.527807	0.234938
O14735	MBE1 100nM	3	Soluble proteins	1	0.819369	0.860502	0.964264	0.751403	0.971651	0.77627	0.539645	0.337102	0.134228
O14737	dmso	1	Soluble proteins	1	0.930108	1.0001	1.13044	1.12545	1.46832	1.42918	0.961615	0.440661	0.825351
O14737	dmso	2	Soluble proteins	1	1.00104	0.966774	0.791154	1.40763	0.704587	0.695806	0.774914	0.585254	0.557096
O14737	dmso	3	Soluble proteins	1	0.894274	0.710492	0.842189	0.62116	0.819294	0.531074	0.438168	0.446506	0.508923
O14737	MBE1 1uM	1	Soluble proteins	1	1.14045	1.4669	1.27801	1.37457	1.15868	1.27678	0.82989	0.951373	0.575327
O14737	MBE1 1uM	2	Soluble proteins	1	1.04319	1.0196	0.840642	1.13247	0.695371	0.653899	0.481891	0.584531	0.626616
O14737	MBE1 1uM	3	Soluble proteins	1	1.29329	1.34413	1.15283	1.20382	1.46091	1.63578	1.39343	0.952684	0.668869
O14737	MBE1 100nM	1	Soluble proteins	1	0.78346	0.879333	0.98803	0.869154	0.950312	0.944747	0.598706	0.493828	0.589861
O14737	MBE1 100nM	2	Soluble proteins	1	1.32249	1.12816	1.10497	1.17869	1.0802	1.06942	0.885103	0.783226	0.585286
O14737	MBE1 100nM	3	Soluble proteins	1	1.08621	1.2857	0.900101	1.07889	1.11632	0.863546	0.876647	0.825609	0.490567
O14744	dmso	1	Soluble proteins	1	1.12636	1.07081	1.09848	1.11752	1.20197	0.71089	0.0339658	0.0201099	0.0109458
O14744	dmso	2	Soluble proteins	1	0.989501	1.05087	0.868715	1.27271	0.737964	0.440981	0.019458	0.0152343	0.0112825
O14744	dmso	3	Soluble proteins	1	1.0358	0.963502	0.93288	0.875103	0.846299	0.315729	0.018026	0.0118309	0.00891956
O14744	MBE1 1uM	1	Soluble proteins	1	1.01507	1.0539	0.981296	1.17957	0.947791	0.37364	0.0247171	0.0281155	0.0120981
O14744	MBE1 1uM	2	Soluble proteins	1	0.964661	0.951609	0.937053	1.04831	0.652518	0.269233	0.0166092	0.015579	0.00873968
O14744	MBE1 1uM	3	Soluble proteins	1	1.04512	1.12448	1.11188	1.11958	1.07263	0.48984	0.0298159	0.0196888	0.00639175
O14744	MBE1 100nM	1	Soluble proteins	1	0.889207	0.970229	1.06499	1.03757	0.975275	0.424154	0.0270894	0.0204809	0.019797
O14744	MBE1 100nM	2	Soluble proteins	1	1.17873	1.08309	1.14422	1.12482	1.03129	0.503087	0.0360403	0.0222824	0.0126085
O14744	MBE1 100nM	3	Soluble proteins	1	1.06955	1.08664	1.04923	1.05917	0.960847	0.402582	0.0217422	0.0153592	0.0106969
O14745	dmso	1	Soluble proteins	1	1.0641	1.10007	1.17808	1.29099	1.35504	0.967663	0.606433	0.384919	0.472063
O14745	dmso	2	Soluble proteins	1	0.970812	1.02805	0.809954	1.23747	0.716533	0.586327	0.484236	0.383112	0.300626
O14745	dmso	3	Soluble proteins	1	1.00959	0.947441	1.00985	0.78359	0.846345	0.548138	0.393977	0.319633	0.297723
O14745	MBE1 1uM	1	Soluble proteins	1	1.20229	1.3667	1.16901	1.50145	1.17409	1.04181	0.655475	0.542067	0.410959
O14745	MBE1 1uM	2	Soluble proteins	1	0.800194	1.21827	1.15997	1.27311	0.916073	0.77515	0.47605	0.50489	0.428652
O14745	MBE1 1uM	3	Soluble proteins	1	1.00752	0.837131	0.784865	1.23307	1.0989	1.12555	0.662832	0.478071	0.275104
O14745	MBE1 100nM	1	Soluble proteins	1	0.797323	0.961926	1.05932	1.0432	0.937418	0.79399	0.45951	0.318482	0.358092
O14745	MBE1 100nM	2	Soluble proteins	1	1.40818	1.29727	1.26847	1.36134	1.17153	1.03566	0.701716	0.562433	0.477523
O14745	MBE1 100nM	3	Soluble proteins	1	1.04559	1.04875	1.12171	1.16826	1.09894	0.920332	0.627302	0.524329	0.257431
O14757	dmso	1	Soluble proteins	1	1.07865	0.951109	0.983799	0.93467	0.586654	0.0806843	0.0149745		0.00853357
O14757	dmso	2	Soluble proteins	1	1.01564	1.0087	0.728232	0.962122	0.345081	0.0539519	0.0251689
O14757	dmso	3	Soluble proteins	1	0.967539	0.965335	0.807891	0.712902	0.548776	0.0486372			0.0237168
O14757	MBE1 1uM	1	Soluble proteins	1	1.08791	1.08499	0.906828	0.956771	0.547535	0.0916223
O14757	MBE1 1uM	2	Soluble proteins	1	0.960546	1.0019	0.963581	1.01293	0.359429	0.0641567
O14757	MBE1 1uM	3	Soluble proteins	1	0.960083	0.891649	0.849984	0.935891	0.571583	0.0885247
O14757	MBE1 100nM	1	Soluble proteins	1	0.862227	0.959855	1.01821	0.920462	0.513871	0.0629422		0.0151779
O14757	MBE1 100nM	2	Soluble proteins	1	1.15683	1.05395	1.03424	0.992173	0.542747	0.0632301	0.0234085
O14757	MBE1 100nM	3	Soluble proteins	1	0.844994	0.741496	0.976927	0.835245	0.512378	0.0654935
O14763	dmso	1	Soluble proteins	1	1.22526	0.950613	0.918865	1.17891	1.17953	0.86862	0.441104	0.271929	0.292205
O14763	dmso	2	Soluble proteins	1	1.05335	1.0705	0.77247	1.03284	0.733185	0.499827	0.36608	0.31498	0.212966
O14763	dmso	3	Soluble proteins	1	1.00424	0.927001	0.838114	0.680246	0.62183	0.430667	0.284915	0.22443	0.179524
O14763	MBE1 1uM	1	Soluble proteins	1	0.892667	1.15034	1.0003	1.1297	0.827837	0.525853	0.404241	0.417315	0.193126
O14763	MBE1 1uM	2	Soluble proteins	1	0.99878	1.21859	1.11562	0.897118	0.785532	0.618068	0.370628	0.47037	0.404817
O14763	MBE1 1uM	3	Soluble proteins	1	1.06598	1.15412	0.898668	1.02221	1.14776	1.00239	0.58464	0.484969	0.212035
O14763	MBE1 100nM	1	Soluble proteins	1	0.733177	0.806694	0.960596	0.864682	0.786516	0.599629	0.374276	0.304251	0.257397
O14763	MBE1 100nM	2	Soluble proteins	1	1.16201	1.03062	1.06675	0.976141	0.816764	0.718257	0.48271	0.530827	0.438409
O14763	MBE1 100nM	3	Soluble proteins	1	0.906447	0.887302	1.24706	1.09841	0.972263	0.673324	0.461082	0.345561	0.245074
O14770	dmso	1	Soluble proteins	1	0.928904	1.1438	0.864003	0.580262
O14770	MBE1 1uM	1	Soluble proteins	1	0.886315	0.893799	0.680176	0.682596
O14770	MBE1 1uM	2	Soluble proteins	1	0.957947	0.790538	0.646546	0.516441
O14770	MBE1 1uM	3	Soluble proteins	1	1.42788	1.4072	1.10383	0.986056
O14770	MBE1 100nM	2	Soluble proteins	1	1.35708	1.17007	0.951557	0.489148
O14770	MBE1 100nM	3	Soluble proteins	1	1.01402	0.902507	0.726629	0.606478
O14772	dmso	1	Soluble proteins	1	1.02922	1.08556	1.0255	1.06877	0.949217	0.22446
O14772	dmso	2	Soluble proteins	1	1.10133	1.03982	1.0292	1.46746	0.691951	0.219805
O14772	dmso	3	Soluble proteins	1	1.13133	1.01723	0.992654	0.930772	0.817511	0.126156
O14772	MBE1 1uM	1	Soluble proteins	1	1.06562	0.968878	1.06778	1.08804	0.785802	0.194106	0.107908
O14772	MBE1 1uM	2	Soluble proteins	1	1.16232	0.904364	1.00072	1.09233	0.570362	0.131687
O14772	MBE1 1uM	3	Soluble proteins	1	0.911972	1.10448	1.13695	1.08858	0.844239	0.147257
O14772	MBE1 100nM	1	Soluble proteins	1	0.901017	0.904764	1.04578	1.03018	0.82014	0.13657
O14772	MBE1 100nM	2	Soluble proteins	1	1.04735	0.943088	0.97562	0.948754	0.697485	0.185196		0.0623184
O14772	MBE1 100nM	3	Soluble proteins	1	1.05727	1.04579	1.0477	1.08158	0.811753	0.185413
O14773	dmso	1	Soluble proteins	1	1.15677	1.09083	1.05798	1.06876	0.940765	0.546027	0.210152	0.15986	0.145585
O14773	dmso	2	Soluble proteins	1	0.974677	1.02965	0.784368	1.06694	0.604524	0.367516	0.215601	0.175678	0.125257
O14773	dmso	3	Soluble proteins	1	0.957645	0.911586	0.809695	0.739127	0.697485	0.291017	0.146215	0.152307	0.0995988
O14773	MBE1 1uM	1	Soluble proteins	1	1.05449	1.13562	0.958676	0.99964	0.71845	0.426094	0.207878	0.158388	0.112686
O14773	MBE1 1uM	2	Soluble proteins	1	0.91891	1.11249	0.983567	0.974582	0.521131	0.360716	0.164133	0.200409	0.14717
O14773	MBE1 1uM	3	Soluble proteins	1	0.922123	1.00128	0.999734	1.01017	0.789858	0.516718	0.254419	0.162312	0.0861467
O14773	MBE1 100nM	1	Soluble proteins	1	0.766038	0.89426	0.968719	0.886256	0.684766	0.420513	0.20615	0.143561	0.129713
O14773	MBE1 100nM	2	Soluble proteins	1	1.23302	1.11059	1.09648	0.961666	0.695156	0.473321	0.229548	0.215138	0.144882
O14773	MBE1 100nM	3	Soluble proteins	1	1.04308	1.02725	1.03047	0.954064	0.840375	0.442446	0.16984	0.161365	0.0963427
O14775	dmso	1	Soluble proteins	1	0.920203	0.840013	0.806942	0.660218	0.394936	0.176847
O14775	dmso	2	Soluble proteins	1	0.686716	1.01401	0.790792	0.824918
O14775	dmso	3	Soluble proteins	1	0.972828	1.02229	0.754782	0.76137	0.566403
O14775	MBE1 1uM	1	Soluble proteins	1	1.11255	1.04094	0.959624	0.86526	0.586687
O14775	MBE1 1uM	2	Soluble proteins	1	0.794738	0.777088	0.66808	0.641943	0.269161
O14775	MBE1 1uM	3	Soluble proteins	1	0.961996	1.16603	0.981542	0.982668	0.440732
O14775	MBE1 100nM	1	Soluble proteins	1	0.953289	1.12263	1.04873	0.931204	0.588634
O14775	MBE1 100nM	2	Soluble proteins	1	0.889129	0.856852	0.895091	0.677134	0.363517
O14775	MBE1 100nM	3	Soluble proteins	1	0.992683	1.08721	1.01542	0.725908	0.431088
O14776	dmso	1	Soluble proteins	1	1.12978	0.98236	0.59567	0.193824	0.0553662	0.0342774	0.0199635	0.0128464	0.00918849
O14776	dmso	2	Soluble proteins	1	0.960125	0.94184	0.456561	0.189202	0.035289	0.0218772	0.0156268	0.0156052	0.00969285
O14776	dmso	3	Soluble proteins	1	1.01018	0.862824	0.538546	0.135652	0.0412059	0.0179954	0.00907386	0.0115309	0.00480925
O14776	MBE1 1uM	1	Soluble proteins	1	1.0338	1.05588	0.638291	0.208944	0.0480234	0.0283041	0.0192657	0.0165534	0.00906382
O14776	MBE1 1uM	2	Soluble proteins	1	0.996257	0.97232	0.626487	0.205441	0.043918	0.0232724	0.0221625	0.015404	0.00962027
O14776	MBE1 1uM	3	Soluble proteins	1	0.950143	0.925125	0.645278	0.184054	0.0619333	0.0361766	0.0223286	0.0126175	0.00955839
O14776	MBE1 100nM	1	Soluble proteins	1	0.811025	0.891023	0.619065	0.175668	0.0456061	0.0252183	0.0188508	0.0194448	0.0128812
O14776	MBE1 100nM	2	Soluble proteins	1	1.21112	1.01305	0.638395	0.187667	0.0533329	0.030676	0.0162552	0.023637	0.0112335
O14776	MBE1 100nM	3	Soluble proteins	1	1.0321	0.943301	0.654598	0.22125	0.0523567	0.0348643	0.0198864	0.0152051	0.00734275
O14777	dmso	1	Soluble proteins	1	1.15878	0.878022	0.493228	0.324006	0.175629			0.0211292
O14777	dmso	2	Soluble proteins	1	1.02981	0.854866	0.414388	0.33922	0.0946898
O14777	dmso	3	Soluble proteins	1	0.953822	0.813653	0.44526	0.23248	0.118162
O14777	MBE1 1uM	1	Soluble proteins	1	1.04003	0.943851	0.489628	0.327078	0.106302			0.0197897
O14777	MBE1 1uM	2	Soluble proteins	1	0.982834	0.963224	0.521493	0.37822	0.096806	0.0621302	0.0395214	0.0275739
O14777	MBE1 1uM	3	Soluble proteins	1	0.95701	0.752553	0.455145	0.302095	0.153335	0.0574692	0.0392287
O14777	MBE1 100nM	1	Soluble proteins	1	0.829221	0.85227	0.480841	0.303721	0.0890734	0.0765838	0.0320241
O14777	MBE1 100nM	2	Soluble proteins	1	1.19613	0.934707	0.56471	0.319347	0.124237	0.0440579		0.0268345
O14777	MBE1 100nM	3	Soluble proteins	1	0.875282	0.761982	0.515691	0.32037	0.165631	0.0685028
O14782	dmso	1	Soluble proteins	1	1.32561	1.15203	0.823536	0.55841				0.114671
O14782	dmso	2	Soluble proteins	1	0.884224	0.760404	0.553131	0.788616
O14782	MBE1 1uM	1	Soluble proteins	1	1.01777	1.08727	0.93423	0.735427
O14782	MBE1 1uM	2	Soluble proteins	1	1.63636	0.860179	0.637576	0.783941
O14782	MBE1 100nM	1	Soluble proteins	1	0.595629	0.874937	0.729232	0.55774
O14782	MBE1 100nM	2	Soluble proteins	1	1.13369	1.05118	0.693863	0.617232
O14786	dmso	1	Soluble proteins	1	1.03554	0.952775	0.95931	1.00508	0.954782	0.714357	0.356686	0.268647	0.258476
O14786	dmso	2	Soluble proteins	1	0.990463	1.0262	0.957517	1.12284	0.675388	0.496574	0.533125	0.281544	0.296197
O14786	dmso	3	Soluble proteins	1	1.18647	0.933421	0.799118	0.673851	0.6111	0.330537	0.280476	0.235942	0.218043
O14786	MBE1 1uM	1	Soluble proteins	1	0.989855	1.06829	0.948884	1.04631	0.716974	0.590673	0.416924	0.345221	0.283823
O14786	MBE1 1uM	2	Soluble proteins	1	1.00698	0.975046	0.706943	1.04992	0.44477	0.405183	0.312762	0.307112	0.227964
O14786	MBE1 1uM	3	Soluble proteins	1	1.16315	1.01095	0.977866	0.972215	1.04735	0.927694	0.773316	0.472818	0.296043
O14786	MBE1 100nM	1	Soluble proteins	1	0.868036	1.06932	1.06572	1.02013	0.77928	0.766327	0.499179	0.311013	0.41093
O14786	MBE1 100nM	2	Soluble proteins	1	1.19823	1.09971	1.08686	0.952695	0.811158	0.630443	0.358829	0.47105	0.33301
O14786	MBE1 100nM	3	Soluble proteins	1	0.945138	1.20014	0.967166	1.18409	1.02237	0.801943	0.471681	0.429039	0.193732
O14787	dmso	1	Soluble proteins	1	1.0796	0.920826	0.692208	0.394954	0.21854	0.181109	0.209107	0.153548	0.0448969
O14787	dmso	2	Soluble proteins	1	1.04962	1.02863	0.715602	0.749296	0.251289	0.182925	0.162992	0.0799688
O14787	dmso	3	Soluble proteins	1	1.0576	1.01769	0.706823	0.360286	0.252691	0.194496	0.231816	0.155236
O14787	MBE1 1uM	1	Soluble proteins	1	0.81246	0.931939	0.744028	0.438978	0.182912	0.15311	0.188819	0.0963608	0.0225869
O14787	MBE1 1uM	2	Soluble proteins	1	0.968215	0.876773	0.661426	0.479202	0.130407	0.101553	0.14272	0.0866524	0.0313698
O14787	MBE1 1uM	3	Soluble proteins	1	0.99048	1.01932	1.01702	0.563577	0.224926	0.117057	0.204424	0.0991609
O14787	MBE1 100nM	1	Soluble proteins	1	1.04169	0.878485	0.806259	0.519778	0.180107	0.180992	0.179624	0.0860304	0.0408156
O14787	MBE1 100nM	2	Soluble proteins	1	1.04035	0.977847	0.769383	0.373121	0.209983	0.184158	0.178102	0.137185	0.0526138
O14787	MBE1 100nM	3	Soluble proteins	1	1.12242	1.17619	0.982773	0.543538	0.186773	0.102615	0.16241	0.0812929	0.0283516
O14795	dmso	1	Soluble proteins	1	1.27082	0.957145	0.60492	0.366519
O14795	dmso	2	Soluble proteins	1	0.936489	0.941364	0.425831	0.502032
O14795	dmso	3	Soluble proteins	1	0.859643	0.803093	0.444215	0.348398
O14795	MBE1 1uM	1	Soluble proteins	1	0.905346	0.998805	0.511304	0.355351
O14795	MBE1 1uM	2	Soluble proteins	1	1.05647	0.846259	0.474647	0.363916
O14795	MBE1 1uM	3	Soluble proteins	1	0.937068	1.06119	0.727545	0.427508
O14795	MBE1 100nM	1	Soluble proteins	1	0.748192	0.77735	0.586361	0.350631
O14795	MBE1 100nM	2	Soluble proteins	1	1.38113	1.22961	0.803924	0.528174
O14795	MBE1 100nM	3	Soluble proteins	1	1.13808	1.07584	0.610904	0.423084	0.12915
O14802	dmso	1	Soluble proteins	1	0.996404	0.989341	0.578262	0.278761	0.146529	0.128202	0.172002	0.199374	0.297096
O14802	dmso	2	Soluble proteins	1	0.912171	0.914616	0.509946	0.35693	0.115684	0.29734	0.232942	0.0506881
O14802	dmso	3	Soluble proteins	1	0.9492	0.785927	0.520915	0.203475	0.0995534	0.232221	0.272068	0.180766	0.229808
O14802	MBE1 1uM	1	Soluble proteins	1	0.937954	0.888804	0.608308	0.311261	0.110548	0.143071	0.278838	0.142456	0.313352
O14802	MBE1 1uM	2	Soluble proteins	1	0.980291	0.875646	0.571274	0.312557	0.127822	0.220907	0.0673599	0.200339	0.31629
O14802	MBE1 1uM	3	Soluble proteins	1	1.07076	1.08756	0.711378	0.343482	0.204079	0.168681	0.223982	0.170937	0.358261
O14802	MBE1 100nM	1	Soluble proteins	1	0.898618	0.963947	0.592393	0.31488	0.139326	0.296177	0.227874	0.24044	0.406565
O14802	MBE1 100nM	2	Soluble proteins	1	1.04447	0.919518	0.641107	0.275155	0.11398	0.0867635	0.322389	0.259154	0.240246
O14802	MBE1 100nM	3	Soluble proteins	1	1.1255	1.06848	0.683718	0.363083	0.193066	0.0811729	0.378087	0.159629	0.186756
O14818	dmso	1	Soluble proteins	1	1.05361	0.988251	0.977194	1.01878	0.992006	0.919913	0.692528	0.454038	0.526154
O14818	dmso	2	Soluble proteins	1	0.928725	0.916395	0.766151	0.988518	0.706396	0.621866	0.609889	0.612356	0.549752
O14818	dmso	3	Soluble proteins	1	1.01442	0.845851	0.797647	0.752594	0.641995	0.529637	0.517137	0.461516	0.449097
O14818	MBE1 1uM	1	Soluble proteins	1	1.01354	1.09229	0.964297	1.00913	0.824618	0.743564	0.662519	0.703294	0.527741
O14818	MBE1 1uM	2	Soluble proteins	1	0.974602	0.887379	0.789808	1.01516	0.684661	0.648571	0.587492	0.637192	0.566209
O14818	MBE1 1uM	3	Soluble proteins	1	0.955643	0.779569	1.02844	0.974433	0.870969	0.987707	0.927778	0.739381	0.480463
O14818	MBE1 100nM	1	Soluble proteins	1	0.865624	0.978328	0.919508	0.899919	0.836484	0.818673	0.652945	0.641839	0.564805
O14818	MBE1 100nM	2	Soluble proteins	1	1.15315	1.12849	1.04243	1.02291	0.916659	0.854636	0.739791	0.829016	0.703038
O14818	MBE1 100nM	3	Soluble proteins	1	1.12376	1.19954	0.960209	0.999144	0.879734	0.827381	0.668242	0.622707	0.469577
O14828	dmso	1	Soluble proteins	1	1.07147	1.05317	1.05165	1.09578	1.25902	1.00733	0.683493	0.382563	0.525921
O14828	dmso	2	Soluble proteins	1	0.945873	1.03695	0.826993	1.23123	0.742647	0.654771	0.618042	0.497896	0.42081
O14828	dmso	3	Soluble proteins	1	1.24574	1.09407	0.997769	0.77432	1.21331	0.668492	0.585147	0.573608	0.460499
O14828	MBE1 1uM	1	Soluble proteins	1	1.09379	1.17871	1.05384	1.08416	1.03795	0.878217	0.637541	0.583324	0.352862
O14828	MBE1 1uM	2	Soluble proteins	1	1.04303	0.891307	0.812948	0.907725	0.63459	0.614361	0.500718	0.529166	0.405227
O14828	MBE1 1uM	3	Soluble proteins	1	1.02125	1.27059	1.71513	0.776979	2.07928	1.92617	1.26301	0.866324	0.465082
O14828	MBE1 100nM	1	Soluble proteins	1	0.856687	0.984052	1.23361	1.01122	1.01077	0.917612	0.663837	0.554639	0.488082
O14828	MBE1 100nM	2	Soluble proteins	1	1.24395	1.12822	1.22045	1.14629	1.01595	0.997154	0.737846	0.801303	0.59254
O14828	MBE1 100nM	3	Soluble proteins	1	1.05465	1.12739	1.15403	1.18045	1.24692	0.867499	0.668724	0.565617	0.301997
O14832	dmso	1	Soluble proteins	1	1.1335	1.09822	1.13363	0.889187	0.519893
O14832	dmso	2	Soluble proteins	1	0.999076	1.05909	0.871698	0.91898
O14832	dmso	3	Soluble proteins	1	0.839767	0.851305	0.684796	0.627324	0.388961
O14832	MBE1 1uM	1	Soluble proteins	1	1.04149	1.04155	0.818237	0.892119	0.485287
O14832	MBE1 1uM	2	Soluble proteins	1	1.18184	0.807411	0.912247	0.557515	0.314194
O14832	MBE1 1uM	3	Soluble proteins	1	0.971966	1.52164	1.34258	1.15044	0.585766
O14832	MBE1 100nM	1	Soluble proteins	1	0.773517	0.934647	0.995963	0.760857	0.41334
O14832	MBE1 100nM	2	Soluble proteins	1	1.00928	0.949531	0.755498	0.603473	0.549692
O14832	MBE1 100nM	3	Soluble proteins	1	1.17733	1.0729	0.984025	0.776204	0.424562
O14841	dmso	1	Soluble proteins	1	1.00605	0.930773	0.908268	0.967764	0.7268
O14841	dmso	2	Soluble proteins	1	0.879096	1.04915	0.867214	1.22252	0.483315	0.377269
[truncated: 66,095 more rows]
