# Supplementary material for: Development of retinoid nuclear receptor pathway antagonists through targeting aldehyde dehydrogenase 1A3
Source: iScience. 2025 Oct 3;28(11):113675. doi: 10.1016/j.isci.2025.113675 (PMC12595434; doi:10.1016/j.isci.2025.113675)
Supplement: Table S5. Tm shift and statistical significance of DMSO vs. MBE 100 nM [file mmc6.xlsx]

## Sheet: DMSO vs. Low all proteins
Table S5: Tm shift and statistical significance of DMSO vs MBE 100nM.
Protein	Accession	DMSO Tm	100nM MBE1 Tm	DMSO-100nM MBE1 TM	P-Value	-log10(p-value)	DMSO Curve Mean CV	100nM MBE1 Curve Mean CV
RHPN2	Q8IUC4	48.4918	58.0062	-9.51441	0.0244093	1.61245	0.190528	0.315447
FAM204A	Q9H8W3	54.7433	63.4426	-8.6993	0.0317301	1.49853	0.101587	0.136475
ROBO1	Q9Y6N7	54.5086	63.1814	-8.48989	0.0314077	1.50296	0.17023	0.0733843
TPX2	Q9ULW0	56.3453	64	-7.65465	0.0125997	1.89964	0.140658	0.0593216
APOO	Q9BUR5	56.498	64	-7.502	0.0288985	1.53912	0.171871	0.184751
JUND	P17535	56.498	64	-7.502	0.0325119	1.48796	0.168276	0.0644325
PBXIP1	Q96AQ6	56.0278	63.8607	-7.29289	0.00551639	2.25834	0.104723	0.0783009
HN1	Q9UK76	55.5393	64	-7.22402	0.0183365	1.73668	0.157998	0.196622
HYI	Q5T013	56.5835	64	-7.09429	0.0253148	1.59663	0.169726	0.0912319
CHD7	Q9P2D1	45.0881	50.7644	-6.63724	0.0365937	1.43659	0.189851	0.234596
C19orf66	Q9NUL5	46.2989	52.7	-6.5036	0.0299873	1.52306	0.142232	0.0689085
ANKRD11	Q6UB99	45.7928	51.7719	-5.97908	0.0119898	1.92119	0.402014	0.706053
LDLR	P01130	56.0767	62.0405	-5.96386	0.0455108	1.34189	0.12311	0.18866
TMEM165	Q9HC07	58.3848	64	-5.61522	0.0149761	1.8246	0.171587	0.142955
TWSG1	Q9GZX9	56.4247	62.0318	-5.60711	0.0271765	1.56581	0.161067	0.144914
YAP1	P46937	58.4092	64	-5.59079	0.0146215	1.83501	0.166127	0.121272
NFIC	P08651	58.4458	64	-5.55415	0.0319283	1.49582	0.218097	0.0736525
B2M	P61769	56.5468	61.5703	-5.39419	0.036678	1.43559	0.103002	0.0669838
GON4L	Q3T8J9	46.0555	51.4055	-5.35005	0.0425618	1.37098	0.198405	0.152698
MAPT	P10636	57.7681	63.0769	-5.30881	0.0399577	1.3984	0.126725	0.0990156
MCM8	Q9UJA3	45.4084	52.3397	-5.22643	0.0415566	1.38136	0.407535	0.120137
SPRY1	O43609	58.8	64	-5.2	0.0292805	1.53342	0.134296	0.111388
PSMB4	P28070	58.8	63.73	-5.2	0.0424308	1.37232	0.137362	0.0902333
SLC43A1	O75387	55.0988	59.6704	-5.1976	0.00420026	2.37672	0.212414	0.107472
MAOB	P27338	55.6248	60.7807	-5.15586	0.0277689	1.55644	0.138452	0.160208
SEC14L1	Q92503	54.2403	58.8199	-4.79419	0.000884113	3.05349	0.0794501	0.225462
VPS54	Q9P1Q0	51.1735	54.4013	-4.75435	0.0251306	1.5998	0.184357	0.618653
SUSD5	O60279	56.1744	60.4854	-4.73233	0.0128647	1.8906	0.089602	0.137374
GUSB	P08236	59.3219	64	-4.67808	0.00407422	2.38996	0.0822871	0.115271
NPTN	Q9Y639	59.3633	64	-4.63674	0.0247198	1.60696	0.0622908	0.0769516
PHACTR4	Q8IZ21	59.4282	64	-4.57177	0.0432164	1.36435	0.204187	0.0845634
SUSD2	Q9UGT4	58.8	62.267	-4.52072	0.0375881	1.42495	0.181956	0.140146
TXNRD1	Q16881	59.629	64	-4.37097	0.038592	1.4135	0.079914	0.0897272
C5orf15	Q8NC54	59.4282	63.7736	-4.34535	0.0189036	1.72345	0.112766	0.143498
PSMB3	P49720	59.1743	63.2772	-4.1029	0.0289585	1.53822	0.109804	0.0694015
FTL	P02792	59.8062	63.8084	-4.08929	0.0353403	1.45173	0.142617	0.0538441
SZRD1	Q7Z422	59.9302	64	-4.06977	0.0285592	1.54425	0.153568	0.13599
TIMM13	Q9Y5L4	60.0011	63.3904	-3.9989	0.0273974	1.56229	0.115629	0.0672397
MTG1	Q9BT17	46.2348	50.2087	-3.97387	0.0431325	1.3652	0.109608	0.115323
UXS1	Q8NBZ7	58.1405	60.7393	-3.91742	0.0321997	1.49215	0.117352	0.0661407
BOD1	Q96IK1	60.1783	63.8171	-3.82172	0.0398476	1.3996	0.13494	0.104319
SSBP1	Q04837	60.2491	63.1988	-3.75085	0.0355626	1.44901	0.103812	0.0596799
PLA2G15	Q8NCC3	60.2551	64	-3.74254	0.00327752	2.48445	0.129132	0.0774879
UBQLN1	Q9UMX0	60.4381	64	-3.56186	0.0167077	1.77708	0.134046	0.107007
ALAD	P13716	60.4499	64	-3.55005	0.0376709	1.42399	0.181954	0.0824082
WBP4	O75554	60.5208	64	-3.47918	0.00484888	2.31436	0.071574	0.284928
GAA	P10253	60.5208	62.4847	-3.47918	0.0185179	1.73241	0.134194	0.0866404
HLA-C	P10321	60.4499	64	-3.3965	0.031719	1.49868	0.113327	0.182633
PTGFRN	Q9P2B2	59.7708	62.1886	-3.38859	0.0295238	1.52983	0.104632	0.0791595
RCN3	Q96D15	60.633	64	-3.36697	0.0387772	1.41142	0.130319	0.0794538
TAF1L	Q8IZX4	50.1232	53.677	-3.35926	0.0067307	2.17194	0.750758	0.181399
CD97	P48960	60.698	64	-3.302	0.00724376	2.14004	0.142843	0.100064
COX5B	P10606	60.7748	64	-3.22523	0.0167468	1.77607	0.120615	0.17717
MAP3K1	Q13233	51.1918	53.8782	-3.14404	0.0183517	1.73632	0.355419	0.286749
PCBD1	P61457	60.9933	64	-3.00671	0.0333259	1.47722	0.100204	0.108602
ATP5L	O75964	59.57	61.6312	-2.85375	0.0438592	1.35794	0.115079	0.0853895
PANX1	Q96RD7	58.8731	62.9027	-2.83844	0.0424523	1.3721	0.241986	0.152694
SV2A	Q7L0J3	61.2	64	-2.78819	0.00289358	2.53856	0.108961	0.10199
BRK1	Q8WUW1	60.1487	63.582	-2.7017	0.0137784	1.8608	0.0972408	0.158022
APOB	P04114	60.4854	63.8345	-2.63453	0.00588329	2.23038	0.0697018	0.15353
SRP14	P37108	55.979	58.2321	-2.55536	0.0446128	1.35054	0.126219	0.0848386
NIF3L1	Q9GZT8	60.007	64	-2.55165	0.025584	1.59203	0.111587	0.105679
SNRNP27	Q8WVK2	53.9452	57.5421	-2.51001	0.013012	1.88566	0.125842	0.0725906
PLD3	Q8IV08	60.2019	62.7024	-2.5005	0.0272287	1.56497	0.0959577	0.178027
CADM4	Q8NFZ8	60.261	64	-2.45586	0.0183007	1.73753	0.0828208	0.130059
SEC62	Q99442	56.211	58.5191	-2.30811	0.0354951	1.44983	0.137281	0.117114
RNF219	Q5W0B1	46.991	48.8226	-2.25295	0.0280822	1.55157	0.168024	0.312769
BCOR	Q6W2J9	45.9978	47.2827	-2.15526	0.0420112	1.37663	0.18801	0.0994928
CSNK2B	P67870	54.8641	56.6079	-2.15215	0.0109945	1.95882	0.171001	0.119051
KIAA1715	Q9C0E8	59.6054	62.7459	-2.10701	0.0483879	1.31526	0.0737532	0.127628
RIOK1	Q9BRS2	55.8324	58.1528	-2.10661	0.0264503	1.57757	0.0985496	0.0737978
TPCN1	Q9ULQ1	61.3351	63.0072	-2.09009	0.022776	1.64252	0.147261	0.0944651
NFATC2IP	Q8NCF5	46.4719	48.4306	-2.08689	0.00523419	2.28115	0.196821	0.181447
ATP6V0A1	Q93050	60.9697	63.2336	-2.07267	0.0327368	1.48496	0.108146	0.071819
TFAP4	Q01664	46.6	48.4212	-2.07107	0.0158806	1.79913	0.18163	0.175067
RPP25	Q9BUL9	55.3	57.5727	-1.95145	0.0460481	1.33679	0.142558	0.0857859
SNX24	Q9Y343	46.5295	48.3836	-1.85405	0.0158234	1.8007	0.180121	0.280256
CEP85	Q6P2H3	46.4719	48.3083	-1.83644	0.0373341	1.42789	0.186939	0.140606
ATP8A1	Q9Y2Q0	56.8277	58.9794	-1.82573	0.0395173	1.40321	0.274687	0.352085
CEP78	Q5JTW2	46.7934	48.5482	-1.74795	0.00946296	2.02397	0.173127	0.179886
SIPA1L2	Q9P2F8	45.8889	47.5838	-1.68549	0.00160244	2.79522	0.0980705	0.35387
E2F6	O75461	45.5686	47.0098	-1.67437	0.0176327	1.75368	0.39199	0.677291
ZNF131	P52739	44.8895	46.6805	-1.66787	0.00252199	2.59826	0.201535	0.68714
IQSEC1	Q6DN90	46.4847	48.1483	-1.66366	0.00612437	2.21294	0.218785	0.0531
ZHX3	Q9H4I2	46.0939	47.6967	-1.64124	0.0425861	1.37073	0.241519	0.378803
ATP1A2	P50993	57.475	59.1093	-1.63433	0.0106904	1.97101	0.194932	0.0704408
SCFD2	Q8WU76	46.2348	47.8849	-1.61882	0.0422075	1.37461	0.187887	0.166813
ETV3	P41162	46.1772	47.819	-1.60981	0.022263	1.65242	0.308817	0.132513
NSA2	O95478	46.0811	47.6873	-1.60621	0.0379693	1.42057	0.341615	0.44294
PCYOX1	Q9UHG3	58.8	60.4559	-1.57838	0.0321787	1.49243	0.0829035	0.0625881
WHSC1L1	Q9BZ95	46.0298	47.245	-1.56757	0.00952899	2.02095	0.0964191	0.289283
SURF4	O15260	61.8925	63.1553	-1.56757	0.0113262	1.94592	0.169857	0.162627
CEP131	Q9UPN4	46.6	47.9978	-1.55646	0.0348419	1.4579	0.544672	0.38739
ALDH1A3	P47895	61.5441	63.0333	-1.54144	0.0419675	1.37709	0.0919482	0.0471317
DROSHA	Q9NRR4	45.2354	46.7699	-1.53443	0.0206379	1.68533	0.207057	0.289147
LMBRD2	Q68DH5	57.8597	59.4814	-1.52723	0.0302637	1.51908	0.394915	0.116069
TRIP11	Q15643	46.3694	47.8943	-1.52492	0.0265761	1.57551	0.369972	0.190453
NUMA1	Q14980	46.7087	48.1813	-1.52432	0.0303097	1.51842	0.164135	0.0862751
TSEN34	Q9BSV6	45.6775	47.198	-1.52052	0.0449182	1.34758	0.518792	0.26926
BUB1	O43683	46.3822	47.979	-1.51682	0.0023148	2.63549	0.0905951	0.0667584
ARHGEF12	Q9NZN5	47.3156	48.7921	-1.50701	0.0328889	1.48295	0.126184	0.147655
ANKLE2	Q86XL3	45.9786	47.3768	-1.5017	0.00853345	2.06888	0.228475	0.416296
RBM10	P98175	46.7463	47.8896	-1.48819	0.048492	1.31433	0.107335	0.125244
TRIM14	Q14142	46.4014	47.772	-1.44745	0.0179114	1.74687	0.319757	0.327292
HAUS8	Q9BT25	46.3245	47.7296	-1.44354	0.00744284	2.12826	0.170336	0.147473
SLTM	Q9NWH9	57.1025	58.5374	-1.43493	0.0241119	1.61777	0.115867	0.0682636
2024-09-11	Q9NVA2	60.4795	62.7982	-1.42823	0.0242484	1.61532	0.0770016	0.0961732
GABPA	Q06546	46.4398	47.8661	-1.42623	0.026955	1.56936	0.355661	0.155599
UACA	Q9BZF9	45.2034	46.6193	-1.41592	0.0277735	1.55637	0.241127	0.420531
PIBF1	Q8WXW3	46.049	47.4426	-1.39359	0.0098976	2.00447	0.441546	0.0912357
CKAP2	Q8WWK9	46.3437	47.4803	-1.36707	0.0405546	1.39196	0.174402	0.148995
NCOR1	O75376	45.5493	46.6428	-1.35616	0.0251537	1.5994	0.111186	0.138063
NFATC2	Q13469	46.0426	47.3109	-1.34825	0.00491693	2.30831	0.135374	0.147831
TTC26	A0AVF1	46.017	47.278	-1.34074	0.0110265	1.95756	0.226589	0.356759
ATP6V0A2	Q9Y487	58.8	59.9539	-1.33473	0.0485732	1.3136	0.110171	0.0735001
HK2	P52789	46.2925	47.5838	-1.32973	0.0432879	1.36363	0.138051	0.0951023
MTA1	Q13330	45.9978	47.3391	-1.32723	0.038627	1.41311	0.249652	0.220713
AFAP1	Q8N556	47.0898	48.1766	-1.32673	0.0222196	1.65326	0.50827	0.122884
IFT122	Q9HBG6	46.4398	47.7202	-1.32272	0.00192652	2.71523	0.189037	0.140596
CHAF1B	Q13112	56.7911	58.0428	-1.31892	0.0144115	1.84129	0.194443	0.0618555
RRN3	Q9NYV6	46.6146	47.9272	-1.31261	0.0269458	1.56951	0.277606	0.221535
KAT8	Q9H7Z6	44.8703	46.2028	-1.2961	0.0493303	1.30689	0.469099	0.241817
GTF3C4	Q9UKN8	45.7223	46.9769	-1.29299	0.0432002	1.36451	0.152202	0.110372
DIXDC1	Q155Q3	46.2348	47.6355	-1.29179	0.00130143	2.88558	0.0606255	0.171535
ALDOC	P09972	59.0266	59.8298	-1.26797	0.0422792	1.37387	0.109407	0.0848026
SNX17	Q15036	46.4462	47.8049	-1.25045	0.0288605	1.5397	0.232312	0.108325
PPIE	Q9UNP9	45.7672	46.6475	-1.24264	0.00382137	2.41778	0.138365	0.0956771
HMCES	Q96FZ2	45.639	46.6852	-1.23003	0.0161671	1.79137	0.630899	0.446399
POLR3H	Q9Y535	46.5039	47.6026	-1.22322	0.00740729	2.13034	0.318028	0.16019
COQ6	Q9Y2Z9	56.9682	58.1833	-1.21512	0.0166879	1.7776	0.174311	0.149075
RASA3	Q14644	46.4014	47.6073	-1.20591	0.0397216	1.40097	0.189355	0.354206
Q5T3I0	Q5T3I0	45.4853	46.6899	-1.2046	0.044117	1.35539	0.136009	0.0860579
PNMAL1	Q86V59	45.1137	46.3181	-1.2044	0.0169136	1.77176	0.25746	0.357078
POLR3B	Q9NW08	46.4527	47.5367	-1.2017	0.0367651	1.43456	0.135995	0.366983
SREBF1	P36956	46.6	47.9837	-1.1997	0.049242	1.30766	0.100348	0.102262
PREX1	Q8TCU6	46.4911	47.4944	-1.1955	0.00671256	2.17311	0.303414	0.265516
EHBP1	Q8NDI1	46.7934	47.9837	-1.19029	0.0492716	1.3074	0.231039	0.14199
FNDC3A	Q9Y2H6	46.2284	47.3862	-1.18659	0.0356137	1.44838	0.570628	0.34024
CASKIN2	Q8WXE0	45.7992	46.9675	-1.16827	0.0366729	1.43565	0.362394	0.331534
APBB1	O00213	46.0875	47.3438	-1.16226	0.00611114	2.21388	0.340882	0.0574912
VAT1	Q99536	58.9439	60.7512	-1.15165	0.0393007	1.4056	0.0841718	0.109735
NAA40	Q86UY6	45.7287	46.6523	-1.13524	0.0383237	1.41653	0.704316	0.253156
NBAS	A2RRP1	46.6	47.7343	-1.13433	0.0238454	1.6226	0.293581	0.489267
ATF7IP	Q6VMQ6	46.0875	47.8049	-1.13403	0.0170758	1.76762	0.441171	0.36525
KHNYN	O15037	46.0939	47.2262	-1.13233	0.0016341	2.78672	0.15546	0.689603
WDR91	A4D1P6	47.0945	48.2236	-1.12913	0.0439393	1.35715	0.151327	0.0992771
STAT3	P40763	46.4206	47.4521	-1.12753	0.0496182	1.30436	0.213061	0.0800006
GTF2H2	Q13888	46.6899	47.7202	-1.12222	0.0482335	1.31665	0.367537	0.0614903
GOLGA1	Q92805	47.4803	48.4683	-1.11031	0.00863579	2.0637	0.234666	0.12793
MALT1	Q9UDY8	47.0004	48.0166	-1.10561	0.0463407	1.33404	0.207583	0.0910766
UFC1	Q9Y3C8	57.8597	59.3219	-1.102	0.0447505	1.3492	0.127695	0.0671096
GOLGB1	Q14789	46.2669	47.3674	-1.1005	0.0257588	1.58907	0.106721	0.0806232
SYDE1	Q6ZW31	46.1131	47.2545	-1.09429	0.0159304	1.79777	0.143795	0.0876966
IGF2BP3	O00425	46.5359	47.5791	-1.08799	0.0278864	1.55461	0.178611	0.121345
GOLGA4	Q13439	47.0945	48.1813	-1.08679	0.0471453	1.32656	0.10732	0.106225
ANKHD1	Q8IWZ3	47.0098	48.0778	-1.06797	0.0170889	1.76729	0.228184	0.111528
ACBD5	Q5T8D3	46.6	47.4709	-1.06376	0.0298295	1.52535	0.51452	0.0829047
PAXBP1	Q9Y5B6	46.017	47.0757	-1.05866	0.0207745	1.68247	0.265386	0.184065
DPM1	O60762	57.7742	58.7328	-1.05756	0.0167228	1.77669	0.189516	0.05396
CELF1	Q92879	46.5295	47.5838	-1.05425	0.0232674	1.63325	0.244122	0.210408
ANKRD17	O75179	46.831	47.7861	-1.05385	0.0361717	1.44163	0.253357	0.127015
TTC37	Q6PGP7	46.4655	47.485	-1.04304	0.0429913	1.36662	0.210459	0.0808822
UBR5	O95071	45.9209	46.9628	-1.04184	0.0259574	1.58574	0.145819	0.0875564
TTK	P33981	45.9081	47.071	-1.03514	0.00611208	2.21381	0.578113	0.547262
ZC3HAV1	Q7Z2W4	46.5231	47.3909	-1.02793	0.00829073	2.08141	0.12959	0.111435
NDUFAF7	Q7L592	46.8216	47.7437	-1.02563	0.0363392	1.43963	0.472787	0.275434
SACS	Q9NZJ4	46.8969	47.9272	-1.02092	0.0115421	1.93772	0.274546	0.090286
LOC101060521	Q9NVU0	46.2733	47.3203	-1.01922	0.0330672	1.4806	0.414035	0.486865
RNASEL	Q05823	45.8697	46.8781	-1.00841	0.0389075	1.40997	0.477822	0.130229
GTF2H2C_2	Q6P1K8	46.5231	47.5179	-1.00711	0.000356997	3.44734	0.4977	0.115318
KIF15	Q9NS87	45.7672	46.6852	-1.0027	0.0351161	1.45449	0.408014	0.227211
CKS2	P33552	46.1772	47.1792	-1.002	0.0231661	1.63515	0.147914	0.168645
TTC27	Q6P3X3	46.395	47.3862	-1.0006	0.0260363	1.58442	0.141612	0.110483
AEBP2	Q6ZN18	45.639	46.9016	-0.9999	0.00893603	2.04886	0.432483	0.305737
ARHGEF6	Q15052	47.3344	48.2519	-0.997397	0.0445376	1.35127	0.389299	0.470675
GTF2B	Q00403	46.4014	47.3862	-0.991191	0.0253645	1.59577	0.368838	0.307321
LMO7	Q8WWI1	46.8263	47.8143	-0.987988	0.013037	1.88482	0.132952	0.0914272
WARS2	Q9UGM6	46.3694	47.0757	-0.987688	0.0103581	1.98472	0.0720334	0.0884287
TBK1	Q9UHD2	46.7087	47.532	-0.978579	0.041375	1.38326	0.166973	0.111501
HNRNPUL1	Q9BUJ2	46.2989	47.1321	-0.973173	0.0128511	1.89106	0.15081	0.0977447
UBP1	Q9NZI7	45.9337	46.9063	-0.972573	0.0127429	1.89473	0.516521	0.440469
XRN1	Q8IZH2	46.1131	47.0333	-0.971471	0.0248598	1.6045	0.273957	0.329029
Q92771	Q92771	46.864	47.8896	-0.969169	0.00599087	2.22251	0.517231	0.552243
SCRIB	Q14160	46.2028	47.1698	-0.966967	0.020356	1.69131	0.107897	0.113245
PRPF40A	O75400	46.0362	46.991	-0.954755	0.00784282	2.10553	0.223093	0.143557
ADK	P55263	57.8474	58.8	-0.952553	0.0263219	1.57968	0.201088	0.0660424
PEX5	P50542	46.1003	46.8451	-0.951852	0.0198849	1.70148	0.513283	0.246292
RNF2	Q99496	45.7351	46.6	-0.932533	0.0101351	1.99417	0.100939	0.0684949
RBM47	A0AV96	45.6134	46.5359	-0.932032	0.0195198	1.70952	0.308726	0.189247
KIF11	P52732	46.7181	47.6261	-0.926827	0.0106666	1.97198	0.104938	0.0940909
NCAPG2	Q86XI2	46.4142	47.3344	-0.92022	0.0297408	1.52665	0.519758	0.51991
FOXK2	Q01167	45.4533	46.3694	-0.916116	0.0493118	1.30705	0.404888	0.508343
RAB3GAP2	Q9H2M9	47.1368	47.9131	-0.912713	0.0108558	1.96434	0.210395	0.070098
NCOA2	Q15596	45.6454	46.7652	-0.908308	0.0487109	1.31237	0.41738	0.12217
PPIL2	Q13356	46.0298	46.8357	-0.902002	0.0286399	1.54303	0.288972	0.226962
SMTN	P53814	45.9594	46.8593	-0.8999	0.0129154	1.88889	0.131032	0.149709
C3orf17	Q6NW34	46.6617	47.5603	-0.898599	0.0114738	1.94029	0.268308	0.0348736
ARHGEF40	Q8TER5	46.1964	47.0945	-0.898098	0.00817976	2.08726	0.090725	0.622614
USP10	Q14694	45.2162	46.0747	-0.896897	0.0134015	1.87285	0.103477	0.0881233
FAM208A	Q9UK61	45.8376	46.8122	-0.894595	0.00724208	2.14014	0.474849	0.552578
TFCP2L1	Q9NZI6	45.8761	46.7652	-0.889089	0.0313559	1.50368	0.0762804	0.436683
ATP11B	Q9Y2G3	58.3481	59.1447	-0.888288	0.0187799	1.72631	0.135153	0.0992779
SKIV2L	Q15477	46.4655	47.3627	-0.888188	0.018018	1.74429	0.213669	0.150624
ARHGEF2	Q92974	46.1067	46.9863	-0.87958	0.0196202	1.7073	0.120047	0.0964039
ARHGAP4	P98171	46.2156	47.1086	-0.878879	0.0368742	1.43328	0.291005	0.30948
KIAA1279	Q96EK5	46.7416	47.5885	-0.875075	0.00499938	2.30108	0.160572	0.195021
ZNF598	Q86UK7	47.3203	48.1954	-0.875075	0.0494227	1.30607	0.451924	0.275793
KIAA1217	Q5T5P2	46.0234	46.9581	-0.873473	0.0298902	1.52447	0.228581	0.166859
AMPD2	Q01433	56.8583	57.7192	-0.873173	0.0119233	1.9236	0.190564	0.076641
SRCAP	Q6ZRS2	46.6	47.4709	-0.870871	0.0326437	1.4862	0.309518	0.155371
KIF13B	Q9NQT8	47.1839	47.852	-0.87037	0.046976	1.32812	0.476506	0.11316
NOL6	Q9H6R4	46.624	47.245	-0.865666	0.0409205	1.38806	0.314645	0.122094
RNGTT	O60942	46.0426	46.9157	-0.865265	0.015782	1.80184	0.568827	0.451826
MRTO4	Q9UKD2	46.704	47.405	-0.863363	0.044904	1.34772	0.130584	0.0950782
RBM27	Q9P2N5	46.9204	47.6873	-0.860961	0.0253319	1.59633	0.138863	0.0819973
KDM5C	P41229	45.7415	46.6	-0.858458	0.0431623	1.3649	0.364006	0.563322
VPS52	Q8N1B4	47.532	48.3883	-0.856256	0.0296355	1.52819	0.548512	0.166807
PNKP	Q96T60	46.6334	47.485	-0.851552	0.0449692	1.34709	0.74	0.252901
EIF2AK2	P19525	45.7864	46.6334	-0.847047	0.0367287	1.43499	0.227797	0.111389
FAM96B	Q9Y3D0	46.9392	47.852	-0.846847	0.0247025	1.60726	0.14401	0.131411
IRS2	Q9Y4H2	46.6852	47.5273	-0.842142	0.0431186	1.36534	0.107616	0.0893715
IGF2BP1	Q9NZI8	46.4334	47.2686	-0.835135	0.0343029	1.46467	0.168755	0.108873
KIAA1429	Q69YN4	46.4527	47.2356	-0.83033	0.0333571	1.47681	0.510813	0.305215
FXR2	P51116	46.7652	47.532	-0.828028	0.0428155	1.3684	0.140883	0.139979
GAK	O14976	46.395	47.2215	-0.826527	0.0295046	1.53011	0.156106	0.148009
EEF2	P13639	57.5971	58.3481	-0.824324	0.0340113	1.46838	0.203126	0.0605937
ANKRD50	Q9ULJ7	47.1651	47.9084	-0.823323	0.00638522	2.19482	0.111896	0.0893187
ABR	Q12979	46.1451	46.9675	-0.822322	0.00571774	2.24278	0.171747	0.11932
ZC3H7A	Q8IWR0	45.3443	46.1644	-0.82002	0.0247222	1.60691	0.471427	0.390232
ULK3	Q6PHR2	46.6	47.7626	-0.819119	0.0408096	1.38924	0.121371	0.116401
XYLB	O75191	47.0663	47.4615	-0.818619	0.041755	1.37929	0.253719	0.150342
SYMPK	Q92797	45.8505	46.5295	-0.815916	0.0418467	1.37834	0.346891	0.132198
YTHDC2	Q9H6S0	46.3566	46.9345	-0.803804	0.0196805	1.70596	0.406605	0.489296
ARHGAP35	Q9NRY4	46.1516	47.038	-0.801602	0.0354501	1.45038	0.214179	0.414184
TMED4	Q7Z7H5	57.0231	58.0978	-0.7999	0.0436025	1.36049	0.134179	0.0723892
OBSL1	O75147	46.0555	46.7746	-0.794394	0.00454253	2.3427	0.497598	0.167128
JMJD6	Q6NYC1	46.6	47.4615	-0.79039	0.020214	1.69435	0.166801	0.127412
ELK1	P19419	43.9	44.6845	-0.784484	0.0340703	1.46762	0.165797	0.40157
DDX20	Q9UHI6	46.5039	47.4426	-0.783483	0.0251276	1.59985	0.390009	0.081871
N4BP2	Q86UW6	46.6	47.3815	-0.781481	0.0225485	1.64688	0.311357	0.285181
OSBPL2	Q9H1P3	46.1067	46.9251	-0.780781	0.000665267	3.177	0.219003	0.344561
HNRNPF	P52597	47.0804	47.7908	-0.776276	0.0353401	1.45173	0.110834	0.0872619
FAM120B	Q96EK7	46.4462	47.2215	-0.775275	0.0492186	1.30787	0.324633	0.606896
GTF2E1	P29083	46.9439	47.5791	-0.771572	0.0316437	1.49971	0.110876	0.124793
NCAPD3	P42695	46.5039	47.3391	-0.769369	0.00196947	2.70565	0.406074	0.491959
RAPGEF6	Q8TEU7	46.1323	47.0898	-0.766266	0.0199981	1.69901	0.224403	0.0975585
CRAT	P43155	46.1644	46.9298	-0.765465	0.0402742	1.39497	0.204248	0.244152
RPS15A	P62244	55.9057	56.5957	-0.763263	0.00588302	2.2304	0.156536	0.0467936
CHTF18	Q8WVB6	45.1714	45.9081	-0.762362	0.00472507	2.32559	0.233557	0.27612
DDX28	Q9NUL7	45.8633	46.5103	-0.762362	0.0415551	1.38138	0.0815569	0.308533
XIAP	P98170	46.3053	47.0098	-0.762162	0.0355226	1.4495	0.144003	0.121434
POLR3A	O14802	46.7134	47.4003	-0.757457	0.0315646	1.5008	0.208905	0.192893
FBXO28	Q9NVF7	47.325	48.0825	-0.757457	0.035923	1.44463	0.0747121	0.461301
KANK2	Q63ZY3	46.1964	46.9486	-0.752252	0.0462308	1.33507	0.334891	0.294551
OSBPL9	Q96SU4	47.1227	47.8708	-0.748048	0.00667023	2.17586	0.11183	0.0861951
LRCH3	Q96II8	46.6	47.692	-0.743343	0.0330396	1.48096	0.278613	0.180131
XRCC6	P12956	46.6946	47.4003	-0.740741	0.0368363	1.43372	0.109076	0.0736967
INPPL1	O15357	46.9392	47.6685	-0.738639	0.0221452	1.65472	0.155707	0.109751
IQGAP3	Q86VI3	45.9017	46.6	-0.731732	0.0315333	1.50123	0.239973	0.216828
HDLBP	Q00341	45.9337	46.6617	-0.727928	0.0411512	1.38562	0.166106	0.0772293
NCAPG	Q9BPX3	46.7652	47.2356	-0.724525	0.0145285	1.83778	0.180901	0.107792
NR3C1	P04150	45.9786	46.4911	-0.724424	0.0394879	1.40354	0.131448	0.297513
UBXN6	Q9BZV1	45.2675	46.1323	-0.723924	0.0272792	1.56417	0.0973427	0.263985
CHUK	O15111	46.4527	47.1745	-0.714414	0.0072692	2.13851	0.234243	0.43149
BPTF	Q12830	45.8953	46.5167	-0.711111	0.00805079	2.09416	0.341412	0.47944
PAN2	Q504Q3	46.6	47.3438	-0.71041	0.0132038	1.8793	0.0584921	0.352845
ECT2	Q9H8V3	45.4725	46.2605	-0.704705	0.0423347	1.3733	0.616352	0.339189
POGZ	Q7Z3K3	46.363	46.9439	-0.693894	0.0415048	1.3819	0.187223	0.134725
HNRNPH1	P31943	46.8781	47.6214	-0.691592	0.0475933	1.32245	0.168335	0.0944057
HAUS1	Q96CS2	47.118	47.8096	-0.691592	0.0498517	1.30232	0.107416	0.084022
GCN1L1	Q92616	45.7223	46.4014	-0.685485	0.020917	1.6795	0.130513	0.063972
PKN2	Q16513	47.3909	48.0307	-0.682182	0.028778	1.54094	0.13778	0.150736
NFKB2	Q00653	46.1195	46.7981	-0.678579	0.014708	1.83245	0.197647	0.0962023
MED12	Q93074	46.6946	47.5226	-0.677477	0.00972721	2.01201	0.269519	0.353861
RDX	P35241	57.4689	58.1405	-0.671672	0.0282214	1.54942	0.219042	0.0664466
AGAP3	Q96P47	46.7275	47.1698	-0.668068	0.0461273	1.33604	0.422648	0.086271
SIN3A	Q96ST3	45.8056	46.4719	-0.666266	0.0375371	1.42554	0.109423	0.130203
RGPD8	O14715	45.5814	46.2284	-0.65986	0.000661402	3.17953	0.323305	0.28557
MTA2	O94776	46.4078	46.8828	-0.658458	0.0424338	1.37229	0.097733	0.122368
TAB2	Q9NYJ8	47.485	48.1295	-0.653954	0.0196439	1.70677	0.570231	0.678884
DDX39A	O00148	47.0757	47.7155	-0.653954	0.0433662	1.36285	0.193398	0.111362
MTG2	Q9H4K7	45.0561	45.8825	-0.653453	0.0064493	2.19049	0.1849	0.112042
GTF2H1	P32780	45.6326	46.2861	-0.653453	0.044893	1.34782	0.476575	0.316141
METTL2A	Q96IZ6	46.6852	47.3344	-0.649249	0.0494836	1.30554	0.297206	0.558065
MYO1C	O00159	46.9816	47.6214	-0.63984	0.0423733	1.37291	0.139416	0.110545
EEF1E1	O43324	47.8143	48.4353	-0.63984	0.00732182	2.13538	0.0917115	0.0837868
POLD1	P28340	46.5103	47.2827	-0.635135	0.0205925	1.68629	0.123574	0.0670837
ARHGEF1	Q92888	46.8593	47.6026	-0.635135	0.0340055	1.46845	0.120578	0.0720025
RFC1	P35251	45.1009	45.7351	-0.634234	0.0059992	2.22191	0.246238	0.138937
GRSF1	Q12849	46.2861	47.0098	-0.62963	0.0317396	1.4984	0.193136	0.15325
MGA	Q8IWI9	45.0817	45.7287	-0.627828	0.0171147	1.76663	0.202248	0.443275
DNMBP	Q6XZF7	47.1227	47.7814	-0.625726	0.028697	1.54216	0.418988	0.42869
EIF4G2	P78344	46.2028	46.8263	-0.623524	0.0236592	1.626	0.170631	0.0784612
WAPAL	Q7Z5K2	45.9465	46.5103	-0.621421	0.0114565	1.94095	0.0970172	0.124889
IPO8	O15397	47.1745	47.7955	-0.621021	0.0372821	1.4285	0.409296	0.137439
FXR1	P51114	46.2156	46.9816	-0.62012	0.00805214	2.09409	0.155125	0.0793869
TBRG4	Q969Z0	45.78	46.3758	-0.608609	0.028561	1.54423	0.304639	0.2369
DAXX	Q9UER7	45.402	45.9209	-0.602202	0.0194761	1.7105	0.430861	0.270949
LOC101930123	O00418	46.3053	46.9063	-0.601001	0.0159446	1.79739	0.428204	0.463872
SMARCA2	P51531	45.7159	46.3053	-0.589389	0.0275172	1.5604	0.161587	0.140163
KIAA1524	Q8TCG1	46.0106	46.6	-0.589389	0.0334599	1.47548	0.102482	0.121038
CSDE1	O75534	46.4719	46.9534	-0.584985	0.0307096	1.51273	0.101359	0.0492714
SH3PXD2B	A1X283	46.9957	47.7343	-0.583383	0.035024	1.45563	0.193471	0.447213
VCPIP1	Q96JH7	45.4148	45.9978	-0.582983	0.0351611	1.45394	0.371338	0.249119
C1orf112	Q9NSG2	45.7608	46.3437	-0.582983	0.0400137	1.39779	0.337208	0.274479
U2SURP	O15042	45.3315	45.844	-0.582983	0.0466709	1.33095	0.127235	0.106039
EXOC5	O00471	47.7296	48.2566	-0.578679	0.0203242	1.69199	0.329544	0.474159
TRIM25	Q14258	47.0239	47.7437	-0.573974	0.037854	1.42189	0.127271	0.103976
DOCK7	Q96N67	46.2989	46.864	-0.565065	0.00745462	2.12757	0.143616	0.117622
PPID	Q08752	47.1839	47.7626	-0.564565	0.00179237	2.74657	0.13724	0.0799759
2024-09-05	Q99719	54.2269	54.683	-0.563363	0.0419605	1.37716	0.126533	0.0654346
CHMP7	Q8WUX9	46.9816	47.5414	-0.55986	0.0417878	1.37895	0.091648	0.603793
PDCD2	Q16342	45.2034	46.0683	-0.557357	0.0354295	1.45063	0.376082	0.347493
PARP10	Q53GL7	46.3758	46.9298	-0.554054	0.027192	1.56556	0.55295	0.0781296
FAIM	Q9NVQ4	46.7793	47.325	-0.545746	0.0128756	1.89023	0.322769	0.271934
CCDC97	Q96F63	47.2733	47.7955	-0.545746	0.0480084	1.31868	0.115765	0.102262
LRCH1	Q9Y2L9	46.3502	46.9628	-0.542042	0.00475423	2.32292	0.164542	0.056116
DPF2	Q92785	45.9081	46.6	-0.538138	0.0452465	1.34441	0.136087	0.120126
HNRNPLL	Q8WVV9	45.8569	46.2797	-0.531732	0.0191505	1.71782	0.128124	0.0989765
ARHGEF7	Q14155	47.5603	48.0919	-0.531632	0.0449227	1.34753	0.127399	0.197495
STAT5B	P51692	46.2733	46.7934	-0.52953	0.0163441	1.78664	0.343786	0.186387
ZNF512	Q96ME7	46.7934	47.3156	-0.529429	0.0469876	1.32802	0.294609	0.172224
PMS2	P54278	45.3956	45.8633	-0.512513	0.011183	1.95144	0.40617	0.231626
RBM4B	Q9BQ04	46.158	46.7369	-0.502102	0.045427	1.34269	0.10512	0.0942405
EXOC7	Q9UPT5	47.5791	48.0731	-0.498699	0.0441238	1.35533	0.372745	0.471297
SRRT	Q9BXP5	47.0804	47.5603	-0.489289	0.0265385	1.57612	0.135057	0.0876945
SEC24B	O95487	46.395	46.8828	-0.487788	0.0255621	1.5924	0.109991	0.103158
TRIT1	Q9H3H1	45.5814	46.017	-0.48048	0.000840083	3.07568	0.275074	0.282754
GNL3L	Q9NVN8	45.3123	45.7864	-0.474074	0.0316715	1.49933	0.41871	0.318585
SPAST	Q9UBP0	47.6308	48.3224	-0.47047	0.0415398	1.38154	0.169352	0.569829
GOPC	Q9HD26	46.4334	47.1227	-0.463463	0.0249497	1.60293	0.254176	0.273641
ACSF3	Q4G176	44.9023	45.5493	-0.461261	0.018802	1.7258	0.447037	0.227541
TBCE	Q15813	46.4462	46.9581	-0.46006	0.0126826	1.89679	0.135041	0.0954487
PARP1	P09874	46.4398	46.8546	-0.457057	0.0107507	1.96856	0.11219	0.0740012
POU3F2	P20265	45.3187	45.8633	-0.448448	0.00439638	2.3569	0.464255	0.416512
CHD4	Q14839	45.5045	45.9658	-0.448448	0.0198508	1.70222	0.166951	0.105885
NOSIP	Q9Y314	45.4661	45.9145	-0.448448	0.0329893	1.48163	0.175167	0.0939309
JADE2	Q9NQC1	46.1708	46.6146	-0.443844	0.031074	1.5076	0.0499038	0.053272
ABCF3	Q9NUQ8	45.953	46.395	-0.442042	0.0148305	1.82885	0.118335	0.1336
CHD8	Q9HCK8	44.3257	44.614	-0.442042	0.0193622	1.71305	0.584061	0.494642
DIS3	Q9Y2L1	45.812	46.2541	-0.442042	0.0280913	1.55143	0.143169	0.0898578
USP48	Q86UV5	45.4084	45.8248	-0.442042	0.0468787	1.32902	0.459	0.605957
TFIP11	Q9UBB9	45.2034	45.6519	-0.442042	0.0486555	1.31287	0.395287	0.225527
INTS1	Q8N201	45.7031	46.2797	-0.435636	0.0358731	1.44523	0.440879	0.55266
NSUN5	Q96P11	45.5942	46.0555	-0.429229	0.0432019	1.3645	0.256935	0.109304
DMAP1	Q9NPF5	45.5365	45.8505	-0.416416	0.0160138	1.79551	0.507721	0.105803
TRIP12	Q14669	45.0945	45.5109	-0.416416	0.0292301	1.53417	0.170457	0.135742
GATAD2B	Q8WXI9	45.8376	46.2476	-0.41001	0.0354494	1.45039	0.167361	0.100829
PPP2R5D	Q14738	47.7532	48.1201	-0.409309	0.0104538	1.98072	0.0974958	0.079593
TRIM33	Q9UPN9	45.7736	46.2669	-0.403604	0.0145711	1.83651	0.136506	0.122169
CHERP	Q8IWX8	45.5493	45.953	-0.403604	0.0251114	1.60013	0.0923465	0.113885
TCF12	Q99081	45.7992	46.0426	-0.403604	0.0484381	1.31481	0.695946	0.489341
TTLL12	Q14166	45.6134	45.985	-0.403604	0.0379023	1.42133	0.199599	0.102486
RNF20	Q5VTR2	45.9786	46.4462	-0.397197	0.00724122	2.14019	0.112852	0.0690387
RING1	Q06587	45.2739	45.6583	-0.390791	0.0309495	1.50935	0.0973589	0.116899
UTP20	O75691	46.0619	46.4783	-0.384384	0.0166358	1.77896	0.286473	0.398417
FANCI	Q9NVI1	45.8633	46.2797	-0.371572	0.0115673	1.93677	0.12418	0.128528
SMCHD1	A6NHR9	45.5622	45.9273	-0.365165	0.0255117	1.59326	0.28109	0.28737
HNRNPU	Q00839	47.3391	47.692	-0.348148	0.0166195	1.77938	0.100301	0.0858864
RANBP2	P49792	45.3508	45.5493	-0.326727	0.0496567	1.30402	0.26626	0.123048
RRP1B	Q14684	45.1329	45.4533	-0.32032	0.0237435	1.62445	0.146934	0.121393
BRD2	P25440	45.8633	46.3181	-0.313914	0.0397399	1.40077	0.182948	0.288713
QRICH1	Q2TAL8	45.4404	45.8056	-0.281882	0.0138186	1.85954	0.152619	0.123768
SIRT6	Q8N6T7	46.8075	47.0851	-0.277578	0.0478001	1.32057	0.743205	0.619833
TSFM	P43897	46.3758	46.6523	-0.276476	0.032819	1.48387	0.416391	0.121415
EYA3	Q99504	45.0112	45.2034	-0.275475	0.0244141	1.61236	0.630876	0.235515
ZNHIT6	Q9NWK9	45.1906	45.4597	-0.269069	0.0286957	1.54218	0.24897	0.239199
HNRNPM	P52272	45.3059	45.4533	-0.230631	0.0463891	1.33358	0.173446	0.0947231
WAC	Q9BTA9	46.0939	46.3181	-0.224224	0.0363036	1.44005	0.154643	0.114693
GTF3C1	Q12789	44.614	44.8446	-0.217818	0.0348869	1.45734	0.157182	0.22355
RAD18	Q9NS91	45.6454	45.8376	-0.217818	0.0272482	1.56466	0.0947563	0.0829352
GTF2H4	Q92759	46.395	46.6381	-0.205005	0.0339674	1.46894	0.0607799	0.265916
PUS1	Q9Y606	44.9151	45.1522	-0.179379	0.0212819	1.67199	0.252597	0.130119
CTR9	Q6PD62	45.6711	45.8633	-0.179379	0.0429588	1.36695	0.153297	0.125884
CDC73	Q6P1J9	45.4597	45.5558	-0.102503	0.0420178	1.37657	0.151184	0.112672
PLD2	O14939	52.5657	51.5826	0.677778	0.044605	1.35062	0.132975	0.252178
TMEM209	Q96SK2	52.4924	51.491	0.781582	0.015652	1.80543	0.110373	0.0628554
MAGI1	Q96QZ7	51.8757	51.0269	0.848749	0.0111406	1.95309	0.0761296	0.294994
RFC5	P40937	50.6178	49.7691	0.867067	0.0309195	1.50977	0.242857	0.125617
TTC4	O95801	49.4271	48.5106	0.897598	0.0292488	1.53389	0.466883	0.218595
THOC3	Q96J01	50.1599	49.2745	0.995295	0.0155066	1.80948	0.442036	0.212963
SZT2	Q5T011	54.2403	52.7	1.34805	0.0283758	1.54705	0.13176	0.063789
CDK9	P50750	51.7963	49.9461	1.4044	0.021807	1.6614	0.290407	0.175201
VARS2	Q5ST30	52.9392	51.4727	1.46657	0.0405977	1.3915	0.376695	0.497969
ERCC8	Q13216	59.9066	58.2627	1.64394	0.0113881	1.94355	0.399672	0.0797628
GGCX	P38435	52.899	51.259	1.79429	0.010492	1.97914	0.461875	0.125241
TRIM4	Q9C037	51.9428	50.1171	1.82573	0.0270352	1.56807	0.100424	0.368176
TRAPPC10	P48553	52.9996	51.7108	1.94805	0.0475792	1.32258	0.408157	0.0386399
WDR92	Q96MX6	52.5229	50.4713	2.04715	0.0380165	1.42003	0.328774	0.507783
CTNNBIP1	Q9NSA3	55.9362	53.8446	2.09159	0.044224	1.35434	0.187594	0.119637
MRPL41	Q8IXM3	51.8329	48.7982	3.04414	0.0113952	1.94328	0.134774	0.165662
MRPL52	Q86TS9	54.133	51.0636	3.32172	0.0484356	1.31484	0.182348	0.215237
STRADA	Q7RTN6	57.707	53.288	4.51962	0.0285558	1.54431	0.194151	0.151433
PLCE1	Q9P212	62.0405	56.1011	5.93944	0.0128418	1.89137	0.64619	0.245757
DNAJC14	Q6Y2X3	51.5032	50.4163	1.34334	0.0500994	1.30017	0.321526	0.0834189
POLR2G	P62487	61.0878	61.8664	-1.44655	0.050108	1.30009	0.109533	0.0979596
SON	P18583	44.9023	45.7992	-0.845646	0.0501279	1.29992	0.227637	0.115243
CSTF2T	Q9H0L4	51.5154	49.0302	2.48519	0.0503253	1.29821	0.32546	0.214391
ZBED1	O96006	46.9534	47.9084	-1.28909	0.0503807	1.29774	0.286541	0.203378
C8orf59	Q8N0T1	59.1034	63.1465	-4.8966	0.0504279	1.29733	0.155302	0.0817874
MORC3	Q14149	46.4398	47.0145	-0.786086	0.0504665	1.297	0.174433	0.149989
YWHAE	P62258	57.5727	58.3237	-0.537337	0.0506069	1.29579	0.107234	0.0644753
MAGI3	Q5TCQ9	55.4539	53.3081	1.99189	0.0507897	1.29422	0.0938811	0.130142
VIPAS39	Q9H9C1	47.6214	48.2377	-0.616316	0.0508119	1.29403	0.382797	0.369464
SLC5A6	Q9Y289	60.4736	62.0405	-2.8013	0.0508934	1.29334	0.136872	0.0676544
ENO1	P06733	58.8	62.0492	-5.2	0.0510166	1.29229	0.124234	0.0956532
ZMPSTE24	O75844	56.8644	58.3359	-1.47157	0.051025	1.29222	0.121504	0.0676884
CAAP1	Q9H8G2	45.844	46.9769	-1.30691	0.0511736	1.29095	0.157214	0.132593
DNAAF5	Q86Y56	45.8184	46.3886	-0.57017	0.0513179	1.28973	0.342217	0.157365
IFT81	Q8WYA0	46.8122	47.4615	-0.357558	0.05146	1.28853	0.0932607	0.194816
RNF169	Q8NCN4	46.784	48.6211	-1.16206	0.0518265	1.28545	0.14933	0.155709
FHOD1	Q9Y613	45.7223	46.3694	-0.685485	0.0522648	1.28179	0.162918	0.1535
NELFA	Q9H3P2	46.0811	46.4783	-0.597297	0.0522961	1.28153	0.239596	0.203524
NDUFA8	P51970	54.3342	55.7653	-1.57758	0.0524482	1.28027	0.108702	0.0944673
MKI67	P46013	44.5499	45.0625	-0.512513	0.0525559	1.27938	0.125249	0.0968596
SSFA2	P28290	46.2028	47.4568	-1.25395	0.0527706	1.27761	0.491013	0.441939
TSTA3	Q13630	59.003	59.7294	-1.01582	0.0530067	1.27567	0.199636	0.106389
VTI1B	Q9UEU0	60.2373	63.6517	-3.41431	0.0530139	1.27561	0.147256	0.0708044
MEPCE	Q7L2J0	46.8122	47.6873	-0.705706	0.0530601	1.27523	0.548214	0.403466
ERCC3	P19447	45.8376	46.5103	-0.794394	0.0530716	1.27514	0.0898297	0.387719
GPR107	Q5VW38	59.0325	61.248	-2.54645	0.0531417	1.27456	0.110171	0.060227
NOA1	Q8NC60	46.6617	48.1719	-1.65606	0.0531877	1.27419	0.268003	0.0728959
DDX46	Q7L014	46.9016	47.4238	-0.738639	0.0534143	1.27234	0.138085	0.0997636
SND1	Q7KZF4	46.2156	46.5103	-0.57017	0.0536456	1.27047	0.0846994	0.0942709
SNTB1	Q13884	46.1708	47.0757	-1.03944	0.0537109	1.26994	0.334336	0.239461
NIT1	Q86X76	61.0287	64	-2.97127	0.0538937	1.26846	0.153216	0.132113
SMARCC1	Q92922	45.4789	45.9786	-0.416416	0.0539856	1.26772	0.160454	0.0899551
GLS	O94925	47.1933	47.9978	-0.804505	0.0540353	1.26732	0.271083	0.100849
BRAF	P15056	47.565	47.9602	-0.395195	0.0541606	1.26632	0.326886	0.245555
SHMT2	P34897	59.5582	60.574	-1.01582	0.0541783	1.26617	0.0820981	0.0603394
UBE4A	Q14139	47.1039	47.9743	-0.809209	0.0542934	1.26525	0.157708	0.174243
UHRF1	Q96T88	44.0631	44.2488	-0.192192	0.0543684	1.26465	0.205228	0.135941
TFCP2	Q12800	45.9081	46.3758	-0.377978	0.0544001	1.2644	0.367689	0.277893
DIDO1	Q9BTC0	46.6	47.151	-0.871271	0.0546428	1.26247	0.100561	0.083282
LRRC41	Q15345	46.017	46.9675	-0.95045	0.0547218	1.26184	0.0651929	0.305848
FRA10AC1	Q70Z53	46.0747	47.1557	-1.08098	0.054829	1.26099	0.352885	0.29082
SAMM50	Q9Y512	54.6159	58.2321	-3.61622	0.0550608	1.25916	0.127368	0.0920174
CEP112	Q8N8E3	59.8712	64	-4.12883	0.0551296	1.25861	0.144267	0.114345
WASH1	A8K0Z3	46.4783	47.9178	-1.25115	0.0551691	1.2583	0.522022	0.173831
DNA2	P51530	45.985	47.3862	-2.06456	0.0552799	1.25743	0.760044	0.354922
VRK1	Q99986	46.0106	46.6617	-0.753554	0.0553087	1.25721	0.228164	0.191575
INPP5F	Q9Y2H2	46.1836	47.3627	-1.10851	0.055463	1.256	0.140758	0.108848
LDHA	P00338	59.6822	61.2219	-1.83504	0.0557157	1.25402	0.0520505	0.0336524
ARF5	P84085	57.1452	58.8554	-1.3012	0.0559952	1.25185	0.0753182	0.0532627
SPAG5	Q96R06	46.1387	47.1227	-0.983984	0.0560962	1.25107	0.293267	0.196105
WTAP	Q15007	46.7511	47.2968	-0.574474	0.0561156	1.25092	0.441054	0.168723
ATF6	P18850	46.3181	48.1625	-1.84434	0.0562071	1.25021	0.240609	0.169837
GTPBP2	Q9BX10	46.5039	48.6	-2.0961	0.0563077	1.24943	0.227093	0.344936
KIF18B	Q86Y91	46.4655	47.0333	-0.567868	0.0563645	1.24899	0.298395	0.278755
ITSN2	Q9NZM3	46.0426	46.8404	-0.855455	0.0563919	1.24878	0.473589	0.422479
ITPKC	Q96DU7	45.9337	47.3203	-1.38659	0.056824	1.24547	0.313672	0.311432
UEVLD	Q8IX04	50.6667	49.2195	0.946446	0.0572564	1.24218	0.367215	0.484194
ZCCHC6	Q5VYS8	46.5231	47.2168	-1.0012	0.0572862	1.24195	0.263551	0.283159
NELFB	Q8WX92	46.4334	47.4709	-1.04685	0.0573138	1.24174	0.216162	0.090353
RPRD2	Q5VT52	45.6967	45.953	-0.256256	0.0573458	1.2415	0.125188	0.0972434
CRNKL1	Q9BZJ0	45.1393	45.3379	-0.198599	0.0574306	1.24086	0.203423	0.0882345
IGF2BP2	Q9Y6M1	45.9658	46.9675	-1.0017	0.0577773	1.23824	0.229279	0.120422
TOMM34	Q15785	46.1387	46.6381	-0.499399	0.057995	1.23661	0.145975	0.116546
CCNA2	P20248	54.3476	57.304	-2.5961	0.0580207	1.23642	0.144353	0.10271
PSAT1	Q9Y617	57.7925	58.513	-0.659459	0.0582575	1.23465	0.14931	0.0963242
CDK4	P11802	45.9081	47.5603	-2.08498	0.0583163	1.23421	0.183561	0.117288
ERCC2	P18074	46.4975	47.6449	-1.34034	0.0584886	1.23293	0.391234	0.347092
PTPN1	P18031	47.4426	47.9366	-0.414014	0.0585433	1.23252	0.153725	0.102767
SUPT16H	Q9Y5B9	45.5622	45.812	-0.185786	0.0587422	1.23105	0.103809	0.066558
AAMP	Q13685	57.2552	58.2688	-1.19069	0.0588276	1.23042	0.161291	0.0590774
ESPL1	Q14674	47.2356	48.1531	-0.917417	0.0589149	1.22977	0.229276	0.195557
SSH2	Q76I76	50.7827	49.2073	1.5021	0.0589871	1.22924	0.102025	0.285478
SSRP1	Q08945	45.7287	45.9722	-0.307508	0.0592835	1.22707	0.110881	0.0592112
DDX3X	O00571	46.2605	46.6	-0.33954	0.0595621	1.22503	0.11179	0.0995595
PLEKHA1	Q9HB21	45.5686	46.6	-1.1019	0.0596481	1.2244	0.292471	0.309856
KDM3B	Q7LBC6	47.4756	48.0495	-0.71041	0.0597042	1.22399	0.134502	0.294512
TMEM126B	Q8IUX1	58.8258	60.6035	-1.11031	0.0598645	1.22283	0.0946615	0.0688324
RAPGEF2	Q9Y4G8	56.846	51.7108	4.66507	0.0604835	1.21836	0.537398	0.447088
IMPA2	O14732	58.8	62.7808	-3.98078	0.0605136	1.21815	0.129006	0.192853
EPHB4	P54760	46.4462	48.0495	-1.6033	0.0606053	1.21749	0.199148	0.0988217
AMBRA1	Q9C0C7	46.9392	47.4003	-0.47047	0.0606918	1.21687	0.106354	0.269677
LENG8	Q96PV6	47.0945	47.5885	-0.832733	0.0611228	1.2138	0.278348	0.566335
NUP214	P35658	47.3344	48.233	-0.898599	0.0613993	1.21184	0.155802	0.0881402
UCHL5	Q9Y5K5	47.692	48.1436	-0.616316	0.0614399	1.21155	0.106147	0.0928101
EIF3E	P60228	47.6873	47.8472	-0.385786	0.0616881	1.2098	0.0853693	0.0910611
MED27	Q6P2C8	46.4847	48.2566	-1.85846	0.0617025	1.2097	0.155673	0.0778782
P42166	P42166	46.017	46.5231	-0.506106	0.0617446	1.2094	0.174323	0.0911348
NVL	O15381	46.0811	48.393	-1.41612	0.0617516	1.20935	0.469311	0.387635
YLPM1	P49750	45.5365	46.0555	-0.518919	0.0617587	1.2093	0.171126	0.101755
EIF2D	P41214	46.6664	47.6073	-0.940941	0.0619824	1.20773	0.169274	0.130996
RAB3GAP1	Q15042	47.3109	47.899	-0.451652	0.0619928	1.20766	0.170225	0.0740654
PPP1R9B	Q96SB3	47.5697	48.6	-1.03033	0.0620587	1.2072	0.130134	0.0942762
SPEN	Q96T58	46.2733	47.3297	-1.35756	0.0624172	1.2047	0.135874	0.141601
GULP1	Q9UBP9	46.6	47.1274	-0.527427	0.0624898	1.20419	0.423535	0.194487
ARRDC1	Q8N5I2	52.4008	53.402	-0.73964	0.0625835	1.20354	0.297081	0.296003
CD46	P15529	60.9106	63.2423	-2.01441	0.0626965	1.20276	0.0892903	0.0664813
SETDB1	Q15047	46.7746	47.1086	-0.334034	0.0629188	1.20122	0.128083	0.114447
MPP5	Q8N3R9	45.7287	47.0427	-1.33754	0.0630472	1.20033	0.195433	0.202157
ARPC5	O15511	55.8508	58.5252	-2.67447	0.0630678	1.20019	0.0927482	0.140313
ZNF629	Q9UEG4	55.3	59.8535	-4.55345	0.0631216	1.19982	0.159625	0.0747931
ORC2	Q13416	45.3572	45.5429	-0.237037	0.0632296	1.19908	0.688618	0.414934
QKI	Q96PU8	46.9345	48.1672	-1.66547	0.0632657	1.19883	0.181781	0.110606
KIF2C	Q99661	46.8546	47.8378	-1.21381	0.0633217	1.19845	0.415811	0.360613
FMN1	Q68DA7	46.363	47.5132	-1.15025	0.0634005	1.19791	0.16733	0.1205
STAT6	P42226	47.4473	48.0872	-0.748048	0.0634325	1.19769	0.407265	0.185443
ME1	P48163	56.3331	58.1772	-1.8013	0.0635132	1.19714	0.118457	0.0762561
MAPK8	P45983	46.1644	47.9931	-1.81121	0.063533	1.197	0.350183	0.17736
VDAC3	Q9Y277	60.5149	64	-3.48509	0.0636448	1.19624	0.111702	0.0930531
GTF2H3	Q13889	45.7287	47.0804	-1.65916	0.0636605	1.19613	0.269094	0.320538
DCP1A	Q9NPI6	46.6099	47.9884	-1.54855	0.0637159	1.19575	0.118717	0.0924445
SRBD1	Q8N5C6	45.6454	46.1708	-0.281882	0.0639675	1.19404	0.305463	0.553314
UNC45A	Q9H3U1	46.704	47.6261	-1.11582	0.0640434	1.19353	0.136912	0.115524
PLEKHO2	Q8TD55	51.7841	50.0499	1.77688	0.0640535	1.19346	0.240892	0.0905047
PPP2R5C	Q13362	50.9475	48.6333	1.96006	0.0640903	1.19321	0.330032	0.163286
TMEM65	Q6PI78	58.6473	60.698	-1.37017	0.0641593	1.19274	0.0588052	0.123606
QRSL1	Q9H0R6	46.6617	47.2827	-0.715115	0.0646636	1.18934	0.21506	0.166148
MRPL2	Q5T653	52.4802	51.4238	1.27007	0.0646911	1.18916	0.362976	0.079962
PRKCDBP	Q969G5	54.3342	56.901	-1.95696	0.064703	1.18908	0.182573	0.168921
KAZN	Q674X7	48.7921	57.2246	-6.58849	0.0651242	1.18626	0.20118	0.357282
ZNF638	Q14966	46.7181	47.7814	-1.30791	0.0654214	1.18428	0.16399	0.161992
KPNA2	P52292	45.6519	46.1003	-0.448448	0.0654401	1.18416	0.131124	0.107603
SCAF4	O95104	46.2861	47.0145	-0.670971	0.0657463	1.18213	0.231968	0.0751683
CGN	Q9P2M7	53.8446	55.6248	-1.74965	0.06577	1.18197	0.160962	0.0864938
TXN	P10599	60.131	63.8432	-3.71221	0.0660341	1.18023	0.0730026	0.0713876
GPKOW	Q92917	47.1133	47.6073	-0.63043	0.0661115	1.17972	0.1607	0.109277
CEBPZ	Q03701	46.1836	46.8969	-0.616517	0.0661683	1.17935	0.23255	0.190142
FOPNL	Q96NB1	46.0106	49.36	-2.32122	0.0661858	1.17924	0.203871	0.127193
TCERG1	O14776	46.784	47.2309	-0.573974	0.066345	1.17819	0.156101	0.10158
SFXN4	Q6P4A7	56.7789	59.2688	-2.48989	0.0665038	1.17715	0.168152	0.0916622
GCC1	Q96CN9	46.9392	48.1295	-1.43493	0.0666047	1.17649	0.403115	0.120596
ZDHHC17	Q8IUH5	54.5086	55.46	-0.951351	0.0669972	1.17394	0.243559	0.128378
GLE1	Q53GS7	46.6617	47.3533	-0.616316	0.0670335	1.17371	0.199603	0.237788
LRWD1	Q9UFC0	44.9984	45.3636	-0.365165	0.0671849	1.17273	0.646364	0.282572
CDC5L	Q99459	45.8697	46.2476	-0.397197	0.0673136	1.1719	0.207926	0.118746
COG1	Q8WTW3	46.6946	47.6685	-1.18088	0.0673176	1.17187	0.227511	0.148039
CDCP1	Q9H5V8	55.7225	63.7387	-8.01622	0.067497	1.17072	0.18415	0.142344
NUDT3	O95989	57.2796	58.8317	-1.72803	0.067602	1.17004	0.114808	0.176234
HDHD3	Q9BSH5	58.1711	58.8317	-1.33984	0.0676375	1.16981	0.127557	0.0914067
CRY1	Q16526	52.6573	53.6971	-0.945946	0.0676984	1.16942	0.551993	0.284109
ACTN4	O43707	57.3956	59.1566	-1.77277	0.0677028	1.16939	0.259091	0.0412839
AMOTL1	Q8IY63	47.0098	47.7767	-1.09149	0.0677145	1.16932	0.113507	0.132853
NBEAL2	Q6ZNJ1	46.3245	47.5603	-0.77978	0.0679449	1.16784	0.281815	0.205255
C7orf25	Q9BPX7	46.4655	48.0213	-1.25475	0.0679807	1.16761	0.107122	0.342479
BCAR3	O75815	45.7864	45.9594	-0.166567	0.0680465	1.16719	0.128975	0.0981572
MAGED2	Q9UNF1	45.7031	46.7322	-1.02913	0.0680609	1.1671	0.130355	0.0978443
C9orf114	Q5T280	46.6993	47.5085	-0.857758	0.0683476	1.16528	0.357535	0.473144
PRKCSH	P14314	57.1575	63.5471	-6.38969	0.0683585	1.16521	0.0651559	0.113576
XPC	Q01831	45.2675	45.5429	-0.416416	0.0685606	1.16393	0.28411	0.380554
DLGAP5	Q15398	47.0616	48.2519	-1.25145	0.0687515	1.16272	0.156892	0.0643278
BRI3BP	Q8WY22	60.4618	64	-3.53824	0.0688732	1.16195	0.138971	0.107919
EIF4G3	O43432	46.0106	46.6052	-0.671471	0.0690784	1.16066	0.17515	0.112306
MLH1	P40692	44.7485	45.2547	-0.506106	0.0691041	1.1605	0.396517	0.0939756
NCAPH	Q15003	47.5791	47.9508	-0.305806	0.0692686	1.15946	0.154325	0.0587882
PRPF18	Q99633	46.6899	47.8802	-1.13854	0.0694746	1.15817	0.206899	0.100488
RBM25	P49756	46.6	47.6779	-1.12492	0.0696278	1.15722	0.214746	0.117639
ERI3	O43414	55.2262	56.2293	-0.984785	0.0700052	1.15487	0.454573	0.115384
TAF6L	Q9Y6J9	45.5493	46.1644	-0.615015	0.0700176	1.15479	0.520537	0.112079
ERCC6L	Q2NKX8	46.4462	47.4426	-0.996396	0.0702011	1.15366	0.304746	0.192865
FAM175B	Q15018	58.8	61.2	-2.4	0.0702081	1.15361	0.119853	0.064857
DBR1	Q9UK59	55.9912	57.6154	-1.80741	0.0703281	1.15287	0.139224	0.13517
HJURP	Q8NCD3	45.4981	47.6544	-2.68849	0.0703799	1.15255	0.635131	0.368823
RACGAP1	Q9H0H5	46.8169	48.3554	-1.53844	0.0704206	1.1523	0.224157	0.24114
AARS2	Q5JTZ9	46.4847	47.3344	-0.877978	0.0704456	1.15215	0.26813	0.336991
MAP3K6	O95382	44.4731	45.5173	-1.04424	0.070484	1.15191	0.19329	0.313751
KIAA0226	Q92622	54.7232	48.957	6.28318	0.0705173	1.1517	0.524633	0.242146
PDXP	Q96GD0	60.8397	64	-3.16026	0.0707089	1.15053	0.150074	0.0834917
POP1	Q99575	45.2995	46.6052	-1.30571	0.0708833	1.14946	0.167355	0.0913246
NOLC1	Q14978	61.6661	64	-2.33393	0.0708905	1.14941	0.0718837	0.0837589
UQCRC2	P22695	57.1391	58.3359	-0.970871	0.0709638	1.14896	0.242809	0.105686
TKT	P29401	55.9484	59.4519	-3.82092	0.0710872	1.14821	0.0565079	0.0461507
EIF6	P56537	57.9024	59.0207	-1.11832	0.0711495	1.14783	0.118226	0.0404137
RSRC1	Q96IZ7	58.8	64	-5.2	0.0711622	1.14775	0.121486	0.109503
BRD4	O60885	45.434	46.0042	-0.486887	0.071174	1.14768	0.194775	0.0973011
SRSF7	Q16629	54.6897	55.7836	-1.42923	0.0713484	1.14662	0.105553	0.0662932
UBASH3B	Q8TF42	46.8404	47.9272	-1.1997	0.0714361	1.14608	0.436147	0.448559
ELF1	P32519	44.8959	45.2098	-0.41001	0.0718239	1.14373	0.136037	0.149265
MAT2A	P31153	57.9146	59.7235	-1.65536	0.072405	1.14023	0.109925	0.0783892
PIK3CA	P42336	47.3956	48.2707	-0.95035	0.0726011	1.13906	0.233059	0.201323
NME7	Q9Y5B8	46.6	47.8802	-1.28018	0.0729876	1.13675	0.48965	0.310893
HLA-DPB1	P04440	60.6921	64	-3.30791	0.0730247	1.13653	0.118372	0.0812585
WIBG	Q9BRP8	60.9992	64	-3.0008	0.0735031	1.13369	0.126967	0.120425
EXOC4	Q96A65	47.0286	47.8143	-0.780981	0.0736093	1.13307	0.418596	0.126464
PRPF39	Q86UA1	45.4212	45.9145	-0.403604	0.0736642	1.13274	0.254698	0.346764
SVIL	O95425	47.0569	48.0825	-1.14324	0.0737508	1.13223	0.12734	0.0886575
STUB1	Q9UNE7	45.9978	46.4655	-0.448448	0.0737743	1.13209	0.154505	0.08441
DBI	P07108	60.0779	64	-3.55005	0.0739487	1.13107	0.137421	0.220946
DHX37	Q8IY37	46.2541	47.2262	-0.84044	0.0739544	1.13104	0.249679	0.11662
SMARCA4	P51532	45.2418	45.5045	-0.243443	0.0741926	1.12964	0.178739	0.102887
STIM2	Q9P246	47.1133	47.8143	-0.752753	0.0743026	1.129	0.0939414	0.356755
TSR1	Q2NL82	46.4719	47.4144	-1.00841	0.0743947	1.12846	0.271745	0.098156
SCAMP1	O15126	61.0642	64	-2.93584	0.0745395	1.12761	0.155294	0.124562
MTA3	Q9BTC8	45.9786	46.4334	-0.614114	0.0747716	1.12626	0.40908	0.16076
DTX3L	Q8TDB6	45.3379	46.6	-1.53754	0.0747832	1.1262	0.345564	0.192663
MITD1	Q8WV92	51.8146	52.468	-0.95025	0.0748372	1.12588	0.149077	0.114546
INTS6	Q9UL03	47.1415	48.1154	-0.983283	0.0749417	1.12528	0.598159	0.616118
OSGEP	Q9NPF4	57.878	58.9558	-0.653353	0.0750886	1.12443	0.158068	0.0870896
PEX16	Q9Y5Y5	52.5901	51.7291	1.43143	0.0751907	1.12384	0.309296	0.167527
EMG1	Q92979	55.3	58.4092	-2.00741	0.0753001	1.1232	0.165331	0.0945221
NOTCH2	Q04721	46.3886	47.3956	-1.14034	0.075504	1.12203	0.1158	0.0903276
CHAMP1	Q96JM3	46.8451	47.1086	-0.447447	0.0755736	1.12163	0.0948681	0.107021
ITGA3	P26006	60.5799	64	-3.42012	0.0757472	1.12063	0.106032	0.0702784
SMARCE1	Q969G3	45.6134	46.0298	-0.48048	0.0757714	1.12049	0.125732	0.101395
DPYSL3	Q14195	56.5346	58.5924	-1.99059	0.0760385	1.11897	0.184872	0.0795365
FANCD2	Q9BXW9	45.4981	46.19	-0.698298	0.0761466	1.11835	0.328703	0.0926464
MAPK14	Q16539	47.2121	47.7861	-0.573974	0.0761654	1.11824	0.158453	0.0908734
P51161	P51161	53.2276	55.3	-2.07237	0.0762807	1.11759	0.123453	0.222789
ATP1A1	P05023	57.8291	58.8	-0.970871	0.076331	1.1173	0.191496	0.0536384
KPNA6	O60684	46.6334	47.4756	-0.842142	0.0763904	1.11696	0.210312	0.0950065
NOC2L	Q9Y3T9	47.2545	47.6685	-0.531632	0.0763999	1.11691	0.107587	0.1023
MAPRE2	Q15555	45.953	46.7134	-0.699299	0.0766415	1.11554	0.344255	0.143716
ADAR	P55265	46.3117	47.1039	-0.787487	0.076803	1.11462	0.189085	0.0876303
MYO5C	Q9NQX4	47.0192	47.6732	-0.649249	0.0768224	1.11451	0.311964	0.432808
HDGFRP3	Q9Y3E1	57.3529	62.6153	-6.02573	0.0768662	1.11426	0.151651	0.100811
ELP6	Q0PNE2	56.2599	58.8672	-2.60731	0.0772604	1.11204	0.0652829	0.107286
RASA2	Q15283	47.0333	47.6496	-1.12182	0.0772608	1.11204	0.498291	0.481009
IKBKB	O14920	47.3627	48.0025	-0.493994	0.0774097	1.1112	0.27592	0.260305
MDH2	P40926	57.9879	58.8	-0.889289	0.0774602	1.11092	0.156285	0.0611974
DOCK9	Q9BZ29	49.2134	50.3675	-1.29449	0.0774975	1.11071	0.0916928	0.0885678
COX7A2L	O14548	58.8	61.9535	-3.78088	0.0775386	1.11048	0.0652483	0.153
GIGYF2	Q6Y7W6	47.5744	48.5341	-0.95976	0.0775464	1.11044	0.167865	0.123497
DIS3L	Q8TF46	46.7181	47.6732	-0.814414	0.0776592	1.10981	0.194811	0.534433
ARSE	P51690	57.7742	59.7117	-1.93754	0.0777275	1.10943	0.114157	0.124953
PTPN23	Q9H3S7	47.5556	48.1625	-0.63043	0.0780442	1.10766	0.152561	0.0692334
FAM133A	Q8N9E0	60.385	64	-3.61502	0.0781236	1.10722	0.172544	0.130125
ARMC9	Q7Z3E5	45.7031	46.3694	-0.89049	0.0781532	1.10705	0.346265	0.416732
POLD3	Q15054	45.7095	46.19	-0.365165	0.0781635	1.107	0.180428	0.240903
EVA1B	Q9NVM1	57.9451	62.6589	-5.26937	0.0782765	1.10637	0.177436	0.133165
SLC25A22	Q9H936	62.5979	63.7126	-1.15826	0.0784381	1.10547	0.0852829	0.154178
PKP3	Q9Y446	46.1708	47.0898	-0.628028	0.0785224	1.10501	0.065244	0.314359
LSM2	Q9Y333	55.3	61.2	-5.26867	0.0786579	1.10426	0.174444	0.0931095
JAGN1	Q8N5M9	60.9047	62.0667	-1.76436	0.0790284	1.10222	0.0803365	0.0947561
SSR4	P51571	54.8037	56.9804	-2.25045	0.0793707	1.10034	0.181666	0.0919892
ITPR3	Q14573	47.1039	47.7108	-0.606907	0.0794516	1.0999	0.172276	0.113806
ATXN1	P54253	53.0734	50.6178	1.74725	0.0794643	1.09983	0.255872	0.548084
ZW10	O43264	47.0098	47.819	-0.813914	0.0794763	1.09976	0.188824	0.154562
ACTN1	P12814	57.3162	58.4336	-1.11742	0.0795168	1.09954	0.243643	0.0401198
C17orf49	Q8IXM2	45.8505	46.864	-0.999399	0.0802403	1.09561	0.17376	0.118471
PHRF1	Q9P1Y6	45.7159	47.0333	-1.52883	0.0803238	1.09516	0.200725	0.149546
XRCC5	P13010	45.812	46.0875	-0.275475	0.0803339	1.0951	0.181206	0.0802986
EP300	Q09472	52.2726	51.8451	0.36026	0.0803448	1.09504	0.369759	0.245263
MARK2	Q7KZI7	46.9957	47.692	-0.696296	0.0805489	1.09394	0.25247	0.193229
TMED1	Q13445	56.3515	57.1452	-1.34334	0.0806872	1.0932	0.137988	0.0968262
TNS3	Q68CZ2	46.0811	46.6852	-0.604104	0.0809795	1.09163	0.117943	0.197013
ATP2A3	Q93084	53.8581	54.3611	-0.757858	0.0810367	1.09132	0.467718	0.195577
XRCC4	Q13426	57.591	59.8535	-2.26246	0.0813767	1.0895	0.15143	0.0992367
PPP2R1B	P30154	46.4847	47.7155	-1.03834	0.0813965	1.08939	0.150016	0.104927
NAT10	Q9H0A0	47.3815	47.6261	-0.301101	0.0814069	1.08934	0.192226	0.130439
EXOC2	Q96KP1	47.819	47.9696	-0.244645	0.0818004	1.08724	0.406176	0.130666
CCDC90B	Q9GZT6	55.8569	58.1894	-2.33253	0.0818424	1.08702	0.127781	0.152907
UNK	Q9C0B0	52.0772	51.0025	1.07467	0.0819554	1.08642	0.312621	0.145227
ACBD6	Q9BR61	46.2412	46.7793	-0.415716	0.0821326	1.08548	0.55749	0.198141
CBWD1	Q9BRT8	46.5039	48.4918	-1.97758	0.0823272	1.08446	0.200979	0.1285
FUS	P35637	55.6248	59.7294	-4.1046	0.082465	1.08373	0.0723243	0.115239
MBD3	O95983	46.1131	47.4144	-0.942543	0.0825062	1.08351	0.124146	0.0767451
ATXN3	P54252	47.2027	48.0213	-0.592793	0.0826244	1.08289	0.111788	0.090689
CDC45	O75419	46.0106	46.3117	-0.877678	0.082695	1.08252	0.188433	0.23069
ERGIC1	Q969X5	56.0767	57.3101	-1.23343	0.0828446	1.08174	0.142795	0.106777
KIF4A	O95239	44.9151	45.1522	-0.237037	0.082994	1.08095	0.312458	0.134913
LUZP1	Q86V48	46.8734	48.1154	-1.28438	0.0830546	1.08064	0.142156	0.0829081
CKAP5	Q14008	47.6167	48.0966	-0.55986	0.0833479	1.07911	0.15627	0.0767863
EIF4G1	Q04637	47.2733	48.0448	-0.79039	0.0833595	1.07904	0.164913	0.0815209
IFT172	Q9UG01	46.8969	47.3956	-0.949349	0.0833609	1.07904	0.0336069	0.619009
GOLGA7	Q7Z5G4	55.3	61.7706	-3.96286	0.0834156	1.07875	0.15547	0.100351
SCAF1	Q9H7N4	46.704	49.0302	-2.32623	0.0834969	1.07833	0.165094	0.100395
FAM160B2	Q86V87	52.4619	54.6226	-2.8046	0.0836337	1.07762	0.294118	0.235675
RTKN	Q9BST9	46.4142	47.1368	-0.722623	0.0837645	1.07694	0.197643	0.345022
KIF22	Q14807	45.0176	45.3572	-0.33954	0.0838764	1.07636	0.465341	0.236097
STX1A	Q16623	55.3	59.57	-5.24244	0.0839994	1.07572	0.137314	0.110593
RAB7A	P51149	60.0661	62.2495	-2.39179	0.0841649	1.07487	0.102767	0.0612836
PRPF3	O43395	47.0286	47.3297	-0.338739	0.0842642	1.07436	0.0724006	0.0539567
FDPS	P14324	49.5798	48.6883	0.891491	0.0844356	1.07347	0.0952674	0.0831169
TADA1	Q96BN2	45.4533	46.3117	-0.954555	0.0844847	1.07322	0.480758	0.286175
RPL15	P61313	56.8338	57.6459	-0.787688	0.0846197	1.07253	0.199254	0.159229
RAD50	Q92878	47.9884	48.4306	-0.597497	0.0846347	1.07245	0.209808	0.161922
TSC2	P49815	46.8075	47.8096	-1.0021	0.0847171	1.07203	0.510993	0.547839
BAZ1B	Q9UIG0	45.3123	45.5237	-0.198599	0.0847627	1.0718	0.259081	0.281945
TRIOBP	Q9H2D6	46.6	48.0731	-1.28959	0.0848537	1.07133	0.283398	0.186787
TRIM65	Q6PJ69	45.9081	46.8028	-0.894695	0.0850024	1.07057	0.474104	0.61434
COQ7	Q99807	56.7545	59.0384	-2.57928	0.085037	1.07039	0.115049	0.137493
IKBIP	Q70UQ0	54.9043	56.6018	-1.6975	0.0850631	1.07026	0.100227	0.10475
LANCL1	O43813	60.6685	61.7357	-0.907808	0.0853041	1.06903	0.0709969	0.109691
KIF14	Q15058	45.9145	46.4783	-0.685485	0.0853448	1.06882	0.425365	0.198875
CRYL1	Q9Y2S2	52.7	52.2237	0.628929	0.0855436	1.06781	0.307032	0.0698183
PGP	A6NDG6	60.6803	62.7547	-1.37908	0.0857312	1.06686	0.0916114	0.157538
DCTN4	Q9UJW0	54.6629	61.2	-6.53714	0.0857636	1.0667	0.157206	0.0746103
ZNF830	Q96NB3	60.3791	62.3628	-1.16276	0.0857695	1.06667	0.115283	0.153691
NDUFS6	O75380	52.7783	61.518	-11.0214	0.0859293	1.06586	0.220906	0.174662
DEK	P35659	47.6544	48.2424	-0.686887	0.0862065	1.06446	0.0976519	0.0959764
RUFY1	Q96T51	47.7579	48.233	-0.616316	0.0862221	1.06438	0.138025	0.0865423
STK10	O94804	46.3245	46.6711	-0.346547	0.086339	1.06379	0.166916	0.0718496
ARID1B	Q8NFD5	46.017	46.4911	-0.301101	0.0867001	1.06198	0.266181	0.307952
LEMD3	Q9Y2U8	46.9345	47.8802	-0.860961	0.0870448	1.06026	0.164172	0.113331
AFF4	Q9UHB7	45.9401	47.0569	-1.14875	0.0870569	1.0602	0.140384	0.1076
ADD2	P35612	55.3684	57.3406	-1.97227	0.0870667	1.06015	0.110352	0.0728131
SSR1	P43307	58.6718	60.2196	-0.826827	0.0871559	1.0597	0.100924	0.160878
RIC8B	Q9NVN3	49.1829	48.1625	0.62963	0.0872572	1.0592	0.0937846	0.308608
YWHAG	P61981	55.9057	57.3284	-1.42272	0.0874288	1.05835	0.0991332	0.0522698
HEATR1	Q9H583	47.0616	47.8425	-0.63043	0.08774	1.0568	0.186762	0.211443
CEBPB	P17676	54.7702	64	-9.22983	0.0878484	1.05627	0.361708	0.182369
USP4	Q13107	45.4597	46.3181	-0.992993	0.0878849	1.05609	0.270635	0.409505
METTL13	Q8N6R0	46.8969	47.8425	-1.01622	0.0881331	1.05486	0.198902	0.0990843
HERC2	O95714	46.7134	47.9037	-1.3037	0.088146	1.0548	0.153324	0.146258
IFIT5	Q13325	46.4911	47.4615	-1.05035	0.0881715	1.05467	0.225194	0.125244
FMNL3	Q8IVF7	47.4756	47.9508	-0.475175	0.0883285	1.0539	0.279615	0.228787
SLC25A3	Q00325	59.2924	61.9012	-2.60881	0.0884753	1.05318	0.115993	0.0680439
MET	P08581	51.5398	50.7399	0.787688	0.0885658	1.05273	0.110045	0.090148
KIF20A	O95235	45.2739	45.6519	-0.397197	0.0886642	1.05225	0.34439	0.562043
NDC80	O14777	46.2348	46.7087	-0.473874	0.0887755	1.05171	0.626137	0.434742
KRIT1	O00522	45.5109	46.3181	-0.531732	0.0887888	1.05164	0.214675	0.32499
OVCA2	Q8WZ82	46.3245	47.1933	-0.894394	0.0888354	1.05141	0.255791	0.106058
DOCK6	Q96HP0	46.9204	48.1201	-1.24675	0.0888687	1.05125	0.12222	0.343809
TRIM13	O60858	46.3437	47.1792	-0.835435	0.0889179	1.05101	0.100428	0.455648
HMGXB4	Q9UGU5	46.0747	46.6	-0.525325	0.0891383	1.04994	0.488541	0.223132
RUNX1	Q01196	46.2541	46.6523	-0.432733	0.0894874	1.04824	0.375892	0.189171
USP47	Q96K76	47.612	48.266	-0.653954	0.0899515	1.04599	0.272719	0.0944735
CENPB	P07199	46.4398	48.1013	-1.23143	0.0900048	1.04573	0.0811923	0.257824
STAT1	P42224	45.7479	46.222	-0.358759	0.0900102	1.04571	0.142942	0.0740767
EIF3D	O15371	47.6167	47.9884	-0.310511	0.0902188	1.0447	0.148503	0.0680658
SUGP1	Q8IWZ8	46.8546	47.5038	-0.352853	0.090417	1.04375	0.130236	0.0997169
DHX34	Q14147	46.1323	46.8216	-0.755255	0.0904997	1.04335	0.461709	0.349641
COG7	P83436	46.6	47.8943	-1.45425	0.0905048	1.04333	0.309148	0.407993
EIF4B	P23588	61.2	63.4601	-1.93784	0.0905713	1.04301	0.116797	0.0772888
PIP5K1C	O60331	52.2665	49.8484	1.65475	0.0909698	1.0411	0.206517	0.671461
UBR1	Q8IWV7	46.6	47.3768	-0.892092	0.0911284	1.04035	0.289214	0.177501
STAMBP	O95630	47.7155	48.2283	-0.578679	0.0911679	1.04016	0.259512	0.200107
PRIM1	P49642	46.6	47.7484	-1.15315	0.0913536	1.03927	0.193543	0.229238
PRC1	O43663	43.6338	43.9477	-0.313914	0.0914446	1.03884	0.338436	0.150163
TAF6	P49848	45.7544	46.6287	-0.996096	0.0916263	1.03798	0.359117	0.431192
ERC1	Q8IUD2	47.0192	48.1531	-1.39259	0.0917295	1.03749	0.144284	0.13703
NONO	Q15233	45.9017	46.0619	-0.269069	0.0918628	1.03686	0.138252	0.094278
OSBPL10	Q9BXB5	46.4783	47.532	-0.936136	0.0919381	1.0365	0.213971	0.316182
TAF10	Q12962	53.8983	56.9743	-3.07598	0.0919903	1.03626	0.130856	0.168356
CHCHD6	Q9BRQ6	55.3	58.3298	-3.02983	0.092057	1.03594	0.142343	0.110915
EIF1B	O60739	55.521	59.2333	-3.71231	0.09209	1.03579	0.174071	0.12189
GGA2	Q9UJY4	45.9786	47.4615	-1.48288	0.0923275	1.03467	0.569261	0.156451
CASC5	Q8NG31	46.1003	50.3919	-4.72082	0.0923329	1.03464	0.189072	0.106076
RUVBL1	Q9Y265	60.4677	62.1625	-1.06777	0.0924432	1.03412	0.0790762	0.0644969
ARAP1	Q96P48	46.0619	46.8216	-0.75976	0.0926566	1.03312	0.197682	0.207423
CLASP1	Q7Z460	46.3758	47.3109	-0.935135	0.0927739	1.03257	0.171456	0.220617
DNAJC2	Q99543	46.6899	47.3674	-0.677477	0.0928479	1.03223	0.104421	0.132965
RBM6	P78332	45.6839	45.9017	-0.192192	0.0930787	1.03115	0.112639	0.118067
VIM	P08670	63.3381	63.8084	-0.217718	0.09308	1.03114	0.0757225	0.108334
STXBP5	Q5T5C0	38.8905	53.9989	-15.1084	0.0930982	1.03106	0.302947	0.089254
CENPJ	Q9HC77	46.6	48.4306	-2.25345	0.0931709	1.03072	0.233885	0.290438
ISOC2	Q96AB3	54.2001	55.7347	-1.53463	0.0932788	1.03022	0.181312	0.0922807
NTHL1	P78549	46.2733	47.4332	-1.26557	0.0933387	1.02994	0.100394	0.111354
ABCE1	P61221	60.8161	61.7357	-1.61632	0.0934242	1.02954	0.127723	0.0780399
PAAF1	Q9BRP4	57.4506	58.2321	-0.769369	0.0934541	1.0294	0.137035	0.124846
PFDN2	Q9UHV9	57.1147	60.3023	-3.38909	0.093592	1.02876	0.0896265	0.17458
APPL2	Q8NEU8	46.7228	47.7296	-1.16677	0.0936983	1.02827	0.350812	0.176857
PSPC1	Q8WXF1	46.9298	47.8096	-1.03504	0.0937152	1.02819	0.126304	0.0884442
ADNP	Q9H2P0	45.3828	45.6647	-0.281882	0.0938785	1.02743	0.136424	0.111631
GPX4	P36969	56.7789	57.5605	-1.15405	0.0938955	1.02736	0.274758	0.0727367
ABCC4	O15439	57.9513	59.3574	-1.25345	0.0939606	1.02705	0.169023	0.108631
KCNN4	O15554	59.1684	62.3976	-3.22923	0.0945519	1.02433	0.1113	0.115093
MYO5A	Q9Y4I1	47.2874	47.8896	-0.606907	0.0947174	1.02357	0.312994	0.183218
ORAI1	Q96D31	57.8413	61.8838	-5.197	0.0949285	1.0226	0.23141	0.119179
ACAA2	P42765	61.0405	64	-2.95946	0.0949972	1.02229	0.159013	0.0632163
YARS2	Q9Y2Z4	44.992	45.5493	-0.621421	0.0950393	1.0221	0.190827	0.536262
CHMP5	Q9NZZ3	54.8238	58.9912	-4.16737	0.0952827	1.02099	0.227135	0.165863
MBNL3	Q9NUK0	52.3031	57.9635	-11.6969	0.0953093	1.02086	0.339621	0.283697
TMEM135	Q86UB9	58.5252	59.1625	-1.45546	0.0955402	1.01981	0.085618	0.148352
GABARAP	O95166	53.6971	54.6964	-0.798098	0.0956071	1.01951	0.144195	0.21057
ZNF592	Q92610	46.7605	47.9649	-1.24675	0.095826	1.01852	0.460062	0.420964
POLR1C	O15160	46.1964	47.3674	-1.17097	0.0959668	1.01788	0.155802	0.100131
P98088	P98088	54.8037	57.9879	-3.84144	0.0960605	1.01746	0.115681	0.11364
IFT74	Q96LB3	46.5167	47.6685	-1.14234	0.0962344	1.01667	0.317646	0.162772
NRP1	O14786	55.3	58.3848	-1.56927	0.0965401	1.01529	0.137989	0.114973
TIMM23	O14925	59.6999	62.4324	-3.79499	0.0967017	1.01457	0.178616	0.108595
IFT88	Q13099	47.2356	48.4071	-1.66637	0.0969043	1.01366	0.626671	0.334426
CUL7	Q14999	46.7793	48.0401	-1.08729	0.0972534	1.0121	0.216617	0.0811345
PARK7	Q99497	56.9987	57.939	-1.47768	0.097356	1.01164	0.0775855	0.0723739
CSPG4	Q6UVK1	54.6226	59.7058	-5.08318	0.0973785	1.01154	0.174871	0.072588
EIF3A	Q14152	48.026	48.3412	-0.268168	0.0975937	1.01058	0.113856	0.0641007
GEMIN4	P57678	46.1003	47.2639	-1.26236	0.0977166	1.01003	0.348602	0.172738
ABL1	P00519	47.3721	48.2142	-0.743343	0.0977247	1.01	0.277539	0.285078
DNPH1	O43598	57.1025	62.3802	-6.51431	0.0977598	1.00984	0.157207	0.142892
USF2	Q15853	56.4308	64	-7.56917	0.0978535	1.00942	0.111409	0.18598
KIFC1	Q9BW19	45.6903	46.2476	-0.666266	0.0978746	1.00933	0.559704	0.489266
HAUS5	O94927	46.8169	47.4332	-0.39049	0.0979388	1.00905	0.191306	0.474446
SAV1	Q9H4B6	46.5039	48.3977	-1.17467	0.0984097	1.00696	0.204513	0.601083
PNISR	Q8TF01	60.4263	64	-3.57367	0.0984671	1.00671	0.1474	0.0880289
SPATA33	Q96N06	54.2538	55.4355	-2.40911	0.098524	1.00646	0.17569	0.160422
TAB3	Q8N5C8	46.6193	47.612	-0.72032	0.0986993	1.00569	0.511011	0.146466
ZNF768	Q9H5H4	59.4696	62.5631	-3.37998	0.0987464	1.00548	0.13891	0.133943
HEXB	P07686	58.8	61.5877	-4.1027	0.0989472	1.0046	0.125033	0.0801443
AKR1C2	P52895	46.0683	46.9722	-0.903904	0.0989872	1.00442	0.176026	0.125167
ZZZ3	Q8IYH5	45.1778	46.7087	-1.42222	0.0990603	1.0041	0.175302	0.111002
ZNF687	Q8N1G0	46.4462	47.0474	-0.601201	0.0990819	1.00401	0.409364	0.291938
HEXIM1	O94992	55.8813	61.2	-6.17668	0.0991328	1.00378	0.168171	0.0816388
ELL	P55199	45.0112	45.4276	-0.243443	0.0992623	1.00322	0.323837	0.361
POLA1	P09884	47.0945	48.186	-1.21852	0.099273	1.00317	0.240847	0.199271
SLC30A1	Q9Y6M5	60.4618	64	-2.03163	0.0998221	1.00077	0.120318	0.122756
PLAUR	Q03405	54.2068	58.8494	-4.59319	0.099914	1.00037	0.214676	0.175942
PKM	P14618	59.0975	59.8475	-1.05716	0.100003	0.999987	0.159374	0.0937467
VSNL1	P62760	54.133	55.4233	-1.08649	0.100021	0.999909	0.154795	0.112222
GTSF1	Q8WW33	54.958	58.5313	-4.07057	0.100154	0.999331	0.170694	0.10244
PCBP2	Q15366	47.9884	48.4683	-0.47988	0.100321	0.99861	0.09899	0.109867
STXBP1	P61764	47.6214	48.0919	-0.517518	0.100356	0.998458	0.17357	0.122803
AAGAB	Q6PD74	46.4206	47.899	-1.41722	0.100381	0.998347	0.27063	0.111964
VPS8	Q8N3P4	51.1002	49.4332	1.82753	0.100513	0.99778	0.184142	0.193793
SDAD1	Q9NVU7	46.8122	47.7814	-0.760961	0.100712	0.99692	0.374805	0.386768
RBM17	Q96I25	46.1387	46.6	-0.593493	0.100741	0.996796	0.126974	0.113665
SUPT6H	Q7KZ85	47.2827	47.899	-0.682182	0.100757	0.996724	0.143841	0.134573
SFPQ	P23246	47.2168	47.6167	-0.677477	0.100781	0.996623	0.135251	0.0719595
SRGAP2B	P0DMP2	51.2406	49.4943	1.42883	0.100803	0.996526	0.152818	0.267246
SMARCAD1	Q9H4L7	46.5423	47.6167	-1.07437	0.100865	0.996259	0.401791	0.268751
DAP3	P51398	46.8828	48.7005	-1.81772	0.100879	0.9962	0.350533	0.114576
KIAA2013	Q8IYS2	58.2443	60.7098	-3.52342	0.101028	0.995557	0.110114	0.115927
LPCAT4	Q643R3	47.5509	48.2001	-0.649249	0.101089	0.995296	0.303084	0.282545
TOR1AIP1	Q5JTV8	54.9647	55.8141	-1.40611	0.101108	0.995214	0.0817383	0.108691
MRPL42	Q9Y6G3	53.7575	56.211	-3.93123	0.101198	0.994826	0.143379	0.131987
TAF9	Q16594	45.9465	46.6	-0.653453	0.101248	0.994614	0.104918	0.114171
DNAJC21	Q5F1R6	50.5201	57.3956	-6.31982	0.101389	0.994011	0.260528	0.423356
FBXO42	Q6P3S6	52.7313	53.8111	-2.05225	0.101424	0.993857	0.214609	0.173954
KHSRP	Q92945	57.7864	60.5622	-3.23373	0.10155	0.993322	0.103051	0.0914384
ARFGAP1	Q8N6T3	47.612	48.233	-0.573974	0.101639	0.992942	0.110143	0.110268
TPPP3	Q9BW30	54.294	60.0188	-5.72482	0.101647	0.992903	0.175376	0.234341
CD3EAP	O15446	46.4206	58.8	-12.3794	0.101865	0.991977	0.197694	0.119888
TANC2	Q9HCD6	47.3062	47.8896	-0.889189	0.101915	0.991763	0.278521	0.385946
TOMM22	Q9NS69	55.8324	58.8	-2.66837	0.101978	0.991492	0.195587	0.101553
Q8TEP8	Q8TEP8	53.1539	57.4872	-2.15546	0.10209	0.991015	0.42405	0.128221
PPFIBP1	Q86W92	47.1886	47.8802	-0.813914	0.102303	0.990111	0.169744	0.119299
CPNE2	Q96FN4	52.352	51.1185	1.23343	0.102355	0.989889	0.300893	0.105221
MYL6B	P14649	58.0001	59.2038	-3.1999	0.102584	0.98892	0.0949883	0.116
ELAVL1	Q15717	47.0757	47.7014	-0.573974	0.102816	0.987939	0.194405	0.0970603
SLC23A2	Q9UGH3	60.6094	61.6661	-1.41101	0.102846	0.987813	0.0963538	0.12111
HAUS7	Q99871	46.0619	46.8734	-0.811512	0.103128	0.986625	0.347261	0.069062
SYNJ1	O43426	51.8451	51.0208	0.824324	0.103154	0.986514	0.0844483	0.265324
OTUD6B	Q8N6M0	46.9628	48.0684	-1.21381	0.103386	0.985539	0.185512	0.128987
RAP2C	Q9Y3L5	48.6	53.7306	-4.0023	0.103471	0.985181	0.398259	0.277998
RBM39	Q14498	46.9816	47.7673	-0.837437	0.103485	0.985123	0.170439	0.0655522
PACS2	Q86VP3	53.127	56.3637	-3.42442	0.103783	0.983875	0.328617	0.39032
NCK1	P16333	46.4014	47.038	-0.643043	0.103845	0.983615	0.459452	0.141758
TACO1	Q9BSH4	46.0362	46.6664	-0.714815	0.103894	0.983409	0.401975	0.321626
RPL6	Q02878	56.7911	57.4139	-1.66697	0.103964	0.983116	0.200603	0.12616
STX7	O15400	58.0978	62.3802	-5.3971	0.10401	0.982924	0.162154	0.100444
MELK	Q14680	46.4014	47.9884	-1.58699	0.104124	0.982451	0.230482	0.0611144
NACC1	Q96RE7	46.7652	47.4191	-0.804505	0.104335	0.98157	0.143775	0.158278
BCAR1	P56945	45.9658	46.6617	-0.780581	0.104375	0.981404	0.182699	0.0999518
RSRC2	Q7L4I2	54.5891	58.1039	-3.67357	0.104553	0.980663	0.122487	0.105672
KIAA0430	Q9Y4F3	46.5103	47.8331	-1.52042	0.104636	0.980317	0.548019	0.622507
SET	Q01105	57.7497	59.2511	-1.10561	0.104722	0.979961	0.0652671	0.0892137
CPSF2	Q9P2I0	47.0757	48.1295	-1.05385	0.104916	0.979159	0.166196	0.118217
RIOK3	O14730	55.3	56.4369	-1.13694	0.104955	0.978997	0.195985	0.0854273
RIPK1	Q13546	46.8781	47.4991	-0.39049	0.104986	0.978869	0.39857	0.414869
PHLDB2	Q86SQ0	46.2348	46.6758	-0.440941	0.104996	0.978827	0.414937	0.226526
CDH13	P55290	55.7225	62.1538	-3.46356	0.105042	0.978637	0.188488	0.105348
PDS5B	Q9NTI5	46.7981	47.6591	-1.01622	0.105155	0.978169	0.161846	0.104011
ABL2	P42684	46.831	47.8802	-1.07738	0.105225	0.977881	0.157641	0.27195
UNC13B	O14795	46.2412	47.4897	-1.26126	0.105301	0.977569	0.116811	0.358352
UTRN	P46939	46.6	47.2545	-0.731331	0.105401	0.977153	0.119652	0.0845292
MRPS25	P82663	46.1259	47.0145	-1.18328	0.105627	0.976225	0.172935	0.144819
SPDL1	Q96EA4	45.9658	46.2028	-0.217818	0.105687	0.975977	0.183841	0.132925
KMT2A	Q03164	45.3251	45.6262	-0.301101	0.105843	0.975338	0.134292	0.188722
DCP2	Q8IU60	46.1323	47.358	-0.911712	0.105944	0.974926	0.111076	0.119498
AIMP2	Q13155	46.3437	48.4542	-1.12943	0.106003	0.97468	0.299838	0.216915
ACP2	P11117	59.3987	61.3874	-2.75946	0.106021	0.97461	0.104113	0.0897029
PLGRKT	Q9HBL7	57.359	61.6399	-6.51041	0.106422	0.972969	0.211481	0.11159
TCIRG1	Q13488	60.0956	61.3961	-1.46627	0.107001	0.970614	0.0575654	0.0756538
ACACA	Q13085	46.9863	47.6167	-0.621021	0.107006	0.970591	0.121641	0.0642201
HYPK	Q9NX55	57.7314	60.6212	-2.88979	0.107188	0.969854	0.204295	0.113187
LZIC	Q8WZA0	59.2983	62.7982	-3.88308	0.107191	0.969841	0.178461	0.0822426
SCP2	P22307	56.0767	57.4872	-2.22262	0.107207	0.969778	0.14149	0.153649
NDUFB3	O43676	59.2333	62.3802	-3.93063	0.107303	0.969387	0.133535	0.0989197
SMNDC1	O75940	59.2629	62.267	-4.15365	0.107384	0.969061	0.189447	0.116184
LRRC40	Q9H9A6	47.2262	47.9649	-0.955055	0.107409	0.968958	0.208805	0.134209
LAP3	P28838	60.6448	64	-3.35516	0.107443	0.968821	0.120222	0.0900232
LARP4	Q71RC2	47.612	48.4071	-0.795095	0.107483	0.96866	0.171051	0.0953879
SAMD9	Q5K651	45.8248	46.6	-1.03443	0.107515	0.968531	0.516059	0.321765
SMARCB1	Q12824	45.2675	45.4404	-0.301101	0.1076	0.968189	0.34395	0.29563
SHARPIN	Q9H0F6	46.3373	48.2471	-1.90981	0.107642	0.968017	0.389569	0.351572
PDXDC1	Q6P996	45.9594	47.2027	-0.908408	0.107707	0.967756	0.289451	0.213278
IFI16	Q16666	45.6903	45.9658	-0.24985	0.107768	0.967512	0.185003	0.0965987
ADO	Q96SZ5	59.6822	60.3082	-1.40781	0.107964	0.966723	0.0623388	0.0676006
IRAK1	P51617	45.9401	46.864	-1.26256	0.108101	0.966168	0.327075	0.332175
ANKRD13D	Q6ZTN6	47.3109	47.9884	-1.57197	0.108117	0.966105	0.224398	0.128302
GMFB	P60983	59.4932	62.1276	-2.63443	0.108228	0.965659	0.147755	0.157482
CYP51A1	Q16850	47.6073	48.5247	-1.14815	0.108335	0.965231	0.121645	0.268143
TPGS1	Q6ZTW0	46.7087	47.3015	-0.588088	0.108547	0.964382	0.118096	0.191676
SHMT1	P34896	60.8161	62.3628	-1.54665	0.108636	0.964027	0.120861	0.0970284
PXN	P49023	57.3895	59.1329	-1.74344	0.108696	0.963788	0.0984964	0.109489
PHLDA2	Q53GA4	46.0811	46.6711	-1.35235	0.108938	0.962821	0.309398	0.343641
CWF19L2	Q2TBE0	45.953	46.6146	-0.576577	0.109097	0.962187	0.164882	0.210877
TP53BP1	Q12888	47.0757	48.0731	-1.17147	0.10913	0.962058	0.149109	0.0749511
ZNF787	Q6DD87	60.1251	62.0841	-3.87487	0.109401	0.96098	0.174546	0.108235
CORO7-PAM16	P57737	45.9145	46.1708	-0.32032	0.109649	0.959995	0.291353	0.184013
CAB39L	Q9H9S4	57.2552	58.7634	-1.13534	0.109662	0.959945	0.470164	0.287146
DNAJC3	Q13217	54.2202	55.0921	-0.871872	0.110081	0.958286	0.0880552	0.0744133
DIAPH2	O60879	46.7699	47.2874	-0.622322	0.110108	0.958182	0.291671	0.29739
RAB8B	Q92930	58.8	61.2132	-1.72002	0.110293	0.957452	0.0892379	0.106407
EXOSC6	Q5RKV6	59.2511	61.9622	-3.77357	0.11032	0.957346	0.176492	0.105203
MTSS1L	Q765P7	54.0458	53.3081	0.543243	0.110355	0.957208	0.289758	0.297374
PDLIM1	O00151	59.7531	63.8781	-4.12503	0.110391	0.957068	0.140103	0.10406
PLXNA2	O75051	53.7239	56.5774	-1.93754	0.11074	0.955696	0.31822	0.17366
ATP5J	P18859	59.1802	54.569	4.61121	0.11086	0.955226	0.177888	0.214796
P4HB	P07237	56.0523	58.0001	-1.66697	0.110992	0.954707	0.0709979	0.0646697
RBM26	Q5T8P6	45.812	46.1067	-0.294695	0.111122	0.954201	0.387284	0.232414
PRRC2C	Q9Y520	60.6508	64	-3.34925	0.111128	0.954177	0.109731	0.0824443
TRIM47	Q96LD4	45.4789	46.2733	-0.864865	0.111276	0.953598	0.253966	0.111951
SLC15A4	Q8N697	59.9361	63.6081	-3.67197	0.111647	0.952153	0.0931697	0.0814222
ZNF507	Q8TCN5	44.8446	46.1387	-1.37738	0.11187	0.951286	0.45968	0.272136
UQCRQ	O14949	57.2735	60.8516	-3.57808	0.111965	0.950919	0.157279	0.197926
CAPNS1	P04632	56.8583	57.7925	-1.03804	0.112061	0.950544	0.128088	0.136631
TYMS	P04818	46.7793	47.358	-0.578679	0.112192	0.950038	0.163791	0.118284
CETN2	P41208	46.6	59.8121	-10.2705	0.112338	0.949474	0.2251	0.109184
TMEM181	Q9P2C4	59.0089	62.8679	-4.32963	0.112546	0.948671	0.10241	0.155679
GSTM3	P21266	47.4191	48.2377	-0.818619	0.112568	0.948584	0.173112	0.130392
APRT	P07741	55.6492	56.9621	-1.04414	0.112949	0.947119	0.190637	0.0925386
RAB11A	P62491	59.068	61.2	-1.83584	0.113031	0.946802	0.120413	0.0791362
EPRS	P07814	47.8331	48.1766	-0.616316	0.113096	0.946555	0.0946635	0.0996519
NR2C1	P13056	50.3125	48.6	1.83013	0.113101	0.946534	0.111312	0.289138
LACTB2	Q53H82	56.3698	59.7826	-4.13333	0.113947	0.943297	0.122283	0.0933379
EWSR1	Q01844	56.04	61.2	-6.08779	0.114053	0.942892	0.125165	0.0893932
SMARCD2	Q92925	45.4981	45.9145	-0.275475	0.114105	0.942694	0.437231	0.145927
RINT1	Q6NUQ1	46.5103	47.5461	-1.03584	0.114474	0.941293	0.319804	0.0678315
RUVBL2	Q9Y230	60.5563	62.0841	-1.19309	0.114616	0.940756	0.0963957	0.0845253
UQCRFS1	P47985	55.7347	57.3773	-1.53263	0.114738	0.940294	0.201995	0.103182
MCRS1	Q96EZ8	46.0811	54.2672	-8.54484	0.114998	0.939309	0.306438	0.489596
GCC2	Q8IWJ2	46.6	47.9178	-1.31782	0.115209	0.938514	0.167499	0.0976144
GNE	Q9Y223	57.5238	58.8967	-1.37287	0.115268	0.938291	0.287787	0.0687432
SPA17	Q15506	54.3476	63.6081	-9.26046	0.115313	0.93812	0.24629	0.178245
APTX	Q7Z2E3	46.2028	47.7532	-1.81301	0.115372	0.9379	0.367423	0.108136
GGT7	Q9UJ14	60.763	64	-3.23704	0.115415	0.937736	0.142692	0.0773505
STXBP3	O00186	47.7202	48.2001	-0.47988	0.115623	0.936955	0.179438	0.0838298
MAPK1	P28482	56.6812	57.1147	-0.433534	0.115665	0.936797	0.183415	0.0873645
CEP55	Q53EZ4	46.3566	47.1933	-0.806607	0.11567	0.936781	0.130293	0.151401
PPP1R12B	O60237	48.6333	49.7202	-1.22272	0.115676	0.936755	0.0894909	0.151306
TDRKH	Q9Y2W6	50.4896	49.9461	0.286987	0.115756	0.936456	0.0808897	0.0835896
OSBPL3	Q9H4L5	46.1516	46.9534	-0.952352	0.115799	0.936296	0.159049	0.223815
ABAT	P80404	57.304	59.2215	-1.82893	0.115998	0.93555	0.160407	0.135101
ATP5B	P06576	60.385	62.0492	-2.83123	0.116075	0.935262	0.0930019	0.0631568
PALM2-AKAP2	Q9Y2D5	56.1011	63.6342	-7.8989	0.116213	0.934745	0.153342	0.0826696
NOC3L	Q8WTT2	45.639	46.017	-0.294695	0.116229	0.934685	0.149263	0.136645
HIST2H3A	Q71DI3	64	45.607	18.393	0.116242	0.934635	0.162565	0.272507
GDAP2	Q9NXN4	46.222	46.6	-0.377978	0.116308	0.93439	0.499713	0.439563
AAR2	Q9Y312	46.7275	48.3695	-1.94244	0.11632	0.934346	0.166617	0.0925695
MPDZ	O75970	46.4462	47.9272	-1.48098	0.116601	0.933298	0.446117	0.229726
PSMA2	P25787	60.9401	64	-3.05986	0.116692	0.932957	0.115186	0.0984881
DLST	P36957	60.8043	63.2075	-2.27297	0.116729	0.932821	0.127104	0.127756
CPPED1	Q9BRF8	60.8397	63.373	-2.17718	0.116751	0.932739	0.133634	0.0932406
ATP1B1	P05026	58.8	59.2924	-0.746747	0.116816	0.932498	0.11382	0.118879
PHB	P35232	60.2137	62.3628	-1.36727	0.116873	0.932285	0.0858014	0.0614501
SFSWAP	Q12872	47.4756	48.2566	-1.31652	0.117054	0.931612	0.287323	0.114837
EXOC8	Q8IYI6	47.0945	48.1625	-1.11972	0.117076	0.931532	0.285129	0.113978
RARS	P54136	47.3109	47.9413	-0.635135	0.117162	0.931212	0.139596	0.0719542
SEC24C	P53992	47.198	48.0872	-1.00681	0.117237	0.930934	0.207964	0.112741
MCF2L	O15068	51.8329	48.3507	3.21181	0.117425	0.930241	0.342749	0.249478
SLC20A2	Q08357	61.2	64	-2.8	0.117436	0.930197	0.10079	0.150758
PARS2	Q7L3T8	55.7164	57.5849	-1.48478	0.1176	0.929592	0.211836	0.103048
RBM12	Q9NTZ6	47.7343	48.2754	-0.776276	0.117674	0.929318	0.148434	0.106662
FAM115A	Q9Y4C2	47.0098	47.5085	-0.541542	0.117693	0.929248	0.46706	0.222804
SPAG7	O75391	54.6293	57.4506	-2.84565	0.117706	0.929202	0.208181	0.111642
HSPA14	Q0VDF9	46.9345	47.692	-0.315215	0.117769	0.928969	0.164767	0.143623
DDX41	Q9UJV9	45.953	46.4014	-0.275475	0.117821	0.928777	0.106281	0.154643
YY1	P25490	46.1323	47.6449	-1.51261	0.117944	0.928324	0.200499	0.099002
DNASE2	O00115	60.8397	64	-3.16026	0.118037	0.927981	0.121331	0.08707
CBX2	Q14781	57.8474	64	-6.15255	0.118069	0.927862	0.499939	0.109325
CCDC77	Q9BR77	45.9978	49.8179	-3.82012	0.118127	0.927652	0.481313	0.203162
HLA-DRB3	P79483	61.0701	64	-2.92993	0.118175	0.927473	0.174051	0.118492
TYK2	P29597	60.0424	48.5247	12.0305	0.118244	0.927222	0.17728	0.173962
GPC1	P35052	55.9423	61.2	-6.62943	0.118272	0.927117	0.137471	0.125504
HOMER2	Q9NSB8	56.266	58.8	-2.53403	0.118281	0.927086	0.545737	0.317449
TRIM3	O75382	47.2874	48.4965	-1.20911	0.118482	0.926347	0.126365	0.264304
GFM2	Q969S9	45.3508	45.8825	-0.775175	0.118586	0.925966	0.434051	0.10082
PRRC1	Q96M27	57.4322	61.2	-3.12603	0.118892	0.924846	0.150988	0.0933122
STOML2	Q9UJZ1	61.7619	62.7547	-0.914414	0.119003	0.924441	0.0864006	0.0733515
TRIM24	O15164	46.1772	46.5103	-0.333133	0.119322	0.92328	0.575159	0.115141
DCPS	Q96C86	58.8	59.7885	-0.988488	0.119328	0.923256	0.120935	0.0500893
KCNAB2	Q13303	55.3	63.3904	-8.7	0.119479	0.922708	0.30812	0.115512
POLR1B	Q9H9Y6	46.4334	47.6449	-1.21151	0.119686	0.921958	0.144412	0.0946361
ASF1B	Q9NVP2	46.9298	47.7814	-0.851552	0.119966	0.920941	0.258586	0.173703
MCM3AP	O60318	45.4597	45.8889	-0.454855	0.120389	0.919412	0.464385	0.590336
STX8	Q9UNK0	63.6342	64	-0.365766	0.120599	0.918658	0.163181	0.117527
AK5	Q9Y6K8	46.3694	47.5603	-1.23323	0.120604	0.918637	0.190156	0.107415
SESTD1	Q86VW0	46.4334	48.0872	-1.63023	0.120736	0.918163	0.129462	0.303153
PVR	P15151	59.8535	64	-4.14655	0.121145	0.916695	0.113791	0.241157
CD276	Q5ZPR3	54.0794	64	-9.92062	0.121236	0.916368	0.25249	0.154289
QARS	P47897	47.0898	47.9508	-0.828028	0.121312	0.916096	0.126033	0.074929
HNRNPAB	Q99729	55.4111	57.5971	-2.2959	0.121483	0.915485	0.105721	0.0759444
TMEM8A	Q9HCN3	58.5069	60.2314	-1.06306	0.1216	0.915068	0.131952	0.0719752
NDUFAB1	O14561	58.226	59.6881	-1.26667	0.121806	0.91433	0.0968519	0.114042
GNB4	Q9HAV0	55.8752	57.1391	-0.934234	0.121811	0.914315	0.180131	0.129489
IK	Q13123	47.3344	47.7343	-0.291692	0.122011	0.913602	0.117598	0.0815204
RAP1GDS1	P52306	46.8593	48.0072	-1.14795	0.122168	0.913043	0.152805	0.121293
NUDCD2	Q8WVJ2	47.0004	47.7861	-0.785686	0.122175	0.913018	0.202426	0.144417
CLSTN1	O94985	58.2749	55.5638	3.23624	0.122282	0.912636	0.131359	0.209789
LGALS1	P09382	58.5191	59.3337	-0.737838	0.122343	0.912421	0.0557239	0.0844261
INTS3	Q68E01	46.2541	46.911	-0.638739	0.12262	0.91144	0.169257	0.0628957
MDH1	P40925	56.7789	57.2735	-0.464064	0.12263	0.911403	0.237	0.0545769
HAUS6	Q7Z4H7	46.4014	47.038	-0.732733	0.122643	0.911357	0.346772	0.190794
SPRY2	O43597	56.4614	59.5582	-5.04795	0.122815	0.910748	0.122912	0.0792576
RAB21	Q9UL25	60.2669	62.3018	-2.73083	0.122859	0.910593	0.172179	0.0954059
OS9	Q13438	54.18	56.1744	-2.07988	0.123132	0.90963	0.185272	0.0919164
COX5A	P20674	54.8507	58.0306	-2.89039	0.123651	0.907801	0.2009	0.12136
POLR1A	O95602	46.7087	47.8425	-1.24254	0.123954	0.906739	0.146225	0.0642015
RAB31	Q13636	55.5577	57.2552	-1.00751	0.124001	0.906576	0.321833	0.364115
DNTTIP1	Q9H147	44.3321	44.7357	-0.832833	0.124004	0.906565	0.295636	0.255758
TAX1BP3	O14907	46.2476	46.831	-0.795095	0.124187	0.905925	0.213141	0.163907
PPAP2C	O43688	61.9012	64	-2.0988	0.124202	0.905873	0.29157	0.150423
CASP8	Q14790	46.7511	47.3438	-0.592793	0.124355	0.905338	0.440743	0.0943978
NCAPD2	Q15021	46.6	47.5226	-0.922623	0.124471	0.904931	0.185053	0.0928767
ITFG3	Q9H0X4	59.3278	61.7357	-4.32382	0.124653	0.904296	0.203768	0.0946395
CTDP1	Q9Y5B0	46.5039	46.7134	-0.243443	0.124725	0.904048	0.510755	0.560257
TJP2	Q9UDY2	47.2215	47.8472	-0.625726	0.124855	0.903594	0.196803	0.0948322
HLA-DPA1	P20036	55.8569	60.4618	-4.6049	0.125082	0.902805	0.100589	0.0956766
USP7	Q93009	46.6852	47.3674	-0.682683	0.12538	0.901773	0.127459	0.0656136
DRAP1	Q14919	60.2314	63.5384	-3.69019	0.12538	0.90177	0.126171	0.138484
CBX4	O00257	45.5686	46.017	-0.448448	0.125586	0.901058	0.299654	0.20073
HDDC2	Q7Z4H3	61.5877	63.2075	-1.6982	0.125703	0.900653	0.12488	0.0860694
DEGS1	O15121	56.7117	57.5971	-0.543443	0.125709	0.900635	0.0881983	0.095102
EXOSC1	Q9Y3B2	47.4473	48.2848	-0.837437	0.125721	0.900593	0.283962	0.376179
SLC25A32	Q9H2D1	57.9207	60.2787	-1.24024	0.125983	0.899687	0.110829	0.156041
TNS1	Q9HBL0	59.3101	60.633	-1.32292	0.126089	0.899322	0.0880944	0.0491989
NUSAP1	Q9BXS6	60.8811	64	-3.11892	0.126366	0.898368	0.1712	0.0972966
GINM1	Q9NU53	53.7977	61.8402	-8.04254	0.126458	0.898055	0.307198	0.183962
BRD3	Q15059	47.2074	48.0778	-0.87037	0.126469	0.898017	0.401448	0.256024
LRPPRC	P42704	45.6903	45.8312	-0.217818	0.126497	0.897921	0.245508	0.138976
TCEAL4	Q96EI5	55.7958	63.852	-8.05616	0.126581	0.897633	0.164974	0.143116
CENPF	P49454	47.0522	48.9142	-1.86206	0.126925	0.896454	0.0899764	0.0996085
OGFR	Q9NZT2	45.7031	46.4591	-0.755956	0.126966	0.896312	0.147926	0.107041
CDKN2C	P42773	55.2262	56.1561	-0.92983	0.127027	0.896103	0.163466	0.201365
RAD51C	O43502	52.1382	52.7783	-0.64004	0.127048	0.896032	0.161837	0.0473631
DOHH	Q9BU89	45.6519	46.0106	-0.358759	0.127073	0.895947	0.129096	0.0951788
TMEM2	Q9UHN6	58.8494	61.2655	-3.6004	0.12722	0.895445	0.097862	0.0833996
TGS1	Q96RS0	46.3566	46.9298	-0.573273	0.12722	0.895444	0.448934	0.556481
SCAF11	Q99590	56.4003	61.788	-7.20561	0.127345	0.89502	0.14917	0.110734
BPGM	P07738	54.6629	57.4689	-1.80741	0.127357	0.894977	0.140928	0.140134
TRMT2A	Q8IZ69	46.4911	47.1698	-0.721021	0.127481	0.894554	0.222395	0.153215
SSU72	Q9NP77	46.4975	46.9722	-0.737337	0.127498	0.894498	0.121809	0.108827
RPL13A	P40429	57.1452	57.9451	-0.854855	0.12814	0.892316	0.238999	0.0563942
CRTC2	Q53ET0	47.3203	47.8661	-1.32062	0.128163	0.892236	0.104149	0.127314
NKTR	P30414	45.5109	46.1772	-0.634234	0.128468	0.891204	0.473894	0.317695
SNX21	Q969T3	45.7736	46.4462	-0.999399	0.128638	0.89063	0.368622	0.120124
NCOA3	Q9Y6Q9	47.3721	47.7955	-0.423423	0.128681	0.890485	0.0613332	0.416779
NAPRT	Q6XQN6	58.4581	59.57	-1.47217	0.128687	0.890465	0.162598	0.116576
COIL	P38432	43.6402	44.377	-0.826426	0.128726	0.890333	0.544998	0.305956
LARS	Q9P2J5	47.4662	48.2048	-0.705706	0.128733	0.890312	0.151597	0.0833965
SLIRP	Q9GZT3	46.0619	46.3886	-0.326727	0.129142	0.888931	0.146984	0.115997
PRPF31	Q8WWY3	45.575	45.7287	-0.33954	0.129146	0.888919	0.173584	0.10657
LUC7L3	O95232	52.7	54.019	-1.3984	0.129149	0.888911	0.127302	0.0731774
HSPA5	P11021	56.2599	57.4261	-1.89289	0.129176	0.888818	0.0736499	0.0563257
SLC26A6	Q9BXS9	55.025	57.7559	-3.1033	0.129352	0.888226	0.192433	0.182119
RAN	P62826	58.3298	58.9144	-1.24014	0.129435	0.887947	0.150683	0.128209
RAD54L2	Q9Y4B4	55.0317	57.9085	-2.63253	0.129721	0.886991	0.515701	0.323291
IGSF8	Q969P0	58.2932	63.3033	-2.4045	0.129764	0.886846	0.101427	0.352942
DENR	O43583	58.8	60.8102	-2.72673	0.130286	0.885101	0.127037	0.168326
IMPAD1	Q9NX62	60.9874	62.4324	-2.2027	0.130332	0.884948	0.108868	0.0635611
ECHDC1	Q9NTX5	60.5208	62.1886	-3.38859	0.13041	0.884688	0.150879	0.095309
HNRNPL	P14866	45.7992	46.0747	-0.108909	0.130533	0.884281	0.221524	0.116484
PRKCQ	Q04759	50.1171	50.7827	-0.427427	0.130555	0.884206	0.0564832	0.0871488
SCAF8	Q9UPN6	45.5493	45.9081	-0.474074	0.130641	0.883919	0.461371	0.176511
USP34	Q70CQ2	47.2356	47.7437	-0.677477	0.1308	0.883392	0.158324	0.170048
ZNF691	Q5VV52	60.8397	64	-3.16026	0.130812	0.883351	0.139056	0.172077
LSM11	P83369	46.6	48.1719	-1.47778	0.130951	0.88289	0.137907	0.0915707
SNX3	O60493	46.657	46.9063	-0.272873	0.131034	0.882617	0.145201	0.0861967
SCARB2	Q14108	60.5563	61.7619	-2.8	0.131094	0.882416	0.14282	0.0824413
ZNHIT2	Q9UHR6	46.1708	46.7887	-0.617918	0.131152	0.882225	0.347176	0.584523
RPL11	P62913	55.0586	56.5224	-1.46386	0.131162	0.882193	0.219274	0.0727362
CYCS	P99999	61.37	63.7823	-2.63003	0.131173	0.882156	0.168797	0.0755619
DSN1	Q9H410	48.0166	48.3318	-0.263463	0.13131	0.881702	0.180346	0.182935
VMP1	Q96GC9	59.6527	61.5006	-0.720521	0.13132	0.881668	0.0870833	0.0652849
SMAD3	P84022	49.7263	52.8252	-3.7025	0.131326	0.881648	0.329708	0.138873
TMEM38B	Q9NVV0	61.2	64	-2.8	0.131489	0.88111	0.177173	0.0864248
TRIM5	Q9C035	46.6946	47.6167	-0.898599	0.131565	0.880861	0.329972	0.276523
STIL	Q15468	51.6192	53.3081	-1.68889	0.131587	0.880785	0.269582	0.317598
MSI1	O43347	51.3628	53.9788	-2.61602	0.131633	0.880635	0.079065	0.193573
S100A4	P26447	59.381	59.8475	-1.3997	0.131872	0.879846	0.0693324	0.102141
IRF2BP2	Q7Z5L9	54.0995	55.3073	-2.02603	0.131873	0.879845	0.105405	0.108357
PBK	Q96KB5	46.8357	46.9628	-0.526927	0.13196	0.879556	0.11877	0.131434
ITPR2	Q14571	47.5932	47.9178	-0.578679	0.132086	0.879144	0.403895	0.2523
TP53BP2	Q13625	59.4578	64	-4.54224	0.132169	0.878871	0.251091	0.0931319
NXF1	Q9UBU9	45.6967	45.9401	-0.243443	0.13246	0.877916	0.257114	0.112462
RNMT	O43148	55.6676	56.9926	-1.61201	0.132608	0.877432	0.211669	0.0560247
EHMT1	Q9H9B1	46.4398	47.8896	-1.62382	0.132678	0.877202	0.234027	0.249685
MRPL12	P52815	54.9848	56.5652	-2.3964	0.132804	0.876788	0.0928996	0.111702
CSTF1	Q05048	55.186	56.5224	-2.02723	0.132812	0.876762	0.088903	0.0825238
RPL7A	P62424	57.3773	58.1955	-1.12523	0.132906	0.876456	0.164578	0.124741
MTIF2	P46199	45.2418	45.4853	-0.243443	0.133054	0.875972	0.631292	0.331158
STMN1	P16949	60.5917	64	-3.40831	0.133054	0.875971	0.115025	0.155147
EARS2	Q5JPH6	45.7864	46.2476	-0.461261	0.133113	0.875779	0.578016	0.314144
ZMIZ1	Q9ULJ6	55.1457	56.1927	-0.447748	0.133146	0.875673	0.199192	0.137621
URB2	Q14146	47.1745	47.9037	-0.385786	0.133248	0.875338	0.382053	0.423582
DCTN6	O00399	54.4415	60.0424	-3.24104	0.133313	0.875127	0.143331	0.0939722
VAMP3	Q15836	60.5976	64	-3.4024	0.133359	0.874977	0.14715	0.121615
ITGA5	P08648	56.8644	61.2	-6.16156	0.133498	0.874525	0.138922	0.132715
HMGB3	O15347	56.669	61.5441	-4.87518	0.133616	0.874142	0.13168	0.113215
P01889	P01889	60.7157	62.6414	-2.8	0.133645	0.874047	0.114756	0.106774
KDM1A	O60341	46.6	47.5979	-1.23173	0.134069	0.872672	0.282718	0.128513
NADSYN1	Q6IA69	58.0673	59.0384	-0.971171	0.134149	0.872414	0.137361	0.140441
STRBP	Q96SI9	56.3515	56.9865	-0.635035	0.134299	0.871928	0.194007	0.0714289
MAX	P61244	60.0543	64	-3.94575	0.13436	0.871729	0.152216	0.124404
CLCN3	P51790	55.5882	57.2796	-1.47528	0.134409	0.871572	0.117847	0.130498
Q53S08	Q53S08	59.6467	62.6937	-1.97578	0.134466	0.871387	0.202696	0.124756
ARHGAP5	Q13017	47.5556	47.8096	-0.423423	0.134694	0.870652	0.388499	0.425043
CLPP	Q16740	56.7483	57.6643	-0.622823	0.134708	0.870608	0.148719	0.0757979
FAHD2A	Q96GK7	55.4722	57.9207	-2.19209	0.134974	0.86975	0.177965	0.112719
GNL2	Q13823	45.9017	46.9675	-0.698298	0.135011	0.869629	0.37354	0.283698
PAFAH1B1	P43034	57.5971	58.4031	-0.952553	0.135012	0.869626	0.127235	0.070627
SP3	Q02447	53.6569	59.7885	-4.64855	0.135548	0.867908	0.208026	0.0955659
ZNF326	Q5BKZ1	45.9914	46.2989	-0.172973	0.135872	0.86687	0.338911	0.200059
DHPS	P49366	58.1528	59.2156	-1.12192	0.136308	0.865479	0.156489	0.0581084
KDM2B	Q8NHM5	59.9184	63.4165	-4.08158	0.136348	0.865352	0.43659	0.188428
RAF1	P04049	47.325	47.7908	-0.352853	0.136423	0.865112	0.130368	0.0682541
PPFIA3	O75145	59.5818	62.0405	-2.95485	0.136727	0.864146	0.0718415	0.336184
DYM	Q7RTS9	51.2956	49.9339	1.42883	0.136828	0.863826	0.0775711	0.0883954
SOD2	P04179	60.6153	64	-2.94054	0.137151	0.862803	0.1344	0.138927
ADD3	Q9UEY8	55.9668	58.8	-3.58028	0.137256	0.862469	0.157512	0.0781833
THOC2	Q8NI27	46.2989	47.1133	-0.734434	0.137599	0.861384	0.27273	0.200945
DIEXF	Q68CQ4	45.229	45.3059	-0.16016	0.137786	0.860795	0.152125	0.0724631
ITGAV	P06756	58.9144	60.444	-4.96577	0.137897	0.860446	0.136313	0.0939819
KDM3A	Q9Y4C1	46.1451	47.151	-0.901401	0.138087	0.859847	0.37322	0.174096
DIAPH1	O60610	47.7202	48.106	-0.385786	0.138206	0.859473	0.115505	0.0807081
ZC3H13	Q5T200	48.1578	48.7005	-0.542743	0.138305	0.859163	0.107398	0.1439
FAM207A	Q9NSI2	47.979	49.36	-1.38098	0.138321	0.859112	0.118276	0.11692
TELO2	Q9Y4R8	46.9628	47.6732	-0.644545	0.138427	0.85878	0.130013	0.094491
KIF20B	Q96Q89	46.7134	54.569	-7.85556	0.138506	0.858532	0.171504	0.115493
BRAT1	Q6PJG6	45.3251	45.9594	-0.634234	0.138626	0.858156	0.405512	0.202622
TMEM128	Q5BJH2	59.2451	61.2393	-3.85786	0.138782	0.857668	0.15725	0.105157
HAUS2	Q9NVX0	46.7369	47.1604	-0.423423	0.138932	0.857197	0.356967	0.22478
SETD7	Q8WTS6	47.0145	47.7249	-0.973874	0.138944	0.85716	0.225495	0.181067
ATP5S	Q99766	52.468	51.1246	0.708308	0.138958	0.857118	0.110752	0.0671356
WDR35	Q9P2L0	47.2121	48.026	-0.536336	0.139188	0.856398	0.517138	0.486582
SLC25A11	Q02978	60.2196	61.5964	-2.14454	0.139684	0.854853	0.134406	0.0696058
STK25	O00506	52.2909	51.5032	0.787688	0.139712	0.854766	0.315052	0.278218
STXBP4	Q6ZWJ1	45.9209	47.5744	-0.818619	0.139772	0.854579	0.383159	0.342708
AKAP10	O43572	46.4911	46.7275	-0.236436	0.139922	0.854113	0.228772	0.402381
REEP6	Q96HR9	60.5622	64	-2.8	0.140152	0.853402	0.220303	0.275391
DCAF6	Q58WW2	55.0854	57.42	-2.58498	0.140164	0.853363	0.158955	0.046047
SNAP29	O95721	54.4885	63.4601	-8.97157	0.140182	0.853308	0.174828	0.158806
UQCR10	Q9UDW1	54.6562	57.0475	-1.64645	0.14034	0.852818	0.21188	0.138203
RSAD1	Q9HA92	48.3083	46.9675	0.729229	0.140456	0.85246	0.10743	0.0749692
TMEM106B	Q9NUM4	62.0405	64	-1.77658	0.140559	0.852142	0.120624	0.0664782
SUDS3	Q9H7L9	45.8697	46.6	-0.735536	0.140656	0.851842	0.268734	0.12217
SAFB	Q15424	60.5149	63.3207	-2.12072	0.1408	0.851398	0.129615	0.102584
PDCD6IP	Q8WUM4	47.5838	47.8284	-0.192893	0.140929	0.851001	0.113135	0.0693635
MAT2B	Q9NZL9	56.1622	57.6032	-1.44104	0.141122	0.850405	0.197209	0.0648676
PSMA7	O14818	60.6567	64	-3.34334	0.141227	0.850081	0.113677	0.0723845
SAP130	Q9H0E3	46.3053	46.6099	-0.90971	0.141301	0.849856	0.664371	0.341064
CPOX	P36551	55.692	57.2552	-1.6959	0.141436	0.849441	0.231404	0.0782643
GTF2A1	P52655	61.0405	64	-2.95946	0.141838	0.848207	0.188963	0.108494
BNIP3L	O60238	60.0602	64	-3.93984	0.142027	0.847628	0.167377	0.0940769
TTC1	Q99614	59.818	61.2	-3.65095	0.142064	0.847517	0.147372	0.120805
EDC4	Q6P2E9	47.0145	48.4212	-1.62492	0.142261	0.846914	0.159361	0.0921955
ARID1A	O14497	45.8953	46.222	-0.448448	0.142392	0.846516	0.129666	0.0793287
NGRN	Q9NPE2	52.2726	54.6159	-2.35676	0.142553	0.846023	0.185988	0.144122
PCNP	Q8WW12	61.2	64	-2.8	0.142628	0.845794	0.19669	0.152558
CUEDC1	Q9NWM3	52.1566	55.3317	-2.42583	0.14266	0.845697	0.161222	0.102482
ALCAM	Q13740	60.7275	64	-2.74995	0.14269	0.845607	0.0858933	0.0940358
DHX32	Q7L7V1	46.222	47.5932	-1.37117	0.143074	0.844439	0.244398	0.175582
PEPD	P12955	56.669	57.9451	-1.27618	0.143116	0.844312	0.0934675	0.17937
RNF213	Q63HN8	47.5179	48.0025	-0.517518	0.143128	0.844275	0.193707	0.249742
TMEM206	Q9H813	57.9268	58.568	-0.500701	0.143186	0.844101	0.189934	0.0884238
FUBP3	Q96I24	48.6	49.0974	-0.317518	0.143271	0.843842	0.11944	0.0924231
HSPA8	P11142	54.9311	56.1683	-1.31652	0.143345	0.843616	0.146658	0.0437978
FBXL12	Q9NXK8	48.3695	49.9461	-1.56256	0.143514	0.843104	0.306885	0.193048
AMFR	Q9UKV5	48.8532	49.94	-1.61762	0.143584	0.842893	0.0858585	0.186319
PPP1R3D	O95685	50.1782	48.8104	1.36777	0.143736	0.842435	0.0880201	0.278463
MRPS22	P82650	46.2605	46.6	-0.390791	0.143927	0.841859	0.25785	0.130039
NXT1	Q9UKK6	45.4981	45.7736	-0.448448	0.144027	0.841555	0.341354	0.40312
EFTUD2	Q15029	58.1405	58.9617	-0.821121	0.144553	0.839972	0.213197	0.0636443
ACOT7	O00154	61.2	61.788	-1.48048	0.144637	0.839721	0.114441	0.0716093
SAPCD2	Q86UD0	46.3822	47.485	-1.1028	0.144666	0.839635	0.154797	0.32708
PDS5A	Q29RF7	45.5109	45.6711	-0.16016	0.144786	0.839274	0.221897	0.059035
IMPDH1	P20839	53.4557	53.8446	-0.643844	0.144903	0.838924	0.0623097	0.0929019
HDAC1	Q13547	46.7275	47.3015	-0.31992	0.144915	0.838886	0.115901	0.14267
ATP1B3	P54709	57.6459	58.8	-1.15405	0.145032	0.838535	0.143755	0.0824418
MRPL28	Q13084	47.9884	49.9217	-1.93333	0.145269	0.837827	0.468341	0.0672085
MLLT3	P42568	51.2651	49.6469	1.61812	0.145385	0.837482	0.278229	0.0687778
AGGF1	Q8N302	46.6	47.9837	-1.45776	0.145459	0.837259	0.103545	0.101579
RSBN1	Q5VWQ0	54.9714	56.4491	-1.91131	0.14554	0.837017	0.145204	0.10822
SNX33	Q8WV41	46.3181	47.0098	-0.7999	0.145744	0.836409	0.096098	0.306337
RRM2	P31350	60.4204	62.3976	-2.63874	0.145907	0.835923	0.145713	0.0888049
CD70	P32970	59.9302	61.5006	-3.44374	0.146212	0.835017	0.206893	0.118104
NBN	O60934	47.2215	47.7343	-0.592793	0.146253	0.834896	0.180245	0.152953
SRSF2	Q01130	60.4854	64	-3.51461	0.146254	0.834891	0.0660191	0.221696
ATG101	Q9BSB4	46.0619	48.4306	-2.28879	0.146356	0.83459	0.192348	0.117156
LIG1	P18858	47.1698	47.692	-0.324625	0.14649	0.834191	0.223488	0.151875
NAT1	P18440	46.222	47.2639	-1.08669	0.146503	0.834153	0.34475	0.121636
ATP1A3	P13637	57.8474	59.0798	-1.23233	0.146673	0.833649	0.242325	0.157603
STX12	Q86Y82	59.0089	61.6312	-4.66016	0.146778	0.833338	0.122467	0.0980717
HAGH	Q16775	57.3712	59.1093	-1.73814	0.146825	0.8332	0.098693	0.0654717
ERCC4	Q92889	47.3768	48.266	-0.936236	0.146926	0.8329	0.604775	0.352567
ITGA2	P17301	60.8575	61.7706	-0.913113	0.146985	0.832728	0.12828	0.0939136
IL6ST	P40189	54.3275	57.2674	-4.5979	0.147332	0.831702	0.137229	0.146782
ZCRB1	Q8TBF4	52.8386	54.9848	-2.14615	0.147394	0.83152	0.481659	0.117952
NUP43	Q8NFH3	52.4924	55.5821	-3.08969	0.147403	0.831493	0.123088	0.0562384
CDC26	Q8NHZ8	52.3703	60.2964	-11.6297	0.147569	0.831005	0.204051	0.17161
DDX31	Q9H8H2	45.1714	45.4404	-0.269069	0.14799	0.829768	0.404806	0.514562
HTATSF1	O43719	46.222	46.395	-0.172973	0.148261	0.828973	0.123263	0.109649
TNRC6A	Q8NDV7	47.2215	49.3172	-1.41792	0.148692	0.827714	0.137509	0.226793
GLOD4	Q9HC38	51.9917	50.8193	1.18458	0.148752	0.827538	0.126205	0.0880979
MED26	O95402	53.7843	54.3275	-1.62753	0.148881	0.827162	0.0847171	0.113182
EXOC1	Q9NV70	47.0145	47.8002	-0.696296	0.148923	0.827038	0.290138	0.399741
ARPC4-TTLL3	P59998	56.9987	58.5313	-2.25235	0.149164	0.826336	0.135715	0.06002
RPS7	P62081	55.4844	56.9743	-1.899	0.149424	0.82558	0.113698	0.0691113
HMGB2	P26583	59.4519	62.9027	-4.35325	0.149757	0.824613	0.083214	0.0739132
ANKRD54	Q6NXT1	52.7	54.1397	-1.79389	0.149943	0.824074	0.533901	0.352092
ATP6V0D1	P61421	59.9657	61.2	-1.23433	0.149964	0.824014	0.0800543	0.190401
PPCDC	Q96CD2	58.0123	62.2583	-2.31622	0.15011	0.823591	0.203275	0.165406
DOCK4	Q8N1I0	46.4847	47.2733	-0.788589	0.150615	0.822133	0.622514	0.511368
PFDN4	Q9NQP4	60.2491	63.5646	-2.70841	0.150724	0.821818	0.172393	0.108535
TOP2A	P11388	47.6308	48.2471	-0.602202	0.150748	0.82175	0.183066	0.0996837
PHB2	Q99623	59.3751	60.1606	-2.92673	0.150749	0.821745	0.12388	0.0702734
ASCC3	Q8N3C0	46.6	47.2121	-0.56977	0.150865	0.821411	0.205977	0.102906
ITGB3BP	Q13352	55.3256	58.8	-1.18458	0.1509	0.821312	0.181164	0.193282
EBNA1BP2	Q99848	55.5393	57.8352	-2.2959	0.150925	0.821238	0.0775706	0.104193
KLF12	Q9Y4X4	53.5764	57.4139	-3.83754	0.151141	0.820618	0.195686	0.142597
CHAF1A	Q13111	44.5692	44.992	-0.422823	0.15121	0.820419	0.17763	0.111653
DARS	P14868	47.8472	48.2754	-0.3999	0.151382	0.819926	0.111407	0.075675
YWHAZ	P63104	55.6004	56.9193	-1.31892	0.151424	0.819806	0.136608	0.0735464
ITGB1	P05556	60.9874	64	-3.01261	0.151431	0.819784	0.112533	0.0793841
CDH2	P19022	60.7571	64	-3.24294	0.151781	0.818782	0.151798	0.126472
HIBADH	P31937	55.6492	57.7009	-2.69279	0.151947	0.818308	0.208886	0.103213
ZNF207	O43670	59.9184	62.0667	-2.05395	0.152009	0.818129	0.113537	0.101568
CCAR2	Q8N163	46.7228	47.4332	-0.404605	0.152901	0.815589	0.163168	0.0844764
SLC9A3R2	Q15599	54.6964	62.3976	-7.7012	0.153075	0.815096	0.142016	0.0728081
TOP3A	Q13472	51.1918	45.6839	5.50791	0.153287	0.814494	0.350069	0.340414
SOGA1	O94964	46.0555	46.657	-0.768068	0.153595	0.813624	0.250462	0.388719
TSC22D1	Q15714	60.2078	64	-3.79219	0.153936	0.81266	0.118073	0.118858
SMARCA5	O60264	45.3123	45.5558	-0.128128	0.154106	0.812181	0.201169	0.102845
ANLN	Q9NQW6	45.6967	46.0426	-0.550951	0.154411	0.811322	0.193106	0.175908
FKBP1A	P62942	56.0034	57.6643	-1.83183	0.154461	0.81118	0.100631	0.0796315
PHF23	Q9BUL5	54.2336	55.4722	-1.23854	0.154918	0.809898	0.122024	0.130456
BIN3	Q9NQY0	46.1131	47.4426	-1.32953	0.154959	0.809782	0.341979	0.28629
DNAJB11	Q9UBS4	56.4553	58.3359	-1.88068	0.155419	0.808496	0.125142	0.113364
BAZ2A	Q9UIF9	43.9	44.0182	-0.265566	0.155735	0.807613	0.281584	0.307015
SLC29A1	Q99808	55.8263	57.5055	-2.16136	0.155804	0.807423	0.153213	0.14858
CHMP4A	Q9BY43	60.2787	63.4165	-3.13784	0.155848	0.807299	0.171745	0.0989518
RPL31	P62899	59.7944	61.2	-1.40561	0.156152	0.806453	0.0824355	0.103923
ABHD10	Q9NUJ1	58.8	60.0956	-1.69479	0.156422	0.805702	0.117101	0.0966651
IWS1	Q96ST2	46.8593	47.7249	-0.865666	0.156476	0.805553	0.0869116	0.149542
GDE1	Q9NZC3	53.0331	60.7866	-3.63914	0.156524	0.805418	0.233471	0.23719
BACH1	O14867	52.5168	55.2195	-2.63564	0.156557	0.805326	0.371183	0.161603
CUL1	Q13616	57.6826	59.0325	-1.19049	0.156899	0.804379	0.232038	0.0597632
PDLIM3	Q53GG5	55.8935	58.1283	-3.2985	0.157106	0.803808	0.167472	0.0711543
PPP6C	O00743	54.5354	55.8874	-0.556657	0.157164	0.803647	0.146533	0.109357
KDM6B	O15054	57.9207	60.2137	-2.45245	0.157201	0.803546	0.230748	0.217605
C1orf198	Q9H425	53.7239	55.3684	-2.56997	0.157342	0.803156	0.0880336	0.130509
TRPM7	Q96QT4	48.6	60.196	-7.48889	0.157423	0.802931	0.307863	0.381573
SDHB	P21912	56.5713	58.6229	-0.903704	0.157542	0.802603	0.153811	0.0729286
AKAP8	O43823	45.9914	47.485	-1.79469	0.157557	0.802561	0.174458	0.125428
LRRFIP2	Q9Y608	53.8446	57.9757	-4.13103	0.157589	0.802474	0.134167	0.100705
ARL6IP4	Q66PJ3	60.633	64	-3.36697	0.157603	0.802436	0.181097	0.0969246
TMEM160	Q9NX00	58.6412	61.5703	-1.5042	0.157693	0.802188	0.167962	0.142015
PTGES3	Q15185	48.52	48.0966	0.893894	0.157871	0.801697	0.100411	0.0729216
RBM15B	Q8NDT2	45.9081	46.2412	-0.57017	0.157872	0.801694	0.159278	0.506051
VAV2	P52735	46.8969	47.5038	-0.606907	0.157901	0.801616	0.479244	0.147186
CTSH	P09668	58.0795	59.8239	-1.95115	0.158027	0.801268	0.123895	0.117869
ENO3	P13929	58.8	62.0841	-3.28408	0.158226	0.800723	0.13887	0.222648
FNBP4	Q8N3X1	60.9874	64	-3.01261	0.158479	0.80003	0.133904	0.0929975
NME3	Q13232	59.0857	62.1625	-4.15666	0.158533	0.799881	0.186177	0.108202
RBM33	Q96EV2	46.6	48.1154	-1.51542	0.158681	0.799474	0.161817	0.104479
TBL2	Q9Y4P3	49.134	49.6164	-0.482382	0.159035	0.798508	0.611872	0.52668
AP5M1	Q9H0R1	50.2759	49.2012	1.11131	0.159204	0.798045	0.0715084	0.0753914
ANKRD16	Q6P6B7	57.3773	54.3409	4.65025	0.159213	0.798023	0.471379	0.241748
RALA	P11233	59.4105	60.7452	-2.89149	0.159274	0.797856	0.162402	0.0949423
URB1	O60287	45.4725	46.3053	-0.736737	0.159589	0.796997	0.399279	0.358272
RAI14	Q9P0K7	47.4615	48.0684	-0.653954	0.159658	0.79681	0.27092	0.229872
C11orf30	Q7Z589	46.7699	53.0801	-5.71001	0.159665	0.796789	0.575504	0.429679
SEPHS1	P49903	59.8121	61.9535	-3.55215	0.159672	0.796771	0.1602	0.096213
RBM5	P52756	43.762	44.1656	-0.333133	0.159708	0.796674	0.589089	0.451179
CHST11	Q9NPF2	53.4422	55.1055	-3.88519	0.159818	0.796375	0.502401	0.349531
SEMA4C	Q9C0C4	55.6615	57.4444	-1.32503	0.160015	0.795838	0.106709	0.0841577
WDFY2	Q96P53	50.856	53.1606	-2.3046	0.160206	0.79532	0.606034	0.200307
ARL14EP	Q8N8R7	45.8505	47.1745	-2.0956	0.160302	0.795062	0.525067	0.390371
NELFCD	Q8IXH7	45.5942	46.3117	-0.544545	0.161033	0.793086	0.471149	0.141181
OGFOD1	Q8N543	52.7582	55.1994	-2.43904	0.161176	0.792701	0.127657	0.0761297
COX18	Q8N8Q8	56.73	57.2368	-1.34945	0.161525	0.79176	0.248825	0.261987
ARHGEF18	Q6ZSZ5	47.1839	47.8802	-0.592793	0.1616	0.79156	0.188244	0.203085
IRF2BPL	Q9H1B7	45.9978	46.3437	-0.345946	0.161726	0.791221	0.124957	0.0755799
SEC11A	P67812	54.2001	54.4147	-0.315215	0.162104	0.790205	0.10834	0.0776467
SEC16A	O15027	47.8237	48.4965	-0.79039	0.162165	0.790043	0.117882	0.156996
CTSB	P07858	56.8094	58.0184	-1.33724	0.162455	0.789267	0.107097	0.104925
PLEKHG4	Q58EX7	46.1323	47.071	-0.938639	0.162496	0.789159	0.201279	0.115119
SOD1	P00441	55.4172	63.7649	-8.46086	0.162582	0.788926	0.171342	0.122656
SUGP2	Q8IX01	44.5884	44.7421	-0.153754	0.16285	0.788212	0.578671	0.300505
TSPAN3	O60637	54.066	64	-3.25636	0.162887	0.788112	0.29466	0.122523
NPM3	O75607	58.3909	60.0779	-3.04875	0.163252	0.787142	0.0951674	0.0931452
TOR1B	O14657	53.9251	55.1256	-1.37487	0.163295	0.787027	0.0924632	0.0873473
RPL8	P62917	55.3806	56.4186	-1.03804	0.163584	0.786258	0.167753	0.0624651
MVB12A	Q96EY5	47.4238	48.3695	-0.978579	0.164	0.785156	0.159681	0.102541
GNPDA2	Q8TDQ7	60.4795	62.4586	-2.65616	0.164009	0.785133	0.245451	0.0998816
SLC9A3R1	O14745	58.1222	61.5441	-4.66727	0.164145	0.784773	0.149698	0.139123
MAGED1	Q9Y5V3	45.9658	47.9366	-2.11672	0.164206	0.784611	0.506375	0.135566
NCOR2	Q9Y618	46.7558	49.2745	-2.81792	0.164323	0.784302	0.245626	0.140902
PRAF2	O60831	61.6922	64	-2.30781	0.164341	0.784254	0.179076	0.176078
SEC11C	Q9BY50	52.1321	53.3349	-1.21622	0.164358	0.784208	0.681574	0.37058
ZC3HC1	Q86WB0	46.7746	47.5085	-0.733934	0.164501	0.783831	0.278618	0.127051
SLC25A24	Q6NUK1	62.1973	63.0856	-1.02763	0.164579	0.783624	0.105884	0.0894512
RBMX2	Q9Y388	46.7934	47.4662	-0.597497	0.164676	0.783369	0.112422	0.267803
ADAM10	O14672	54.2135	54.8842	-1.35025	0.164862	0.78288	0.0781641	0.0818459
CENPT	Q96BT3	52.1321	56.2232	-4.09109	0.164936	0.782684	0.255311	0.249121
SMG6	Q86US8	46.222	47.405	-1.18298	0.165137	0.782156	0.209571	0.149628
NKIRAS2	Q9NYR9	51.32	48.9875	2.12492	0.165169	0.78207	0.253098	0.436901
SKP1	P63208	58.3054	60.2314	-1.92603	0.165365	0.781555	0.15349	0.0790957
NUF2	Q9BZD4	46.1003	46.6	-0.275475	0.165461	0.781304	0.108789	0.0791928
FGD4	Q96M96	47.5744	48.3459	-0.729229	0.165469	0.781283	0.163518	0.113182
AKAP8L	Q9ULX6	44.819	45.5558	-0.736737	0.165686	0.780714	0.186432	0.107601
NCEH1	Q6PIU2	58.5435	59.6467	-0.856356	0.165754	0.780535	0.169711	0.0762569
THOC1	Q96FV9	47.3533	47.9508	-0.437538	0.16583	0.780338	0.412132	0.169205
GMEB1	Q9Y692	46.9957	48.2377	-2.32763	0.166176	0.779431	0.372743	0.193955
CENPL	Q8N0S6	53.563	57.0292	-1.62302	0.166338	0.779008	0.18747	0.356892
NCAM1	P13591	60.2964	61.6922	-3.47718	0.166386	0.778884	0.138858	0.0722286
KIAA0319L	Q8IZA0	59.3101	61.3351	-3.41081	0.166473	0.778656	0.137916	0.0562395
DDX21	Q9NR30	47.278	47.8943	-0.668068	0.166674	0.778132	0.149608	0.077737
TMEM87A	Q8NBN3	59.9125	63.2685	-2.31001	0.166696	0.778076	0.134348	0.12831
SLC25A6	P12236	62.0144	64	-1.75916	0.166729	0.777989	0.0876075	0.0872061
PARP2	Q9UGN5	45.3892	45.8825	-0.538138	0.166756	0.777919	0.425694	0.306507
C8orf33	Q9H7E9	53.9385	50.398	3.54054	0.166798	0.777808	0.147476	0.10123
SDHAF2	Q9NX18	56.7789	55.0787	1.8956	0.167124	0.776962	0.269503	0.191478
ZDHHC5	Q9C0B5	62.7111	64	-1.28889	0.167376	0.776306	0.151757	0.180871
DDX5	P17844	47.6214	47.899	-0.493994	0.167462	0.776083	0.119065	0.0953692
NUCB1	Q02818	60.8043	64	-3.1957	0.167482	0.776033	0.139452	0.0572402
FAM126A	Q9BYI3	48.3883	50.0133	-1.77768	0.167619	0.775676	0.192528	0.288553
2024-03-06	O60337	53.744	54.0794	-0.442643	0.167769	0.775288	0.208127	0.351173
TBC1D22B	Q9NU19	51.4788	52.8453	-1.16627	0.168098	0.774438	0.276393	0.0799953
GNB1	P62873	55.8202	56.6079	-0.787688	0.168752	0.772752	0.111803	0.0714905
ARHGAP18	Q8N392	47.7343	48.2895	-0.47047	0.169014	0.772079	0.514822	0.27657
SLC25A17	O43808	61.2132	62.0667	-0.853453	0.169033	0.772028	0.114993	0.0654073
C14orf169	Q9H6W3	45.9978	47.3015	-1.3037	0.169049	0.771988	0.299468	0.0593593
RAB35	Q15286	58.9144	59.8062	-0.891792	0.169156	0.771714	0.105128	0.0766949
MSH6	P52701	45.9786	46.4398	-0.4997	0.169207	0.771583	0.198049	0.0971467
ZBTB43	O43298	53.3148	56.3331	-3.36036	0.169217	0.771556	0.182923	0.120142
BAG1	Q99933	55.5699	57.3406	-1.52042	0.169301	0.771341	0.189838	0.116846
AKAP12	Q02952	60.7925	64	-3.20751	0.169473	0.7709	0.171185	0.0996769
DDX55	Q8NHQ9	46.5167	47.9131	-1.24585	0.169514	0.770795	0.351057	0.362964
TMED7	Q9Y3B3	56.1927	56.9987	-0.806006	0.169651	0.770442	0.102828	0.115091
ALDH9A1	P49189	55.4416	56.6873	-1.28839	0.169701	0.770315	0.16454	0.0831875
MCEE	Q96PE7	58.1711	63.4862	-3.95165	0.169732	0.770237	0.113363	0.163594
C2orf69	Q8N8R5	52.5107	53.7508	-1.32142	0.169804	0.770051	0.125938	0.137017
WDFY4	Q6ZS81	59.7531	64	-4.24695	0.169921	0.769753	0.191526	0.139538
DERL1	Q9BUN8	58.9262	62.5979	-3.67167	0.170132	0.769214	0.252665	0.143622
AK3	Q9UIJ7	56.2293	56.9621	-1.17237	0.170166	0.769127	0.261157	0.107819
NOP10	Q9NPE3	53.7709	54.9177	-1.6952	0.17043	0.768455	0.169662	0.120417
ACTL6A	O96019	45.8633	46.6	-0.845445	0.170556	0.768134	0.144809	0.0859945
ARF1	P84077	56.9621	58.1405	-1.83794	0.170612	0.76799	0.12033	0.076519
CNPY4	Q8N129	60.0602	64	-3.93984	0.170752	0.767634	0.219045	0.141502
LIG4	P49917	46.4847	47.0757	-0.431031	0.170761	0.767612	0.508699	0.284811
TFAM	Q00059	56.7911	58.0917	-2.63784	0.170809	0.767488	0.191207	0.154274
SLC25A19	Q9HC21	60.7393	64	-3.26066	0.171026	0.766939	0.135685	0.0811661
NPC2	P61916	60.946	64	-2.7028	0.171075	0.766813	0.15307	0.224955
PHC2	Q8IXK0	45.8248	46.3566	-0.377978	0.171122	0.766694	0.0836924	0.125687
RPIA	P49247	60.822	64	-3.17798	0.171183	0.76654	0.129998	0.0733679
GIT1	Q9Y2X7	46.6852	47.6449	-0.95976	0.171186	0.766531	0.600473	0.14233
NAV1	Q8NEY1	46.784	47.358	-0.573974	0.171234	0.76641	0.143945	0.307519
HDAC3	O15379	46.3694	47.1086	-1.06797	0.171272	0.766315	0.218358	0.180728
MCU	Q8NE86	54.6293	54.0056	0.623724	0.171925	0.764662	0.494871	0.28786
DMXL2	Q8TDJ6	47.0004	48.4871	-1.48669	0.171973	0.764539	0.215892	0.617625
RASSF8	Q8NHQ8	47.2074	47.9696	-0.762162	0.172028	0.764402	0.268685	0.132462
MBIP	Q9NS73	46.911	50.2026	-1.59419	0.172082	0.764265	0.397051	0.179387
EED	O75530	46.0811	48.8104	-2.72933	0.172195	0.763979	0.23407	0.0797109
RBPJ	Q06330	56.4003	57.4567	-1.05636	0.17245	0.763337	0.268623	0.156237
RPL21	P46778	55.3256	56.7178	-0.598398	0.172505	0.763198	0.231294	0.0734894
PPT1	P50897	57.359	59.1388	-2.08098	0.172519	0.763164	0.104987	0.124221
OMA1	Q96E52	58.8613	60.8516	-2.301	0.172837	0.762362	0.169393	0.0982458
PITHD1	Q9GZP4	60.9224	64	-1.87217	0.172965	0.762042	0.0971972	0.11875
RPS20	P60866	56.0278	56.8888	-0.860961	0.17306	0.761804	0.109734	0.072404
RPL22	P35268	57.7314	58.5069	-0.775475	0.173144	0.761592	0.113152	0.261448
CCBL2	Q6YP21	59.2983	62.7285	-1.16697	0.173247	0.761334	0.0800125	0.0922434
PARD3	Q8TEW0	46.3758	47.0616	-0.591692	0.173258	0.761308	0.233516	0.13844
SMARCC2	Q8TAQ2	46.1964	46.4655	-0.205005	0.173432	0.760871	0.176895	0.136108
RPS6KA5	O75582	47.5226	47.8802	-0.357558	0.173634	0.760366	0.0798702	0.440123
P53794	P53794	62.4934	64	-1.50661	0.173691	0.760222	0.0828349	0.229249
ANP32E	Q9BTT0	44.4154	45.0945	-0.358759	0.173705	0.760187	0.227868	0.154182
C19orf10	Q969H8	59.9775	62.0754	-2.0979	0.173887	0.759733	0.12701	0.163835
DERA	Q9Y315	59.4105	60.7098	-1.28158	0.174028	0.759381	0.1723	0.0790454
EPN2	O95208	55.5882	56.5957	-1.55055	0.174102	0.759195	0.132406	0.10022
PZP	P20742	60.007	64	-3.99299	0.174188	0.758982	0.526453	0.108099
TBCEL	Q5QJ74	47.2262	47.6026	-0.376376	0.174203	0.758944	0.11496	0.392111
ACTN3	Q08043	57.8902	58.9026	-1.2014	0.174558	0.75806	0.279215	0.0830774
GOLPH3L	Q9H4A5	47.1839	48.0637	-0.978579	0.175004	0.756953	0.31158	0.253662
ANKRD40	Q6AI12	48.1719	48.6822	-1.15756	0.175145	0.756602	0.379582	0.464614
C8orf82	Q6P1X6	54.4415	55.9851	-0.985886	0.175265	0.756304	0.140552	0.346429
ASCC2	Q9H1I8	47.1368	47.6873	-0.55045	0.175495	0.755735	0.443648	0.417001
TSSC1	Q53HC9	53.2343	53.905	-0.804805	0.175722	0.755175	0.178355	0.204939
USP3	Q9Y6I4	47.979	48.2801	-0.225826	0.175959	0.754588	0.272802	0.175396
GIPC1	O14908	47.0616	47.9837	-0.922122	0.176172	0.754064	0.148496	0.078093
USP36	Q9P275	47.5556	48.3083	-0.771572	0.176234	0.75391	0.257238	0.184058
BCAS2	O75934	47.1557	48.0919	-0.846847	0.176259	0.753848	0.142525	0.0612441
EIF2AK3	Q9NZJ5	49.3172	51.4727	-2.62563	0.176343	0.753641	0.299616	0.227755
KNOP1	Q1ED39	61.0701	64	-2.92993	0.176487	0.753288	0.146136	0.0806391
AACS	Q86V21	46.3437	46.6	-0.256256	0.176503	0.753247	0.1159	0.104962
FAM50A	Q14320	46.7934	47.5461	-0.658659	0.176513	0.753222	0.134544	0.0956052
SRP72	O76094	47.9319	48.266	-0.334034	0.176522	0.753201	0.144218	0.0675342
AK6	Q9Y3D8	46.7134	47.0427	-0.593894	0.176662	0.752858	0.439259	0.222459
DOT1L	Q8TEK3	47.1651	47.6685	-0.700501	0.176721	0.752711	0.17112	0.279629
TCEAL1	Q15170	54.0794	55.025	-1.61872	0.176845	0.752408	0.155141	0.114569
CASP2	P42575	51.1857	48.0543	3.13143	0.176912	0.752242	0.30251	0.131315
TBC1D22A	Q8WUA7	55.8569	57.1758	-1.31892	0.177784	0.750109	0.388615	0.341945
UCK2	Q9BZX2	53.8514	55.1592	-1.30781	0.17792	0.749775	0.110407	0.0778644
PAICS	P22234	61.7357	64	-1.56757	0.177936	0.749736	0.0669616	0.058523
EIF3C	Q99613	47.739	48.2613	-0.522222	0.177953	0.749694	0.119962	0.0696446
TPM1	P09493	60.7452	64	-3.25475	0.178091	0.749357	0.110689	0.0905989
SLC25A13	Q9UJS0	57.0048	58.2016	-1.57538	0.178277	0.748904	0.143083	0.0830794
GALC	P54803	58.6718	60.0011	-2.47798	0.178395	0.748616	0.129344	0.133899
ATP9A	O75110	59.7531	61.2	-1.13984	0.178457	0.748467	0.115847	0.0750638
CKAP2L	Q8IYA6	44.9023	45.8376	-0.916116	0.178774	0.747695	0.496325	0.323792
TFG	Q92734	61.0169	64	-2.98308	0.178901	0.747387	0.152957	0.139619
DCBLD2	Q96PD2	61.0878	64	-2.91221	0.179194	0.746677	0.098707	0.084288
CNDP2	Q96KP4	59.6467	60.8516	-2.96857	0.179381	0.746224	0.158528	0.0922219
MSMO1	Q15800	54.1196	57.8536	-1.74945	0.179432	0.7461	0.193844	0.116437
ACTR6	Q9GZN1	47.151	47.9225	-0.771572	0.179853	0.745082	0.202861	0.353894
GMPPB	Q9Y5P6	55.0183	55.9057	-0.887387	0.179974	0.744791	0.165486	0.0619533
C20orf27	Q9GZN8	54.5556	55.2195	-0.663964	0.180141	0.744389	0.116286	0.0877419
ZNF106	Q9H2Y7	44.9087	46.0939	-0.582983	0.18023	0.744173	0.115643	0.176896
PVRL3	Q9NQS3	60.8811	64	-3.11892	0.180277	0.744059	0.158081	0.0976097
SMARCD1	Q96GM5	45.6519	45.9337	-0.358759	0.18037	0.743835	0.176873	0.434165
CLCC1	Q96S66	60.7039	62.2931	-2.87808	0.180435	0.743679	0.116179	0.096721
PKP4	Q99569	61.0642	64	-2.93584	0.180565	0.743366	0.123944	0.0886726
QDPR	P09417	56.4125	57.2918	-0.879279	0.181066	0.742162	0.241616	0.0903002
EP400	Q96L91	46.4142	50.8437	-4.81391	0.181116	0.742043	0.286696	0.169396
HDHD2	Q9H0R4	60.2551	64	-3.74494	0.181276	0.74166	0.209237	0.094874
HSBP1	O75506	60.7866	63.7649	-2.8	0.181498	0.741127	0.169368	0.117296
RERE	Q9P2R6	46.8169	49.1218	-2.3049	0.181552	0.740999	0.17101	0.239885
PTRHD1	Q6GMV3	56.2171	58.5496	-2.6989	0.181562	0.740974	0.101509	0.0955205
FAM136A	Q96C01	55.1256	59.0266	-3.901	0.181721	0.740594	0.0782419	0.187477
CD2BP2	O95400	45.4661	45.812	-0.121722	0.182174	0.739512	0.147567	0.115275
ATP5J2	P56134	62.2408	64	-1.41081	0.182221	0.739402	0.136338	0.156466
YIF1A	O95070	58.5374	59.4637	-0.583684	0.182498	0.738742	0.183397	0.173188
ZMYND8	Q9ULU4	46.6	46.9863	-0.376877	0.182595	0.738511	0.152305	0.148433
KIF13A	Q9H1H9	52.0283	50.7155	1.20901	0.182659	0.738359	0.305443	0.196756
TOR3A	Q9H497	54.5556	56.0217	-1.51502	0.182827	0.737961	0.130641	0.122834
SMG8	Q8ND04	47.0898	47.6544	-0.334034	0.182881	0.737832	0.237034	0.234888
ILF3	Q12906	55.4966	56.4125	-0.915916	0.183061	0.737404	0.23155	0.0817697
ZWINT	O95229	50.4713	49.2378	1.06246	0.183255	0.736944	0.193093	0.12839
KBTBD7	Q8WVZ9	52.4985	50.343	0.708308	0.183472	0.73643	0.18934	0.19059
PRRC2A	P48634	60.6508	64	-3.34925	0.183681	0.735935	0.15374	0.0922009
NCKIPSD	Q9NZQ3	46.2605	47.3674	-1.25275	0.183955	0.735287	0.442114	0.286033
GLG1	Q92896	60.2669	61.8489	-2.54745	0.184042	0.735084	0.106654	0.0711223
ATP5F1	P24539	60.1842	61.0819	-1.72913	0.184119	0.734901	0.115037	0.0730146
TRAPPC12	Q8WVT3	49.6103	48.731	1.01031	0.184177	0.734765	0.261071	0.263673
RPL34	P49207	59.1802	59.5345	-0.442943	0.184286	0.734507	0.20989	0.132532
RER1	O15258	59.8239	61.6922	-3.24424	0.184491	0.734024	0.118788	0.0875788
RPLP0	P05388	56.8277	57.4017	-0.531231	0.184563	0.733854	0.167716	0.0666474
SMAP2	Q8WU79	46.3373	47.2921	-0.984284	0.184627	0.733706	0.22498	0.270015
CAMLG	P49069	60.7039	62.7285	-2.2033	0.184755	0.733403	0.128007	0.0879407
NIPSNAP3A	Q9UFN0	60.6803	64	-3.31972	0.184896	0.733074	0.128202	0.0986204
UXT	Q9UBK9	52.738	51.7597	1.53403	0.185002	0.732823	0.331423	0.25985
BCLAF1	Q9NYF8	57.2063	57.9451	-0.702202	0.18521	0.732337	0.133609	0.0974089
MGST2	Q99735	60.1547	62.8766	-2.72192	0.185215	0.732324	0.156739	0.0948142
MRPS10	P82664	50.9537	49.7324	1.22122	0.185262	0.732215	0.0955763	0.289627
CYB5R3	P00387	56.1927	57.2307	-1.03804	0.185314	0.732092	0.258053	0.0544778
TENC1	Q63HR2	47.4568	47.8378	-0.743343	0.185352	0.732002	0.344075	0.156498
GTPBP4	Q9BZE4	44.992	45.5558	-0.544545	0.18542	0.731844	0.253837	0.134228
RBBP5	Q15291	60.9224	62.833	-1.4021	0.185496	0.731665	0.0635164	0.151144
2024-09-08	Q92599	55.3378	57.4322	-2.6012	0.1855	0.731655	0.146147	0.100676
DDX54	Q8TDD1	45.9017	46.3822	-0.237037	0.185716	0.731151	0.376116	0.247107
N4BP1	O75113	47.4615	47.946	-0.432833	0.185857	0.730821	0.264136	0.192471
ATAD3C	Q5T2N8	48.1907	48.6	-0.741842	0.185929	0.730654	0.146005	0.0974599
GNPDA1	P46926	62.685	64	-1.14084	0.185979	0.730535	0.132955	0.101874
GNB1L	Q9BYB4	55.7469	57.4444	-1.6975	0.18603	0.730417	0.164543	0.218332
RRAGD	Q9NQL2	58.8258	61.2742	-2.44835	0.186458	0.729418	0.124447	0.150859
ARPC1B	O15143	58.8731	59.8357	-1.1044	0.186796	0.728633	0.141545	0.1248
MTERF4	Q7Z6M4	51.894	52.8185	-0.884284	0.187181	0.727739	0.110295	0.0794153
TOMM40L	Q969M1	60.7275	64	-2.16647	0.187273	0.727525	0.127145	0.14208
PRDX4	Q13162	60.9815	64	-2.97157	0.187282	0.727504	0.131487	0.0952518
PEX19	P40855	57.8047	59.2156	-4.16376	0.187319	0.727419	0.160999	0.10123
MMS19	Q96T76	47.6826	47.8661	-0.141141	0.18746	0.727091	0.244623	0.0959835
TMED9	Q9BVK6	54.569	56.6812	-1.66036	0.187727	0.726474	0.153576	0.0958194
FXN	Q16595	54.6025	55.7469	-1.12613	0.187812	0.726276	0.146616	0.067225
MYBBP1A	Q9BQG0	46.0234	46.7416	-0.512513	0.187852	0.726184	0.175431	0.174773
RNF40	O75150	45.37	45.5558	-0.185786	0.188443	0.724821	0.158295	0.185466
DDX52	Q9Y2R4	45.2675	45.4853	-0.217818	0.188584	0.724495	0.443636	0.379438
IMPACT	Q9P2X3	46.6475	47.0004	-0.874474	0.188675	0.724286	0.354732	0.48735
C10orf32	Q96B45	55.5943	58.1894	-4.35145	0.188757	0.724096	0.230359	0.201773
FKBP5	Q13451	45.8633	46.0106	-0.0768769	0.188888	0.723796	0.135175	0.10588
WDR45B	Q5MNZ6	60.6921	61.936	-1.58498	0.188932	0.723695	0.112932	0.0764062
NOL4L	Q96MY1	47.7061	51.8329	-4.32833	0.189086	0.72334	0.39659	0.102701
SUB1	P53999	55.3745	55.9668	-0.378579	0.189346	0.722744	0.0665712	0.055348
BOD1L1	Q8NFC6	61.0464	64	-2.95355	0.189845	0.721601	0.135026	0.0823604
S100A3	P33764	56.5224	57.6826	-0.598398	0.190675	0.719707	0.0913108	0.224959
ORC4	O43929	45.7159	46.3373	-0.621421	0.190721	0.719602	0.362657	0.197491
HNRNPR	O43390	48.0072	48.1907	-0.183483	0.190778	0.719472	0.150215	0.074004
L0R6Q1	L0R6Q1	61.0642	64	-2.93584	0.190853	0.719301	0.161194	0.0728587
2024-09-03	Q9UH03	53.9385	54.4348	-0.362162	0.190918	0.719153	0.10343	0.149944
LCMT1	Q9UIC8	52.5962	53.5093	-0.986386	0.191099	0.718742	0.254403	0.0915305
VPS33B	Q9H267	47.1698	47.9931	-0.823323	0.191198	0.718517	0.293553	0.164278
USP22	Q9UPT9	46.1003	47.1557	-1.0036	0.191745	0.717276	0.230163	0.160824
GNAI1	P63096	53.9452	55.1189	-1.17367	0.19196	0.71679	0.304361	0.198905
SHROOM3	Q8TF72	46.6	50.0255	-4.66917	0.192427	0.715734	0.399457	0.432045
TENM3	Q9P273	55.3928	57.6276	-2.23483	0.19246	0.71566	0.153353	0.114215
NES	P48681	60.3082	61.0642	-1.68238	0.192492	0.715587	0.118533	0.0781227
Q7L211	Q7L211	54.5421	55.576	-1.30861	0.19252	0.715525	0.167258	0.0932218
A6NFE2	A6NFE2	53.127	58.2627	-5.31882	0.192624	0.71529	0.284012	0.204463
CFL1	P23528	54.4818	55.5393	-1.35065	0.192728	0.715054	0.0949449	0.0572739
MRPL53	Q96EL3	50.0438	51.4238	-1.37998	0.192799	0.714895	0.540643	0.159525
RRAGA	Q7L523	57.4444	61.2	-3.75556	0.192913	0.714639	0.113351	0.145657
PGM2	Q96G03	61.6051	62.6153	-1.18438	0.193056	0.714316	0.118395	0.0620189
NT5E	P21589	61.1232	64	-2.87678	0.193071	0.714284	0.133723	0.0848044
LRRC59	Q96AG4	55.4844	58.0062	-2.82713	0.193228	0.713929	0.1329	0.0620348
VAMP2	P63027	59.8003	60.6271	-4.1997	0.193359	0.713637	0.160161	0.0912484
DVL2	O14641	46.1644	46.6852	-0.520821	0.193703	0.712864	0.477042	0.338344
MTX2	O75431	53.5764	54.3409	-0.952352	0.193802	0.712642	0.135986	0.150132
SMYD5	Q6GMV2	53.0063	54.066	-1.06637	0.193986	0.712229	0.322794	0.172172
C2orf47	Q8WWC4	55.2262	56.2293	-1.31832	0.194022	0.71215	0.0915139	0.124658
CCRN4L	Q9UK39	46.1964	46.6758	-0.453754	0.194069	0.712044	0.326961	0.218708
ALDOA	P04075	59.5404	60.6153	-2.35095	0.194292	0.711544	0.0734666	0.0816661
PDE3A	Q14432	47.0239	47.819	-0.701001	0.194585	0.71089	0.101111	0.274755
PELO	Q9BRX2	45.575	45.9081	-0.333133	0.194866	0.710263	0.219764	0.246171
MCL1	Q07820	54.1062	52.297	1.80921	0.194925	0.710133	0.244414	0.146657
SPPL2A	Q8TCT8	58.8	64	-5.2	0.195034	0.709889	0.23063	0.144768
ANKZF1	Q9H8Y5	48.0213	48.3177	-0.296396	0.195044	0.709868	0.131309	0.169119
PREP	P48147	47.3062	47.9225	-0.621021	0.195165	0.709599	0.149646	0.0884243
ACAD9	Q9H845	55.7592	56.9254	-1.14184	0.195225	0.709466	0.168096	0.0709083
TCOF1	Q13428	55.1659	56.614	-2.11211	0.195274	0.709355	0.0781359	0.0779026
ZSCAN26	Q16670	53.2075	56.0828	-1.58949	0.195294	0.70931	0.227477	0.0824624
AEBP1	Q8IUX7	53.516	54.9244	-2.18458	0.19544	0.708987	0.164612	0.165399
PBX2	P40425	47.7155	48.4071	-0.691592	0.195578	0.708681	0.32682	0.526886
TATDN1	Q6P1N9	60.7275	61.788	-1.06046	0.195646	0.708529	0.111822	0.121792
ZNF609	O15014	46.6	48.1154	-1.86777	0.195702	0.708405	0.127587	0.0966522
HRSP12	P52758	60.3673	64	-3.63273	0.196296	0.707088	0.235019	0.0923333
SH2D4A	Q9H788	46.8075	47.7955	-0.987988	0.196333	0.707007	0.459837	0.427099
RCC1	P18754	46.3309	46.864	-0.528328	0.196381	0.706901	0.192659	0.173555
CALU	O43852	60.2491	64	-3.75085	0.19646	0.706726	0.0655552	0.0467173
CDK5RAP1	Q96SZ6	46.0426	47.5367	-1.71832	0.196703	0.706188	0.479004	0.155071
TTI1	O43156	46.4847	47.8472	-1.21201	0.196921	0.705709	0.237261	0.505637
APOOL	Q6UXV4	60.6508	63.2249	-2.67357	0.19731	0.70485	0.158654	0.136296
BZW1	Q7L1Q6	47.7814	48.0448	-0.545746	0.197311	0.704848	0.104373	0.161551
GRAMD1B	Q3KR37	46.5039	49.0669	-2.64625	0.197399	0.704654	0.230595	0.176991
FN3KRP	Q9HA64	60.5917	62.6153	-1.38789	0.197403	0.704647	0.117569	0.0656329
HAUS3	Q68CZ6	47.772	48.3507	-0.611612	0.197432	0.704581	0.173534	0.170913
MRPL3	P09001	46.7652	49.708	-2.74775	0.197614	0.704183	0.321383	0.265482
APMAP	Q9HDC9	59.5345	60.1606	-0.578779	0.19779	0.703795	0.0785224	0.168088
FYN	P06241	53.7172	55.6126	-1.76797	0.197874	0.703611	0.155412	0.183205
CAPN5	O15484	54.4818	56.0339	-1.55215	0.198082	0.703154	0.220303	0.111127
DERL2	Q9GZP9	58.2077	59.4459	-1.23824	0.198136	0.703036	0.177127	0.197669
STOM	P27105	59.8003	62.833	-2.2033	0.19814	0.703028	0.180661	0.117111
MCUR1	Q96AQ8	54.0928	55.5882	-1.4954	0.198417	0.702421	0.25614	0.23226
TIMMDC1	Q9NPL8	60.2373	61.9796	-3.15475	0.198674	0.70186	0.165456	0.0918125
UROD	P06132	61.3438	61.7967	-1.68949	0.198706	0.701788	0.0968935	0.0993001
SLC38A10	Q9HBR0	55.6431	58.2199	-1.46076	0.19931	0.700471	0.122868	0.0769948
NDST1	P52848	53.3685	55.7836	-1.48218	0.19932	0.700449	0.482435	0.32369
DPYSL2	Q16555	55.979	56.6262	-1.81632	0.199693	0.699638	0.173386	0.079799
SMG9	Q9H0W8	47.2168	47.3297	-0.310511	0.199725	0.699568	0.172938	0.255122
CFAP36	Q96G28	46.6	48.5012	-1.30841	0.200143	0.698659	0.220102	0.17208
GM2A	P17900	60.444	64	-3.55596	0.20021	0.698513	0.238145	0.0884976
NDUFB5	O43674	55.5271	56.5896	-1.06246	0.200218	0.698498	0.130813	0.10648
ABCD1	P33897	47.5414	48.6	-1.05856	0.200249	0.69843	0.159623	0.124409
TMEM222	Q9H0R3	59.2038	62.3976	-2.14845	0.20038	0.698146	0.0938556	0.203658
RUNX3	Q13761	45.2995	47.4521	-0.852052	0.200487	0.697914	0.400101	0.478993
NUB1	Q9Y5A7	46.0426	46.6899	-0.801001	0.200522	0.697838	0.583594	0.254237
BUB3	O43684	54.6293	56.0889	-1.45956	0.200797	0.697244	0.215654	0.0762495
PRDX5	P30044	55.8141	57.0598	-1.63644	0.200864	0.697097	0.123987	0.0568803
POFUT1	Q9H488	55.3	56.669	-1.61041	0.200879	0.697065	0.123566	0.0772389
GNB2L1	P63244	56.04	56.6445	-0.604505	0.200923	0.696969	0.171859	0.103703
Q96AK3	Q96AK3	46.4527	47.819	-1.62903	0.201111	0.696563	0.586634	0.417731
PLAA	Q9Y263	48.0354	48.4777	-0.442242	0.2012	0.696372	0.131783	0.0856262
CROT	Q9UKG9	52.4069	50.7583	1.71582	0.201314	0.696126	0.212576	0.19337
CTSA	P10619	57.7253	58.5496	-1.07467	0.201414	0.695911	0.120932	0.0659325
C12orf29	Q8N999	56.4003	57.7314	-1.9967	0.201432	0.695872	0.178952	0.102442
RRAS2	P62070	54.7098	57.2613	-2.06296	0.20152	0.695683	0.199675	0.128291
EHMT2	Q96KQ7	47.4615	48.0448	-0.583383	0.201562	0.695591	0.517773	0.296327
H1FX	Q92522	60.444	61.309	-0.758659	0.201716	0.695259	0.102791	0.124492
TRAF3IP1	Q8TDR0	49.2256	51.0147	-1.81351	0.201754	0.695179	0.435718	0.464661
CACUL1	Q86Y37	45.6775	45.9978	-0.717518	0.201921	0.694819	0.515315	0.230575
ASXL2	Q76L83	45.6454	46.9345	-1.19029	0.202102	0.69443	0.179185	0.0891276
CASP3	P42574	58.5924	59.5523	-4.39369	0.202209	0.694201	0.259213	0.126577
NDUFB7	P17568	54.2873	55.0116	-1.08649	0.202282	0.694042	0.101028	0.155423
RBBP4	Q09028	57.9329	58.4275	-0.494595	0.203405	0.691639	0.13611	0.17706
SLC6A15	Q9H2J7	60.6567	62.3715	-1.95866	0.204064	0.690233	0.140105	0.115142
QTRT1	Q9BXR0	57.1819	58.1589	-0.976977	0.204212	0.689918	0.122334	0.0888605
PDHX	O00330	54.9848	55.9729	-0.988088	0.204311	0.689709	0.12989	0.0750358
UIMC1	Q96RL1	56.1683	57.4261	-1.25786	0.204466	0.689379	0.11511	0.0804152
SNX27	Q96L92	47.0992	47.5603	-0.818619	0.204622	0.689048	0.11818	0.0970687
MSRA	Q9UJ68	46.3566	47.0569	-0.446246	0.204741	0.688794	0.255464	0.145493
ARID4B	Q4LE39	45.8056	46.0619	-0.275475	0.204831	0.688604	0.50926	0.245328
CCDC9	Q9Y3X0	61.0642	64	-2.93584	0.204924	0.688407	0.139571	0.0711681
HDGFRP2	Q7Z4V5	54.3141	56.327	-2.01291	0.205056	0.688128	0.116833	0.118524
HDAC2	Q92769	47.1415	49.5004	-3.14384	0.205141	0.687948	0.174541	0.128793
FLVCR1	Q9Y5Y0	59.694	61.9099	-1.41221	0.205142	0.687945	0.118653	0.103954
SLC9A6	Q92581	59.1802	64	-4.81982	0.2053	0.687612	0.253213	0.105912
OPTN	Q96CV9	51.2101	49.5431	0.930931	0.205491	0.687207	0.179118	0.170653
Q5JWF2	Q5JWF2	54.5623	55.1122	-1.36817	0.205743	0.686675	0.133959	0.129945
RRAGC	Q9HB90	58.8	59.1861	-4.08529	0.205876	0.686395	0.182552	0.118164
C12orf75	Q8TAD7	61.135	64	-2.86496	0.206107	0.685908	0.250439	0.106121
GAPDH	P04406	60.6921	62.3802	-1.31502	0.20649	0.6851	0.0731196	0.0822177
NOC4L	Q9BVI4	45.3315	45.5109	-0.179379	0.206574	0.684923	0.245964	0.135732
DAG1	Q14118	60.4677	64	-3.53233	0.206615	0.684839	0.135407	0.133432
PIAS1	O75925	45.1265	45.7992	-0.672673	0.206617	0.684835	0.0773365	0.313702
CFDP1	Q9UEE9	59.9657	63.2162	-3.25055	0.206746	0.684563	0.153982	0.0939989
ANGEL1	Q9UNK9	48.6455	52.3581	-3.71251	0.207003	0.684024	0.507782	0.398751
RPS6	P62753	55.8446	56.6507	-0.989189	0.207004	0.684022	0.155866	0.0957225
LEMD2	Q8NC56	47.946	48.6	-0.653954	0.207617	0.682737	0.142208	0.111397
ATP5A1	P25705	59.7058	61.4658	-2.17297	0.207629	0.682712	0.113535	0.0996286
SGSH	P51688	57.5238	62.0928	-3.9989	0.207648	0.682671	0.0915361	0.141776
LIAS	O43766	52.3581	53.8245	-1.46647	0.207832	0.682287	0.128443	0.138774
KBTBD2	Q8IY47	52.5901	52.9728	-0.382683	0.207879	0.68219	0.55471	0.474513
TPP2	P29144	56.5407	57.249	-1.03804	0.208311	0.681288	0.238659	0.0928125
LAMP2	P13473	58.8	59.5523	-4.1965	0.208407	0.681088	0.160774	0.129968
FBXO21	O94952	50.2392	49.537	0.702202	0.208759	0.680354	0.185747	0.204502
GPALPP1	Q8IXQ4	61.0819	64	-2.91812	0.208781	0.68031	0.1844	0.081178
MAEA	Q7L5Y9	51.2467	51.4116	-0.164865	0.208835	0.680196	0.422331	0.33358
CARM1	Q86X55	56.8216	57.3773	-0.555656	0.209245	0.679345	0.237835	0.0926675
C7orf50	Q9BRJ6	46.8781	47.9837	-1.03974	0.209283	0.679265	0.201526	0.0984745
MRPL20	Q9BYC9	51.3322	50.1354	0.592292	0.209428	0.678966	0.0788493	0.157248
C5orf24	Q7Z6I8	55.3684	58.9144	-3.05305	0.209827	0.678139	0.165506	0.0777573
ARFRP1	Q13795	53.9654	54.569	-0.851752	0.209939	0.677906	0.211692	0.291797
HADHB	P55084	50.9964	50.2331	0.958659	0.210018	0.677744	0.172363	0.117841
GCLM	P48507	47.7532	48.4494	-0.696296	0.21012	0.677532	0.172591	0.107913
ASL	P04424	56.9682	57.2735	-0.653353	0.210156	0.677458	0.142809	0.132137
DDX10	Q13206	47.0427	47.6826	-0.738639	0.210219	0.677328	0.31458	0.23325
GTPBP1	O00178	51.9489	50.7277	1.22122	0.210331	0.677096	0.183854	0.196644
UCK1	Q9HA47	56.1377	57.4017	-1.60591	0.210383	0.676989	0.168556	0.15863
TSEN15	Q8WW01	53.4691	54.1934	-1.34134	0.210593	0.676556	0.149098	0.297763
LYSMD2	Q8IV50	54.6226	55.3	-1.13043	0.211123	0.675464	0.143538	0.0933966
RABEPK	Q7Z6M1	60.0897	58.629	1.60831	0.211141	0.675428	0.0743636	0.189725
ENPP4	Q9Y6X5	55.3	58.4947	-6.72312	0.21117	0.675367	0.424736	0.210156
SFRP1	Q8N474	54.7501	57.3651	-1.34284	0.211187	0.675334	0.151725	0.106321
KDM2A	Q9Y2K7	48.3083	48.6	-0.141141	0.211246	0.675212	0.191284	0.127209
GTPBP10	A4D1E9	46.2733	46.4783	-0.414615	0.211391	0.674914	0.298679	0.268319
DAB2IP	Q5VWQ8	50.2576	55.4844	-1.94154	0.211854	0.673962	0.43659	0.592342
VBP1	P61758	58.8	59.5818	-1.396	0.211927	0.673813	0.0832734	0.0757285
GALNS	P34059	60.9638	64	-3.03624	0.211982	0.673701	0.175208	0.0810691
PI4K2B	Q8TCG2	52.2115	51.2834	0.928128	0.21218	0.673296	0.541994	0.0951301
NDUFA12	Q9UI09	47.8237	48.6	-0.55045	0.212579	0.67248	0.412564	0.332788
NCSTN	Q92542	60.3791	64	-3.62092	0.21266	0.672314	0.140747	0.0739424
UBQLN4	Q9NRR5	56.8705	59.8062	-2.17518	0.212872	0.671881	0.152845	0.106787
EEF1A2	Q05639	54.0391	54.4281	-0.315215	0.213201	0.67121	0.0792184	0.096374
SRSF5	Q13243	52.5596	54.455	-1.45946	0.213258	0.671094	0.179815	0.150679
RFXAP	O00287	46.7981	56.1744	-7.64344	0.213716	0.670163	0.277234	0.225353
MPP2	Q14168	47.3344	48.1013	-1.30501	0.213944	0.6697	0.0921497	0.328534
WDR48	Q8TAF3	55.8752	56.6812	-1.3006	0.214327	0.668924	0.259986	0.136166
RHOG	P84095	55.9301	56.7972	-1.4972	0.214349	0.668878	0.177691	0.117859
CRMP1	Q14194	55.7531	57.4322	-1.67918	0.214461	0.668652	0.143405	0.242016
ZMYM2	Q9UBW7	45.6967	45.9914	-0.41001	0.214551	0.668469	0.178729	0.128873
NPEPPS	P55786	58.684	58.9794	-1.05936	0.214722	0.668124	0.125154	0.0651099
ENDOD1	O94919	59.9361	60.6508	-2.1954	0.215007	0.667547	0.190599	0.108428
BAX	Q07812	60.7039	61.4832	-2.51682	0.21505	0.667461	0.14895	0.0961304
PPP1CB	P62140	52.7649	54.294	-1.66116	0.215201	0.667156	0.161155	0.10183
ZNF277	Q9NRM2	52.0894	55.1726	-3.08318	0.215296	0.666965	0.512094	0.507701
FUCA1	P04066	60.5681	61.2916	-2.38619	0.215403	0.666748	0.203657	0.105212
TMEM205	Q6UW68	61.6748	64	-2.32523	0.21564	0.66627	0.13182	0.125827
TECR	Q9NZ01	53.0734	52.4924	0.580981	0.215964	0.665618	0.143929	0.0894075
O96007	O96007	53.1941	57.1819	-6.46446	0.215968	0.66561	0.267985	0.11073
VPS53	Q5VIR6	47.9837	48.3789	-0.395195	0.216149	0.665246	0.216833	0.156142
NIPSNAP1	Q9BPW8	53.3416	53.791	-0.449349	0.216296	0.664952	0.342729	0.225649
CENPU	Q71F23	46.831	49.2562	-3.29039	0.216298	0.664947	0.124743	0.100233
BOP1	Q14137	47.2874	49.9217	-4.06927	0.216372	0.664798	0.150777	0.107996
HIF1AN	Q9NWT6	51.9917	53.3819	-1.39019	0.216434	0.664674	0.145849	0.125971
UBAP2L	Q14157	54.8238	57.2735	-2.44965	0.216465	0.664612	0.149548	0.103193
ZCCHC3	Q9NUD5	56.443	57.2429	-0.311411	0.216467	0.664609	0.143599	0.149817
CHD5	Q8TDI0	45.6647	45.7608	-0.224224	0.216511	0.66452	0.114072	0.0968594
RRP1	P56182	46.9063	47.6591	-0.762162	0.216549	0.664443	0.0855038	0.0788861
ACTR1A	P61163	53.8916	56.8338	-1.62943	0.216874	0.663793	0.148797	0.116509
SLC35B2	Q8TB61	58.6412	59.192	-0.527127	0.21692	0.663701	0.164892	0.0655879
CTNNB1	P35222	56.6507	57.7742	-1.23954	0.216937	0.663666	0.157185	0.0725224
RANBP3	Q9H6Z4	57.9757	59.2451	-0.445145	0.21728	0.662979	0.0985355	0.0848987
KCTD3	Q9Y597	60.2078	62.0318	-1.82402	0.217603	0.662334	0.110984	0.112787
MGAT4B	Q9UQ53	53.0801	54.1129	-1.03283	0.217782	0.661977	0.179059	0.473472
WDFY1	Q8IWB7	54.911	56.1438	-2.18539	0.218042	0.66146	0.226708	0.117385
SAFB2	Q14151	58.8	59.0916	-0.102603	0.218273	0.660999	0.14882	0.142859
AIFM1	O95831	57.9268	58.4031	-0.476276	0.218373	0.660801	0.128694	0.0467441
RICTOR	Q6R327	47.3533	47.739	-0.192893	0.218393	0.660762	0.124029	0.246004
HSPB1	P04792	46.1964	47.5226	-1.38739	0.218949	0.659656	0.175937	0.0772419
A0A096LP01	A0A096LP01	54.3544	55.186	-0.945646	0.218951	0.659653	0.235969	0.175935
NOTCH1	P46531	52.1627	48.0166	4.14605	0.218991	0.659574	0.139875	0.154758
DUS3L	Q96G46	46.7087	47.9696	-1.11031	0.219413	0.658737	0.19149	0.139641
SLC7A5	Q01650	60.6803	62.2844	-3.00621	0.21942	0.658724	0.104652	0.0765998
CTSZ	Q9UBR2	58.5985	59.4991	-0.366166	0.219504	0.658557	0.0805951	0.223885
GNPTG	Q9UJJ9	54.3812	57.0414	-2.36076	0.219548	0.65847	0.146429	0.103019
RIF1	Q5UIP0	44.8959	45.0945	-0.301101	0.219907	0.657761	0.287339	0.370672
DIP2A	Q14689	55.7286	56.6934	-1.15405	0.220028	0.657523	0.463782	0.195705
LYPLA2	O95372	54.247	54.6562	-0.409109	0.220053	0.657472	0.187133	0.089512
CD44	P16070	61.2	64	-2.8	0.22038	0.656829	0.140344	0.0645208
PLCG2	P16885	46.6	47.8284	-1.33093	0.220816	0.655969	0.132982	0.405692
HNRNPA0	Q13151	44.7614	45.0689	-0.313914	0.220861	0.655882	0.10952	0.0631362
CLIP1	P30622	54.4684	55.7042	-1.23584	0.221076	0.655458	0.126753	0.0896899
BICD1	Q96G01	48.3412	48.6	-0.286286	0.221567	0.654496	0.118087	0.144474
TAF15	Q92804	55.6615	58.2321	-2.85095	0.221584	0.654462	0.119955	0.136621
FAM76A	Q8TAV0	46.6334	47.1745	-0.541041	0.22195	0.653744	0.6788	0.557995
CHMP1A	Q9HD42	58.3787	59.1211	-1.55075	0.222117	0.653418	0.111303	0.309295
CENPH	Q9H3R5	50.3736	48.786	1.76466	0.222345	0.652972	0.105838	0.077793
PURA	Q00577	57.2002	58.5863	-0.842643	0.222401	0.652864	0.172936	0.108867
EXOC3	O60645	47.4379	47.6591	-0.3999	0.22283	0.652026	0.332069	0.281187
ATP5O	P48047	61.6312	62.8156	-0.836036	0.222903	0.651884	0.057853	0.0858697
DDX11	Q96FC9	53.4422	55.3134	-2.61001	0.223011	0.651673	0.307712	0.114864
GLRX5	Q86SX6	53.8178	55.1055	-1.48218	0.223068	0.651564	0.142704	0.135201
SLC6A8	P48029	60.7866	62.8505	-2.06396	0.223235	0.651237	0.123149	0.199224
FIS1	Q9Y3D6	54.7702	58.0123	-3.24214	0.223527	0.65067	0.187806	0.137581
EDRF1	Q3B7T1	47.7155	48.1295	-0.414014	0.223789	0.650161	0.23413	0.307416
C16orf13	Q96S19	52.7	52.2604	0.305305	0.223798	0.650144	0.134538	0.180774
LIMD1	Q9UGP4	50.8621	52.0039	-0.914815	0.22402	0.649713	0.635279	0.310422
MARK1	Q9P0L2	49.0241	51.6192	-0.983083	0.224206	0.649353	0.19781	0.173188
NUCB2	P80303	60.574	64	-3.42603	0.224582	0.648624	0.170025	0.111289
PPFIA1	Q13136	47.9413	48.1954	-0.254054	0.224679	0.648438	0.222757	0.133623
GEMIN6	Q8WXD5	54.3812	56.4736	-2.62362	0.22472	0.648358	0.111549	0.165982
RAB9A	P51151	54.8775	56.3026	-1.98689	0.224892	0.648027	0.228947	0.115751
ZNF346	Q9UL40	53.1673	54.3275	-1.33463	0.224996	0.647824	0.101346	0.171671
TXNRD2	Q9NNW7	55.3	57.2857	-2.32102	0.225147	0.647533	0.144778	0.1084
FAM20B	O75063	52.0344	51.6925	0.90981	0.225287	0.647264	0.11353	0.109695
PTPN2	P17706	47.5603	47.8802	-0.31992	0.225442	0.646964	0.198562	0.273531
UQCR11	O14957	54.8842	55.979	-0.317518	0.22581	0.646256	0.188507	0.289552
PDF	Q9HBH1	55.5638	55.7469	-1.17237	0.225897	0.646089	0.125686	0.1509
IARS	P41252	47.7202	48.1813	-0.371672	0.225929	0.646027	0.199257	0.0735307
ALDH4A1	P30038	51.5643	52.3092	-0.177077	0.22607	0.645757	0.249847	0.135085
TRIP6	Q15654	51.6009	52.7179	-0.93994	0.226092	0.645715	0.187124	0.190249
LSM5	Q9Y4Y9	60.444	64	-3.55596	0.226225	0.64546	0.216828	0.124816
ESF1	Q9H501	43.1598	43.4545	-0.115315	0.226255	0.645401	0.158135	0.118729
BABAM1	Q9NWV8	52.8453	55.3	-1.07307	0.226307	0.645302	0.167034	0.12035
MBD2	Q9UBB5	46.6	47.532	-0.828829	0.226311	0.645295	0.139367	0.128993
UBE2V1	Q13404	55.8996	57.0292	-1.12963	0.226333	0.645253	0.156453	0.110953
PCID2	Q5JVF3	46.7416	47.1321	-0.856256	0.227229	0.643536	0.18528	0.160315
TAOK3	Q9H2K8	52.2054	54.4952	-2.28979	0.227258	0.643481	0.243717	0.17715
PLD1	Q13393	52.1505	53.8715	-2.25085	0.227278	0.643442	0.546318	0.0707992
MMGT1	Q8N4V1	64	59.8239	4.17608	0.227418	0.643174	0.0963331	0.315742
TUBB2B	Q9BVA1	54.522	55.5821	-1.06006	0.227446	0.643122	0.159156	0.0827356
NDUFAF1	Q9Y375	54.3611	55.8813	-1.38589	0.227781	0.642483	0.175214	0.0937784
PPM1F	P49593	52.7649	52.4008	1.15475	0.227819	0.642409	0.130713	0.147014
COMMD3-BMI1	P35226	46.1708	46.8451	-0.324625	0.227938	0.642183	0.313932	0.325404
IP6K1	Q92551	46.6	47.4521	-0.992492	0.227978	0.642108	0.166884	0.101533
PDE4B	Q07343	60.5858	62.6589	-1.39339	0.228168	0.641745	0.248606	0.0985766
TTC5	Q8N0Z6	46.7605	47.8755	-1.11502	0.228244	0.641601	0.553543	0.376698
WDR76	Q9H967	47.3344	48.026	-1.78478	0.22847	0.641171	0.0623342	0.345918
ARL3	P36405	53.5764	55.5271	-2.75065	0.228597	0.64093	0.203581	0.11544
PITPNM2	Q9BZ72	49.7446	48.5435	1.24344	0.228602	0.64092	0.317442	0.0841627
TPI1	P60174	55.1927	56.6934	-1.15265	0.228854	0.640442	0.0858896	0.0466158
DHFR	P00374	46.1387	46.7463	-0.147347	0.22886	0.640431	0.12858	0.0913739
CIR1	Q86X95	53.5697	57.7497	-4.24114	0.228931	0.640295	0.245449	0.0711239
ACAD11	Q709F0	53.0667	55.5088	-2.03674	0.22906	0.640051	0.267491	0.264327
NSUN2	Q08J23	47.0992	48.1436	-1.21852	0.2293	0.639596	0.172083	0.0668029
SPICE1	Q8N0Z3	51.2956	49.0791	1.06246	0.229435	0.63934	0.506393	0.481008
EFCAB14	O75071	53.4154	57.2246	-3.60871	0.229618	0.638994	0.206319	0.154454
NECAP2	Q9NVZ3	52.9392	53.677	-0.83033	0.229738	0.638767	0.181107	0.0630256
HPDL	Q96IR7	53.4691	55.1659	-1.55596	0.230172	0.637948	0.191393	0.123157
CDK16	Q00536	52.3642	53.4221	-0.999299	0.230341	0.637629	0.0446857	0.183663
SLC16A3	O15427	60.1842	64	-3.81582	0.230601	0.63714	0.270451	0.12199
TMEM131	Q92545	49.8973	50.4591	-0.561762	0.230754	0.636851	0.24258	0.322557
FNDC3B	Q53EP0	45.5365	46.2028	-0.935335	0.231258	0.635903	0.460095	0.422089
IFT140	Q96RY7	46.2412	47.899	-1.91401	0.231582	0.635295	0.419188	0.0788248
AATF	Q9NY61	44.6525	44.7165	-0.0192192	0.231614	0.635234	0.185039	0.147568
WDR41	Q9HAD4	53.6703	54.7299	-1.05966	0.231666	0.635138	0.256768	0.0750461
UNG	P13051	50.2453	49.2867	0.659459	0.231709	0.635058	0.275973	0.628263
TMPPE	Q6ZT21	55.7592	58.2688	-2.50961	0.231772	0.634938	0.137767	0.120978
RPL19	P84098	58.8	59.4637	-1.66086	0.23202	0.634474	0.0897386	0.0702765
ERMP1	Q7Z2K6	60.9815	64	-3.01852	0.232129	0.634271	0.14019	0.0809441
POR	P16435	52.3764	52.9124	-0.536036	0.232164	0.634204	0.273349	0.0782648
NDUFB8	O95169	54.5958	56.1683	-1.25495	0.232264	0.634018	0.126757	0.0826506
M6PR	P20645	60.1192	61.2306	-3.25475	0.232911	0.63281	0.208096	0.126047
CNTRL	Q7Z7A1	53.1203	55.6554	-2.53504	0.232993	0.632657	0.206862	0.122005
TMEM120B	A0PK00	52.7	53.5294	-0.561161	0.233052	0.632548	0.215743	0.291744
MLLT4	P55196	52.0466	54.7501	-2.7034	0.233053	0.632545	0.173298	0.154479
PIN4	Q9Y237	54.8775	55.7897	-0.912212	0.233136	0.63239	0.111659	0.0928823
RAP2A	P10114	59.1625	61.2	-2.62132	0.233384	0.631929	0.225107	0.137798
CTSD	P07339	61.4571	63.1291	-1.70691	0.233489	0.631734	0.0476371	0.170849
FTSJ3	Q8IY81	44.1976	44.6525	-0.454855	0.233501	0.631712	0.204114	0.147099
TUBGCP6	Q96RT7	50.0744	48.6	1.53083	0.233622	0.631486	0.252711	0.320838
LRIF1	Q5T3J3	53.5026	55.808	-2.30541	0.233915	0.630942	0.337264	0.19212
GTSE1	Q9NYZ3	56.5468	60.2373	-4.84454	0.234115	0.630572	0.231516	0.129968
PATZ1	Q9HBE1	45.1329	45.37	-0.237037	0.234181	0.630448	0.156913	0.0960351
CCDC6	Q16204	54.2873	55.8019	-1.86266	0.234305	0.630218	0.156131	0.101928
C10orf76	Q5T2E6	54.9043	55.8324	-0.769369	0.234307	0.630215	0.209945	0.111038
PRPS1	P60891	56.8338	57.7253	-0.525125	0.234514	0.629832	0.13631	0.0837623
CYB5A	P00167	58.4825	59.7294	-1.24695	0.234554	0.629757	0.101338	0.130102
TSC22D3	Q99576	52.3397	54.2538	-1.91401	0.234692	0.629501	0.126638	0.230929
GLA	P06280	57.4772	59.192	-1.93684	0.234746	0.629401	0.158202	0.107686
THRAP3	Q9Y2W1	60.4677	61.4832	-1.01552	0.234766	0.629365	0.0987598	0.188476
MEA1	Q16626	55.0519	56.2721	-2.54525	0.234987	0.628956	0.171918	0.162783
KNTC1	P50748	48.0543	48.1813	-0.127027	0.235027	0.628881	0.152531	0.154614
JMY	Q8N9B5	46.1772	46.8263	-0.460961	0.235282	0.628412	0.0745659	0.284514
SETD1A	O15047	45.2803	45.5942	-0.0768769	0.235323	0.628336	0.370038	0.283456
TUSC3	Q13454	54.4482	55.0988	-0.576777	0.235526	0.627961	0.106833	0.190775
NAPG	Q99747	47.6308	48.2048	-0.573974	0.23553	0.627953	0.129324	0.147315
BSDC1	Q9NW68	53.3148	54.4013	-1.08649	0.235608	0.627809	0.0722282	0.144642
DECR2	Q9NUI1	54.2202	54.3879	-0.0804805	0.235713	0.627616	0.440805	0.324436
CLASRP	Q8N2M8	47.118	47.946	-0.738639	0.235874	0.62732	0.524568	0.131343
AP5B1	Q2VPB7	46.0683	48.1107	-2.16476	0.236001	0.627086	0.132747	0.193725
DHDDS	Q86SQ9	54.5891	56.4553	-2.21421	0.236253	0.626623	0.387429	0.408202
ZCCHC17	Q9NP64	45.1329	45.4853	-0.352352	0.236417	0.626321	0.316249	0.117327
HARS	P12081	54.1532	54.4818	-0.898699	0.2365	0.62617	0.127913	0.0686731
TRIM11	Q96F44	47.2262	47.7955	-0.555155	0.236671	0.625855	0.554948	0.162344
NAMPT	P43490	57.3834	57.8536	-0.641141	0.237112	0.625046	0.245463	0.0623932
CSNK2A1	P68400	55.7469	56.5102	-0.763263	0.237526	0.62429	0.201562	0.0741931
FAM175A	Q6UWZ7	52.4619	56.553	-3.92012	0.237628	0.624102	0.277676	0.140134
ERP44	Q9BS26	54.6427	55.6554	-1.32783	0.238068	0.6233	0.091527	0.096302
TPRN	Q4KMQ1	46.6	47.7296	-1.36026	0.238337	0.622808	0.284365	0.304326
PPP1R12C	Q9BZL4	47.6496	48.5341	-0.884484	0.238373	0.622743	0.165141	0.13111
ZNF581	Q9P0T4	53.1337	55.0586	-1.10661	0.238617	0.622299	0.232246	0.102937
GNAI3	P08754	54.2269	54.7769	-0.650551	0.238966	0.621665	0.107882	0.0835269
DDX42	Q86XP3	45.8056	46.0939	-0.0896897	0.238984	0.621632	0.218213	0.0979965
CYLD	Q9NQC7	45.6903	47.3674	-1.67708	0.239042	0.621526	0.121676	0.12496
CDKN2AIPNL	Q96HQ2	60.7689	61.8315	-2.95946	0.23931	0.62104	0.162941	0.153696
NLE1	Q9NVX2	52.3581	55.3	-3.84685	0.239317	0.621026	0.103718	0.0962722
KPNA1	P52294	46.4206	47.7767	-1.35606	0.239389	0.620895	0.179405	0.373428
CDK5RAP3	Q96JB5	50.5445	49.3722	1.17237	0.23939	0.620893	0.289021	0.101099
HPSE	Q9Y251	55.186	57.2063	-2.02032	0.239502	0.620691	0.226602	0.246059
SEL1L	Q9UBV2	54.2001	54.9043	-1.53584	0.239596	0.620521	0.123589	0.0991323
BCAM	P50895	55.6248	58.8081	-3.62212	0.23978	0.620187	0.165684	0.0975577
LIMA1	Q9UHB6	58.8	59.8239	-4.52392	0.240067	0.619667	0.180909	0.111902
PIK3C2A	O00443	46.3502	47.2733	-0.923123	0.240086	0.619634	0.403519	0.242495
PPIA	P62937	52.7783	52.9661	-0.677377	0.24043	0.619011	0.0965021	0.07098
ITIH3	Q06033	59.5345	62.5631	-2.57678	0.240499	0.618886	0.210343	0.148874
TBC1D20	Q96BZ9	51.2895	50.8682	0.531231	0.240915	0.618136	0.100776	0.0641681
FAM83G	A6ND36	48.7799	52.1627	-3.71792	0.240969	0.618038	0.281695	0.494316
RIN1	Q13671	46.4206	46.6428	-0.183784	0.241446	0.61718	0.414147	0.251131
AGTPBP1	Q9UPW5	52.242	53.563	-0.871572	0.241669	0.616779	0.265665	0.338577
ZBTB33	Q86T24	55.3	57.823	-1.28228	0.241767	0.616602	0.418549	0.30106
RAB2A	P61019	61.6225	62.5892	-1.28889	0.241943	0.616287	0.120095	0.0991342
SLC12A6	Q9UHW9	52.7649	54.9378	-1.01271	0.242043	0.616107	0.392629	0.211546
EIF2B1	Q14232	56.2232	57.3406	-1.44104	0.242084	0.616035	0.32259	0.0641604
RWDD4	Q6NW29	47.7767	48.3507	-1.96847	0.242134	0.615944	0.109659	0.174527
MVB12B	Q9H7P6	51.0391	51.7169	-0.659459	0.242236	0.615762	0.0855046	0.190224
VPS29	Q9UBQ0	54.6562	55.9179	-1.51822	0.242407	0.615454	0.164945	0.0505642
CCT8	P50990	55.7408	56.9376	-1.31892	0.242443	0.61539	0.0874415	0.10124
ITGB5	P18084	55.3134	56.8277	-2.06997	0.242496	0.615295	0.153954	0.0866076
GSDMD	P57764	47.2639	48.0213	-1.48539	0.242625	0.615065	0.422458	0.686167
ZKSCAN8	Q15776	53.3148	56.2721	-3.0981	0.242627	0.615061	0.247971	0.189181
TICRR	Q7Z2Z1	53.8312	54.7836	-0.952352	0.242647	0.615026	0.33708	0.472319
ZMYM3	Q14202	45.5493	47.2545	-2.08949	0.242658	0.615006	0.181256	0.144945
FER	P16591	46.6	47.3815	-0.992893	0.242808	0.614737	0.440981	0.0925785
PBRM1	Q86U86	44.172	44.3449	-0.172973	0.243072	0.614265	0.337798	0.374918
ETNK1	Q9HBU6	54.1062	54.5354	-0.429229	0.243897	0.612794	0.165323	0.165673
SNW1	Q13573	61.2	64	-2.8	0.243986	0.612635	0.163909	0.108801
RPS3	P23396	55.6004	56.3148	-0.714414	0.244162	0.612323	0.200036	0.0837656
GPATCH2	Q9NW75	54.2336	57.475	-4.04615	0.244318	0.612044	0.156043	0.122426
DDT	P30046	61.5006	64	-2.4994	0.244381	0.611932	0.0926008	0.10103
FKBP3	Q00688	54.5354	55.3073	-0.771872	0.244387	0.611921	0.14929	0.115634
ANTXR2	P58335	52.645	54.636	-2.32633	0.244702	0.611363	0.210048	0.159919
PTBP2	Q9UKA9	48.8898	49.0669	-0.244244	0.244751	0.611275	0.564561	0.56259
PHF10	Q8WUB8	45.2098	45.844	-0.41001	0.244859	0.611084	0.611427	0.239747
DCAF11	Q8TEB1	53.288	54.9714	-2.05596	0.244952	0.610919	0.320559	0.107975
INO80B	Q9C086	45.434	46.0747	-0.550951	0.245058	0.610731	0.124434	0.116249
EIF3J	O75822	53.4557	53.7642	-1.15576	0.245123	0.610616	0.0775039	0.208853
C10orf35	Q96D05	53.9587	59.5404	-4.03433	0.245299	0.610305	0.329878	0.210693
CENPN	Q96H22	54.2135	55.863	-1.64945	0.245318	0.61027	0.130442	0.0443998
PAG1	Q9NWQ8	60.8456	64	-3.15435	0.245435	0.610063	0.173595	0.0698691
SCAMP3	O14828	61.2	62.9898	-2.8	0.245619	0.609738	0.116806	0.0953526
LANCL2	Q9NS86	60.1133	60.7157	-1.84014	0.246079	0.608926	0.153401	0.0885719
PEBP1	P30086	56.3026	57.1819	-1.61201	0.246285	0.608562	0.102499	0.0465291
RPL24	P83731	56.327	56.8033	-1.51782	0.246536	0.60812	0.189663	0.145089
P0C7P4	P0C7P4	58.0734	59.1211	-1.04775	0.246541	0.608112	0.228412	0.064926
ZNF626	Q68DY1	52.4863	54.5488	-1.18709	0.246692	0.607845	0.173152	0.163699
NUFIP2	Q7Z417	53.3215	54.4415	-1.4956	0.246704	0.607824	0.142179	0.100486
GMPR2	Q9P2T1	60.5799	64	-3.42012	0.246719	0.607797	0.134718	0.134372
RBM8A	Q9Y5S9	51.8635	52.3458	-0.494595	0.246782	0.607686	0.0670451	0.0535444
RANGRF	Q9HD47	52.6206	54.5623	-1.88128	0.247	0.607304	0.329867	0.22759
BPNT1	O95861	60.3436	61.2	-1.39339	0.24703	0.60725	0.118533	0.0769949
CAT	P04040	61.2	62.145	-1.75045	0.247046	0.607222	0.138909	0.0952877
DNAJB6	O75190	46.0426	47.278	-1.57377	0.24724	0.606882	0.193751	0.0787224
NFIB	O00712	54.8104	56.553	-3.3991	0.247392	0.606615	0.152208	0.151217
FTH1	P02794	59.1861	60.444	-3.9034	0.247407	0.606588	0.083729	0.0813125
ACP1	P24666	47.2733	47.6355	-0.672773	0.247556	0.606327	0.147095	0.150639
CAND1	Q86VP6	56.7789	57.42	-0.94034	0.247635	0.606187	0.2387	0.0655117
RPUSD4	Q96CM3	50.972	52.7447	-2.96657	0.247651	0.60616	0.113792	0.287479
SLC38A2	Q96QD8	60.9283	62.4847	-1.55886	0.248396	0.604855	0.152468	0.0605416
ACTR3	P61158	58.1161	58.8554	-0.739239	0.248422	0.604811	0.110585	0.0677914
GNAQ	P50148	55.5332	56.2476	-1.11131	0.248767	0.604207	0.134921	0.0860373
ITPKB	P27987	46.0234	47.1839	-1.00991	0.248919	0.603942	0.545374	0.493245
TRMT6	Q9UJA5	57.3162	58.3298	-1.01361	0.248958	0.603873	0.193712	0.0590452
USP14	P54578	51.5459	51.1124	0.433534	0.248989	0.603819	0.102331	0.0732417
ERO1L	Q96HE7	54.4818	55.1457	-0.737738	0.24899	0.603818	0.0806607	0.0910426
GXYLT1	Q4G148	53.6233	54.9244	-0.932232	0.249135	0.603565	0.112519	0.171069
LENG9	Q96B70	46.0555	47.0569	-1.03343	0.249312	0.603258	0.172799	0.292875
TSPYL1	Q9H0U9	46.6523	46.9298	-0.277578	0.249462	0.602995	0.571084	0.277035
CCNYL1	Q8N7R7	54.2605	53.6703	1.90521	0.249493	0.602942	0.278724	0.207156
SERPINB6	P35237	56.0767	56.8644	-0.958659	0.249504	0.602922	0.233672	0.0800441
ANKS1A	Q92625	46.1644	47.1604	-0.995996	0.249632	0.6027	0.296491	0.176779
LSG1	Q9H089	47.3627	47.9225	-0.493994	0.249726	0.602537	0.357229	0.153038
BCL10	O95999	48.7982	49.4516	-0.720521	0.249764	0.602471	0.109602	0.135529
OSCP1	Q8WVF1	52.4313	52.01	0.421321	0.249879	0.602271	0.0952003	0.0717602
ZFP36L2	P47974	47.6308	48.0213	-0.846847	0.249906	0.602224	0.560746	0.073507
VCL	P18206	61.8925	62.5979	-1.35856	0.249938	0.602168	0.127242	0.0779929
TTC30A	Q86WT1	47.0051	47.6261	-1.10941	0.250247	0.60163	0.283592	0.367842
GPD2	P43304	61.2393	62.4324	-1.23664	0.250249	0.601628	0.144625	0.0826129
CPNE8	Q86YQ8	48.786	49.3477	-0.506807	0.250403	0.60136	0.44309	0.427383
C12orf45	Q8N5I9	52.5473	58.1833	-7.903	0.250701	0.600843	0.26946	0.160159
DFFA	O00273	55.3	56.9498	-1.64985	0.250867	0.600556	0.193166	0.0899346
SBF2	Q86WG5	50.63	49.6408	1.74635	0.251116	0.600125	0.150629	0.0877947
FAM83D	Q9H4H8	47.7014	48.2613	-0.776276	0.251529	0.599413	0.324817	0.378798
SLC7A1	P30825	61.2	63.7387	-2.8	0.251955	0.598676	0.180277	0.184945
ADPGK	Q9BRR6	56.6445	57.304	-1.39219	0.252332	0.598027	0.15064	0.079111
NME6	O75414	61.2	62.5282	-1.7027	0.252474	0.597783	0.139969	0.0979969
VPS25	Q9BRG1	53.3685	52.7917	0.402402	0.252661	0.597462	0.0852207	0.145444
CCBL1	Q16773	55.3195	57.4506	-2.13103	0.253117	0.59668	0.132017	0.0919574
TAPT1	Q6NXT6	60.6685	61.9273	-2.27297	0.253272	0.596412	0.166204	0.105944
TATDN3	Q17R31	58.9498	60.32	-1.1044	0.253311	0.596346	0.174116	0.114712
RBPMS2	Q6ZRY4	45.7672	48.7188	-2.1989	0.253502	0.596019	0.452392	0.207686
SPTY2D1	Q68D10	54.2806	58.8	-2.07698	0.253522	0.595984	0.103218	0.0862816
LIMCH1	Q9UPQ0	52.1321	53.3953	-1.23634	0.253633	0.595793	0.113304	0.0816525
HEXA	P06865	58.9617	60.1428	-1.83443	0.25365	0.595765	0.0820351	0.0782767
GBP2	P32456	49.6225	49.8362	-0.531231	0.253693	0.595692	0.528891	0.250201
PES1	O00541	45.8825	45.9209	-0.0384384	0.25372	0.595645	0.3026	0.172887
TRMT1	Q9NXH9	61.0819	62.2408	-1.27217	0.253928	0.595289	0.153006	0.101562
NLGN1	Q8N2Q7	56.8949	54.7769	2.24535	0.253942	0.595265	0.264295	0.311002
MLF2	Q15773	44.3898	44.7934	-0.41001	0.254204	0.594817	0.169622	0.0891636
USP11	P51784	44.6396	44.8511	-0.211411	0.254263	0.594716	0.156907	0.124217
TXNDC5	Q8NBS9	55.9851	57.1452	-1.17237	0.254375	0.594525	0.0818435	0.0823916
SNX13	Q9Y5W8	50.9231	51.723	-2.45465	0.254376	0.594524	0.0888718	0.251311
RLTPR	Q6F5E8	55.8752	58.4092	-1.63644	0.254508	0.594298	0.169803	0.0878201
TTL	Q8NG68	53.4154	53.9117	-0.684084	0.254689	0.59399	0.275528	0.118609
PVRL2	Q92692	56.1316	58.0917	-1.94364	0.254703	0.593966	0.168957	0.116976
LSM8	O95777	57.304	58.8613	-6.18218	0.254757	0.593873	0.316479	0.165742
BRWD3	Q6RI45	53.2746	57.0353	-5.01862	0.254865	0.593689	0.445694	0.28235
TMEM68	Q96MH6	56.4675	57.8352	-1.36777	0.254993	0.593472	0.300609	0.128115
INPP5B	P32019	48.8898	48.6883	0.054955	0.255183	0.593148	0.281571	0.320229
SERINC1	Q9NRX5	60.9106	63.1465	-1.4021	0.255198	0.593122	0.210575	0.0926999
RPL3	P39023	56.3026	56.6568	-0.751051	0.255235	0.593059	0.195532	0.0632537
Q5JPI9	Q5JPI9	49.0302	48.3365	0.693694	0.255295	0.592958	0.320271	0.179484
DNPEP	Q9ULA0	63.0333	64	-0.966667	0.255594	0.59245	0.134571	0.126301
MED10	Q9BTT4	54.6763	59.4932	-2.36957	0.255656	0.592344	0.098306	0.0932234
RCN1	Q15293	59.4341	62.9462	-2.8	0.255793	0.592112	0.106492	0.0954438
YIF1B	Q5BJH7	59.5995	59.7649	-1.16677	0.255837	0.592037	0.130832	0.182992
P04156	P04156	60.6035	62.9462	-2.2992	0.256125	0.591548	0.139008	0.109176
RPL12	P30050	55.8385	56.5774	-0.738839	0.256783	0.590434	0.177507	0.0940774
CDC34	P49427	47.071	47.2168	-0.872072	0.256969	0.59012	0.191474	0.30843
ZBTB44	Q8NCP5	56.4919	56.5591	-0.0305305	0.257126	0.589853	0.127426	0.200117
HSPA13	P48723	53.0935	54.2806	-1.57608	0.257152	0.58981	0.15085	0.0943982
FUK	Q8N0W3	56.7972	57.6337	-1.496	0.257509	0.589208	0.405972	0.137498
C19orf43	Q9BQ61	63.3991	64	-0.600901	0.257754	0.588795	0.147456	0.0924476
AIM1	Q9Y4K1	48.1483	48.5153	-0.348148	0.257802	0.588714	0.171777	0.164325
PWWP2A	Q96N64	51.1429	48.2848	1.94174	0.257846	0.58864	0.221004	0.194966
LLPH	Q9BRT6	57.0781	59.5404	-1.85996	0.257879	0.588584	0.240324	0.196403
PDCD7	Q8N8D1	47.3485	48.2001	-1.46186	0.257939	0.588483	0.398156	0.417387
SNRNP40	Q96DI7	53.4624	54.0861	-0.335335	0.258034	0.588322	0.157964	0.143429
POLE	Q07864	45.4148	45.7287	-0.313914	0.258108	0.588198	0.437236	0.216302
GYG1	P46976	54.5556	56.2782	-1.52723	0.258626	0.587328	0.180635	0.146438
NEXN	Q0ZGT2	54.3544	53.0264	1.76386	0.258653	0.587282	0.371197	0.16263
DAD1	P61803	57.2368	58.8	-1.56316	0.258858	0.586938	0.0744524	0.172764
CASP7	P55210	52.9728	54.9244	-1.95165	0.258958	0.586771	0.152483	0.0769353
C12orf43	Q96C57	60.509	61.6835	-3.49099	0.259073	0.586578	0.147994	0.140827
TDRD7	Q8NHU6	46.6	47.2545	-0.456857	0.2591	0.586532	0.176453	0.310965
TTC14	Q96N46	48.3742	48.6394	-0.378178	0.259174	0.586408	0.0705913	0.287881
ATP13A3	Q9H7F0	54.408	54.7299	-0.811512	0.259241	0.586296	0.116384	0.209986
AADAT	Q8N5Z0	55.8813	56.266	-1.05025	0.259392	0.586043	0.307989	0.190999
ANXA11	P50995	46.0811	46.3437	-0.243443	0.259451	0.585945	0.0851728	0.0722224
GDAP1	Q8TB36	54.0995	55.3	-1.36146	0.259485	0.585888	0.403822	0.252075
PITPNM1	O00562	49.8057	48.313	1.53974	0.259596	0.585701	0.24122	0.362822
MECP2	P51608	55.1726	57.0964	-1.92382	0.259696	0.585534	0.113383	0.0878255
HSP90AA1	P07900	52.3458	52.7917	-0.54965	0.259923	0.585155	0.0707134	0.0666653
WDR37	Q9Y2I8	52.4008	55.3867	-4.08498	0.260115	0.584834	0.319822	0.490655
ING3	Q9NXR8	45.575	46.9816	-1.58599	0.260798	0.583695	0.21945	0.127384
ARAP3	Q8WWN8	45.8505	47.0286	-0.759459	0.261331	0.582808	0.168622	0.273373
RC3H2	Q9HBD1	52.7	50.8743	1.4044	0.261363	0.582756	0.298525	0.149712
MCFD2	Q8NI22	57.9207	58.4336	-0.116016	0.26137	0.582745	0.220694	0.203363
ECE1	P42892	54.7568	57.4444	-2.18088	0.261441	0.582626	0.153526	0.0877847
ZC3H11A	O75152	45.3636	45.4533	-0.0896897	0.261495	0.582536	0.194913	0.209309
TUBA1B	P68363	53.5361	55.5577	-2.10871	0.261616	0.582336	0.156097	0.105503
SP1	P08047	52.3275	54.4751	-1.17508	0.261814	0.582006	0.255044	0.150392
ARHGAP29	Q52LW3	47.5556	55.863	-8.96907	0.262102	0.581529	0.443601	0.209972
TMEM192	Q8IY95	52.9862	56.1927	-2.65796	0.262147	0.581454	0.179389	0.122273
SLC25A4	P12235	63.2772	64	-0.722823	0.262196	0.581374	0.135113	0.076072
PGM2L1	Q6PCE3	54.1263	54.6226	-0.435936	0.262217	0.581339	0.10103	0.252177
RPS8	P62241	56.2599	56.7911	-0.531231	0.262643	0.580634	0.153874	0.0441081
SHPK	Q9UHJ6	51.723	50.9414	0.238138	0.262919	0.580178	0.19887	0.263061
RBM14-RBM4	Q96PK6	43.9	43.9542	-0.121722	0.26308	0.579912	0.188516	0.1072
ATP2B4	P23634	54.6226	55.7897	-1.28779	0.263421	0.579349	0.197234	0.101155
NOP14	P78316	45.2995	45.4725	-0.172973	0.263452	0.579299	0.165072	0.0802651
RELB	Q01201	46.7887	47.4332	-0.352853	0.263452	0.579298	0.0942858	0.149033
RXRB	P28702	45.0945	45.4917	-0.313914	0.263455	0.579294	0.1429	0.243122
PAM16	Q9Y3D7	52.9392	56.2354	-1.81752	0.263457	0.57929	0.285346	0.166812
CPD	O75976	55.692	56.7117	-1.01972	0.263797	0.57873	0.0773557	0.0710251
KRR1	Q13601	46.1836	46.3053	-0.128128	0.264004	0.57839	0.143695	0.0934295
RPL13	P26373	57.4261	57.9451	-0.519019	0.264103	0.578226	0.129524	0.204992
FAM96A	Q9H5X1	55.0519	57.017	-2.45365	0.26487	0.576968	0.116734	0.112973
GCSH	P23434	56.9315	58.6962	-3.6019	0.264873	0.576962	0.291975	0.119722
TUBB4B	P68371	55.3	56.1561	-0.856056	0.265252	0.576341	0.157432	0.106563
CEP250	Q9BV73	51.8085	48.6	2.93093	0.26527	0.576312	0.183098	0.116411
PDZD11	Q5EBL8	47.7249	48.8226	-1.98919	0.26533	0.576214	0.3558	0.36961
SASH1	O94885	47.8237	48.731	-1.21381	0.265581	0.575803	0.217628	0.0962514
C4orf27	Q9NWY4	45.2354	44.9215	0.0704705	0.265869	0.575332	0.105953	0.13818
ARG2	P78540	58.8	59.3278	-0.773674	0.266218	0.574762	0.131237	0.0739136
ZKSCAN1	P17029	44.5884	45.78	-1.46707	0.266392	0.574478	0.287976	0.314302
HPCAL1	P37235	54.8507	56.3759	-2.05506	0.267333	0.572948	0.157247	0.136891
SURF6	O75683	62.8069	64	-1.19309	0.267646	0.572439	0.119791	0.176773
SERPINA3	P01011	57.7925	58.6473	-0.854855	0.267745	0.572278	0.121274	0.110534
VAMP4	O75379	60.0897	62.2844	-3.91031	0.268052	0.571781	0.139873	0.165964
CD109	Q6YHK3	57.6948	58.8	-2.11732	0.268148	0.571626	0.126965	0.0789776
VANGL1	Q8TAA9	57.591	58.1772	-1.73684	0.268377	0.571255	0.146735	0.0690148
EIF3I	Q13347	47.612	48.106	-0.442242	0.268627	0.57085	0.116396	0.0859604
EXTL2	Q9UBQ6	59.694	60.1606	-0.51972	0.268836	0.570513	0.141981	0.0698708
SH2B1	Q9NRF2	46.7416	48.7188	-2.22773	0.268875	0.570449	0.127086	0.328029
UBA52	P62987	55.3	57.6398	-2.56717	0.26889	0.570425	0.0864223	0.0780189
PPP3CB	P16298	54.18	54.6629	-1.54865	0.268925	0.570369	0.1463	0.31734
CWC25	Q9NXE8	52.6267	54.7366	-2.67327	0.269175	0.569966	0.156723	0.114468
MCCC1	Q96RQ3	52.413	51.9978	0.372472	0.269177	0.569963	0.288647	0.142791
AGO4	Q9HCK5	51.8207	52.3703	-0.54955	0.269252	0.569842	0.11198	0.15208
RFXANK	O14593	48.2189	48.4306	-0.0517518	0.269447	0.569527	0.226527	0.108796
HSPA6	P17066	53.9251	56.095	-2.41411	0.269508	0.569429	0.217628	0.147266
RILPL1	Q5EBL4	47.0239	47.6402	-0.616316	0.269585	0.569304	0.487797	0.541287
WDTC1	Q8N5D0	50.5323	49.8179	1.4044	0.269804	0.568952	0.105673	0.190179
FPGS	Q05932	45.607	45.6903	-0.48048	0.269831	0.568908	0.306496	0.405697
MCTS1	Q9ULC4	55.0384	56.4553	-0.616917	0.269983	0.568664	0.249002	0.117306
ERP29	P30040	54.4482	55.4294	-1.26206	0.270067	0.568528	0.121031	0.0880403
RBBP7	Q16576	53.6569	54.7635	-1.88248	0.270181	0.568345	0.135779	0.0723582
ISY1-RAB43	Q9ULR0	45.0945	45.3508	-0.384384	0.270347	0.568078	0.143184	0.134245
RAB8A	P61006	58.0306	59.2983	-1.46066	0.270363	0.568053	0.190484	0.127993
ACADVL	P49748	54.9781	56.211	-1.23293	0.270531	0.567783	0.184013	0.0917906
REEP4	Q9H6H4	53.5563	54.8104	-1.25415	0.270738	0.567452	0.0957553	0.328758
RPP14	O95059	61.5964	63.9216	-2.4036	0.270763	0.567411	0.0837404	0.130542
ERAL1	O75616	45.1393	45.4468	-0.538138	0.271617	0.566043	0.244174	0.206174
GLIPR2	Q9H4G4	52.468	53.3416	-0.873674	0.271649	0.565991	0.353136	0.51375
VAPA	Q9P0L0	54.3544	55.8385	-1.05065	0.271734	0.565856	0.206019	0.124006
RCOR1	Q9UKL0	46.4975	47.8331	-1.37407	0.271776	0.565789	0.174247	0.117391
TMEM33	P57088	58.0917	59.4046	-1.31291	0.271872	0.565635	0.106061	0.116576
UNC119B	A6NIH7	53.0935	55.3378	-0.943443	0.271909	0.565577	0.146147	0.172333
RAB2B	Q8WUD1	52.8655	61.0287	-6.24535	0.272421	0.564759	0.365101	0.274927
WLS	Q5T9L3	56.4797	54.3745	2.10521	0.272511	0.564616	0.197829	0.124491
TBL1XR1	Q9BZK7	52.8118	53.9251	-1.78398	0.272639	0.564412	0.0920866	0.0619542
GHITM	Q9H3K2	59.7649	61.8315	-2.06667	0.272682	0.564344	0.10292	0.17238
NCDN	Q9UBB6	49.2989	48.5341	0.887087	0.272885	0.56402	0.179435	0.16117
RPS5	P46782	57.0414	57.6154	-1.01972	0.27295	0.563916	0.0938325	0.204482
SYNE3	Q6ZMZ3	46.7981	48.1954	-1.71672	0.273022	0.563802	0.369148	0.611306
ZC3H8	Q8N5P1	58.3481	59.6704	-1.31632	0.273532	0.562992	0.191563	0.0891845
[truncated: 4,855 more rows]
