# Supplementary material for: Development of retinoid nuclear receptor pathway antagonists through targeting aldehyde dehydrogenase 1A3
Source: iScience. 2025 Oct 3;28(11):113675. doi: 10.1016/j.isci.2025.113675 (PMC12595434; doi:10.1016/j.isci.2025.113675)
Supplement: Table S6. Tm shift and statistical significance of DMSO vs. MBE 1 μM [file mmc7.xlsx]

## Sheet: DMSO vs High all proteins
Table S6: Tm shift and statistical significance of DMSO vs MBE 1uM.
Protein	Accession	DMSO Tm	1uM MBE1 Tm	DMSO-1uM MBE1 TM shift	P-Value	-log10(p-value)	DMSO Curve Mean CV	1uM MBE1 Curve Mean CV
CDCP1	Q9H5V8	55.7225	63.2685	-7.7985	0.0255245	1.59304	0.18415	0.124654
MARCKSL1	P49006	40.8278	64	-23.1722	0.582002	0.235076	0.181147	0.322882
PVRL1	Q15223	46.5231	64	-15.1026	0.146979	0.832746	0.142344	0.165729
C19orf66	Q9NUL5	46.2989	53.8379	-7.53904	0.0226074	1.64575	0.142232	0.177351
KRT81	Q14533	46.3437	55.0854	-10.0932	0.172572	0.763029	0.676982	0.648515
NAGPA	Q9UK23	54.569	64	-9.43103	0.118019	0.928048	0.29527	0.165545
TCEAL4	Q96EI5	55.7958	63.7997	-7.53363	0.019902	1.7011	0.164974	0.0678391
B2M	P61769	56.5468	62.4934	-6.34344	0.0205027	1.68819	0.103002	0.0939187
MBNL3	Q9NUK0	52.3031	54.7366	-8.74525	0.833166	0.0792683	0.339621	0.333282
LSM2	Q9Y333	55.3	62.1102	-6.21502	0.0490586	1.30928	0.174444	0.107192
SMAD3	P84022	49.7263	58.0001	-8.27377	0.0615473	1.21079	0.329708	0.305859
CCP110	O43303	57.8413	64	-6.15866	0.022298	1.65173	0.178857	0.364373
PACS2	Q86VP3	53.127	59.7117	-6.02072	0.0272296	1.56496	0.328617	0.232304
TTC21B	Q7Z4L5	55.3	59.629	-7.99459	0.434454	0.362056	0.268564	0.386454
PRKCSH	P14314	57.1575	62.4324	-5.84294	0.0115342	1.93801	0.0651559	0.212593
TMEM165	Q9HC07	58.3848	64	-5.61522	0.0149761	1.8246	0.171587	0.153375
STX1A	Q16623	55.3	59.9184	-4.96687	0.0396129	1.40216	0.137314	0.141149
LACTB2	Q53H82	56.3698	60.5858	-4.83023	0.0455619	1.3414	0.122283	0.10676
HSD17B8	Q92506	55.2396	60.007	-4.76737	0.0331823	1.47909	0.217981	0.270245
NPTN	Q9Y639	59.3633	64	-4.63674	0.0298028	1.52574	0.0622908	0.0934395
STX12	Q86Y82	59.0089	62.3279	-4.60791	0.0378096	1.4224	0.122467	0.131122
GMFB	P60983	59.4932	64	-4.50681	0.0106965	1.97076	0.147755	0.182184
COX5A	P20674	54.8507	58.8	-4.46577	0.0405259	1.39227	0.2009	0.193618
TXNRD1	Q16881	59.629	64	-4.37097	0.038592	1.4135	0.079914	0.123099
UQCR11	O14957	54.8842	58.9085	-4.1956	0.0227715	1.64261	0.188507	0.198812
TCEAL1	Q15170	54.0794	56.5591	-4.19489	0.040825	1.38907	0.155141	0.137844
S100PBP	Q96BU1	48.6	54.3476	-7.65986	0.219598	0.658371	0.261554	0.171106
SZRD1	Q7Z422	59.9302	64	-4.06977	0.0285592	1.54425	0.153568	0.133967
TWSG1	Q9GZX9	56.4247	62.5892	-7.57528	0.0571013	1.24335	0.161067	0.20641
PALM3	A6NDB9	60.0247	63.7997	-3.97528	0.0441598	1.35497	0.154809	0.169942
NDUFB3	O43676	59.2333	62.476	-3.97417	0.0412732	1.38433	0.133535	0.1474
C5orf15	Q8NC54	59.4282	63.7126	-3.92733	0.0170954	1.76712	0.112766	0.155465
SUSD5	O60279	56.1744	60.007	-3.83263	0.0181983	1.73997	0.089602	0.114663
RRAGD	Q9NQL2	58.8258	62.0231	-3.82432	0.02624	1.58104	0.124447	0.139239
CHMP4A	Q9BY43	60.2787	63.9042	-3.72132	0.0263791	1.57874	0.171745	0.142273
ENSA	O43768	56.6201	63.4775	-7.37988	0.297346	0.526737	0.233722	0.14191
BOD1	Q96IK1	60.1783	63.7997	-3.71542	0.0331276	1.47981	0.13494	0.135122
ZNF207	O43670	59.9184	62.267	-3.65636	0.0464058	1.33343	0.113537	0.126279
GUSB	P08236	59.3219	63.7736	-3.63784	0.0101544	1.99335	0.0822871	0.116316
SLC29A1	Q99808	55.8263	62.0928	-7.14605	0.105172	0.978098	0.153213	0.219184
UQCRQ	O14949	57.2735	60.9224	-3.60761	0.0413368	1.38366	0.157279	0.102618
DHX37	Q8IY37	46.2541	53.7172	-6.91912	0.141858	0.848145	0.249679	0.248436
DBI	P07108	60.0779	63.5471	-3.55005	0.00246046	2.60898	0.137421	0.202396
DENND5B	Q6ZUT9	54.4751	60.5149	-6.65996	0.244607	0.611531	0.619835	0.613963
SDCCAG3	Q96C92	53.677	60.2787	-6.55445	0.371675	0.429837	0.550674	0.14696
DCAF6	Q58WW2	55.0854	58.0856	-3.54364	0.0443742	1.35287	0.158955	0.144229
PBXIP1	Q96AQ6	56.0278	62.3715	-6.34364	0.0838931	1.07627	0.104723	0.113052
RCN3	Q96D15	60.633	64	-3.36697	0.0336361	1.47319	0.130319	0.115612
UBQLN1	Q9UMX0	60.4381	63.5994	-3.16126	0.0275639	1.55966	0.134046	0.100685
HMBS	P08397	60.4795	63.6342	-3.15475	0.0498863	1.30202	0.117129	0.121436
ZMPSTE24	O75844	56.8644	59.883	-3.02452	0.041627	1.38062	0.121504	0.189799
GMEB1	Q9Y692	46.9957	49.5187	-3.01762	0.0263236	1.57965	0.372743	0.189778
CD3EAP	O15446	46.4206	61.4135	-6.22072	0.184824	0.733241	0.197694	0.175971
CDKN2C	P42773	55.2262	57.4139	-3.01201	0.0176308	1.75373	0.163466	0.312485
PTGFRN	Q9P2B2	59.7708	62.206	-2.9967	0.0143287	1.84379	0.104632	0.0879064
MAPT	P10636	57.7681	62.2234	-2.93694	0.0335175	1.47473	0.126725	0.138134
KLF3	P57682	53.3886	58.8	-6.07538	0.25306	0.596777	0.289592	0.323908
PLA2G15	Q8NCC3	60.2551	62.9724	-2.93263	0.013425	1.87209	0.129132	0.109553
SAFB	Q15424	60.5149	63.4426	-2.92773	0.0390212	1.4087	0.129615	0.0890653
DLST	P36957	60.8043	63.7126	-2.90831	0.0255736	1.59221	0.127104	0.100593
TNRC6A	Q8NDV7	47.2215	50.1232	-2.9017	0.0403324	1.39435	0.137509	0.180304
SV2A	Q7L0J3	61.2	64	-2.8	0.00152978	2.81537	0.108961	0.127346
APOB	P04114	60.4854	63.1378	-2.8	0.00684574	2.16458	0.0697018	0.18929
KIAA1715	Q9C0E8	59.6054	62.9375	-2.79029	0.0030717	2.51262	0.0737532	0.143848
CADM4	Q8NFZ8	60.261	63.6604	-2.73223	0.00566679	2.24666	0.0828208	0.0933521
POTEF	A5A3E0	57.6582	62.7634	-5.79319	0.175051	0.756836	0.169283	0.334057
CDC42EP3	Q9UKI2	47.2592	53.1203	-5.75155	0.111655	0.952122	0.171106	0.191026
DAP3	P51398	46.8828	49.2989	-2.6989	0.0376436	1.42431	0.350533	0.108794
PURA	Q00577	57.2002	59.8712	-2.67097	0.0356429	1.44803	0.172936	0.153739
RPS29	P62273	45.4102	52.0405	-5.74655	0.407624	0.38974	0.900831	0.453616
CENPF	P49454	47.0522	49.305	-2.61421	0.0406203	1.39126	0.0899764	0.0964883
RPL31	P62899	59.7944	62.9637	-2.57277	0.0298798	1.52462	0.0824355	0.150819
NIF3L1	Q9GZT8	60.007	63.164	-2.52122	0.0105074	1.97851	0.111587	0.157799
ZNF629	Q9UEG4	55.3	61.0169	-5.71692	0.0587747	1.23081	0.159625	0.120931
BTF3	P20290	57.5116	62.1363	-5.7046	0.266729	0.573929	0.141184	0.20548
KDM4A	O75164	46.0939	52.1993	-5.67497	0.14378	0.842301	0.622407	0.488051
DCTD	P32321	58.3481	63.1378	-5.65185	0.226038	0.645818	0.452063	0.372238
NAGA	P17050	61.4658	62.7634	-2.52012	0.0286716	1.54255	0.132694	0.147585
GPC1	P35052	55.9423	59.2097	-2.49189	0.0414141	1.38285	0.137471	0.117703
NDUFS6	O75380	52.7783	58.4703	-5.62482	0.0613931	1.21188	0.220906	0.0929055
RAB31	Q13636	55.5577	57.7986	-2.24094	0.0264352	1.57782	0.321833	0.355528
MED27	Q6P2C8	46.4847	50.1293	-2.20971	0.019668	1.70624	0.155673	0.166806
MTG1	Q9BT17	46.2348	49.0302	-2.09229	0.0387468	1.41176	0.109608	0.0604348
CD46	P15529	60.9106	63.6517	-2.07047	0.0433944	1.36257	0.0892903	0.107275
SEC62	Q99442	56.211	58.2627	-2.05165	0.0461877	1.33547	0.137281	0.103688
S100A11	P31949	61.9796	63.7474	-2.02042	0.0176384	1.75354	0.0761686	0.144645
MND1	Q9BWT6	48.6	50.5934	-1.99339	0.0465995	1.33162	0.167373	0.118681
YAP1	P46937	58.4092	63.6255	-5.59079	0.245476	0.609991	0.166127	0.10953
ARHGAP29	Q52LW3	47.5556	57.4872	-5.57528	0.30429	0.516713	0.443601	0.344654
ADO	Q96SZ5	59.6822	61.5441	-1.97477	0.0185769	1.73103	0.0623388	0.163116
C19orf25	Q9UFG5	46.3309	58.684	-5.56306	0.343016	0.464686	0.311645	0.181184
FOSL2	P15408	54.6763	56.8644	-5.55516	0.480278	0.318507	0.24889	0.235361
ATP6V1G1	O75348	56.2782	59.4519	-5.54685	0.155488	0.808304	0.338318	0.166012
NPM1	P06748	59.4696	60.9165	-1.97477	0.0361637	1.44173	0.052364	0.0633407
UQCRH	P07919	58.5558	62.3018	-5.44424	0.878124	0.0564443	0.312834	0.408086
RAB35	Q15286	58.9144	61.2	-1.97257	0.00411327	2.38581	0.105128	0.117799
STOML2	Q9UJZ1	61.7619	63.0856	-1.88559	0.0178172	1.74916	0.0864006	0.115009
RAP2C	Q9Y3L5	48.6	53.5898	-5.41902	0.120773	0.918031	0.398259	0.265312
CEP78	Q5JTW2	46.7934	48.6028	-1.84474	0.000466712	3.33095	0.173127	0.303704
SLC25A12	O75746	60.0365	61.8489	-1.84254	0.0419644	1.37712	0.0663734	0.092916
APMAP	Q9HDC9	59.5345	61.0524	-1.76587	0.0417625	1.37921	0.0785224	0.165928
FANCG	O15287	46.3886	48.9814	-1.75576	0.0402029	1.39574	0.0696493	0.0860598
C10orf35	Q96D05	53.9587	58.9735	-5.33003	0.207644	0.682682	0.329878	0.222327
RUVBL1	Q9Y265	60.4677	62.2234	-1.68168	0.0443005	1.35359	0.0790762	0.102554
2024-09-11	Q9NVA2	60.4795	62.3628	-1.62412	0.0121732	1.9146	0.0770016	0.116532
NPRL3	Q12980	48.5059	49.9339	-1.56847	0.0472697	1.32542	0.326099	0.205579
ANKRD13D	Q6ZTN6	47.3109	48.8776	-1.56667	0.0412492	1.38458	0.224398	0.26562
DROSHA	Q9NRR4	45.2354	46.6	-1.53113	0.0127212	1.89547	0.207057	0.172685
MTCL1	Q9Y4B5	54.0928	56.6995	-5.32172	0.404177	0.393428	0.286503	0.247676
RFXAP	O00287	46.7981	58.1589	-5.29329	0.295118	0.530004	0.277234	0.207241
POLR2G	P62487	61.0878	62.4411	-1.45526	0.0273499	1.56304	0.109533	0.0990388
STXBP4	Q6ZWJ1	45.9209	47.5038	-1.43554	0.0235213	1.62854	0.383159	0.182815
C1orf35	Q9BU76	55.9118	61.2	-5.28819	0.105976	0.974794	0.142866	0.189507
CETN2	P41208	46.6	61.6748	-5.26727	0.202989	0.692528	0.2251	0.218652
GORAB	Q5T7V8	49.5737	50.6972	-1.37387	0.0465593	1.33199	0.141624	0.127486
KIAA1109	Q2LD37	54.1934	59.6527	-5.24665	0.118087	0.927796	0.621872	0.396041
SSR1	P43307	58.6718	60.3968	-1.31111	0.0238616	1.6223	0.100924	0.124827
ERCC4	Q92889	47.3768	48.7371	-1.3036	0.0342754	1.46502	0.604775	0.096282
ALDH16A1	Q8IZ83	59.8712	60.7157	-1.67297	0.335758	0.473974	0.157741	0.143908
SACS	Q9NZJ4	46.8969	47.9837	-1.26557	0.0357497	1.44673	0.274546	0.146451
IQSEC1	Q6DN90	46.4847	47.739	-1.25435	0.0162211	1.78992	0.218785	0.105054
MED26	O95402	53.7843	54.8372	-1.25415	0.048431	1.31488	0.0847171	0.124126
ALDH9A1	P49189	55.4416	56.7606	-1.46547	0.154346	0.811504	0.16454	0.183954
HMGB3	O15347	56.669	60.7984	-5.24074	0.0894933	1.04821	0.13168	0.153113
RPP25L	Q8N5L8	46.5231	51.8451	-5.23874	0.211103	0.675506	0.48987	0.581514
ATXN3	P54252	47.2027	48.2189	-1.23734	0.0307821	1.5117	0.111788	0.109437
ABL1	P00519	47.3721	48.7127	-1.22793	0.017714	1.75168	0.277539	0.0962584
RANBP1	P43487	53.7709	58.9853	-5.21441	0.100797	0.996552	0.0960125	0.265618
TPCN1	Q9ULQ1	61.3351	62.3715	-1.21031	0.0263902	1.57856	0.147261	0.104966
ACTC1	P68032	52.2054	52.584	-5.2024	0.613219	0.212384	0.397217	0.300844
UEVLD	Q8IX04	50.6667	52.1566	-1.1968	0.0489087	1.31061	0.367215	0.104433
DPM1	O60762	57.7742	59.2983	-1.19439	0.0335343	1.47451	0.189516	0.119661
ALDOC	P09972	59.0266	60.4795	-1.18118	0.0408012	1.38933	0.109407	0.121399
CAPNS1	P04632	56.8583	57.9207	-1.16627	0.0395053	1.40334	0.128088	0.123143
L3MBTL2	Q969R5	45.4084	46.6099	-1.12462	0.0124855	1.9036	0.294541	0.431973
MRTO4	Q9UKD2	46.704	47.8472	-1.11271	0.0296231	1.52837	0.130584	0.0936657
ELF1	P32519	44.8959	45.9914	-1.0955	0.0127205	1.8955	0.136037	0.186662
GFER	P55789	58.8	62.6066	-5.2	0.191414	0.718026	0.11212	0.117058
UBR5	O95071	45.9209	47.3203	-1.08889	0.0484558	1.31465	0.145819	0.156123
VIPAS39	Q9H9C1	47.6214	48.4918	-1.08679	0.0221498	1.65463	0.382797	0.501049
NCOA3	Q9Y6Q9	47.3721	48.4777	-1.06797	0.0183584	1.73616	0.0613332	0.154697
RERE	Q9P2R6	46.8169	51.2345	-5.19189	0.110699	0.955856	0.17101	0.222757
NFKB2	Q00653	46.1195	47.1745	-1.05495	0.00369832	2.432	0.197647	0.0766234
GLS	O94925	47.1933	48.1954	-1.04915	0.0280966	1.55135	0.271083	0.0960455
TTK	P33981	45.9081	47.1462	-0.988288	0.00485826	2.31352	0.578113	0.232489
LOC101060521	Q9NVU0	46.2733	47.3203	-0.976476	0.0454175	1.34278	0.414035	0.423579
TBL1Y	Q9BQ87	53.7709	55.0586	-5.19039	0.378953	0.421414	0.259941	0.214712
CENPK	Q9BS16	46.395	51.3261	-5.11051	0.330671	0.480604	0.47838	0.155997
MITD1	Q8WV92	51.8146	52.9929	-0.970671	0.0450303	1.3465	0.149077	0.235548
XIAP	P98170	46.3053	47.2168	-0.969169	0.0231872	1.63475	0.144003	0.102968
TFAP4	Q01664	46.6	47.8002	-0.946146	0.0406017	1.39146	0.18163	0.142859
CIR1	Q86X95	53.5697	56.614	-5.1021	0.263825	0.578684	0.245449	0.168869
EP400	Q96L91	46.4142	51.0636	-5.03373	0.13759	0.861412	0.286696	0.231074
ARFGAP1	Q8N6T3	47.612	48.6639	-0.940941	0.0345086	1.46207	0.110143	0.135148
GPBP1	Q86WP2	58.9676	62.1799	-5.03243	0.905182	0.043264	0.195233	0.206925
KPNA5	O15131	46.6711	47.5932	-0.922122	0.00991213	2.00383	0.273278	0.257714
HAUS1	Q96CS2	47.118	48.0401	-0.922122	0.0190211	1.72076	0.107416	0.0962616
AGAP3	Q96P47	46.7275	47.612	-0.912713	0.00622177	2.20609	0.422648	0.282492
N4BP1	O75113	47.4615	48.3742	-0.908008	0.0307605	1.51201	0.264136	0.482608
TRIAP1	O43715	58.9853	62.7111	-5.01471	0.682776	0.165722	0.169501	0.210853
KALRN	O60229	48.186	52.8655	-4.9994	0.255377	0.592818	0.237296	0.485883
ANGEL1	Q9UNK9	48.6455	53.3752	-4.98218	0.749257	0.125369	0.507782	0.531831
EEF2	P13639	57.5971	58.4153	-0.903704	0.0436197	1.36032	0.203126	0.106718
LMO7	Q8WWI1	46.8263	47.7249	-0.898599	0.0139919	1.85412	0.132952	0.124732
TADA3	O75528	46.6	51.5643	-4.96426	0.135654	0.867566	0.125289	0.12348
OVCA2	Q8WZ82	46.3245	47.3109	-0.88969	0.0440152	1.3564	0.255791	0.278326
GOLGA7	Q7Z5G4	55.3	60.4381	-4.93143	0.0859351	1.06583	0.15547	0.147543
UBE4A	Q14139	47.1039	48.026	-0.889189	0.0409986	1.38723	0.157708	0.164031
TAF6L	Q9Y6J9	45.5493	46.4334	-0.884084	0.0357931	1.4462	0.520537	0.477703
SERINC3	Q13530	54.7568	59.6527	-4.8959	0.31625	0.49997	0.148679	0.155038
XRN2	Q9H0D6	46.6	51.3567	-4.88759	0.247962	0.605615	0.138283	0.0991889
HGSNAT	Q68CP4	55.3	59.3574	-4.83534	0.376567	0.424158	0.120795	0.388365
POLR3H	Q9Y535	46.5039	47.5509	-0.863463	0.035183	1.45367	0.318028	0.187495
SLC9A6	Q92581	59.1802	63.8694	-4.81982	0.18966	0.722023	0.253213	0.160304
MDM4	O15151	45.7159	50.5262	-4.81031	0.202427	0.693732	0.226104	0.327752
GYPC	P04921	53.8312	58.629	-4.7978	0.176575	0.753072	0.288913	0.49548
GOLGA1	Q92805	47.4803	48.3789	-0.856256	0.0133449	1.87469	0.234666	0.172003
PPP1R9B	Q96SB3	47.5697	48.7982	-0.846847	0.0380999	1.41908	0.130134	0.0919551
XRCC4	Q13426	57.591	62.3802	-4.78919	0.0707376	1.15035	0.15143	0.148103
SRCAP	Q6ZRS2	46.6	47.4426	-0.842643	0.0330299	1.48109	0.309518	0.109863
TFCP2L1	Q9NZI6	45.8761	46.6	-0.842042	0.0080695	2.09315	0.0762804	0.0876266
USP47	Q96K76	47.612	48.4447	-0.832733	0.0236747	1.62571	0.272719	0.155304
TAB2	Q9NYJ8	47.485	48.3601	-0.823323	0.0171158	1.7666	0.570231	0.262368
POLD1	P28340	46.5103	47.3297	-0.819419	0.0199097	1.70094	0.123574	0.106707
RBM27	Q9P2N5	46.9204	47.7767	-0.813914	0.0477818	1.32074	0.138863	0.12315
SLU7	O95391	44.3642	44.8254	-0.800801	0.0441913	1.35466	0.380914	0.221415
SNTB1	Q13884	46.1708	46.9204	-0.794795	0.0475036	1.32327	0.334336	0.195086
RPLP2	P05387	55.4661	63.3643	-4.76667	0.284097	0.546533	0.131285	0.169246
HN1	Q9UK76	55.5393	64	-4.65445	0.809037	0.0920316	0.157998	0.207136
ITPKC	Q96DU7	45.9337	47.0333	-0.793794	0.0490206	1.30962	0.313672	0.404213
PDCD4	Q53EL6	47.5932	48.2189	-0.79039	0.0477459	1.32106	0.120432	0.0854726
DMAP1	Q9NPF5	45.5365	46.222	-0.787988	0.000259547	3.58578	0.507721	0.47265
P0DP23	P0DP23	55.3	63.7387	-4.64264	0.619432	0.208007	0.16833	0.278263
SUGP1	Q8IWZ8	46.8546	47.6402	-0.785686	0.0313815	1.50333	0.130236	0.104503
ACTN2	P35609	48.1954	52.4191	-4.63163	0.17878	0.747682	0.466615	0.366345
MGA	Q8IWI9	45.0817	45.8633	-0.781582	0.0169757	1.77017	0.202248	0.309947
ABL2	P42684	46.831	47.612	-0.780981	0.0161799	1.79102	0.157641	0.225882
MYO5C	Q9NQX4	47.0192	47.8002	-0.780981	0.0495275	1.30515	0.311964	0.434662
PANX1	Q96RD7	58.8731	62.4324	-4.58699	0.918628	0.0368603	0.241986	0.19835
XRCC6	P12956	46.6946	47.358	-0.773674	0.0357025	1.4473	0.109076	0.09417
ARHGEF7	Q14155	47.5603	48.3271	-0.771572	0.0220657	1.65628	0.127399	0.232902
RAB3GAP2	Q9H2M9	47.1368	47.8661	-0.766867	0.0259668	1.58558	0.210395	0.189784
IFT122	Q9HBG6	46.4398	47.2027	-0.762863	0.0480856	1.31799	0.189037	0.37368
EYA3	Q99504	45.0112	45.7415	-0.73033	0.0125707	1.90064	0.630876	0.138108
POU3F2	P20265	45.3187	45.953	-0.73033	0.037831	1.42215	0.464255	0.140488
NBAS	A2RRP1	46.6	47.405	-0.725025	0.0412419	1.38466	0.293581	0.46988
HNRNPUL1	Q9BUJ2	46.2989	46.9863	-0.72032	0.0207203	1.6836	0.15081	0.120657
HDAC2	Q92769	47.1415	50.9414	-4.58488	0.0530605	1.27523	0.174541	0.108932
PAAF1	Q9BRP4	57.4506	58.165	-0.702202	0.018661	1.72907	0.137035	0.173087
INTS1	Q8N201	45.7031	46.4014	-0.698298	0.027475	1.56106	0.440879	0.463643
MBIP	Q9NS73	46.911	50.9414	-4.58488	0.205664	0.686841	0.397051	0.435502
TMEM248	Q9NWD8	57.9696	62.5544	-4.58478	0.198044	0.703239	0.205832	0.249866
SYVN1	Q86TM6	55.7653	59.5523	-4.58088	0.119308	0.923332	0.120301	0.209469
SPATA5L1	Q9BVQ7	54.6293	53.9788	0.777978	0.0501797	1.29947	0.373638	0.31652
GOLGA4	Q13439	47.0945	48.1483	-0.771572	0.0503135	1.29832	0.10732	0.103561
ZC3HAV1	Q7Z2W4	46.5231	47.1839	-0.820921	0.0503249	1.29822	0.12959	0.100384
RFC1	P35251	45.1009	45.6967	-0.474074	0.050332	1.29816	0.246238	0.145359
SMPDL3A	Q92484	58.1589	60.6212	-4.56967	0.353758	0.451294	0.154049	0.157802
NONO	Q15233	45.9017	46.1836	-0.224224	0.0513249	1.28967	0.138252	0.0774608
PRPF3	O43395	47.0286	47.405	-0.616316	0.0519948	1.28404	0.0724006	0.096939
B3GALNT2	Q8NCR0	54.4818	58.4703	-4.51161	0.0545313	1.26335	0.273927	0.578306
FHOD1	Q9Y613	45.7223	46.2989	-0.486887	0.0529132	1.27644	0.162918	0.147458
ACTR6	Q9GZN1	47.151	47.899	-0.616316	0.0529655	1.27601	0.202861	0.263432
ITSN2	Q9NZM3	46.0426	46.8169	-0.831932	0.0530461	1.27535	0.473589	0.298379
MKI67	P46013	44.5499	45.2226	-0.672673	0.0284769	1.54551	0.125249	0.0920711
FAM204A	Q9H8W3	54.7433	58.5558	-4.5013	0.108294	0.965397	0.101587	0.109815
C11orf30	Q7Z589	46.7699	50.166	-4.49489	0.646858	0.189191	0.575504	0.676833
ERCC3	P19447	45.8376	46.657	-0.666266	0.0532293	1.27385	0.0898297	0.261637
FMNL3	Q8IVF7	47.4756	48.0731	-0.597497	0.053705	1.26999	0.279615	0.313496
NCK1	P16333	46.4014	47.2121	-0.666567	0.0538204	1.26905	0.459452	0.22625
BRAF	P15056	47.565	48.2283	-0.663363	0.0339515	1.46914	0.326886	0.613345
NOP14	P78316	45.2995	45.5622	-0.262663	0.0539964	1.26764	0.165072	0.133713
INPPL1	O15357	46.9392	47.5226	-0.875075	0.0540805	1.26696	0.155707	0.143965
TFIP11	Q9UBB9	45.2034	45.6839	-0.377978	0.0542894	1.26528	0.395287	0.48039
C5orf30	Q96GV9	45.8825	48.8654	-4.40511	0.0765333	1.11615	0.414977	0.334212
SYDE1	Q6ZW31	46.1131	47.3627	-0.974675	0.0546119	1.26271	0.143795	0.100293
ELP5	Q8TE02	54.2739	57.2552	-4.4031	0.24867	0.604376	0.160337	0.152209
XPC	Q01831	45.2675	45.5686	-0.301101	0.0550211	1.25947	0.28411	0.22811
ARHGEF12	Q9NZN5	47.3156	48.6	-1.28438	0.0552591	1.2576	0.126184	0.152205
DNTTIP1	Q9H147	44.3321	45.3443	-0.73033	0.0554353	1.25621	0.295636	0.329453
JMJD6	Q6NYC1	46.6	47.8049	-0.729229	0.055527	1.2555	0.166801	0.176645
KIFC1	Q9BW19	45.6903	46.3822	-0.602202	0.055748	1.25377	0.559704	0.506776
SMAP2	Q8WU79	46.3373	47.692	-0.987688	0.0557622	1.25366	0.22498	0.102989
ZCCHC6	Q5VYS8	46.5231	47.2968	-1.08118	0.0558219	1.2532	0.263551	0.537904
TEX10	Q9NXF1	46.6	50.746	-4.4023	0.641464	0.192828	0.156995	0.181887
EXOC6B	Q9Y2D4	49.7691	54.1666	-4.3975	0.210514	0.676718	0.345437	0.656271
TRIP11	Q15643	46.3694	47.8331	-0.946246	0.0560684	1.25128	0.369972	0.187405
CHMP5	Q9NZZ3	54.8238	58.6046	-4.39029	0.114577	0.940901	0.227135	0.159394
ADAM22	Q9P0K1	55.5577	61.1114	-4.38749	0.4528	0.344094	0.218106	0.380505
WARS2	Q9UGM6	46.3694	46.8875	-0.851251	0.0564996	1.24795	0.0720334	0.0774083
NFATC2	Q13469	46.0426	47.0192	-0.661361	0.0280784	1.55163	0.135374	0.130921
TNS3	Q68CZ2	46.0811	46.6	-0.518919	0.0571203	1.24321	0.117943	0.153865
SPA17	Q15506	54.3476	61.2	-4.35506	0.383655	0.416059	0.24629	0.203621
RUFY1	Q96T51	47.7579	48.4683	-0.979279	0.0573619	1.24138	0.138025	0.137613
RPL19	P84098	58.8	61.2	-4.34655	0.0700973	1.1543	0.0897386	0.0637924
ZGPAT	Q8N5A5	44.5499	44.9151	-0.365165	0.0581741	1.23527	0.388637	0.451366
NOC2L	Q9Y3T9	47.2545	47.8472	-0.832733	0.0583061	1.23429	0.107587	0.120337
PSAT1	Q9Y617	57.7925	58.5802	-0.616717	0.0583123	1.23424	0.14931	0.132199
DIS3L	Q8TF46	46.7181	47.9178	-0.762162	0.0583973	1.23361	0.194811	0.0636058
POLR3A	O14802	46.7134	47.3203	-0.461061	0.0584091	1.23352	0.208905	0.142751
FGD4	Q96M96	47.5744	48.8226	-1.42533	0.0585993	1.23211	0.163518	0.170674
TMEM181	Q9P2C4	59.0089	61.2	-4.32963	0.215319	0.666918	0.10241	0.174994
GAR1	Q9NY12	58.2627	64	-4.32963	0.942551	0.0256954	0.0971394	0.176101
SCD	O00767	49.7324	54.0526	-4.32012	0.846918	0.0721584	0.172931	0.311616
BRPF1	P55201	44.9471	45.575	-0.602202	0.0592206	1.22753	0.609606	0.273272
FBXO18	Q8NFZ0	54.247	57.6887	-4.29039	0.391606	0.407151	0.329864	0.249498
TGFBRAP1	Q8WUH2	48.4306	48.6883	-0.220921	0.0593657	1.22646	0.0365585	0.102745
TPD52L1	Q16890	58.4825	60.9165	-4.24605	0.621762	0.206376	0.288748	0.257937
STAT3	P40763	46.4206	47.4332	-0.972272	0.0606869	1.21691	0.213061	0.134093
GCN1L1	Q92616	45.7223	46.3694	-0.416416	0.0612267	1.21306	0.130513	0.106364
GALC	P54803	58.6718	60.2491	-4.23964	0.232969	0.632702	0.129344	0.141842
CETN3	O15182	46.9298	52.3642	-4.23764	0.304168	0.516886	0.179177	0.16921
ARID2	Q68CP9	44.8382	45.4789	-0.640641	0.00845797	2.07273	0.295825	0.47352
RAN	P62826	58.3298	59.1802	-0.85035	0.0617129	1.20962	0.150683	0.134509
USP28	Q96RU2	45.4853	46.017	-0.589389	0.0617976	1.20903	0.138668	0.219068
NOL6	Q9H6R4	46.624	47.1745	-0.55986	0.0621342	1.20667	0.314645	0.24075
AHDC1	Q5TGY3	44.6012	45.2354	-0.65986	0.0626427	1.20313	0.326787	0.254348
SSU72	Q9NP77	46.4975	47.1415	-0.644044	0.0626738	1.20291	0.121809	0.163783
CASP8	Q14790	46.7511	47.4426	-0.818919	0.0627339	1.2025	0.440743	0.112905
EXOC8	Q8IYI6	47.0945	48.3224	-1.22793	0.0627572	1.20234	0.285129	0.13555
RBM39	Q14498	46.9816	47.8755	-0.917417	0.0628709	1.20155	0.170439	0.084497
KDM3B	Q7LBC6	47.4756	47.946	-0.442242	0.0629267	1.20116	0.134502	0.150407
FDPS	P14324	49.5798	48.5482	1.11091	0.063001	1.20065	0.0952674	0.0921462
TAF6	P49848	45.7544	46.3437	-0.623223	0.0332888	1.4777	0.359117	0.515315
MFAP1	P55081	59.8121	63.2336	-4.18789	0.642003	0.192463	0.087003	0.159107
CELF1	Q92879	46.5295	47.1274	-0.348549	0.0633917	1.19797	0.244122	0.246017
MSMO1	Q15800	54.1196	58.5374	-4.18689	0.0640671	1.19336	0.193844	0.117189
BCOR	Q6W2J9	45.9978	47.7861	-1.33343	0.0637821	1.1953	0.18801	0.126623
SH3BP4	Q9P0V3	47.7014	52.4558	-4.16817	0.279764	0.553208	0.584788	0.72017
RBM5	P52756	43.762	44.5371	-0.557357	0.0642195	1.19233	0.589089	0.406037
ARHGEF2	Q92974	46.1067	46.6664	-0.371572	0.0642679	1.19201	0.120047	0.0896938
GAK	O14976	46.395	47.198	-0.73033	0.0643021	1.19178	0.156106	0.131002
SMTN	P53814	45.9594	46.5167	-0.486887	0.0643551	1.19142	0.131032	0.116008
SLC25A21	Q9BQT8	57.3834	57.7925	-4.16436	0.764002	0.116905	0.235869	0.199647
AARS2	Q5JTZ9	46.4847	47.2309	-0.746246	0.0645804	1.1899	0.26813	0.524682
LGALS1	P09382	58.5191	60.0365	-1.43514	0.0646659	1.18932	0.0557239	0.117183
SPATA33	Q96N06	54.2538	58.4703	-4.12933	0.287247	0.541744	0.17569	0.255012
TRIM33	Q9UPN9	45.7736	46.1964	-0.365165	0.065282	1.18521	0.136506	0.108854
KMT2A	Q03164	45.3251	45.78	-0.454855	0.0653436	1.1848	0.134292	0.142699
ARID1B	Q8NFD5	46.017	46.3181	-0.33954	0.0655166	1.18365	0.266181	0.149562
NENF	Q9UMX5	59.7708	62.0754	-4.12472	0.833313	0.0791917	0.149778	0.146455
BBX	Q8WY36	44.6525	45.8184	-0.813614	0.065607	1.18305	0.163847	0.178831
SFRP1	Q8N474	54.7501	58.8	-4.11712	0.250349	0.601454	0.151725	0.0977406
ABCF3	Q9NUQ8	45.953	46.3053	-0.448448	0.0659352	1.18088	0.118335	0.2843
HYI	Q5T013	56.5835	58.2443	-4.10811	0.398851	0.399189	0.169726	0.171569
FTL	P02792	59.8062	63.2336	-4.08929	0.0561977	1.25028	0.142617	0.123569
TCERG1	O14776	46.784	47.2309	-0.493994	0.0664395	1.17757	0.156101	0.0692376
SLTM	Q9NWH9	57.1025	58.4031	-0.848749	0.0665196	1.17705	0.115867	0.102683
NCAPD3	P42695	46.5039	47.0286	-0.524725	0.0665758	1.17668	0.406074	0.134213
CPEB2	Q7Z5Q1	51.5215	50.7949	0.726627	0.0668531	1.17488	0.323527	0.0422332
PTPN1	P18031	47.4426	48.0354	-0.616316	0.0231021	1.63635	0.153725	0.13172
HSPA14	Q0VDF9	46.9345	47.7343	-0.884985	0.0672373	1.17239	0.164767	0.0973184
SUSD2	Q9UGT4	58.8	61.5093	-4.06787	0.613539	0.212158	0.181956	0.252775
MRPS25	P82663	46.1259	46.8404	-0.714515	0.0676485	1.16974	0.172935	0.10636
AATF	Q9NY61	44.6525	45.024	-0.41001	0.0677482	1.1691	0.185039	0.101172
VCPIP1	Q96JH7	45.4148	46.0747	-0.33954	0.0678933	1.16817	0.371338	0.19429
PPCDC	Q96CD2	58.0123	61.7096	-4.05796	0.760895	0.118675	0.203275	0.286238
FUS	P35637	55.6248	59.5109	-4.05706	0.0758092	1.12028	0.0723243	0.187477
ZNF512	Q96ME7	46.7934	47.3203	-0.526927	0.0681166	1.16675	0.294609	0.335542
TMEM2	Q9UHN6	58.8494	61.2	-4.05325	0.077187	1.11246	0.097862	0.113374
MED9	Q9NWA0	55.3	62.2495	-4.05125	0.991423	0.00374122	0.227728	0.421287
CWC27	Q6UX04	46.6	47.2027	-0.456356	0.0684675	1.16452	0.119095	0.216707
MKRN2	Q9H000	46.2156	46.657	-0.905105	0.0685954	1.16371	0.441875	0.520045
CUTA	O60888	59.9657	60.8752	-4.03433	0.896186	0.047602	0.194916	0.191342
EEF1A1	P68104	54.4415	54.1599	0.281682	0.0686903	1.1631	0.0639951	0.147164
NUMA1	Q14980	46.7087	48.0966	-1.11311	0.068804	1.16239	0.164135	0.099639
GTF2B	Q00403	46.4014	47.2921	-0.556657	0.0689997	1.16115	0.368838	0.268573
HNRNPF	P52597	47.0804	47.565	-0.663363	0.0690082	1.1611	0.110834	0.119643
VMP1	Q96GC9	59.6527	61.309	-1.41982	0.0690973	1.16054	0.0870833	0.110999
THOC1	Q96FV9	47.3533	48.1013	-0.748048	0.0691466	1.16023	0.412132	0.261658
CCDC90B	Q9GZT6	55.8569	58.0917	-1.38609	0.0693219	1.15913	0.127781	0.131877
EXOC7	Q9UPT5	47.5791	47.9743	-0.437538	0.069327	1.1591	0.372745	0.105987
BUB1	O43683	46.3822	47.3627	-0.98048	0.0693519	1.15894	0.0905951	0.18035
CKAP5	Q14008	47.6167	48.1248	-0.508108	0.0697986	1.15615	0.15627	0.0861382
PFDN1	O60925	57.8719	58.7695	-4.02933	0.476486	0.32195	0.191828	0.16267
ZSCAN26	Q16670	53.2075	57.2246	-4.01712	0.196836	0.705895	0.227477	0.172216
CNPY2	Q9Y2B0	59.9834	64	-4.01662	0.109057	0.962346	0.121311	0.0886199
PDLIM1	O00151	59.7531	63.7649	-4.01181	0.128056	0.892599	0.140103	0.127082
PZP	P20742	60.007	63.7126	-3.99299	0.343746	0.463762	0.526453	0.302996
KPNA2	P52292	45.6519	46.2028	-0.518919	0.0702228	1.15352	0.131124	0.10569
TCF12	Q99081	45.7992	46.222	-0.582983	0.0706028	1.15118	0.695946	0.352941
ELMSAN1	Q6PJG2	45.0561	45.4468	-0.390791	0.0706085	1.15114	0.474158	0.283565
LONRF2	Q1L5Z9	45.3956	46.2733	-0.877678	0.0707356	1.15036	0.3944	0.694521
CASKIN2	Q8WXE0	45.7992	46.4142	-0.615015	0.0271774	1.56579	0.362394	0.14916
ABCE1	P61221	60.8161	61.9883	-0.983183	0.0710894	1.1482	0.127723	0.146109
KIF11	P52732	46.7181	47.6779	-0.597497	0.0373295	1.42795	0.104938	0.101618
PCF11	O94913	44.3706	44.9856	-0.582983	0.0711769	1.14766	0.382065	0.362282
UBTF	P17480	43.0188	43.3904	-0.288288	0.0712333	1.14732	0.190627	0.104772
JUND	P17535	56.498	63.3381	-3.95756	0.151613	0.819263	0.168276	0.149259
TP53BP1	Q12888	47.0757	48.2942	-1.27497	0.0714438	1.14604	0.149109	0.0976152
INTS12	Q96CB8	45.7415	46.3181	-0.704705	0.0715761	1.14523	0.546771	0.278564
APPL2	Q8NEU8	46.7228	47.612	-1.01031	0.0715912	1.14514	0.350812	0.264277
BAZ1B	Q9UIG0	45.3123	45.5878	-0.262663	0.071699	1.14449	0.259081	0.125923
BNIP3L	O60238	60.0602	64	-3.93984	0.142027	0.847628	0.167377	0.179706
UBXN6	Q9BZV1	45.2675	45.7287	-0.647047	0.0720384	1.14244	0.0973427	0.14067
SVIL	O95425	47.0569	47.979	-1.11031	0.0721303	1.14188	0.12734	0.0844802
HMCES	Q96FZ2	45.639	46.3694	-0.762362	0.0722882	1.14093	0.630899	0.47786
ANKRD50	Q9ULJ7	47.1651	47.6214	-0.738639	0.0723405	1.14062	0.111896	0.238461
CNPY4	Q8N129	60.0602	64	-3.93984	0.160463	0.794626	0.219045	0.250397
PARP1	P09874	46.4398	46.7793	-0.596096	0.0276552	1.55822	0.11219	0.0726917
HNRNPR	O43390	48.0072	48.5247	-0.352853	0.073112	1.13601	0.150215	0.106649
PEX5	P50542	46.1003	46.6	-0.4997	0.0733101	1.13484	0.513283	0.378791
RTKN	Q9BST9	46.4142	47.3391	-0.823023	0.0734766	1.13385	0.197643	0.209949
ZNF598	Q86UK7	47.3203	48.0025	-0.564565	0.0737658	1.13214	0.451924	0.142319
RBM15	Q96T37	44.3578	44.7806	-0.371572	0.0740363	1.13056	0.347966	0.109815
ATP4A	P20648	58.226	58.9912	-0.738639	0.0743443	1.12875	0.205992	0.114202
SUGP2	Q8IX01	44.5884	44.9407	-0.313914	0.0744082	1.12838	0.578671	0.150791
MPHOSPH8	Q99549	46.7369	50.5262	-3.92623	0.504106	0.297478	0.193322	0.2183
TFCP2	Q12800	45.9081	47.0427	-0.807908	0.0746741	1.12683	0.367689	0.418174
RAB8B	Q92930	58.8	61.0169	-3.90591	0.146033	0.835548	0.0892379	0.21124
COX7A2	P14406	55.7653	59.5995	-3.90511	0.153566	0.813706	0.199288	0.284488
FAM122A	Q96E09	55.1457	64	-3.9044	0.336095	0.473537	0.268566	0.144573
YTHDC2	Q9H6S0	46.3566	46.991	-0.506306	0.0755488	1.12177	0.406605	0.506012
VPS52	Q8N1B4	47.532	48.3601	-0.889189	0.0755902	1.12153	0.548512	0.310451
FAM50A	Q14320	46.7934	47.8849	-1.09149	0.0756565	1.12115	0.134544	0.11058
SMARCA2	P51531	45.7159	46.3886	-0.595796	0.0466172	1.33145	0.161587	0.207887
Q5JWF2	Q5JWF2	54.5623	55.7531	-1.19079	0.0756826	1.121	0.133959	0.165668
SMARCE1	Q969G3	45.6134	46.1131	-0.403604	0.0757969	1.12035	0.125732	0.0771264
IFT22	Q9H7X7	46.8734	47.3768	-0.588088	0.0113794	1.94388	0.0921882	0.171147
MRPL22	Q9NWU5	47.6355	50.5018	-3.82242	0.185665	0.73127	0.12675	0.202563
ANKLE2	Q86XL3	45.9786	47.1133	-1.13473	0.0765871	1.11584	0.228475	0.0851572
YWHAG	P61981	55.9057	57.3223	-1.4044	0.0767095	1.11515	0.0991332	0.0846862
CENPB	P07199	46.4398	47.7626	-0.973874	0.0770684	1.11312	0.0811923	0.0764718
MRPL12	P52815	54.9848	58.8	-3.81522	0.118913	0.924769	0.0928996	0.234694
PCYOX1	Q9UHG3	58.8	60.4499	-1.06456	0.0772351	1.11219	0.0829035	0.114924
EED	O75530	46.0811	49.879	-3.7979	0.111628	0.952227	0.23407	0.126901
EPHB4	P54760	46.4462	48.0684	-1.34925	0.0776241	1.11	0.199148	0.161472
KCTD3	Q9Y597	60.2078	61.9535	-3.79219	0.48101	0.317846	0.110984	0.134009
GTF3C3	Q9Y5Q9	44.6973	44.9792	-0.294695	0.0782878	1.10631	0.348438	0.219305
DNPH1	O43598	57.1025	59.9361	-3.76887	0.290787	0.536425	0.157207	0.199481
ARHGEF18	Q6ZSZ5	47.1839	48.1813	-0.940941	0.0784322	1.10551	0.188244	0.130766
CALB2	P22676	53.5428	54.4147	-0.871872	0.0786089	1.10453	0.153366	0.21676
ZMYM2	Q9UBW7	45.6967	46.158	-0.442042	0.0790595	1.10205	0.178729	0.132804
MTPAP	Q9NVV4	48.5388	49.5187	-0.97988	0.0794459	1.09993	0.336257	0.275266
YLPM1	P49750	45.5365	45.9722	-0.435636	0.0794968	1.09965	0.171126	0.144049
FAM115A	Q9Y4C2	47.0098	47.4003	-0.39049	0.0797232	1.09842	0.46706	0.35814
RAB2A	P61019	61.6225	63.2598	-1.36306	0.0797632	1.0982	0.120095	0.0884657
MTFP1	Q9UDX5	60.2373	61.9186	-3.76266	0.267106	0.573316	0.126814	0.148906
KIF4B	Q2VIQ3	44.7614	46.4911	-1.00581	0.0799776	1.09703	0.38725	0.570672
RDX	P35241	57.4689	58.0795	-0.610611	0.0802578	1.09551	0.219042	0.0962091
IFT88	Q13099	47.2356	48.6	-0.677477	0.0802779	1.0954	0.626671	0.119892
VAT1	Q99536	58.9439	60.509	-0.90951	0.0803543	1.09499	0.0841718	0.156235
DDX46	Q7L014	46.9016	47.3909	-0.63984	0.0804297	1.09458	0.138085	0.0933123
GNB1	P62873	55.8202	56.9376	-1.30671	0.0804911	1.09425	0.111803	0.228581
CHD7	Q9P2D1	45.0881	47.8896	-3.76246	0.178054	0.749448	0.189851	0.227184
TBCK	Q8TEA7	46.3245	48.44	-1.45215	0.0806706	1.09328	0.326956	0.235931
SIRT6	Q8N6T7	46.8075	47.532	-0.715115	0.0810956	1.091	0.743205	0.542885
KIAA2013	Q8IYS2	58.2443	61.309	-3.75856	0.220297	0.65699	0.110114	0.188451
EHBP1	Q8NDI1	46.7934	47.8943	-0.88028	0.0813122	1.08984	0.231039	0.178888
WDFY4	Q6ZS81	59.7531	64	-3.75676	0.479146	0.319532	0.191526	0.265016
MTG2	Q9H4K7	45.0561	45.6583	-0.518919	0.0814755	1.08897	0.1849	0.144855
MTO1	Q9Y2Z2	48.6944	49.9828	-3.74795	0.561604	0.25057	0.19349	0.455353
UBE2M	P61081	51.3689	52.1993	-1.05636	0.0833471	1.07911	0.0918116	0.341671
PRMT7	Q9NVM4	48.1342	48.9203	-0.908208	0.0837431	1.07705	0.441464	0.167233
COX16	Q9P0S2	58.9735	60.2905	-3.74635	0.258457	0.587612	0.167757	0.154591
C7orf25	Q9BPX7	46.4655	48.2095	-1.02422	0.0839878	1.07578	0.107122	0.324209
ACSF3	Q4G176	44.9023	45.844	-0.941742	0.0841944	1.07472	0.447037	0.102831
TPX2	Q9ULW0	56.3453	62.6937	-3.72623	0.175407	0.755952	0.140658	0.0764207
NCOR2	Q9Y618	46.7558	50.1782	-3.72553	0.0655291	1.18357	0.245626	0.153958
RANBP2	P49792	45.3508	45.6647	-0.237037	0.0844368	1.07347	0.26626	0.0953562
PKN2	Q16513	47.3909	47.9649	-0.573974	0.0375822	1.42502	0.13778	0.303797
TPR	P12270	49.0547	50.0622	-1.00751	0.0845738	1.07276	0.123145	0.0890679
ABHD10	Q9NUJ1	58.8	60.4086	-1.27197	0.0848428	1.07139	0.117101	0.106018
SRGAP3	O43295	51.839	52.8185	-0.979479	0.0850851	1.07015	0.0852402	0.368444
ZC3H13	Q5T200	48.1578	48.6517	-0.493894	0.0852534	1.06929	0.107398	0.088164
PCBP1	Q15365	50.2087	51.088	-0.897598	0.0853007	1.06905	0.0852822	0.10246
ARHGEF1	Q92888	46.8593	47.5226	-0.573974	0.043652	1.36	0.120578	0.110213
TSC22D1	Q15714	60.2078	63.9216	-3.71381	0.548678	0.260682	0.118073	0.135943
DMWD	Q09019	48.8043	52.2115	-3.70641	0.0967396	1.0144	0.198766	0.0701271
NFIC	P08651	58.4458	62.476	-3.6977	0.593019	0.226931	0.218097	0.202734
PKP3	Q9Y446	46.1708	47.6967	-0.898599	0.0868037	1.06146	0.065244	0.0732665
MPP5	Q8N3R9	45.7287	47.0474	-0.928228	0.0875561	1.05771	0.195433	0.140187
TTC37	Q6PGP7	46.4655	47.1274	-0.847748	0.0876951	1.05702	0.210459	0.118997
KIF18B	Q86Y91	46.4655	47.0616	-0.34995	0.087944	1.05579	0.298395	0.27193
TSC1	Q92574	47.9884	49.2501	-1.39049	0.0882678	1.0542	0.0996942	0.0924554
DERL1	Q9BUN8	58.9262	62.2234	-3.67167	0.728961	0.137295	0.252665	0.163581
SYF2	O95926	59.8062	64	-3.67127	0.161352	0.792226	0.120189	0.187803
UTP6	Q9NYH9	45.2995	46.0042	-0.653453	0.0888932	1.05113	0.519976	0.425839
CKAP2L	Q8IYA6	44.9023	46.1964	-1.23644	0.089165	1.04981	0.496325	0.336842
KDM2B	Q8NHM5	59.9184	63.582	-3.66356	0.188825	0.723941	0.43659	0.154561
YWHAE	P62258	57.5727	58.1405	-0.567868	0.0895515	1.04793	0.107234	0.0782711
CHD1	O14646	43.3263	43.9	-0.573674	0.0239555	1.62059	0.231253	0.129181
CHUK	O15111	46.4527	47.0051	-0.352853	0.0898954	1.04626	0.234243	0.307188
DPF2	Q92785	45.9081	46.5295	-0.390791	0.0899822	1.04584	0.136087	0.089583
CALU	O43852	60.2491	63.8955	-3.64635	0.189166	0.723158	0.0655552	0.0603743
PTPN14	Q15678	47.8237	48.1154	-0.418719	0.090096	1.04529	0.337255	0.239309
RAD50	Q92878	47.9884	48.5106	-0.31992	0.0902602	1.0445	0.209808	0.110083
FDX1	P10109	55.808	58.5069	-3.64284	0.190822	0.719371	0.114585	0.273627
TSR3	Q9UJK0	60.2314	63.6778	-3.64124	0.3815	0.418505	0.145946	0.180308
DDX28	Q9NUL7	45.8633	46.3117	-0.563764	0.0497111	1.30355	0.0815569	0.272882
BCAS2	O75934	47.1557	48.5294	-0.804505	0.0918382	1.03698	0.142525	0.106508
VBP1	P61758	58.8	60.1842	-1.38418	0.0920437	1.03601	0.0832734	0.128451
RUVBL2	Q9Y230	60.5563	61.8664	-1.28018	0.0920833	1.03582	0.0963957	0.104858
XRN1	Q8IZH2	46.1131	46.7369	-0.562162	0.0929738	1.03164	0.273957	0.433671
KPNA6	O60684	46.6334	47.2215	-1.10791	0.0931882	1.03064	0.210312	0.151006
RAPGEF6	Q8TEU7	46.1323	47.198	-0.531632	0.0935387	1.02901	0.224403	0.186114
WHSC1L1	Q9BZ95	46.0298	46.6	-0.922523	0.093607	1.02869	0.0964191	0.0571463
FAIM	Q9NVQ4	46.7793	47.0945	-0.376376	0.0936831	1.02834	0.322769	0.116237
CKS1B	P61024	48.2707	52.7	-3.63123	0.214344	0.668888	0.196389	0.201413
RPS15A	P62244	55.9057	55.7347	0.21982	0.0937159	1.02819	0.156536	0.0808357
NOL4L	Q96MY1	47.7061	49.7508	-3.62973	0.324841	0.488329	0.39659	0.312012
PPIL2	Q13356	46.0298	46.9298	-0.432332	0.0940317	1.02673	0.288972	0.271151
SUPT6H	Q7KZ85	47.2827	47.9884	-0.573974	0.0941205	1.02632	0.143841	0.169266
ZNF687	Q8N1G0	46.4462	46.991	-0.544745	0.0943244	1.02538	0.409364	0.218262
SON	P18583	44.9023	45.9273	-0.518919	0.0947255	1.02353	0.227637	0.151578
RPL6	Q02878	56.7911	58.11	-1.31892	0.0949343	1.02258	0.200603	0.290384
TIMM8A	O60220	59.2451	62.8679	-3.62272	0.0593332	1.2267	0.112093	0.127852
PPID	Q08752	47.1839	47.5932	-0.282282	0.0955174	1.01992	0.13724	0.127408
ULK3	Q6PHR2	46.6	47.6026	-0.72032	0.095736	1.01892	0.121371	0.487177
BCAR1	P56945	45.9658	46.864	-0.506106	0.0957991	1.01864	0.182699	0.108853
NCSTN	Q92542	60.3791	62.2757	-3.62092	0.986326	0.00597969	0.140747	0.212206
SCRIB	Q14160	46.2028	46.8781	-0.510611	0.0962917	1.01641	0.107897	0.138093
FAM133A	Q8N9E0	60.385	63.7387	-3.61502	0.100617	0.997329	0.172544	0.136603
RBM17	Q96I25	46.1387	46.9298	-0.819319	0.0967387	1.0144	0.126974	0.135677
WTAP	Q15007	46.7511	47.2968	-0.545746	0.0316652	1.49942	0.441054	0.14004
DLGAP5	Q15398	47.0616	48.6272	-1.2039	0.096764	1.01429	0.156892	0.13912
TADA1	Q96BN2	45.4533	46.3245	-0.416416	0.0969744	1.01334	0.480758	0.298371
BICD2	Q8TD16	48.786	49.2073	-0.268669	0.0972059	1.01231	0.102787	0.0986221
TOMM34	Q15785	46.1387	46.5487	-0.615015	0.0974991	1.011	0.145975	0.101451
GTF3C4	Q9UKN8	45.7223	46.6146	-0.57017	0.097512	1.01094	0.152202	0.164667
PSMB4	P28070	58.8	62.5979	-3.58008	0.258609	0.587356	0.137362	0.101509
KHNYN	O15037	46.0939	47.2686	-0.988889	0.0978024	1.00965	0.15546	0.360492
ARHGEF40	Q8TER5	46.1964	46.6	-0.679079	0.0978371	1.0095	0.090725	0.105112
TRIM25	Q14258	47.0239	47.6449	-0.526927	0.0978815	1.0093	0.127271	0.115785
DIDO1	Q9BTC0	46.6	47.0992	-0.499199	0.0980971	1.00834	0.100561	0.0865149
GDAP2	Q9NXN4	46.222	46.8451	-0.740741	0.0981092	1.00829	0.499713	0.287286
GM2A	P17900	60.444	64	-3.55596	0.163661	0.786054	0.238145	0.103747
ADCY6	O43306	51.033	51.9856	-0.952553	0.0983045	1.00743	0.279582	0.182287
CDC5L	Q99459	45.8697	46.2669	-0.185786	0.0983092	1.00741	0.207926	0.108588
CBX2	Q14781	57.8474	64	-3.55425	0.267438	0.572776	0.499939	0.249835
DDX17	Q92841	49.5554	50.0499	-0.494595	0.0986498	1.0059	0.130322	0.0906376
NSUN2	Q08J23	47.0992	48.3742	-1.27027	0.0988197	1.00516	0.172083	0.0858378
ELAVL1	Q15717	47.0757	47.6967	-0.578679	0.0988497	1.00502	0.194405	0.130623
ALG13	Q9NP73	53.5294	54.3208	-0.959059	0.0990942	1.00395	0.224288	0.128272
PARP2	Q9UGN5	45.3892	46.0234	-0.326727	0.0992607	1.00322	0.425694	0.556458
ATF6	P18850	46.3181	48.1107	-1.44765	0.0995331	1.00203	0.240609	0.0767929
IQGAP3	Q86VI3	45.9017	46.4334	-0.358759	0.0995659	1.00189	0.239973	0.140038
WDFY2	Q96P53	50.856	53.402	-3.55205	0.184365	0.734321	0.606034	0.368453
SND1	Q7KZF4	46.2156	46.7558	-0.54014	0.0112328	1.94951	0.0846994	0.0881711
ANKZF1	Q9H8Y5	48.0213	48.3036	-0.268168	0.100011	0.999952	0.131309	0.230359
Q92771	Q92771	46.864	47.532	-0.536336	0.0440865	1.35569	0.517231	0.556993
IFI16	Q16666	45.6903	45.9658	-0.224224	0.100627	0.997287	0.185003	0.12419
TMEM160	Q9NX00	58.6412	61.2	-3.54204	0.0900114	1.0457	0.167962	0.108379
SRSF2	Q01130	60.4854	64	-3.51461	0.146254	0.834891	0.0660191	0.0808037
STAT5B	P51692	46.2733	47.0145	-0.625926	0.100913	0.996055	0.343786	0.211762
SSFA2	P28290	46.2028	47.2356	-0.532733	0.101502	0.993524	0.491013	0.331422
PTPN23	Q9H3S7	47.5556	48.1154	-0.729229	0.101746	0.992484	0.152561	0.135503
CISD1	Q9NZ45	60.3318	62.1363	-3.5027	0.551638	0.258346	0.172434	0.209129
ESPL1	Q14674	47.2356	48.1531	-1.08679	0.101863	0.991986	0.229276	0.446357
SLC35B2	Q8TB61	58.6412	60.2846	-1.0985	0.102251	0.990331	0.164892	0.119384
POLE	Q07864	45.4148	45.8248	-0.33954	0.102324	0.990023	0.437236	0.22815
ZNF638	Q14966	46.7181	47.6355	-1.15736	0.102342	0.989945	0.16399	0.154971
VTI1B	Q9UEU0	60.2373	63.7387	-3.5014	0.0727834	1.13797	0.147256	0.105713
STRA6	Q9BX79	55.8385	58.8081	-3.48338	0.17987	0.74504	0.207762	0.128856
EXOC5	O00471	47.7296	48.1483	-0.324625	0.102485	0.989341	0.329544	0.195057
UCHL5	Q9Y5K5	47.692	47.9837	-0.291692	0.102653	0.988629	0.106147	0.131347
NOA1	Q8NC60	46.6617	48.2801	-1.18148	0.102937	0.987429	0.268003	0.0915286
NEBL	O76041	59.7531	60.3023	-3.48058	0.757734	0.120483	0.301275	0.18947
GTSF1	Q8WW33	54.958	57.7253	-3.47828	0.201875	0.694918	0.170694	0.146962
LRPAP1	P30533	59.381	61.3874	-3.47818	0.443058	0.35354	0.109985	0.163184
ACTN1	P12814	57.3162	58.4092	-1.09299	0.103488	0.985111	0.243643	0.0725203
MYO5A	Q9Y4I1	47.2874	47.7814	-0.691592	0.103763	0.983956	0.312994	0.411259
IGF2BP3	O00425	46.5359	47.5038	-0.466967	0.103886	0.983442	0.178611	0.0894889
VRK3	Q8IV63	46.6	49.7874	-3.47568	0.189568	0.722234	0.367393	0.547228
SNTB2	Q13425	46.7463	46.911	-0.164665	0.10441	0.981257	0.0747472	0.0847543
RHOA	P61586	59.4282	62.9724	-3.44835	0.198319	0.702636	0.139623	0.139304
KIF22	Q14807	45.0176	45.3315	-0.269069	0.104712	0.980005	0.465341	0.205202
CYP51A1	Q16850	47.6073	48.3836	-0.686887	0.104964	0.978959	0.121645	0.109292
HNRNPH1	P31943	46.8781	47.6073	-0.451652	0.104974	0.978917	0.168335	0.110738
PSPC1	Q8WXF1	46.9298	47.7579	-0.79039	0.10515	0.978189	0.126304	0.10764
LRRFIP2	Q9Y608	53.8446	57.2857	-3.44104	0.193588	0.713121	0.134167	0.11255
PLAA	Q9Y263	48.0354	48.6455	-0.564565	0.105419	0.977081	0.131783	0.116347
NOSIP	Q9Y314	45.4661	46.0042	-0.358759	0.105671	0.976044	0.175167	0.170079
FOPNL	Q96NB1	46.0106	51.2651	-3.42723	0.161207	0.792617	0.203871	0.296371
WDR91	A4D1P6	47.0945	48.266	-0.945646	0.106152	0.974073	0.151327	0.171892
CASC5	Q8NG31	46.1003	47.1321	-0.547247	0.106414	0.973	0.189072	0.12486
SEC24C	P53992	47.198	48.1625	-0.903303	0.106886	0.971077	0.207964	0.137791
STMN1	P16949	60.5917	64	-3.40831	0.133054	0.875971	0.115025	0.213209
VAMP3	Q15836	60.5976	64	-3.4024	0.675465	0.170397	0.14715	0.167039
PES1	O00541	45.8825	46.6711	-0.788589	0.107175	0.969906	0.3026	0.166677
ZNF507	Q8TCN5	44.8446	45.5237	-0.679079	0.1073	0.969399	0.45968	0.565199
CEP120	Q8N960	48.2707	59.3751	-3.4022	0.226711	0.644527	0.180547	0.535545
CHAF1B	Q13112	56.7911	57.5849	-0.793794	0.107659	0.96795	0.194443	0.136554
USMG5	Q96IX5	60.3082	58.8	-3.39229	0.514691	0.288454	0.135279	0.252236
ZC3H7A	Q8IWR0	45.3443	45.8376	-0.493293	0.107953	0.966767	0.471427	0.426983
STAT6	P42226	47.4473	48.2095	-0.338739	0.107979	0.966661	0.407265	0.502364
PGM2	Q96G03	61.6051	62.1625	-0.931832	0.107996	0.966591	0.118395	0.0906459
LMNB2	Q03252	51.8574	51.491	0.201502	0.108147	0.965984	0.0807581	0.0924322
ADCK4	Q96D53	45.434	46.4911	-1.07628	0.108199	0.965775	0.347021	0.482608
LSM5	Q9Y4Y9	60.444	61.0819	-3.39049	0.705769	0.151337	0.216828	0.152052
DCP1A	Q9NPI6	46.6099	47.7343	-1.18629	0.108364	0.965116	0.118717	0.129788
PDDC1	Q8NB37	55.3	58.226	-3.38879	0.279194	0.554094	0.114877	0.223182
SSBP1	Q04837	60.2491	62.624	-3.37638	0.0559069	1.25253	0.103812	0.0795085
PATZ1	Q9HBE1	45.1329	45.9145	-0.762362	0.109341	0.961216	0.156913	0.130481
SLC26A2	P50443	53.1337	54.0928	-0.959059	0.109804	0.959381	0.113845	0.318108
NCOA2	Q15596	45.6454	46.222	-0.512513	0.0342146	1.46579	0.41738	0.406228
MALT1	Q9UDY8	47.0004	47.7249	-0.724525	0.110492	0.95667	0.207583	0.339933
ARL6IP4	Q66PJ3	60.633	64	-3.36697	0.188301	0.725148	0.181097	0.12746
TIMM10	P62072	58.8	62.9637	-3.36587	0.584275	0.233382	0.214012	0.196111
YWHAZ	P63104	55.6004	56.6323	-0.897598	0.111592	0.952369	0.136608	0.0962404
MRPL50	Q8N5N7	52.9124	52.3275	-3.36577	0.461359	0.335961	0.177825	0.215502
HEXIM1	O94992	55.8813	62.6066	-3.35686	0.401595	0.396211	0.168171	0.132631
SPRY2	O43597	56.4614	57.3284	-3.35636	0.442922	0.353672	0.122912	0.167008
OXSM	Q9NWU1	60.6508	62.3976	-3.34925	0.925888	0.0334413	0.243518	0.235633
INO80B	Q9C086	45.434	45.953	-0.301101	0.111998	0.950789	0.124434	0.167352
NCOR1	O75376	45.5493	46.4911	-0.992993	0.112068	0.950518	0.111186	0.183398
AP3M2	P53677	51.3261	51.607	-0.415215	0.112691	0.948112	0.0357203	0.441735
TIMM23	O14925	59.6999	60.7452	-1.04535	0.112693	0.948102	0.178616	0.121254
APBB1	O00213	46.0875	46.8687	-0.569469	0.112722	0.947991	0.340882	0.485489
IKBKB	O14920	47.3627	47.7296	-0.898599	0.113067	0.946665	0.27592	0.480349
SFPQ	P23246	47.2168	47.7108	-0.493994	0.1132	0.946154	0.135251	0.0655416
TTC1	Q99614	59.818	60.9697	-3.34595	0.359422	0.444395	0.147372	0.182904
AKAP8L	Q9ULX6	44.819	45.8569	-0.493293	0.113268	0.945892	0.186432	0.140747
SENP1	Q9P0U3	45.4725	45.953	-0.48048	0.113285	0.945827	0.0992789	0.119939
POLA1	P09884	47.0945	48.1483	-1.37377	0.113496	0.945021	0.240847	0.130736
JADE2	Q9NQC1	46.1708	46.6	-0.288288	0.113661	0.944388	0.0499038	0.302605
PARK7	Q99497	56.9987	58.0123	-0.836537	0.113821	0.943777	0.0775855	0.121014
SNAP29	O95721	54.4885	57.9085	-3.34565	0.265811	0.575427	0.174828	0.128501
LOC101930123	O00418	46.3053	46.7887	-0.188689	0.113955	0.943266	0.428204	0.150395
NFIB	O00712	54.8104	56.498	-3.34414	0.329232	0.482499	0.152208	0.173877
BAZ2A	Q9UIF9	43.9	44.2168	-0.65986	0.114054	0.942889	0.281584	0.258387
RASA2	Q15283	47.0333	47.8661	-0.517518	0.114229	0.942225	0.498291	0.489538
ZZZ3	Q8IYH5	45.1778	46.8828	-1.14675	0.114329	0.941842	0.175302	0.0988946
IGF2BP1	Q9NZI8	46.4334	47.2309	-0.341141	0.114394	0.941597	0.168755	0.130773
RXRG	P48443	45.2418	45.6967	-0.454855	0.11445	0.941385	0.198819	0.221356
PSMA7	O14818	60.6567	64	-3.34334	0.134844	0.870169	0.113677	0.090108
FBXO22	Q8NEZ5	52.468	51.4727	1.21481	0.114753	0.940237	0.167739	0.213859
NFXL1	Q6ZNB6	51.2834	52.2176	-0.934234	0.114932	0.939559	0.181613	0.13414
SEC11C	Q9BY50	52.1321	50.2698	1.31281	0.115445	0.937623	0.681574	0.354956
MED29	Q9NX70	48.4259	51.7658	-3.33984	0.222392	0.65288	0.314712	0.398776
ACTN4	O43707	57.3956	58.8672	-1.47157	0.115682	0.936735	0.259091	0.100857
HLA-C	P10321	60.4499	62.6414	-3.33554	0.0538961	1.26844	0.113327	0.150533
SNAPIN	O95295	55.3	58.6351	-3.33514	0.211766	0.674144	0.160493	0.276939
DAG1	Q14118	60.4677	63.7997	-3.33203	0.259694	0.585538	0.135407	0.101725
ALAD	P13716	60.4499	62.7895	-3.33153	0.265079	0.576625	0.181954	0.152772
MAN2B1	O00754	60.4677	63.791	-3.32332	0.185405	0.731878	0.13388	0.111802
NIPSNAP3A	Q9UFN0	60.6803	64	-3.31972	0.159177	0.79812	0.128202	0.148477
GSTM3	P21266	47.4191	48.2142	-0.795095	0.117008	0.931785	0.173112	0.0954344
UFC1	Q9Y3C8	57.8597	58.9971	-1.19069	0.117411	0.930292	0.127695	0.255229
KIFC3	Q9BVG8	54.066	56.9132	-3.31001	0.266366	0.574521	0.200825	0.546922
SLC43A1	O75387	55.0988	56.3026	-3.303	0.217481	0.662578	0.212414	0.120042
C7orf26	Q96N11	54.4415	57.6765	-3.302	0.17083	0.767435	0.210016	0.428974
HLA-DPA1	P20036	55.8569	59.3574	-3.2997	0.117838	0.928715	0.100589	0.0957152
ITGAV	P06756	58.9144	61.2	-3.2993	0.363899	0.439019	0.136313	0.143092
TJP2	Q9UDY2	47.2215	47.852	-1.03504	0.11811	0.927713	0.196803	0.177408
TYMS	P04818	46.7793	47.4897	-0.703504	0.118396	0.926663	0.163791	0.139318
NUP214	P35658	47.3344	48.233	-0.898599	0.118615	0.925859	0.155802	0.128175
GLA	P06280	57.4772	60.7748	-3.2976	0.139014	0.856942	0.158202	0.0986207
POLR3B	Q9NW08	46.4527	47.532	-0.453654	0.11901	0.924416	0.135995	0.407935
TBCB	Q99426	49.4088	49.9828	-0.451852	0.119121	0.92401	0.111847	0.085172
CCDC174	Q6PII3	58.8	62.4411	-3.29369	0.232747	0.633117	0.160589	0.105238
KIAA1279	Q96EK5	46.7416	47.198	-0.537838	0.119367	0.923116	0.160572	0.130171
ZNF830	Q96NB3	60.3791	63.6691	-3.28999	0.0531488	1.27451	0.115283	0.136614
TRIM14	Q14142	46.4014	48.4683	-1.3032	0.119429	0.92289	0.319757	0.480924
KIF13B	Q9NQT8	47.1839	48.059	-0.446947	0.119831	0.921433	0.476506	0.468265
PRC1	O43663	43.6338	44.5051	-0.743143	0.119969	0.920931	0.338436	0.175544
TMEM222	Q9H0R3	59.2038	60.8988	-3.28929	0.233202	0.632268	0.0938556	0.251402
TAB3	Q8N5C8	46.6193	47.9084	-0.508108	0.120388	0.919418	0.511011	0.494061
STX8	Q9UNK0	63.6342	64	-0.365766	0.120599	0.918658	0.163181	0.10536
P01889	P01889	60.7157	60.5622	-3.28428	0.303009	0.518544	0.114756	0.197258
PRRC2A	P48634	60.6508	63.5036	-3.27087	0.536199	0.270674	0.15374	0.0919876
SNRPN	P63162	56.4797	59.7176	-3.26847	0.160646	0.79413	0.0922798	0.271296
POGZ	Q7Z3K3	46.363	46.704	-0.355155	0.121031	0.917102	0.187223	0.197456
C5orf24	Q7Z6I8	55.3684	62.1625	-3.26677	0.174875	0.757272	0.165506	0.14339
RNF40	O75150	45.37	45.6198	-0.217818	0.121167	0.916615	0.158295	0.160534
DNAJC2	Q99543	46.6899	47.198	-0.898098	0.121454	0.915589	0.104421	0.106085
IPO8	O15397	47.1745	47.5038	-0.682182	0.121698	0.914717	0.409296	0.103808
DDX39A	O00148	47.0757	47.6073	-0.225826	0.122347	0.912406	0.193398	0.142644
ARPC4-TTLL3	P59998	56.9987	60.2551	-3.25636	0.0674692	1.17089	0.135715	0.207386
SH3GL1	Q99961	47.4426	48.1578	-0.715115	0.122734	0.911037	0.152047	0.124975
GOLGB1	Q14789	46.2669	47.118	-0.678178	0.122764	0.91093	0.106721	0.102847
GGA2	Q9UJY4	45.9786	47.3909	-1.43113	0.1228	0.910801	0.569261	0.233907
TTF1	Q15361	42.1668	41.5518	0.4997	0.122994	0.910116	0.154559	0.182196
NIPBL	Q6KC79	45.5878	46.1195	-0.647047	0.123064	0.909869	0.243111	0.270816
TPM1	P09493	60.7452	64	-3.25475	0.178091	0.749357	0.110689	0.109199
HS2ST1	Q7LGA3	60.7452	64	-3.25475	0.585345	0.232588	0.137534	0.312379
CHD2	O14647	44.0887	44.5051	-0.275475	0.123522	0.908255	0.39663	0.353349
ZNF346	Q9UL40	53.1673	53.8715	-0.563363	0.123819	0.907212	0.101346	0.243513
TAF10	Q12962	53.8983	58.2871	-3.24965	0.367545	0.43469	0.130856	0.124198
ARID1A	O14497	45.8953	46.2925	-0.281882	0.124151	0.906051	0.129666	0.109713
FAM126A	Q9BYI3	48.3883	49.6775	-1.28919	0.124799	0.90379	0.192528	0.0884063
AGO4	Q9HCK5	51.8207	52.9191	-3.24775	0.616179	0.210293	0.11198	0.279377
HRSP12	P52758	60.3673	64	-3.24084	0.207161	0.683692	0.235019	0.246959
PPP1R12A	O14974	49.305	50.1904	-0.885385	0.125474	0.901447	0.112501	0.126264
GGT7	Q9UJ14	60.763	63.3381	-3.23704	0.174969	0.757038	0.142692	0.146661
JUNB	P17275	60.763	64	-3.23704	0.698276	0.155973	0.148368	0.249701
TRIM47	Q96LD4	45.4789	46.19	-0.711111	0.125986	0.899677	0.253966	0.14498
GPR107	Q5VW38	59.0325	61.2	-3.23493	0.0799361	1.09726	0.110171	0.0965572
SMARCC1	Q92922	45.4789	46.0106	-0.243443	0.126144	0.899134	0.160454	0.0996701
CRMP1	Q14194	55.7531	58.4886	-3.22042	0.0630713	1.20017	0.143405	0.241792
DUS3L	Q96G46	46.7087	48.6333	-1.25666	0.126905	0.896521	0.19149	0.166391
MRPL9	Q9BYD2	46.2925	49.4699	-3.21401	0.395695	0.402639	0.606202	0.19024
LUC7L2	Q9Y383	50.0744	50.9475	-0.83043	0.127403	0.894822	0.157351	0.112441
DCTN6	O00399	54.4415	56.9865	-3.20771	0.32016	0.494632	0.143331	0.106677
AKAP12	Q02952	60.7925	62.4324	-3.20751	0.540077	0.267545	0.171185	0.125144
STOM	P27105	59.8003	60.887	-3.20691	0.847145	0.0720421	0.180661	0.165053
P04156	P04156	60.6035	63.7997	-3.1962	0.220496	0.656599	0.139008	0.155327
KRIT1	O00522	45.5109	46.0619	-0.550951	0.128364	0.891557	0.214675	0.190014
FTSJ3	Q8IY81	44.1976	44.787	-0.826426	0.129315	0.88835	0.204114	0.138773
RAB2B	Q8WUD1	52.8655	61.9535	-3.1961	0.700319	0.154704	0.365101	0.500376
TMED4	Q7Z7H5	57.0231	57.9207	-1.36166	0.129866	0.886505	0.134179	0.120673
NUCB1	Q02818	60.8043	64	-3.1957	0.19016	0.720881	0.139452	0.0914205
AGO3	Q9H9G7	48.0778	51.2712	-3.19339	0.429979	0.366553	0.148614	0.141265
EIF4G1	Q04637	47.2733	47.8378	-0.55045	0.130165	0.885505	0.164913	0.0818774
RPIA	P49247	60.822	64	-3.17798	0.170023	0.769492	0.129998	0.134059
SOGA1	O94964	46.0555	46.6	-0.640641	0.130797	0.883403	0.250462	0.131765
PDE4B	Q07343	60.5858	63.7562	-3.17037	0.066412	1.17775	0.248606	0.129583
RCN1	Q15293	59.4341	62.7459	-3.16376	0.0683746	1.1651	0.106492	0.101467
SDR39U1	Q9NRG7	51.1307	49.7874	0.567868	0.131168	0.882173	0.120195	0.111167
BAZ1A	Q9NRL2	43.9798	44.7229	-0.506106	0.0275089	1.56053	0.387043	0.424211
DNASE2	O00115	60.8397	64	-3.16026	0.118037	0.927981	0.121331	0.143821
IFT74	Q96LB3	46.5167	47.6073	-0.86006	0.132183	0.878826	0.317646	0.341587
NXT1	Q9UKK6	45.4981	45.9658	-0.48048	0.132495	0.877802	0.341354	0.393999
ZNF691	Q5VV52	60.8397	64	-3.16026	0.130812	0.883351	0.139056	0.078794
ARHGEF6	Q15052	47.3344	48.1531	-0.583383	0.132929	0.87638	0.389299	0.454689
PBRM1	Q86U86	44.172	44.6717	-0.4997	0.00463633	2.33383	0.337798	0.237211
NELFCD	Q8IXH7	45.5942	46.2348	-0.448448	0.133073	0.875911	0.471149	0.109641
MSL1	Q68DK7	44.7101	43.9	0.81011	0.133247	0.875344	0.152944	0.182964
TTLL12	Q14166	45.6134	46.19	-0.384384	0.133276	0.875247	0.199599	0.100837
GTF3C1	Q12789	44.614	45.1457	-0.531732	0.13331	0.875139	0.157182	0.153777
EIF5A	P63241	50.8071	51.4421	-0.635035	0.13349	0.87455	0.063314	0.193594
ZNF787	Q6DD87	60.1251	63.2772	-3.15205	0.0718946	1.1433	0.174546	0.151395
HNRNPA2B1	P22626	50.7216	51.1979	-0.457958	0.134101	0.872567	0.0746357	0.126922
GIT1	Q9Y2X7	46.6852	47.8802	-1.01271	0.134488	0.871318	0.600473	0.345654
GMPR2	Q9P2T1	60.5799	63.73	-3.15015	0.243107	0.614202	0.134718	0.107918
UBQLN4	Q9NRR5	56.8705	60.5385	-3.15015	0.521533	0.282718	0.152845	0.140848
PNISR	Q8TF01	60.4263	63.5733	-3.14695	0.156338	0.805935	0.1474	0.106322
NGFR	P08138	60.3082	63.4514	-3.14314	0.0756608	1.12113	0.167762	0.200283
PXDN	Q92626	53.8379	56.9804	-3.14244	0.0897397	1.04702	0.252068	0.167841
BCL2L2	Q92843	48.4824	51.6192	-3.13684	0.237366	0.624581	0.442481	0.364062
MYO1C	O00159	46.9816	47.5226	-0.571371	0.135838	0.866978	0.139416	0.176903
PDCD5	O14737	60.8634	64	-3.13664	0.554333	0.25623	0.209747	0.18002
PHC2	Q8IXK0	45.8248	46.5103	-0.98018	0.136055	0.866284	0.0836924	0.131908
GTF2H1	P32780	45.6326	46.2861	-0.262663	0.136491	0.864897	0.476575	0.0857917
ENO2	P09104	58.5191	61.4396	-3.12943	0.590385	0.228865	0.186583	0.173437
ACOT7	O00154	61.2	61.8141	-0.840541	0.136684	0.864281	0.114441	0.147902
VPS4A	Q9UN37	49.2256	49.6897	-0.293093	0.136918	0.86354	0.129767	0.157226
ZW10	O43264	47.0098	47.9743	-0.329329	0.137054	0.863108	0.188824	0.145728
COX5B	P10606	60.7748	63.7126	-3.12072	0.611623	0.213516	0.120615	0.218031
NUSAP1	Q9BXS6	60.8811	64	-3.11892	0.121046	0.917049	0.1712	0.0997356
SEC24B	O95487	46.395	46.9722	-0.442643	0.137236	0.862532	0.109991	0.128033
IFT172	Q9UG01	46.8969	48.0401	-1.14324	0.13728	0.862394	0.0336069	0.290008
C1orf112	Q9NSG2	45.7608	46.1387	-0.377978	0.137556	0.861521	0.337208	0.50835
LAP3	P28838	60.6448	63.7562	-3.11131	0.126051	0.899453	0.120222	0.0848
GULP1	Q9UBP9	46.6	47.4332	-0.564565	0.137618	0.861323	0.423535	0.627406
SSR4	P51571	54.8037	56.6629	-1.3035	0.13777	0.860846	0.181666	0.0957371
PTPN12	Q05209	47.8049	48.8287	-0.493994	0.138239	0.859368	0.135383	0.127017
C1orf52	Q8N6N3	60.9047	63.0769	-3.0953	0.636195	0.19641	0.160991	0.127941
CHD4	Q14839	45.5045	46.0362	-0.256256	0.138834	0.857504	0.166951	0.149766
ENO3	P13929	58.8	61.8925	-3.09249	0.209529	0.678756	0.13887	0.192446
KCNAB2	Q13303	55.3	62.5979	-3.08478	0.13452	0.871212	0.30812	0.209242
DHPS	P49366	58.1528	59.8475	-1.004	0.139112	0.856635	0.156489	0.154845
P0DMU7	P0DMU7	59.8889	62.415	-3.07477	0.157905	0.801603	0.160364	0.0979437
NOL8	Q76FK4	44.8575	45.6839	-0.826426	0.139401	0.855736	0.708223	0.247345
FBXL12	Q9NXK8	48.3695	48.847	-0.477578	0.139798	0.854498	0.306885	0.219408
COMMD5	Q9GZQ3	53.4691	54.4818	-0.442643	0.140432	0.852533	0.0840206	0.301488
CWF19L2	Q2TBE0	45.953	46.3117	-0.435636	0.140778	0.851465	0.164882	0.475858
U2SURP	O15042	45.3315	45.9786	-0.33954	0.141058	0.850601	0.127235	0.103302
NCAPH	Q15003	47.5791	47.899	-0.456356	0.141179	0.85023	0.154325	0.0958482
TSEN54	Q7Z6J9	49.1218	49.6897	-1.05025	0.141181	0.850223	0.291626	0.125646
ZFPL1	O95159	51.4482	53.2746	-1.2005	0.141304	0.849844	0.289138	0.291188
PTS	Q03393	57.7925	58.5435	-0.870771	0.141404	0.84954	0.108551	0.0948488
PDF	Q9HBH1	55.5638	56.211	-0.647247	0.141715	0.848584	0.125686	0.255782
UACA	Q9BZF9	45.2034	46.0426	-0.429229	0.141734	0.848525	0.241127	0.397661
PXN	P49023	57.3895	60.4559	-3.06637	0.0564147	1.24861	0.0984964	0.0938365
PSMA2	P25787	60.9401	63.8607	-3.05986	0.155269	0.808915	0.115186	0.147057
RAD18	Q9NS91	45.6454	45.9978	-0.493293	0.142143	0.847275	0.0947563	0.156973
PARP10	Q53GL7	46.3758	47.1792	-0.771371	0.142402	0.846484	0.55295	0.089119
RAP1GDS1	P52306	46.8593	48.3507	-0.997898	0.142423	0.846421	0.152805	0.160047
ATP6V0A2	Q9Y487	58.8	59.5523	-0.752252	0.142518	0.846131	0.110171	0.111714
LRWD1	Q9UFC0	44.9984	45.5493	-0.486887	0.142713	0.845536	0.646364	0.10703
OARD1	Q9Y530	47.6167	48.393	-0.837437	0.143113	0.844319	0.50591	0.104144
ACSS3	Q9H6R3	53.3618	54.7568	-1.39499	0.143191	0.844084	0.202352	0.158844
NPC2	P61916	60.946	64	-3.05395	0.704488	0.152127	0.15307	0.305426
MCM8	Q9UJA3	45.4084	48.2424	-3.03904	0.160218	0.795289	0.407535	0.286503
PLEKHA1	Q9HB21	45.5686	46.3822	-0.640641	0.143333	0.843653	0.292471	0.319652
PCBD2	Q9H0N5	60.9283	63.9652	-3.03684	0.244712	0.611345	0.154886	0.212921
GALNS	P34059	60.9638	64	-3.03624	0.274283	0.5618	0.175208	0.11686
AFAP1	Q8N556	47.0898	48.106	-0.691592	0.144054	0.841476	0.50827	0.298036
ZBED1	O96006	46.9534	47.8567	-0.395195	0.144442	0.840306	0.286541	0.305867
LENG8	Q96PV6	47.0945	47.4097	-0.963463	0.144598	0.839837	0.278348	0.415863
COTL1	Q14019	53.4489	52.9057	0.482883	0.144657	0.83966	0.0908994	0.0860164
CEP85	Q6P2H3	46.4719	47.8661	-1.37708	0.144688	0.839568	0.186939	0.206512
MAEA	Q7L5Y9	51.2467	50.9109	0.335836	0.144708	0.839506	0.422331	0.235215
SRRT	Q9BXP5	47.0804	47.3297	-0.249349	0.144792	0.839256	0.135057	0.119014
RIN1	Q13671	46.4206	46.6	-0.326727	0.144851	0.839078	0.414147	0.535906
RAP1A	P62834	64	63.6081	0.391892	0.145118	0.83828	0.0785397	0.132334
Q9NQA3	Q9NQA3	47.9178	48.6578	-0.484585	0.145203	0.838023	0.140285	0.13264
JAK1	P23458	48.9814	49.4577	-0.476276	0.145216	0.837987	0.151794	0.152219
CDH2	P19022	60.7571	63.791	-3.03393	0.196206	0.707288	0.151798	0.128189
GIGYF2	Q6Y7W6	47.5744	48.2048	-0.414014	0.145633	0.836739	0.167865	0.128359
USP20	Q9Y2K6	51.5887	57.2613	-3.02763	0.973071	0.0118554	0.610438	0.901118
DOCK9	Q9BZ29	49.2134	50.111	-0.787688	0.145949	0.835798	0.0916928	0.165673
OSBPL9	Q96SU4	47.1227	47.7108	-0.498699	0.0370213	1.43155	0.11183	0.127254
GAA	P10253	60.5208	62.2234	-3.01922	0.732004	0.135486	0.134194	0.21774
TSPAN3	O60637	54.066	60.6744	-3.01852	0.508673	0.293561	0.29466	0.182485
GTF2E1	P29083	46.9439	47.4803	-0.484585	0.0273596	1.56289	0.110876	0.107128
GSTT1	P30711	60.5917	61.3787	-3.01642	0.745842	0.127353	0.206705	0.2344
FKBP1A	P62942	56.0034	58.0673	-0.867067	0.146535	0.834059	0.100631	0.132084
ITGB1	P05556	60.9874	64	-3.01261	0.148143	0.829319	0.112533	0.100186
RANBP3	Q9H6Z4	57.9757	59.2274	-0.488488	0.147138	0.832274	0.0985355	0.111435
COG7	P83436	46.6	47.6591	-1.05906	0.14726	0.831916	0.309148	0.256267
ZHX3	Q9H4I2	46.0939	47.3862	-0.544545	0.147272	0.831881	0.241519	0.464215
HPS6	Q86YV9	46.8169	47.9413	-0.493994	0.147309	0.831772	0.329758	0.106924
GNB4	Q9HAV0	55.8752	56.7361	-1.23954	0.147338	0.831684	0.180131	0.222995
KIAA1217	Q5T5P2	46.0234	46.6381	-0.365165	0.147353	0.83164	0.228581	0.182237
HDDC3	Q8N4P3	58.1222	59.0798	-0.871471	0.147623	0.830845	0.150932	0.151167
FNBP4	Q8N3X1	60.9874	64	-3.01261	0.158479	0.80003	0.133904	0.0972384
MAP3K6	O95382	44.4731	45.2995	-0.826426	0.147882	0.830086	0.19329	0.125241
UHRF1	Q96T88	44.0631	44.6717	-0.474074	0.0067774	2.16894	0.205228	0.150843
RECQL5	O94762	45.78	46.2092	-0.429229	0.148274	0.828935	0.354563	0.0356874
TMEM33	P57088	58.0917	60.3968	-1.04715	0.148634	0.827882	0.106061	0.157817
PAXBP1	Q9Y5B6	46.017	46.8451	-0.33954	0.149126	0.826446	0.265386	0.397945
RPL23	P62829	57.3345	56.553	0.781582	0.149137	0.826415	0.173806	0.169991
THRAP3	Q9Y2W1	60.4677	61.8141	-1.1985	0.149477	0.825426	0.0987598	0.116168
PAN2	Q504Q3	46.6	46.9675	-0.462863	0.149843	0.824362	0.0584921	0.0821332
SRSF7	Q16629	54.6897	55.3867	-1.03233	0.150663	0.821992	0.105553	0.0921304
KIAA1524	Q8TCG1	46.0106	46.4527	-0.24985	0.150948	0.821174	0.102482	0.15799
BRCA1	P38398	45.7672	46.1195	-0.550951	0.151041	0.820904	0.211671	0.495235
NUCB2	P80303	60.574	63.582	-3.00801	0.190294	0.720576	0.170025	0.144328
TRIP12	Q14669	45.0945	45.607	-0.288288	0.151483	0.819637	0.170457	0.162522
WIBG	Q9BRP8	60.9992	63.9042	-3.0008	0.426146	0.370441	0.126967	0.133919
TMEM51	Q9NW97	60.6094	63.791	-3.0008	0.661556	0.179433	0.207589	0.218427
CFDP1	Q9UEE9	59.9657	62.7024	-2.998	0.940639	0.0265772	0.153982	0.252204
PITPNC1	Q9UKF7	51.4238	51.8879	-0.464064	0.151778	0.818791	0.181796	0.172021
SMARCAD1	Q9H4L7	46.5423	47.5838	-0.575676	0.152066	0.817967	0.401791	0.0988613
PUS1	Q9Y606	44.9151	45.3572	-0.474074	0.0014682	2.83321	0.252597	0.185343
SDHB	P21912	56.5713	57.9513	-2.99279	0.224591	0.648607	0.153811	0.138182
KHSRP	Q92945	57.7864	60.2787	-1.06306	0.152871	0.815676	0.103051	0.129272
PRPF4B	Q13523	52.1138	51.8329	0.482382	0.152915	0.81555	0.153896	0.202598
RER1	O15258	59.8239	61.2	-1.37608	0.152991	0.815333	0.118788	0.120437
FAM160B2	Q86V87	52.4619	55.3501	-2.99199	0.0680338	1.16728	0.294118	0.242264
EIF3I	Q13347	47.612	48.2566	-0.489289	0.153557	0.813731	0.116396	0.121808
MZT2A	Q6P582	52.9124	53.6099	-2.98589	0.640895	0.193213	0.162055	0.134202
SEC14L1	Q92503	54.2403	57.2246	-2.98428	0.623565	0.205119	0.0794501	0.286038
UTRN	P46939	46.6	47.2215	-0.552553	0.154211	0.811885	0.119652	0.194023
ALDH6A1	Q02252	49.995	51.3444	-1.29449	0.0383007	1.41679	0.21581	0.555359
PPIA	P62937	52.7783	53.0801	-0.637137	0.154559	0.810905	0.0965021	0.120812
TFG	Q92734	61.0169	64	-2.98308	0.245478	0.609988	0.152957	0.230748
FUCA2	Q9BTY2	54.8238	57.8047	-2.98088	0.324717	0.488495	0.152959	0.171708
PVRL3	Q9NQS3	60.8811	63.8607	-2.97958	0.191982	0.71674	0.158081	0.101334
DDX20	Q9UHI6	46.5039	47.1462	-0.20951	0.155058	0.809505	0.390009	0.0939831
WDR33	Q9C0J8	48.6	48.7921	-0.536336	0.155154	0.809238	0.182517	0.170606
RBM8A	Q9Y5S9	51.8635	52.4008	-0.537337	0.155202	0.809102	0.0670451	0.0937502
AMFR	Q9UKV5	48.8532	50.8743	-0.958659	0.155244	0.808985	0.0858585	0.526859
TOMM40L	Q969M1	60.7275	64	-2.97638	0.129953	0.886215	0.127145	0.121251
EARS2	Q5JPH6	45.7864	46.0939	-0.217818	0.155291	0.808855	0.578016	0.312737
LRPPRC	P42704	45.6903	45.9337	-0.121722	0.155297	0.808837	0.245508	0.098974
GARS	P41250	60.887	61.9099	-1.3016	0.155479	0.808327	0.107615	0.0989805
ZDHHC20	Q5W0Z9	54.6696	61.2132	-2.97417	0.174923	0.757153	0.194035	0.101191
RPAP2	Q8IXW5	48.4071	48.8776	-0.192893	0.155653	0.807842	0.0695452	0.289777
AHR	P35869	44.9151	46.2861	-1.37097	0.155898	0.807159	0.469076	0.33375
FANCD2	Q9BXW9	45.4981	46.0298	-0.172973	0.156016	0.806832	0.328703	0.176114
MARK2	Q7KZI7	46.9957	47.692	-0.484585	0.156054	0.806725	0.25247	0.103974
NOM1	Q5C9Z4	42.1091	42.7497	-0.301101	0.156242	0.806201	0.144591	0.179193
NIT1	Q86X76	61.0287	64	-2.97127	0.0887984	1.05159	0.153216	0.123353
ZKSCAN1	P17029	44.5884	45.6711	-0.858458	0.157115	0.803784	0.287976	0.336419
MELK	Q14680	46.4014	47.5367	-0.702503	0.157137	0.803721	0.230482	0.161082
DIEXF	Q68CQ4	45.229	45.3764	-0.147347	0.157427	0.802922	0.152125	0.126816
RBM15B	Q8NDT2	45.9081	46.8451	-0.937037	0.157444	0.802875	0.159278	0.239094
PNKP	Q96T60	46.6334	47.4003	-0.832733	0.157623	0.80238	0.74	0.287286
MX2	P20592	45.4789	45.7928	-0.365165	0.157755	0.802017	0.0421789	0.0487076
DDX19A	Q9NUU7	49.7446	50.4041	-0.928128	0.15778	0.801948	0.128581	0.192165
TNS1	Q9HBL0	59.3101	60.3377	-2.96557	0.1325	0.877786	0.0880944	0.0913988
SCAF8	Q9UPN6	45.5493	45.9145	-0.294695	0.15805	0.801205	0.461371	0.122478
SMARCC2	Q8TAQ2	46.1964	46.3822	-0.0768769	0.158065	0.801165	0.176895	0.0746296
PAG1	Q9NWQ8	60.8456	61.788	-2.96276	0.895533	0.0479184	0.173595	0.141727
DNAJC5	Q9H3Z4	60.9165	62.3453	-2.96156	0.271084	0.566897	0.129009	0.168803
ZNF131	P52739	44.8895	46.1708	-0.941742	0.158464	0.80007	0.201535	0.31917
CDKN2AIPNL	Q96HQ2	60.7689	63.4688	-2.95946	0.0844488	1.07341	0.162941	0.165931
CDK8	P49336	54.522	53.563	0.777978	0.158587	0.799733	0.109717	0.194763
PLEKHG3	A1L390	47.9084	48.8776	-1.19029	0.158773	0.799223	0.309631	0.315473
GTF2A1	P52655	61.0405	64	-2.95946	0.926748	0.0330385	0.188963	0.237558
BOD1L1	Q8NFC6	61.0464	64	-2.95355	0.194147	0.711868	0.135026	0.10449
BAG1	Q99933	55.5699	58.1161	-2.94925	0.159542	0.797126	0.189838	0.0820719
RAB3GAP1	Q15042	47.3109	48.0543	-0.498699	0.159495	0.797253	0.170225	0.207061
PRRC2C	Q9Y520	60.6508	63.5994	-2.94865	0.168988	0.772144	0.109731	0.0757003
ABCC4	O15439	57.9513	58.4031	-0.451852	0.15963	0.796887	0.169023	0.0971051
CCDC124	Q96CT7	60.2787	63.2249	-2.94625	0.603676	0.219196	0.117856	0.0955751
C2orf69	Q8N8R5	52.5107	53.5965	-0.817518	0.160268	0.795154	0.125938	0.128108
NLE1	Q9NVX2	52.3581	55.3	-2.94194	0.154857	0.81007	0.103718	0.106376
ITGA3	P26006	60.5799	63.521	-2.94114	0.0981576	1.00808	0.106032	0.11253
LIG1	P18858	47.1698	47.5744	-0.583383	0.160675	0.79405	0.223488	0.147376
EIF3C	Q99613	47.739	48.3365	-0.357558	0.160804	0.793704	0.119962	0.107627
EEF1E1	O43324	47.8143	48.3365	-0.47047	0.0314398	1.50252	0.0917115	0.117595
NCAPG2	Q86XI2	46.4142	46.8828	-0.355656	0.161229	0.792558	0.519758	0.126775
PKP4	Q99569	61.0642	64	-2.93584	0.230464	0.637397	0.123944	0.152881
L0R6Q1	L0R6Q1	61.0642	64	-2.93584	0.260729	0.583811	0.161194	0.130571
CCDC9	Q9Y3X0	61.0642	64	-2.93584	0.976488	0.0103331	0.139571	0.157795
UQCRC2	P22695	57.1391	58.2627	-1.12352	0.162301	0.789679	0.242809	0.147464
TTC26	A0AVF1	46.017	47.0945	-0.456356	0.162408	0.789392	0.226589	0.140764
CDH13	P55290	55.7225	58.0856	-2.93574	0.50413	0.297458	0.188488	0.143861
IGSF8	Q969P0	58.2932	60.5799	-2.93574	0.430698	0.365827	0.101427	0.249418
SFSWAP	Q12872	47.4756	48.4212	-0.955055	0.162978	0.787872	0.287323	0.325963
TRIM65	Q6PJ69	45.9081	47.1274	-0.527427	0.163153	0.787404	0.474104	0.531375
TBC1D12	O60347	50.2637	52.9325	-1.42883	0.163335	0.786921	0.228624	0.238607
PREX1	Q8TCU6	46.4911	47.405	-0.569269	0.163562	0.786318	0.303414	0.613886
NAV1	Q8NEY1	46.784	47.7014	-0.718919	0.163587	0.786252	0.143945	0.178653
HNRNPU	Q00839	47.3391	47.7343	-0.465766	0.00283422	2.54757	0.100301	0.0725602
TBC1D2B	Q9UPU7	47.2121	47.8896	-0.677477	0.163695	0.785964	0.107172	0.25512
SMG9	Q9H0W8	47.2168	47.3485	-0.81982	0.163872	0.785494	0.172938	0.12196
GLCCI1	Q86VQ1	54.3611	55.9057	-2.93093	0.604499	0.218604	0.246073	0.1393
PISD	Q9UG56	51.0819	52.1871	-1.10521	0.164473	0.783904	0.266155	0.395663
DIAPH1	O60610	47.7202	48.1013	-0.263463	0.164537	0.783737	0.115505	0.113168
CKAP2	Q8WWK9	46.3437	47.038	-0.839239	0.164553	0.783693	0.174402	0.137523
TRIM11	Q96F44	47.2262	48.2801	-0.738639	0.164604	0.783559	0.554948	0.271007
KNOP1	Q1ED39	61.0701	64	-2.92993	0.190341	0.720469	0.146136	0.127109
VAV2	P52735	46.8969	47.6496	-0.722222	0.165014	0.782479	0.479244	0.427069
HLA-DRB3	P79483	61.0701	63.7736	-2.92993	0.507336	0.294704	0.174051	0.19195
PRPF6	O94906	43.7427	44.204	-0.461261	0.0147112	1.83235	0.205907	0.195975
PIBF1	Q8WXW3	46.049	46.7134	-0.299199	0.165761	0.780517	0.441546	0.330861
UBE2V1	Q13404	55.8996	57.2613	-1.36166	0.166059	0.779738	0.156453	0.19879
KNTC1	P50748	48.0543	48.2519	-0.136436	0.166373	0.778917	0.152531	0.142793
CNPY3	Q9BT09	60.7157	63.1988	-2.92723	0.294067	0.531554	0.164397	0.133451
N4BP2	Q86UW6	46.6	47.118	-0.813914	0.166514	0.77855	0.311357	0.479397
DHX34	Q14147	46.1323	46.8169	-0.531732	0.166755	0.777921	0.461709	0.393181
PPP2R5C	Q13362	50.9475	48.7432	1.44715	0.166947	0.777422	0.330032	0.324253
CLEC16A	Q2KHT3	59.4873	64	-2.92402	0.538346	0.268938	0.198455	0.0984428
USP34	Q70CQ2	47.2356	47.6826	-0.446947	0.16735	0.776375	0.158324	0.203472
VARS2	Q5ST30	52.9392	52.1871	0.476276	0.167358	0.776353	0.376695	0.43993
KDM1A	O60341	46.6	47.772	-0.536837	0.167381	0.776293	0.282718	0.143174
PDCD11	Q14690	42.3654	42.833	-0.217818	0.167393	0.776263	0.173812	0.264912
ITPR2	Q14571	47.5932	47.9837	-0.522222	0.167421	0.77619	0.403895	0.348768
OSBPL2	Q9H1P3	46.1067	46.6617	-0.414014	0.167524	0.775924	0.219003	0.419467
IST1	P53990	49.8118	51.088	-0.879279	0.167644	0.775611	0.119723	0.188763
EXOC3	O60645	47.4379	47.7484	-0.103504	0.167737	0.775371	0.332069	0.221845
LEO1	Q8WVC0	46.1772	46.363	-0.185786	0.168213	0.774141	0.152499	0.127365
BCL7B	Q9BQE9	45.7736	48.6944	-2.92082	0.430314	0.366215	0.145776	0.46129
IMPACT	Q9P2X3	46.6475	46.911	-0.785085	0.168524	0.773337	0.354732	0.547878
PRRC1	Q96M27	57.4322	60.7571	-2.92002	0.100868	0.996247	0.150988	0.126674
UROD	P06132	61.3438	62.1538	-1.17267	0.168875	0.772434	0.0968935	0.143355
TMEM87A	Q8NBN3	59.9125	62.7111	-2.91962	0.101812	0.992203	0.134348	0.138086
THEM6	Q8WUY1	62.8156	61.6486	1.35856	0.169017	0.772068	0.127284	0.156877
SLC1A4	P43007	60.5681	62.5456	-2.91812	0.989035	0.00478822	0.211193	0.232894
RAB6B	Q9NRW1	60.8929	63.8084	-2.91552	0.196119	0.70748	0.188928	0.153791
CTSA	P10619	57.7253	58.8081	-1.08278	0.169384	0.771127	0.120932	0.0770143
VPS53	Q5VIR6	47.9837	48.4542	-0.823924	0.169684	0.770359	0.216833	0.064994
ITPR3	Q14573	47.1039	47.4991	-0.395195	0.16972	0.770267	0.172276	0.111718
GEN1	Q17RS7	53.952	54.1599	-2.91241	0.221335	0.654949	0.240129	0.279993
DCBLD2	Q96PD2	61.0878	64	-2.91221	0.186114	0.730222	0.098707	0.0867896
NELFB	Q8WX92	46.4334	47.4568	-0.488088	0.170161	0.769141	0.216162	0.187587
SLC19A1	P41440	61.0878	64	-2.91221	0.518466	0.28528	0.193189	0.468505
RBM4	Q9BWF3	46.6711	47.1745	-1.46496	0.170503	0.768269	0.15934	0.132711
HDLBP	Q00341	45.9337	46.4527	-0.198599	0.170555	0.768135	0.166106	0.123384
RNF20	Q5VTR2	45.9786	46.3181	-0.454855	0.0180958	1.74242	0.112852	0.0726366
ELL	P55199	45.0112	45.7608	-0.454855	0.0445665	1.35099	0.323837	0.365479
PHC3	Q8NDX5	46.7793	50.3797	-2.9004	0.068628	1.1635	0.56071	0.255901
BRD9	Q9H8M2	45.1906	45.6967	-0.365165	0.17101	0.766979	0.379035	0.597441
HLA-DPB1	P04440	60.6921	63.5907	-2.8986	0.0630624	1.20023	0.118372	0.10372
MAPK14	Q16539	47.2121	47.5838	-0.371672	0.17123	0.76642	0.158453	0.135112
TTF2	Q9UNY4	47.4191	48.7738	-0.753854	0.171253	0.766361	0.140781	0.368461
ZC3H4	Q9UPT8	60.6685	62.7372	-2.8961	0.840836	0.0752889	0.129937	0.142859
FBXO28	Q9NVF7	47.325	47.8943	-0.79039	0.17146	0.765837	0.0747121	0.450729
NCAM1	P13591	60.2964	62.7111	-2.89369	0.0701971	1.15368	0.138858	0.105819
TRIM13	O60858	46.3437	47.4144	-1.07067	0.171561	0.765581	0.100428	0.104446
PRCC	Q92733	54.9848	55.7531	-2.88208	0.354494	0.450391	0.159142	0.155618
GMDS	O60547	55.5393	54.9647	1.48679	0.171956	0.764582	0.222289	0.10776
ASMTL	O95671	64	62.7634	1.23664	0.172067	0.764303	0.114205	0.342537
NDUFAF7	Q7L592	46.8216	47.5461	-0.221121	0.172105	0.764208	0.472787	0.23906
TTC27	Q6P3X3	46.395	47.0474	-0.388989	0.172199	0.763969	0.141612	0.209623
RACGAP1	Q9H0H5	46.8169	47.899	-0.846847	0.172482	0.763256	0.224157	0.112686
BOP1	Q14137	47.2874	50.6667	-2.87247	0.123347	0.90887	0.150777	0.100923
C12orf75	Q8TAD7	61.135	64	-2.86496	0.711399	0.147887	0.250439	0.21124
NADSYN1	Q6IA69	58.0673	58.9735	-0.906206	0.172676	0.762767	0.137361	0.128052
UBQLN2	Q9UHD9	56.6384	60.9638	-2.86376	0.296288	0.528286	0.130977	0.11566
EIF3A	Q14152	48.026	48.2801	-0.310511	0.174073	0.75927	0.113856	0.077572
BRD4	O60885	45.434	45.9722	-0.32032	0.174286	0.758737	0.194775	0.15002
RIF1	Q5UIP0	44.8959	45.3892	-0.281882	0.174361	0.758552	0.287339	0.44719
PRPF40A	O75400	46.0362	46.624	-0.222623	0.174534	0.758121	0.223093	0.314212
ARL8B	Q9NVJ2	60.8161	61.7706	-2.86166	0.8708	0.0600814	0.161604	0.219443
PRPF19	Q9UMS4	55.7408	56.9498	-1.09299	0.174692	0.757727	0.127495	0.170946
ATP6V0D1	P61421	59.9657	61.0228	-2.85786	0.145921	0.835881	0.0800543	0.278719
MORC3	Q14149	46.4398	46.9063	-0.165365	0.174893	0.757227	0.174433	0.452999
C8orf59	Q8N0T1	59.1034	63.3556	-2.84655	0.173165	0.76154	0.155302	0.141715
HDGFRP3	Q9Y3E1	57.3529	60.9401	-2.84244	0.238817	0.621935	0.151651	0.124635
CUL1	Q13616	57.6826	58.9498	-1.26727	0.17502	0.756913	0.232038	0.114857
NCL	P19338	51.4116	51.778	-0.787688	0.175022	0.756907	0.062862	0.118591
VPS37C	A5D8V6	47.5367	49.0119	-1.06326	0.175025	0.756899	0.293677	0.196341
CD70	P32970	59.9302	61.2	-2.84184	0.312079	0.505735	0.206893	0.150152
SAMM50	Q9Y512	54.6159	57.4506	-2.83463	0.126731	0.897118	0.127368	0.10104
ZNF768	Q9H5H4	59.4696	59.9243	-2.83223	0.541905	0.266077	0.13891	0.134874
STXBP3	O00186	47.7202	48.1672	-0.832733	0.175724	0.755168	0.179438	0.159907
CYB5A	P00167	58.4825	59.316	-0.348448	0.176028	0.754419	0.101338	0.165775
EXOC4	Q96A65	47.0286	47.7249	-0.729229	0.176119	0.754193	0.418596	0.227393
ZCCHC17	Q9NP64	45.1329	45.7608	-0.224224	0.176457	0.75336	0.316249	0.201902
VDAC3	Q9Y277	60.5149	62.9375	-2.83193	0.459684	0.337541	0.111702	0.14203
GPALPP1	Q8IXQ4	61.0819	63.1814	-2.82232	0.612442	0.212935	0.1844	0.118249
VIM	P08670	63.3381	63.9477	-0.60961	0.176917	0.75223	0.0757225	0.0879437
ARSA	P15289	60.8575	61.3177	-2.82032	0.882026	0.0545185	0.224004	0.15566
NUBP2	Q9Y5Y2	50.0072	52.8252	-2.81802	0.116606	0.933281	0.164542	0.365298
PRIMPOL	Q96LW4	46.1708	46.5359	-0.365165	0.177683	0.750353	0.314037	0.311516
ZBTB44	Q8NCP5	56.4919	56.8827	-0.201502	0.177702	0.750308	0.127426	0.152066
PEX19	P40855	57.8047	60.8279	-2.81502	0.311512	0.506525	0.160999	0.136421
AAAS	Q9NRG9	52.7179	51.5521	1.2978	0.177738	0.75022	0.287587	0.408392
ALCAM	Q13740	60.7275	64	-2.81091	0.139028	0.856897	0.0858933	0.126246
KDM3A	Q9Y4C1	46.1451	47.3485	-0.483584	0.177979	0.74963	0.37322	0.199581
ATG101	Q9BSB4	46.0619	48.8532	-2.80851	0.0863756	1.06361	0.192348	0.213947
GATAD2B	Q8WXI9	45.8376	46.2156	-0.448448	0.0393774	1.40475	0.167361	0.123666
SPDL1	Q96EA4	45.9658	46.363	-0.442042	0.0284302	1.54622	0.183841	0.151859
ATP5F1	P24539	60.1842	61.3177	-0.690991	0.178629	0.748048	0.115037	0.128995
GLG1	Q92896	60.2669	62.7895	-2.8	0.110776	0.955556	0.106654	0.143742
TBC1D22B	Q9NU19	51.4788	52.738	-1.25926	0.179043	0.747044	0.276393	0.0780703
CCDC137	Q6PK04	61.2	64	-2.8	0.220506	0.65658	0.138445	0.203164
EXOC2	Q96KP1	47.819	48.0919	-0.197598	0.179149	0.746785	0.406176	0.214577
ZNF326	Q5BKZ1	45.9914	46.3502	-0.217818	0.179312	0.746392	0.338911	0.172077
PRDX1	Q06830	55.2396	55.9057	-0.818218	0.179474	0.745999	0.0759017	0.196214
ZBTB33	Q86T24	55.3	57.9879	-1.44715	0.179789	0.745236	0.418549	0.43483
LRRFIP1	Q32MZ4	61.2	64	-2.8	0.269443	0.569532	0.153896	0.0843299
RRP1B	Q14684	45.1329	45.5622	-0.275475	0.179963	0.744816	0.146934	0.1522
ZNF574	Q6ZN55	44.9023	45.8312	-0.691892	0.180021	0.744677	0.269676	0.508915
PPFIBP1	Q86W92	47.1886	48.0119	-0.305806	0.180026	0.744665	0.169744	0.158065
TMEM131	Q92545	49.8973	50.8743	-0.928128	0.180478	0.743576	0.24258	0.174154
WAC	Q9BTA9	46.0939	46.158	-0.0896897	0.1806	0.743282	0.154643	0.144565
MAP3K4	Q9Y6R4	51.5704	52.1016	-0.494595	0.180681	0.743087	0.0744621	0.110348
SPRY1	O43609	58.8	64	-2.8	0.337027	0.472336	0.134296	0.130029
PCNP	Q8WW12	61.2	63.4862	-2.8	0.78168	0.106971	0.19669	0.183968
C12orf45	Q8N5I9	52.5473	58.9026	-2.7966	0.2863	0.543179	0.26946	0.120995
DUSP19	Q8WTR2	56.2476	57.1147	-1.09299	0.181137	0.741993	0.350119	0.230352
FAHD2A	Q96GK7	55.4722	57.6459	-1.35556	0.181182	0.741885	0.177965	0.118437
PCBD1	P61457	60.9933	63.939	-2.79479	0.0572423	1.24228	0.100204	0.0869103
ATP1A1	P05023	57.8291	58.3543	-0.525125	0.181412	0.741335	0.191496	0.100593
PNMAL1	Q86V59	45.1137	46.19	-1.14675	0.182334	0.739131	0.25746	0.228614
LCOR	Q96JN0	47.3862	52.1932	-2.79069	0.267996	0.571872	0.48654	0.146919
MLLT4	P55196	52.0466	54.8372	-2.79059	0.171391	0.766012	0.173298	0.137395
C9orf41	Q8N4J0	53.3349	54.1263	-0.791391	0.182876	0.737844	0.194478	0.518409
AP4M1	O00189	46.5295	47.7955	-1.35385	0.182924	0.737729	0.210928	0.261386
TBCEL	Q5QJ74	47.2262	47.6214	-0.838138	0.183354	0.736709	0.11496	0.351885
GABPA	Q06546	46.4398	47.1274	-0.725125	0.183415	0.736564	0.355661	0.180686
SETDB1	Q15047	46.7746	47.2074	-0.432833	0.0390351	1.40854	0.128083	0.153383
NPM3	O75607	58.3909	59.2274	-0.6003	0.184249	0.734595	0.0951674	0.125153
LARP4	Q71RC2	47.612	48.6944	-0.475876	0.184296	0.734484	0.171051	0.141965
NT5E	P21589	61.1232	63.9129	-2.78969	0.293399	0.532541	0.133723	0.132255
IWS1	Q96ST2	46.8593	47.0522	-0.493093	0.184441	0.734142	0.0869116	0.127041
MEPCE	Q7L2J0	46.8122	47.1933	-0.211712	0.184791	0.733319	0.548214	0.41401
HMGB2	P26583	59.4519	62.2408	-2.78899	0.167154	0.776884	0.083214	0.0995337
STAT1	P42224	45.7479	46.2861	-0.256256	0.185246	0.73225	0.142942	0.111184
ERMP1	Q7Z2K6	60.9815	63.7649	-2.78338	0.256551	0.590827	0.14019	0.104822
TBC1D1	Q86TI0	60.4027	63.1814	-2.77868	0.270343	0.568084	0.106929	0.0834216
DDX26B	Q5JSJ4	49.018	52.7447	-2.77828	0.158212	0.80076	0.461925	0.442172
M6PR	P20645	60.1192	62.7808	-2.77578	0.12317	0.909496	0.208096	0.170245
NPHP3	Q7Z494	46.5359	47.5273	-0.506807	0.18613	0.730184	0.398811	0.241871
DDX31	Q9H8H2	45.1714	45.4084	-0.365165	0.186164	0.730105	0.404806	0.380028
AJUBA	Q96IF1	47.9884	48.6761	-0.687688	0.186179	0.73007	0.0640897	0.102853
BTD	P43251	53.563	59.1861	-2.77457	0.502626	0.298755	0.367205	0.237528
APOO	Q9BUR5	56.498	62.955	-2.75896	0.859581	0.065713	0.171871	0.400976
CDCA5	Q96FF9	54.4415	50.4041	1.18458	0.1866	0.729089	0.182702	0.215479
IRAK4	Q9NWZ3	49.0485	50.3491	-1.3006	0.186631	0.729017	0.238191	0.128804
COG1	Q8WTW3	46.6946	47.3768	-0.724525	0.186748	0.728743	0.227511	0.133437
PRPF4	O43172	47.7955	48.3648	-0.804505	0.186831	0.728552	0.134033	0.118727
ATP11B	Q9Y2G3	58.3481	58.6901	-0.604505	0.186903	0.728383	0.135153	0.114086
NMI	Q13287	57.1636	57.4933	-0.32973	0.187071	0.727994	0.251974	0.233387
SCARB2	Q14108	60.5563	63.312	-2.75576	0.0853714	1.06869	0.14282	0.105279
C17orf49	Q8IXM2	45.8505	46.8687	-0.429229	0.188102	0.725607	0.17376	0.242221
CHTOP	Q9Y3Y2	58.4275	58.8967	-2.74675	0.416535	0.380348	0.150261	0.152303
HTATSF1	O43719	46.222	46.6523	-0.43023	0.0236573	1.62603	0.123263	0.10953
QDPR	P09417	56.4125	57.3651	-0.665566	0.188552	0.724569	0.241616	0.203884
PRDX4	Q13162	60.9815	64	-2.72773	0.209333	0.679161	0.131487	0.123511
ATP5A1	P25705	59.7058	62.2844	-2.72663	0.135313	0.86866	0.113535	0.0955544
PLBD2	Q8NHP8	59.7353	60.7275	-2.72322	0.626896	0.202805	0.160796	0.172308
TRPM7	Q96QT4	48.6	57.4994	-2.71441	0.438471	0.358059	0.307863	0.563966
PFDN2	Q9UHV9	57.1147	60.6685	-2.70501	0.826525	0.0827439	0.0896265	0.211231
ERCC1	P07992	48.7188	49.5187	-0.720521	0.19013	0.720948	0.400372	0.209637
TARDBP	Q13148	44.2745	44.5884	-0.429229	0.029741	1.52664	0.122826	0.122006
NCR3LG1	Q68D85	55.2061	55.1793	-2.69329	0.322919	0.490907	0.353149	0.220224
MCEE	Q96PE7	58.1711	60.509	-2.68639	0.246759	0.607728	0.113363	0.156576
EDEM2	Q9BV94	54.1867	55.1592	-2.67898	0.343312	0.464311	0.150895	0.269814
ATP5L	O75964	59.57	61.3003	-2.67738	0.0699388	1.15528	0.115079	0.373386
TBL1XR1	Q9BZK7	52.8118	54.2873	-2.67417	0.209423	0.678976	0.0920866	0.122347
XAB2	Q9HCS7	44.582	45.0112	-0.429229	0.0341452	1.46667	0.454958	0.228178
MAPK8	P45983	46.1644	48.0213	-0.997397	0.191031	0.718897	0.350183	0.25938
CEP112	Q8N8E3	59.8712	63.582	-2.65956	0.895342	0.0480112	0.144267	0.203575
LIAS	O43766	52.3581	55.5149	-2.65616	0.11391	0.94344	0.128443	0.181522
EDRF1	Q3B7T1	47.7155	48.1578	-0.442242	0.191502	0.717828	0.23413	0.29832
ARF5	P84085	57.1452	59.8003	-2.65506	0.296205	0.528408	0.0753182	0.167132
ENO1	P06733	58.8	61.1055	-2.65415	0.176461	0.753352	0.124234	0.128681
TMEM106B	Q9NUM4	62.0405	64	-1.25405	0.192109	0.716452	0.120624	0.094465
PPP1R11	O60927	60.574	60.509	-2.65095	0.883302	0.0538907	0.16974	0.159062
SNX17	Q15036	46.4462	48.026	-0.696296	0.192804	0.714885	0.232312	0.163497
BPTF	Q12830	45.8953	46.363	-0.281882	0.192881	0.714711	0.341412	0.468843
RNF214	Q8ND24	48.0495	48.6	-0.442242	0.193005	0.714432	0.123623	0.111256
FNDC3A	Q9Y2H6	46.2284	47.0098	-0.781381	0.193006	0.71443	0.570628	0.179257
TELO2	Q9Y4R8	46.9628	47.7296	-0.766867	0.193108	0.7142	0.130013	0.108626
PDCD2	Q16342	45.2034	45.9273	-0.723924	0.193367	0.713617	0.376082	0.646343
PSMB3	P49720	59.1743	62.1363	-2.64625	0.212317	0.673016	0.109804	0.100891
UBR1	Q8IWV7	46.6	47.2686	-0.590991	0.193638	0.713009	0.289214	0.135678
INTS6	Q9UL03	47.1415	47.7861	-0.395195	0.193795	0.712657	0.598159	0.287418
INPP5F	Q9Y2H2	46.1836	47.1415	-0.604505	0.19413	0.711908	0.140758	0.157579
NME4	O00746	59.5345	60.952	-2.64535	0.900524	0.0455049	0.209891	0.217883
IDH2	P48735	53.5093	52.7045	0.43964	0.194247	0.711647	0.201962	0.160915
MPZL1	O95297	64	63.8345	0.165465	0.194255	0.711628	0.0636746	0.251796
MGST3	O14880	60.6862	61.6051	-2.63954	0.151287	0.8202	0.115126	0.18151
SCAF4	O95104	46.2861	46.7416	-0.422623	0.194526	0.711022	0.231968	0.0925803
DOCK7	Q96N67	46.2989	46.6	-0.205005	0.194549	0.710972	0.143616	0.169436
NFKB1	P19838	47.5132	47.7861	-0.0893894	0.195059	0.709835	0.0839046	0.104182
ARPC1B	O15143	58.8731	60.3673	-0.704104	0.195308	0.709279	0.141545	0.158164
ELF2	Q15723	43.6466	44.3129	-0.666266	0.195475	0.70891	0.696472	0.281422
DNAJC21	Q5F1R6	50.5201	51.7108	-2.63784	0.246762	0.607722	0.260528	0.404125
TXN	P10599	60.131	63.312	-2.63463	0.158455	0.800093	0.0730026	0.130467
CCBL2	Q6YP21	59.2983	61.9273	-2.62903	0.0936945	1.02829	0.0800125	0.122199
CENPN	Q96H22	54.2135	56.1622	-2.62863	0.172642	0.762853	0.130442	0.141429
ACBD5	Q5T8D3	46.6	47.1415	-0.557758	0.196454	0.70674	0.51452	0.272201
KRR1	Q13601	46.1836	46.4078	-0.557357	0.196834	0.7059	0.143695	0.184319
KIF4A	O95239	44.9151	45.2867	-0.41001	0.00873711	2.05863	0.312458	0.178222
RICTOR	Q6R327	47.3533	47.9037	-0.87037	0.196963	0.705616	0.124029	0.33104
GNG12	Q9UBI6	56.8277	57.5238	-0.696096	0.196984	0.70557	0.201314	0.153452
MGST2	Q99735	60.1547	61.9447	-2.6	0.212426	0.672793	0.156739	0.15546
FAM134B	Q9H6L5	59.9893	60.8929	-2.5971	0.627859	0.202138	0.231741	0.186726
DHX32	Q7L7V1	46.222	47.6402	-0.609009	0.198512	0.702214	0.244398	0.245786
PTPN2	P17706	47.5603	47.852	-0.705706	0.198513	0.702211	0.198562	0.281465
ILF3	Q12906	55.4966	56.4125	-0.915916	0.198678	0.70185	0.23155	0.130035
ATAD3C	Q5T2N8	48.1907	48.4918	-0.286987	0.19875	0.701694	0.146005	0.1411
ACACA	Q13085	46.9863	47.4897	-0.395195	0.198975	0.701201	0.121641	0.124803
HEXA	P06865	58.9617	60.3968	-0.785485	0.199188	0.700737	0.0820351	0.120027
MVB12A	Q96EY5	47.4238	48.2801	-0.47047	0.19924	0.700624	0.159681	0.109463
KIAA0020	Q15397	43.3327	43.9	-0.262663	0.199951	0.699077	0.213606	0.113994
GXYLT1	Q4G148	53.6233	55.6248	-0.784685	0.200447	0.698001	0.112519	0.206405
ADH5	P11766	61.5093	62.3802	-1.48729	0.200567	0.697741	0.063748	0.161394
PRAME	P78395	44.6717	45.2482	-0.345946	0.200694	0.697465	0.138064	0.370114
NDUFA12	Q9UI09	47.8237	49.2806	-0.506807	0.200747	0.697351	0.412564	0.655894
NFATC3	Q12968	48.3695	48.7005	-0.331031	0.201016	0.696768	0.447819	0.616526
TMED7	Q9Y3B3	56.1927	56.6079	-0.415215	0.201091	0.696608	0.102828	0.147837
FAM208A	Q9UK61	45.8376	46.4078	-0.262663	0.201149	0.696482	0.474849	0.369365
MASTL	Q96GX5	46.19	49.0302	-1.36577	0.201219	0.696331	0.646756	0.588271
TSSC4	Q9Y5U2	51.436	50.3064	1.03193	0.201304	0.696148	0.0876046	0.125293
BARD1	Q99728	59.2392	58.9558	-2.58649	0.885188	0.0529646	0.255916	0.208208
KATNAL1	Q9BW62	50.282	49.5004	0.58008	0.202113	0.694405	0.2506	0.0507858
IMP3	Q9NV31	48.1813	48.6455	-0.891692	0.202128	0.694373	0.212461	0.515573
UBN1	Q9NPG3	44.4282	44.787	-0.960961	0.20236	0.693876	0.401654	0.209694
AK2	P54819	59.3515	60.3791	-2.58458	0.170893	0.767277	0.141933	0.115102
LARS	Q9P2J5	47.4662	48.1483	-0.409309	0.202892	0.692734	0.151597	0.109135
RFX7	Q2KHR2	48.0543	50.6056	-2.58448	0.300509	0.522143	0.165245	0.244929
TMLHE	Q9NVH6	54.2001	56.8399	-2.58028	0.252518	0.597707	0.197326	0.221963
SHPK	Q9UHJ6	51.723	51.1429	0.58008	0.203792	0.690813	0.19887	0.359294
RPRD2	Q5VT52	45.6967	46.0619	-0.403604	0.0440542	1.35601	0.125188	0.0972256
TLN2	Q9Y4G6	49.3477	49.8546	-0.256456	0.203888	0.690609	0.0871548	0.135997
SNX3	O60493	46.657	47.1039	-0.446947	0.203926	0.690527	0.145201	0.101361
ARID4B	Q4LE39	45.8056	46.1131	-0.102503	0.203974	0.690425	0.50926	0.253784
IKBIP	Q70UQ0	54.9043	56.4308	-0.512913	0.204592	0.689111	0.100227	0.100169
TRIT1	Q9H3H1	45.5814	46.1964	-0.544545	0.204872	0.688518	0.275074	0.24817
HIVEP2	P31629	48.2095	48.615	-2.56707	0.794542	0.0998832	0.524021	0.390511
KIF14	Q15058	45.9145	46.2412	-0.0768769	0.206193	0.685726	0.425365	0.509533
OBSL1	O75147	46.0555	46.3758	-0.442042	0.206262	0.685581	0.497598	0.408881
EDC4	Q6P2E9	47.0145	48.7493	-0.795095	0.206462	0.68516	0.159361	0.176462
ELP6	Q0PNE2	56.2599	58.8	-2.54014	0.0657114	1.18236	0.0652829	0.130779
DARS	P14868	47.8472	48.4353	-0.23994	0.207223	0.683562	0.111407	0.116878
KIF23	Q02241	48.3318	48.8776	-0.268168	0.207599	0.682774	0.178016	0.151587
ECHDC1	Q9NTX5	60.5208	61.5006	-2.53864	0.723555	0.140528	0.150879	0.11295
MRPL51	Q4U2R6	48.1907	51.436	-2.53704	0.272678	0.56435	0.400661	0.184622
PTRH1	Q86Y79	50.0377	49.8301	0.238138	0.208298	0.681316	0.0366577	0.354141
FXR1	P51114	46.2156	46.7605	-0.211712	0.208631	0.680621	0.155125	0.153816
PYROXD1	Q8WU10	48.9875	50.1171	-0.635035	0.208748	0.680378	0.256999	0.169146
PDS5A	Q29RF7	45.5109	45.7608	-0.102503	0.208852	0.680161	0.221897	0.155451
ARHGAP18	Q8N392	47.7343	48.313	-0.39049	0.209124	0.679597	0.514822	0.457205
STK25	O00506	52.2909	52.4374	-1.01972	0.209198	0.679443	0.315052	0.125105
ACADS	P16219	53.0331	54.3946	-1.36146	0.209226	0.679384	0.634571	0.41597
GBA2	Q9HCG7	53.516	52.9929	0.48959	0.209296	0.679239	0.0882171	0.131611
SOGA3	Q5TF21	51.3811	53.7038	-2.53063	0.904727	0.0434824	0.411159	0.495478
TATDN2	Q93075	53.7508	56.4553	-2.52743	0.454072	0.342875	0.186778	0.15268
RBM26	Q5T8P6	45.812	46.1131	-0.217818	0.209478	0.678862	0.387284	0.138847
CCDC97	Q96F63	47.2733	48.3601	-1.08679	0.209506	0.678804	0.115765	0.159548
GIPC1	O14908	47.0616	48.0166	-0.860961	0.209526	0.678762	0.148496	0.135511
HINT1	P49773	57.3712	60.2728	-2.52643	0.777312	0.109405	0.149051	0.202539
HERC2	O95714	46.7134	47.8802	-0.432833	0.209652	0.678502	0.153324	0.325955
EIF4G2	P78344	46.2028	46.6993	-0.147347	0.209755	0.678288	0.170631	0.130777
EMB	Q6PCB8	61.4745	62.3279	-2.52553	0.42711	0.36946	0.152383	0.0963013
CBFB	Q13951	49.2867	49.5859	-0.451852	0.210066	0.677643	0.169336	0.102615
HGH1	Q9BTY7	46.3245	46.7746	-0.45005	0.210222	0.677321	0.0780605	0.171513
DDX42	Q86XP3	45.8056	46.2284	-0.172973	0.210245	0.677274	0.218213	0.141177
RAB33B	Q9H082	56.6201	59.1447	-2.52462	0.355885	0.44869	0.133034	0.181159
ERC1	Q8IUD2	47.0192	47.6779	-0.409309	0.210691	0.676354	0.144284	0.123904
ZC3H11A	O75152	45.3636	45.6839	-0.403604	0.00277375	2.55693	0.194913	0.336861
LIG3	P49916	44.9984	45.2995	-0.397197	0.0422695	1.37397	0.208404	0.140418
EIF4G3	O43432	46.0106	46.5039	-0.262663	0.21114	0.67543	0.17515	0.157391
GCC2	Q8IWJ2	46.6	47.9037	-0.433333	0.21149	0.67471	0.167499	0.155357
ROBO1	Q9Y6N7	54.5086	57.2508	-2.51361	0.50984	0.292566	0.17023	0.123352
FPGS	Q05932	45.607	45.844	-0.634234	0.211519	0.674652	0.306496	0.376872
BID	P55957	60.7748	63.1204	-2.51111	0.819279	0.0865679	0.172496	0.211907
NBEAL2	Q6ZNJ1	46.3245	46.8922	-0.440641	0.212116	0.673426	0.281815	0.295208
NBN	O60934	47.2215	47.6073	-0.352853	0.212177	0.673302	0.180245	0.237286
DDT	P30046	61.5006	63.4601	-2.4994	0.411342	0.385797	0.0926008	0.11653
WEE1	P30291	47.0804	50.1538	-2.4976	0.450601	0.346208	0.371266	0.283183
MAOB	P27338	55.6248	59.4991	-2.4974	0.0907117	1.04234	0.138452	0.25265
FADS1	O60427	51.8085	52.0894	-0.280881	0.212863	0.671901	0.215947	0.146568
LMNA	P02545	54.2336	54.3812	-0.462763	0.213294	0.671021	0.0685218	0.106488
SLC25A24	Q6NUK1	62.1973	62.5195	-1.30631	0.213554	0.670492	0.105884	0.11327
SMARCA5	O60264	45.3123	45.6519	-0.397197	0.0115254	1.93834	0.201169	0.0861527
CEP131	Q9UPN4	46.6	47.278	-0.855455	0.213678	0.670239	0.544672	0.341465
USP10	Q14694	45.2162	46.0042	-0.352352	0.213689	0.670219	0.103477	0.181718
POLR1A	O95602	46.7087	47.5838	-0.983784	0.214142	0.669298	0.146225	0.0838171
FIGNL1	Q6PIW4	45.6647	45.8953	-0.230631	0.214199	0.669183	0.543018	0.328077
NME3	Q13232	59.0857	61.7009	-2.48949	0.837685	0.0769195	0.186177	0.206406
NCEH1	Q6PIU2	58.5435	59.8121	-0.98038	0.214258	0.669064	0.169711	0.172129
SNW1	Q13573	61.2	62.8156	-2.48649	0.810612	0.0911868	0.163909	0.135297
DEPDC5	O75140	53.516	52.3703	1.14575	0.214832	0.667901	0.300447	0.223275
EXTL2	Q9UBQ6	59.694	60.633	-2.47748	0.312873	0.504632	0.141981	0.129321
GCC1	Q96CN9	46.9392	47.4944	-0.621021	0.215679	0.666193	0.403115	0.247172
C19orf53	Q9UNZ5	61.5267	63.1814	-2.47327	0.354216	0.450732	0.257992	0.0670642
OGT	O15294	48.7371	48.9814	-0.415215	0.217303	0.662934	0.121414	0.0954742
P0C7P4	P0C7P4	58.0734	59.257	-0.781982	0.217437	0.662667	0.228412	0.0822701
MRPL3	P09001	46.7652	50.2576	-2.47297	0.159363	0.797614	0.321383	0.138252
FRA10AC1	Q70Z53	46.0747	47.1227	-0.429229	0.217512	0.662516	0.352885	0.472983
ABCD1	P33897	47.5414	48.7188	-0.776276	0.21801	0.661523	0.159623	0.149896
COLGALT2	Q8IYK4	52.8722	55.1592	-1.31451	0.218446	0.660656	0.325729	0.172851
MSH6	P52701	45.9786	46.4783	-0.237037	0.218729	0.660094	0.198049	0.0945279
RLTPR	Q6F5E8	55.8752	58.3481	-2.47297	0.186224	0.729965	0.169803	0.122185
CEP170B	Q9Y4F5	46.8781	47.7202	-0.8003	0.219577	0.658413	0.105336	0.0665527
FAM103A1	Q9BTL3	55.9423	56.9193	-2.47227	0.344861	0.462356	0.194937	0.177027
DDX50	Q9BQ39	47.5461	47.405	0.15996	0.2199	0.657775	0.310231	0.369079
SLIRP	Q9GZT3	46.0619	46.2925	-0.422823	0.220211	0.657161	0.146984	0.127992
GAPDH	P04406	60.6921	63.164	-2.47187	0.147624	0.830843	0.0731196	0.0986319
RRM2	P31350	60.4204	62.8853	-2.46486	0.124058	0.906376	0.145713	0.0944333
NES	P48681	60.3082	62.4063	-2.46386	0.0949814	1.02236	0.118533	0.109073
NFATC2IP	Q8NCF5	46.4719	48.0072	-0.809209	0.220692	0.656213	0.196821	0.238737
CALCOCO1	Q9P1Z2	50.5751	51.0819	-0.421321	0.220785	0.656031	0.287192	0.280597
IRS2	Q9Y4H2	46.6852	47.3297	-0.337838	0.220954	0.655698	0.107616	0.113236
SPAG5	Q96R06	46.1387	46.7793	-0.640541	0.221181	0.655252	0.293267	0.22346
SLC12A6	Q9UHW9	52.7649	54.4751	-2.46136	0.352589	0.452731	0.392629	0.247793
TAF1L	Q8IZX4	50.1232	51.3078	-1.18458	0.221425	0.654774	0.750758	0.464077
CHTF18	Q8WVB6	45.1714	45.2611	-0.301101	0.221722	0.65419	0.233557	0.337967
BRD3	Q15059	47.2074	48.0025	-0.861461	0.221723	0.654189	0.401448	0.167154
TPP2	P29144	56.5407	57.2613	-0.116016	0.22196	0.653725	0.238659	0.0928822
TMED1	Q13445	56.3515	58.629	-2.44855	0.145282	0.837789	0.137988	0.167893
SPECC1	Q5M775	49.6897	50.7705	-0.885385	0.222706	0.652268	0.141825	0.165743
RFXANK	O14593	48.2189	48.6333	-1.01161	0.222766	0.65215	0.226527	0.104432
PSMA5	P28066	56.5285	60.6803	-2.44665	0.153103	0.815017	0.116898	0.110638
YTHDC1	Q96MU7	47.4097	48.2377	-0.828028	0.222824	0.652039	0.386913	0.109351
LUZP1	Q86V48	46.8734	47.6214	-0.944244	0.222882	0.651925	0.142156	0.107361
DOCK4	Q8N1I0	46.4847	47.1651	-0.590991	0.223452	0.650816	0.622514	0.469081
GDE1	Q9NZC3	53.0331	58.8	-2.44515	0.285292	0.544711	0.233471	0.201345
CBX3	Q13185	51.1063	51.4788	-0.244244	0.225214	0.647404	0.122367	0.110186
NUDT3	O95989	57.2796	59.3869	-2.44314	0.677461	0.169116	0.114808	0.509719
RAI14	Q9P0K7	47.4615	47.9272	-0.343443	0.225392	0.647062	0.27092	0.106911
EIF4B	P23588	61.2	63.2946	-2.44294	0.634921	0.19728	0.116797	0.102759
SDC2	P34741	60.4972	64	-2.44034	0.283044	0.548146	0.197638	0.16471
PALM2-AKAP2	Q9Y2D5	56.1011	61.5529	-2.43994	0.565104	0.247872	0.153342	0.113688
SMNDC1	O75940	59.2629	61.5441	-2.43744	0.875295	0.0578457	0.189447	0.214744
SNAP23	O00161	60.7512	62.2757	-2.43023	0.925829	0.0334694	0.245008	0.279977
CCT6A	P40227	55.0988	56.0584	-0.95956	0.226626	0.64469	0.0958495	0.116712
PITHD1	Q9GZP4	60.9224	63.3468	-2.42442	0.0884945	1.05308	0.0971972	0.151154
EFTUD2	Q15029	58.1405	59.0089	-0.868368	0.226774	0.644406	0.213197	0.116505
PLEKHG2	Q9H7P9	46.9157	48.7799	-2.42332	0.981178	0.00825215	0.238295	0.292863
TCIRG1	Q13488	60.0956	60.9992	-1.17017	0.227215	0.643563	0.0575654	0.11433
STRADA	Q7RTN6	57.707	56.1805	0.983083	0.22739	0.64323	0.194151	0.250083
PARD3	Q8TEW0	46.3758	47.0051	-0.629329	0.227498	0.643022	0.233516	0.197971
ZNF106	Q9H2Y7	44.9087	45.6711	-0.653453	0.227525	0.642971	0.115643	0.361063
SMAD5	Q99717	48.2471	48.393	-0.459459	0.22755	0.642923	0.066914	0.409342
RFX3	P48380	49.9278	50.7949	-0.836537	0.228014	0.642038	0.125876	0.268313
HRAS	P01112	61.0583	62.1799	-0.825526	0.228359	0.641382	0.119569	0.124108
PHLDB2	Q86SQ0	46.2348	46.6	-0.205005	0.228696	0.640742	0.414937	0.108695
ICAM1	P05362	60.6921	62.1276	-2.41962	0.924769	0.0339667	0.217007	0.188631
UBASH3B	Q8TF42	46.8404	47.5556	-0.715115	0.229341	0.639519	0.436147	0.167255
AKAP10	O43572	46.4911	46.9628	-0.5998	0.229504	0.639209	0.228772	0.552724
NFYC	Q13952	54.7635	55.4233	-0.781982	0.22971	0.63882	0.141399	0.120376
TKT	P29401	55.9484	58.2749	-0.867067	0.230186	0.637922	0.0565079	0.0689761
UNC45A	Q9H3U1	46.704	47.7484	-0.348949	0.230367	0.637579	0.136912	0.123455
LRP8	Q14114	59.5463	60.6035	-2.41582	0.95377	0.0205564	0.197825	0.194349
FN3KRP	Q9HA64	60.5917	63.0072	-2.41552	0.104019	0.982889	0.117569	0.136786
RPUSD2	Q8IZ73	55.9973	56.7606	-0.763263	0.23058	0.637177	0.181281	0.0994032
TRIM3	O75382	47.2874	48.4965	-0.795095	0.230626	0.637092	0.126365	0.678862
RABEP2	Q9H5N1	47.1462	47.9837	-0.225826	0.230664	0.637021	0.100797	0.131805
APLP2	Q06481	55.6309	56.9926	-0.457958	0.231039	0.636315	0.0745449	0.0815001
COQ7	Q99807	56.7545	57.6093	-0.500701	0.231065	0.636266	0.115049	0.130011
PUM1	Q14671	49.0791	49.3355	-0.305305	0.231079	0.636239	0.101464	0.0819077
APOOL	Q6UXV4	60.6508	62.7459	-2.41231	0.116782	0.932623	0.158654	0.0965838
SAV1	Q9H4B6	46.5039	48.5012	-2.40731	0.0960768	1.01738	0.204513	0.123074
ZFYVE26	Q68DK2	50.4713	50.746	-0.274775	0.231566	0.635326	0.380964	0.615581
CDKN2AIP	Q9NXV6	51.033	51.5704	-0.116016	0.231617	0.635229	0.106083	0.118383
ACY1	Q03154	59.1566	61.3177	-2.4047	0.397482	0.400682	0.110001	0.087219
OGFR	Q9NZT2	45.7031	46.2476	-0.237037	0.232339	0.633877	0.147926	0.153314
ZMYM4	Q5VZL5	44.204	44.8831	-0.679079	0.232549	0.633486	0.540954	0.47017
FXN	Q16595	54.6025	55.8996	-2.4034	0.169197	0.771607	0.146616	0.128792
PMS2	P54278	45.3956	45.8184	-0.422823	0.232649	0.633298	0.40617	0.550201
FAM175B	Q15018	58.8	60.8161	-2.4	0.264584	0.577436	0.119853	0.123875
TMEM65	Q6PI78	58.6473	60.8575	-2.3992	0.0578883	1.23741	0.0588052	0.142205
CTSB	P07858	56.8094	57.1452	-0.195395	0.233085	0.632486	0.107097	0.113702
TBK1	Q9UHD2	46.7087	47.7108	-0.3999	0.233095	0.632468	0.166973	0.151996
FKBP7	Q9Y680	57.3406	60.2905	-2.38138	0.272406	0.564784	0.148548	0.122757
IGHMBP2	P38935	45.8376	47.038	-0.611011	0.233559	0.631604	0.0904447	0.133415
ACVR1B	P36896	52.5412	52.7	0	0.233637	0.631457	0.35784	0.27479
PARN	O95453	48.6	49.0302	-0.498699	0.233641	0.631451	0.115033	0.133179
EDF1	O60869	64	62.6502	1.34985	0.233701	0.63134	0.0902411	0.166177
NARS2	Q96I59	47.2639	47.7249	-0.461061	0.233909	0.630954	0.318211	0.256565
PAK1IP1	Q9NWT1	59.6349	61.0996	-1.46466	0.234634	0.629609	0.215035	0.1434
SLC25A11	Q02978	60.2196	61.8315	-2.37968	0.66632	0.176317	0.134406	0.169005
PAWR	Q96IZ0	61.6225	62.9027	-2.37748	0.342765	0.465004	0.194976	0.132312
RRP1	P56182	46.9063	48.1813	-1.28438	0.235528	0.627958	0.0855038	0.133143
TMEM126A	Q9H061	59.0621	60.4204	-1.35836	0.235706	0.62763	0.0717573	0.217416
RIC8B	Q9NVN3	49.1829	48.7799	0.0793794	0.235955	0.627171	0.0937846	0.103313
TRAPPC10	P48553	52.9996	52.6267	0.720521	0.236361	0.626424	0.408157	0.41239
INTS3	Q68E01	46.2541	46.6899	-0.615215	0.236625	0.625939	0.169257	0.0694817
LIMA1	Q9UHB6	58.8	61.0583	-2.37558	0.300555	0.522077	0.180909	0.114481
ABR	Q12979	46.1451	47.2827	-0.823624	0.237426	0.624472	0.171747	0.174173
SNX21	Q969T3	45.7736	46.363	-0.589389	0.237627	0.624105	0.368622	0.40186
PDXDC1	Q6P996	45.9594	47.1368	-0.41001	0.237939	0.623534	0.289451	0.215793
RALA	P11233	59.4105	61.2	-2.36877	0.394677	0.403759	0.162402	0.148165
ASCC3	Q8N3C0	46.6	47.2592	-0.544945	0.23885	0.621875	0.205977	0.225274
RBM22	Q9NW64	50.6239	51.662	-0.262563	0.23899	0.621619	0.133826	0.149674
CLASP1	Q7Z460	46.3758	46.991	-0.756156	0.239055	0.621502	0.171456	0.160644
IFIT5	Q13325	46.4911	47.358	-0.268168	0.239726	0.620285	0.225194	0.518891
SEC11A	P67812	54.2001	54.4415	-0.241441	0.240106	0.619597	0.10834	0.242409
ISY1-RAB43	Q9ULR0	45.0945	45.6711	-0.467668	0.240703	0.618519	0.143184	0.119536
CSRP2	Q16527	62.8417	64	-0.757658	0.241409	0.617246	0.153552	0.123186
GPX4	P36969	56.7789	57.2368	-0.158759	0.241929	0.616312	0.274758	0.104252
SUDS3	Q9H7L9	45.8697	46.704	-0.296196	0.24201	0.616167	0.268734	0.342493
TCOF1	Q13428	55.1659	56.8705	-2.36857	0.120995	0.917231	0.0781359	0.131701
PDCD7	Q8N8D1	47.3485	48.5106	-1.16206	0.242263	0.615713	0.398156	0.474733
MYCBP	Q99417	57.9696	62.4324	-2.36046	0.422688	0.37398	0.234415	0.171478
RBM19	Q9Y4C8	43.1726	43.7684	-0.432733	0.242829	0.6147	0.591159	0.550432
CPSF2	Q9P2I0	47.0757	48.1813	-0.315215	0.24289	0.61459	0.166196	0.133721
NUDT9	Q9BW91	51.4177	51.8757	-0.280881	0.243003	0.614388	0.110842	0.138167
FOXO1	Q12778	47.5085	49.8851	-2.35886	0.36352	0.439471	0.268044	0.50412
ABHD17B	Q5VST6	55.1994	57.5544	-2.35495	0.181036	0.742236	0.404006	0.377744
SLC30A1	Q9Y6M5	60.4618	62.8156	-2.35385	0.931487	0.0308232	0.120318	0.285455
MED12	Q93074	46.6946	47.0474	-0.0940941	0.243182	0.614069	0.269519	0.292641
BRK1	Q8WUW1	60.1487	61.9709	-2.35365	0.872169	0.0593992	0.0972408	0.149593
HSPB1	P04792	46.1964	47.612	-0.752352	0.244019	0.612576	0.175937	0.170303
NDRG2	Q9UN36	54.7299	55.1189	-0.754454	0.244483	0.611752	0.233745	0.216347
WBP11	Q9Y2W2	55.9912	58.342	-2.35085	0.243066	0.614276	0.117657	0.179261
COX3	P00414	55.0653	54.8909	-2.34595	0.36843	0.433645	0.620992	0.550588
NKIRAS1	Q9NYS0	46.7228	46.0555	0.71041	0.244875	0.611056	0.618915	0.521496
DOHH	Q9BU89	45.6519	45.9914	-0.128128	0.244953	0.610918	0.129096	0.143248
SET	Q01105	57.7497	58.4886	-0.738839	0.245212	0.610459	0.0652671	0.0969378
RNMT	O43148	55.6676	56.6262	-0.586186	0.245366	0.610185	0.211669	0.117829
TAF1B	Q53T94	48.786	51.1307	-2.34474	0.252443	0.597837	0.288661	0.100415
AURKAIP1	Q9NWT8	53.9855	56.327	-2.34154	0.957651	0.0187926	0.502223	0.421533
BIN3	Q9NQY0	46.1131	47.5744	-0.365165	0.245572	0.609822	0.341979	0.156834
KIF15	Q9NS87	45.7672	46.4719	-0.185786	0.245587	0.609795	0.408014	0.201664
BRAP	Q7Z569	48.6	48.9631	-0.31992	0.245637	0.609707	0.316554	0.261088
UXS1	Q8NBZ7	58.1405	59.7708	-0.200801	0.245663	0.60966	0.117352	0.124548
PPIB	P23284	54.8372	56.7606	-2.33914	0.181103	0.742075	0.0653547	0.165826
TAPT1	Q6NXT6	60.6685	62.9201	-2.33874	0.0966267	1.0149	0.166204	0.115954
S100A16	Q96FQ6	55.4661	57.8047	-2.33864	0.151771	0.81881	0.138408	0.0863029
STXBP1	P61764	47.6214	48.1719	-0.192893	0.246826	0.60761	0.17357	0.105978
DDX51	Q8N8A6	46.991	47.3203	-0.103504	0.247115	0.607101	0.570721	0.509388
RBM25	P49756	46.6	47.3533	-0.584885	0.247148	0.607044	0.214746	0.159113
CDC26	Q8NHZ8	52.3703	53.7575	-0.589089	0.247157	0.607027	0.204051	0.207787
VPS11	Q9H270	47.3533	48.3695	-1.26086	0.247577	0.60629	0.302371	0.142631
CCAR2	Q8N163	46.7228	47.2497	-0.526927	0.247625	0.606206	0.163168	0.087983
DEK	P35659	47.6544	47.9555	-0.301101	0.247796	0.605906	0.0976519	0.0860875
LSG1	Q9H089	47.3627	47.8425	-0.446947	0.24781	0.605882	0.357229	0.267485
MRPL28	Q13084	47.9884	50.3247	-2.33634	0.0744343	1.12823	0.468341	0.557115
NFYA	P23511	56.9926	60.8634	-2.33514	0.703997	0.152429	0.148912	0.149829
ATP5B	P06576	60.385	62.0754	-2.33483	0.0710963	1.14815	0.0930019	0.0850708
NOLC1	Q14978	61.6661	64	-2.33393	0.0725569	1.13932	0.0718837	0.157006
ITFG3	Q9H0X4	59.3278	62.2931	-2.33333	0.460203	0.337051	0.203768	0.138067
AKR1C3	P42330	50.6545	50.7888	-0.0610611	0.249221	0.603416	0.104378	0.139154
ASCC2	Q9H1I8	47.1368	47.4473	-0.211712	0.249259	0.603348	0.443648	0.51457
SLC9A3R1	O14745	58.1222	60.6212	-2.33293	0.188121	0.725562	0.149698	0.125499
TUSC3	Q13454	54.4482	55.0049	-0.429229	0.250267	0.601597	0.106833	0.141552
CAMLG	P49069	60.7039	63.0333	-2.32943	0.146497	0.83417	0.128007	0.0871673
NUBPL	Q8TB37	52.0466	52.3764	-0.25035	0.250405	0.601356	0.213298	0.114329
KLC2	Q9H0B6	49.5431	49.8057	-0.195395	0.250738	0.600779	0.14752	0.117494
TMEM205	Q6UW68	61.6748	63.5907	-2.32523	0.251264	0.59987	0.13182	0.169195
RBBP5	Q15291	60.9224	62.7808	-2.32492	0.559578	0.25214	0.0635164	0.18885
CDYL	Q9Y232	53.5965	53.8446	-2.32142	0.541257	0.266597	0.138974	0.160165
ADCY3	O60266	50.746	52.9862	-2.32062	0.997408	0.00112726	0.369796	0.416794
PAICS	P22234	61.7357	63.7736	-1.11471	0.251511	0.599443	0.0669616	0.0864801
CLCN3	P51790	55.5882	57.6521	-2.32032	0.152869	0.81568	0.117847	0.149169
CHFR	Q96EP1	48.1248	49.2989	-1.13594	0.251903	0.598768	0.123536	0.0936987
TMBIM1	Q969X1	61.6835	64	-2.31652	0.252546	0.59766	0.188748	0.110376
GNE	Q9Y223	57.5238	58.5069	-0.983083	0.252094	0.598438	0.287787	0.133629
NUP35	Q8NFH5	52.9594	52.297	1.21902	0.2521	0.598426	0.113124	0.221639
MBD1	Q9UIS9	47.5132	48.0919	-1.23003	0.252227	0.598208	0.571874	0.545134
BCAR3	O75815	45.7864	46.2028	-0.416416	0.252307	0.59807	0.128975	0.497221
NELFE	P18615	47.5132	49.6531	-2.30811	0.181283	0.741644	0.148386	0.141696
REEP2	Q9BRK0	53.3483	55.6554	-2.30701	0.321883	0.492302	0.372854	0.199454
SIN3A	Q96ST3	45.8056	46.2605	-0.140941	0.25252	0.597703	0.109423	0.143324
PDXP	Q96GD0	60.8397	63.1465	-2.30681	0.09841	1.00696	0.150074	0.114046
RPA1	P27694	48.9264	49.2073	-0.299199	0.252558	0.597638	0.109986	0.129002
ATP9A	O75110	59.7531	61.3438	-2.3026	0.135322	0.86863	0.115847	0.104524
FMN1	Q68DA7	46.363	47.3862	-0.326927	0.252988	0.596901	0.16733	0.339376
CSTF1	Q05048	55.186	56.785	-2.28979	0.0997759	1.00097	0.088903	0.103164
HAUS5	O94927	46.8169	47.0569	-0.713113	0.253469	0.596075	0.191306	0.500258
C3orf17	Q6NW34	46.6617	47.0663	-0.754555	0.253487	0.596044	0.268308	0.30296
HNRNPLL	Q8WVV9	45.8569	46.2348	-0.211411	0.253507	0.59601	0.128124	0.10582
ADK	P55263	57.8474	58.2199	-0.372472	0.253611	0.595831	0.201088	0.138316
THOC2	Q8NI27	46.2989	47.071	-0.334535	0.254196	0.594831	0.27273	0.235057
TERF1	P54274	50.343	53.0465	-2.28979	0.359678	0.444086	0.354427	0.231422
PHF19	Q5T6S3	45.2482	46.1516	-0.826426	0.254638	0.594078	0.498292	0.268342
NOC3L	Q8WTT2	45.639	45.9209	-0.121722	0.254798	0.593804	0.149263	0.128955
HPSE	Q9Y251	55.186	57.475	-2.28899	0.151741	0.818898	0.226602	0.139736
MRPL2	Q5T653	52.4802	51.1552	1.32503	0.255744	0.592195	0.362976	0.155
LRCH3	Q96II8	46.6	47.0992	-0.499199	0.255904	0.591923	0.278613	0.221962
SLC1A1	P43005	60.2314	61.2045	-2.28809	0.548311	0.260973	0.187499	0.13422
GCLM	P48507	47.7532	48.266	-0.34975	0.256642	0.590672	0.172591	0.213621
SUB1	P53999	55.3745	55.8019	-0.213714	0.256777	0.590443	0.0665712	0.0779116
CSDE1	O75534	46.4719	46.6381	-0.345946	0.256877	0.590274	0.101359	0.0937714
HJURP	Q8NCD3	45.4981	46.4206	-0.365165	0.257246	0.589652	0.635131	0.706677
MRPS11	P82912	49.1279	51.4116	-2.28368	0.242123	0.615963	0.238534	0.309965
C19orf43	Q9BQ61	63.3991	64	-0.600901	0.257754	0.588795	0.147456	0.238928
TXNDC12	O95881	55.0317	55.9668	-2.27638	0.251104	0.600147	0.111604	0.144668
PKD2	Q13563	51.0697	51.491	-0.25035	0.258343	0.587804	0.230582	0.171098
P0DJJ0	P0DJJ0	47.8096	50.4591	-2.27628	0.132157	0.878909	0.30624	0.419934
GPN1	Q9HCN4	60.5563	62.9898	-2.27497	0.161779	0.791079	0.0999688	0.116334
C8orf33	Q9H7E9	53.9385	52.8319	1.05295	0.258791	0.587051	0.147476	0.15772
VPS54	Q9P1Q0	51.1735	51.8268	-0.32973	0.258964	0.586761	0.184357	0.339758
B7ZAP0	B7ZAP0	51.1185	51.5032	-0.384685	0.259171	0.586414	0.118912	0.334681
DHX30	Q7L2E3	48.4871	49.1401	-0.213714	0.259216	0.586339	0.183025	0.10189
ANAPC13	Q9BS18	52.6023	59.759	-2.27387	0.41883	0.377962	0.25513	0.249804
SLC6A15	Q9H2J7	60.6567	61.2219	-0.543343	0.259442	0.58596	0.140105	0.0913628
RBMX	P38159	54.6897	56.3515	-2.26857	0.184121	0.734898	0.110119	0.118457
SERINC1	Q9NRX5	60.9106	63.1553	-2.26206	0.667217	0.175733	0.210575	0.150925
SPG21	Q9NZD8	49.0608	49.6286	-0.641141	0.259847	0.585283	0.18576	0.156939
SCAMP2	O15127	61.7444	64	-2.25556	0.333692	0.476654	0.183375	0.192168
SOX5	P35711	50.4407	51.723	-0.751051	0.259907	0.585182	0.10149	0.154108
SCP2	P22307	56.0767	57.2918	-2.25315	0.111726	0.951846	0.14149	0.179885
TXNRD2	Q9NNW7	55.3	57.8291	-0.972072	0.26058	0.58406	0.144778	0.112562
POFUT1	Q9H488	55.3	56.3331	-0.776677	0.260717	0.583831	0.123566	0.104822
SCAMP1	O15126	61.0642	63.312	-2.24785	0.128267	0.891884	0.155294	0.1108
ZC3HC1	Q86WB0	46.7746	47.532	-0.576076	0.261442	0.582625	0.278618	0.174335
KRI1	Q8N9T8	44.1912	44.6525	-0.358759	0.261648	0.582283	0.12986	0.127054
CENPJ	Q9HC77	46.6	48.9081	-0.820921	0.261865	0.581922	0.233885	0.41114
TTC8	Q8TAM2	47.245	49.1218	-2.24314	0.496965	0.303674	0.161998	0.306898
ERGIC1	Q969X5	56.0767	57.2124	-0.482382	0.262045	0.581625	0.142795	0.0918922
SAMD9	Q5K651	45.8248	46.6	-0.179379	0.262556	0.580778	0.516059	0.447663
HDAC1	Q13547	46.7275	46.9439	-0.920521	0.262579	0.580739	0.115901	0.139254
TMEM246	Q9BRR3	52.1749	52.9996	-0.824725	0.262645	0.58063	0.220943	0.0984152
CYLD	Q9NQC7	45.6903	47.8896	-0.451652	0.262772	0.580421	0.121676	0.125217
SMCHD1	A6NHR9	45.5622	45.8697	-0.307508	0.262821	0.58034	0.28109	0.275572
EMG1	Q92979	55.3	56.5896	-1.28959	0.262924	0.580169	0.165331	0.17738
MLH1	P40692	44.7485	45.2098	-0.115315	0.263098	0.579882	0.396517	0.102929
SLC25A17	O43808	61.2132	62.4498	-1.23664	0.263165	0.579772	0.114993	0.177403
E2F6	O75461	45.5686	46.4014	-0.474074	0.263211	0.579696	0.39199	0.411492
DXO	O77932	52.5473	51.9123	1.496	0.263417	0.579356	0.160896	0.134597
PDCD6IP	Q8WUM4	47.5838	47.979	-0.395195	0.0389808	1.40915	0.113135	0.0849915
TRAPPC3	O43617	55.0854	56.2599	-1.17447	0.264018	0.578366	0.116667	0.278853
RPL27A	P46776	55.8569	57.2002	-1.36166	0.264304	0.577896	0.137145	0.250335
ACTL6A	O96019	45.8633	46.4911	-0.33954	0.264309	0.577888	0.144809	0.12527
CCNYL1	Q8N7R7	54.2605	53.8715	1.25415	0.264415	0.577714	0.278724	0.113207
NXF1	Q9UBU9	45.6967	45.985	-0.128128	0.264534	0.577518	0.257114	0.110508
SLC23A2	Q9UGH3	60.6094	63.1378	-2.23904	0.486329	0.31307	0.0963538	0.152594
P42166	P42166	46.017	46.4527	-0.140941	0.26461	0.577393	0.174323	0.134406
SNX27	Q96L92	47.0992	47.5038	-0.0987988	0.264703	0.57724	0.11818	0.0967524
ALDH1A3	P47895	61.5441	62.7808	-1.24535	0.0434468	1.36204	0.0919482	0.0831118
TBL1X	O60907	50.917	52.2726	-2.23013	0.324823	0.488353	0.0963653	0.122773
GGA3	Q9NZ52	49.1401	49.995	-0.854855	0.265508	0.575922	0.559515	0.125363
ABHD16A	O95870	53.0734	55.3	-2.22663	0.260274	0.584569	0.149733	0.394872
A8MWD9	A8MWD9	56.73	58.9498	-2.21982	0.276493	0.558315	0.132488	0.342941
POLR1E	Q9GZS1	45.7544	46.2669	-0.563764	0.265849	0.575364	0.274267	0.11302
PREP	P48147	47.3062	47.852	-0.461061	0.266114	0.574932	0.149646	0.092349
KIF2C	Q99661	46.8546	47.4615	-0.258759	0.266161	0.574855	0.415811	0.233123
AGGF1	Q8N302	46.6	47.8378	-0.583884	0.26627	0.574678	0.103545	0.253228
PPT1	P50897	57.359	58.8	-2.21091	0.116341	0.934267	0.104987	0.125651
YARS2	Q9Y2Z4	44.992	45.4725	-0.256256	0.266486	0.574326	0.190827	0.409911
PPP1R18	Q6NYC8	51.3567	50.5873	0.769369	0.266523	0.574265	0.111434	0.130294
TAOK3	Q9H2K8	52.2054	54.2806	-0.54995	0.266539	0.574239	0.243717	0.15322
SLC20A2	Q08357	61.2	63.0682	-2.21071	0.322658	0.491257	0.10079	0.132653
SSRP1	Q08945	45.7287	46.1131	-0.384384	0.00727232	2.13833	0.110881	0.0654387
NDUFA8	P51970	54.3342	55.4233	-0.563363	0.266907	0.573639	0.108702	0.16488
DNAJA3	Q96EY1	46.7275	49.5187	-2.2032	0.335225	0.474664	0.206033	0.126124
PTER	Q96BW5	60.0365	61.5354	-2.1982	0.322493	0.49148	0.183914	0.173601
SEMA7A	O75326	55.6126	57.7009	-1.24565	0.267338	0.572939	0.237819	0.176141
ZNF609	O15014	46.6	48.4447	-2.1971	0.125258	0.902193	0.127587	0.104544
CHAF1A	Q13111	44.5692	44.8767	-0.307508	0.267615	0.57249	0.17763	0.156869
SURF6	O75683	62.8069	64	-1.19309	0.267646	0.572439	0.119791	0.278406
BAX	Q07812	60.7039	62.8766	-2.17267	0.111858	0.951332	0.14895	0.12951
RAB5C	P51148	64	63.1204	0.87958	0.268309	0.571365	0.0844432	0.121062
LIN7A	O14910	54.4415	51.1735	0.641141	0.268588	0.570914	0.452981	0.330598
NEDD4L	Q96PU5	47.8378	48.2424	-0.268168	0.268705	0.570725	0.10879	0.102736
ZDHHC5	Q9C0B5	62.7111	63.7997	-1.08859	0.268811	0.570553	0.151757	0.204885
HSPA5	P11021	56.2599	57.133	-0.421321	0.268911	0.570392	0.0736499	0.0714881
APPL1	Q9UKG1	51.149	51.4116	-0.134334	0.269059	0.570152	0.157702	0.111068
ATP6V0A1	Q93050	60.9697	62.8853	-2.16817	0.0588029	1.2306	0.108146	0.124428
RAB11FIP1	Q6WKZ4	51.7658	51.8818	-0.116016	0.269238	0.569864	0.125244	0.196572
ACAA2	P42765	61.0405	63.521	-2.16697	0.107881	0.967054	0.159013	0.128965
ZC3H8	Q8N5P1	58.3481	60.5149	-2.16677	0.434266	0.362244	0.191563	0.1564
MLLT11	Q13015	46.2284	46.9204	-0.102503	0.269523	0.569404	0.238941	0.129478
EEF1A2	Q05639	54.0391	54.4617	-0.422523	0.269694	0.569129	0.0792184	0.164782
NAA40	Q86UY6	45.7287	46.2989	-0.32032	0.269746	0.569046	0.704316	0.337321
EIF2AK3	Q9NZJ5	49.3172	51.0086	-2.16156	0.0524564	1.2802	0.299616	0.163553
UBAP2L	Q14157	54.8238	57.4261	-2.15826	0.295061	0.530088	0.149548	0.104794
SSH2	Q76I76	50.7827	50.8437	-0.0915916	0.270595	0.56768	0.102025	0.247753
DIMT1	Q9UNQ2	54.3409	55.072	-1.22062	0.270928	0.567146	0.153487	0.148024
ITGB3	P05106	54.3946	55.9057	-1.45536	0.270935	0.567135	0.258106	0.154932
CLCC1	Q96S66	60.7039	62.3976	-2.15526	0.119378	0.923075	0.116179	0.113176
ZMYM1	Q5SVZ6	48.6	48.8898	-2.15015	0.695902	0.157452	0.192566	0.441275
EVA1B	Q9NVM1	57.9451	61.2	-2.13914	0.195897	0.707973	0.177436	0.207917
NCAPD2	Q15021	46.6	47.3909	-0.511411	0.271673	0.565953	0.185053	0.148618
TIMM13	Q9Y5L4	60.0011	60.9815	-0.271672	0.271801	0.56575	0.115629	0.377281
CCBL1	Q16773	55.3195	57.4567	-2.13714	0.165216	0.781948	0.132017	0.123035
HK2	P52789	46.2925	47.4568	-0.205005	0.272245	0.56504	0.138051	0.166375
ZFX	P17010	46.3117	47.0992	-2.13333	0.452775	0.344117	0.264281	0.259471
ACPP	P15309	55.9546	58.6779	-2.13213	0.800057	0.0968792	0.134295	0.345442
FANCM	Q8IYD8	48.2895	50.5873	-2.13143	0.623789	0.204962	0.567784	0.644538
DPYSL2	Q16555	55.979	57.304	-0.433534	0.272906	0.563987	0.173386	0.102434
SLC35A3	Q9Y2D2	55.9118	58.7023	-2.12432	0.503966	0.297598	0.187429	0.239055
KIF21B	O75037	49.2073	48.9081	0.146547	0.274338	0.561714	0.298034	0.385845
AFTPH	Q6ULP2	51.723	51.1368	0.586186	0.274355	0.561687	0.15774	0.131866
SIRT1	Q96EB6	50.8071	51.4421	-0.262563	0.275345	0.560123	0.226345	0.12559
PPIF	P30405	53.7508	53.9385	-0.764565	0.275522	0.559843	0.140581	0.125847
ARFGAP2	Q8N6H7	49.0424	49.1951	-0.722523	0.275595	0.559729	0.179208	0.135156
PICK1	Q9NRD5	49.2501	48.7432	0.366366	0.275683	0.559589	0.43	0.655803
P4HB	P07237	56.0523	57.9635	-0.512913	0.275866	0.559301	0.0709979	0.0909459
AMOT	Q4VCS5	50.7888	51.6559	-1.07467	0.276285	0.558643	0.299134	0.138398
YBX2	Q9Y2T7	51.4177	53.4557	-2.11842	0.31832	0.497136	0.249755	0.247123
CUL7	Q14999	46.7793	48.7127	-0.846647	0.276628	0.558104	0.216617	0.257583
MICU1	Q9BPX6	52.9258	52.7716	0.983083	0.276657	0.558058	0.192139	0.12646
ESF1	Q9H501	43.1598	43.5954	-0.121722	0.276955	0.557591	0.158135	0.148842
COPS7A	Q9UBW8	54.6696	55.0451	-0.50971	0.277039	0.55746	0.12191	0.179947
TM9SF1	O15321	52.9661	53.791	-1.20721	0.277272	0.557095	0.117991	0.195024
STIM2	Q9P246	47.1133	47.9225	-0.211712	0.277472	0.556781	0.0939414	0.540663
ATP1B3	P54709	57.6459	58.568	-0.922022	0.277819	0.556238	0.143755	0.119638
PHLPP1	O60346	53.4892	52.7515	1.15355	0.278484	0.5552	0.152746	0.333995
BPNT1	O95861	60.3436	61.0878	-2.11491	0.701663	0.153871	0.118533	0.120711
PDZD11	Q5EBL8	47.7249	49.8362	-2.11131	0.109001	0.962568	0.3558	0.0662173
HDAC3	O15379	46.3694	46.7558	-0.230631	0.279438	0.553715	0.218358	0.405246
AIM1	Q9Y4K1	48.1483	48.6761	-0.527728	0.27955	0.553541	0.171777	0.142035
STRBP	Q96SI9	56.3515	56.553	-0.158759	0.279658	0.553372	0.194007	0.0826339
GADD45GIP1	Q8TAE8	52.0772	61.2	-2.10841	0.628981	0.201363	0.131886	0.256389
VLDLR	P98155	57.4322	59.2924	-2.10821	0.659358	0.180878	0.233147	0.300078
RPS25	P62851	57.2307	57.9513	-1.23343	0.280597	0.551917	0.080683	0.099069
EXOSC10	Q01780	43.4416	43.621	-0.179379	0.280644	0.551844	0.194677	0.146991
SMARCA4	P51532	45.2418	45.6967	-0.275475	0.280839	0.551542	0.178739	0.143458
RBM14-RBM4	Q96PK6	43.9	43.9798	-0.0931932	0.281115	0.551117	0.188516	0.0871727
RNASEL	Q05823	45.8697	46.3245	0.00640641	0.281128	0.551096	0.477822	0.460698
MAGED2	Q9UNF1	45.7031	46.3117	-0.429229	0.281301	0.550829	0.130355	0.138939
CHMP4B	Q9H444	63.312	64	-0.687988	0.281614	0.550346	0.186456	0.14621
CPSF6	Q16630	54.7903	55.3	-1.2986	0.282114	0.549575	0.11849	0.18467
DAB2	P98082	48.3601	48.7799	-0.41982	0.282312	0.549271	0.198794	0.12501
SHARPIN	Q9H0F6	46.3373	48.6	-0.747047	0.282432	0.549086	0.389569	0.171146
SLC30A5	Q8TAD4	53.4489	54.1062	-0.657257	0.282479	0.549013	0.294534	0.32724
RARS	P54136	47.3109	47.8896	-0.583383	0.282527	0.54894	0.139596	0.10481
USP11	P51784	44.6396	45.1586	-0.205005	0.282646	0.548758	0.156907	0.136992
NCOA5	Q9HCD5	50.4835	50.8376	-0.177077	0.282673	0.548716	0.134218	0.152695
LUC7L3	O95232	52.7	54.0257	-0.694194	0.282742	0.54861	0.127302	0.118116
TBCE	Q15813	46.4462	46.9439	-0.244645	0.282829	0.548476	0.135041	0.123856
PLCG2	P16885	46.6	48.6	-2.1025	0.191368	0.718131	0.132982	0.372054
DYNLRB1	Q9NP97	57.0048	60.0602	-2.0971	0.288424	0.539969	0.202071	0.152578
RASA3	Q14644	46.4014	46.9251	-0.359059	0.283137	0.548003	0.189355	0.288063
SAMD1	Q6SPF0	43.5506	44.236	-0.832833	0.283654	0.547211	0.316604	0.560999
BANP	Q8N9N5	44.5499	45.197	-0.352352	0.284005	0.546674	0.322782	0.622432
PPP3R1	P63098	54.0056	57.017	-0.254855	0.284096	0.546535	0.219628	0.128556
GRAMD1B	Q3KR37	46.5039	48.67	-2.0961	0.191685	0.717412	0.230595	0.140757
NCAPG	Q9BPX3	46.7652	47.3721	-0.512813	0.2841	0.546528	0.180901	0.174348
SNRPA	P09012	55.8385	57.6765	-2.09439	0.271107	0.566859	0.134264	0.252432
LRP1	Q07954	56.3331	57.017	-0.0793794	0.285257	0.544763	0.116649	0.0996641
TAF5	Q15542	46.2476	46.6	-0.377978	0.0120896	1.91759	0.161309	0.614482
SHROOM2	Q13796	51.5337	52.181	-0.586186	0.285889	0.543803	0.154641	0.113187
NARF	Q9UHQ1	48.2895	50.3797	-2.09019	0.337535	0.471681	0.280593	0.410294
PIAS1	O75925	45.1265	45.78	-0.461261	0.286507	0.542865	0.0773365	0.106055
MAP3K7	O43318	48.186	48.3271	-0.141141	0.286568	0.542772	0.161588	0.195644
CSRP1	P21291	63.0943	64	-0.905706	0.286661	0.542631	0.146313	0.137375
RNF169	Q8NCN4	46.784	47.6967	-1.00681	0.286765	0.542473	0.14933	0.103368
MVB12B	Q9H7P6	51.0391	51.6864	-0.647247	0.286916	0.542245	0.0855046	0.383476
ARSB	P15848	55.6248	61.3003	-2.07818	0.279226	0.554045	0.204177	0.164741
TICRR	Q7Z2Z1	53.8312	53.6502	0.181081	0.287294	0.541674	0.33708	0.640159
MRPS14	O60783	49.4332	48.9142	0.625726	0.287355	0.541581	0.296429	0.637236
UCK2	Q9BZX2	53.8514	55.3	-1.24074	0.287363	0.541569	0.110407	0.120811
ITM2B	Q9Y287	60.2255	58.8	1.45365	0.287764	0.540964	0.0886339	0.128804
TOP2A	P11388	47.6308	48.1107	-0.47988	0.287776	0.540946	0.183066	0.0931917
PARP12	Q9H0J9	45.6711	46.0106	-0.429229	0.288023	0.540573	0.121471	0.306493
RAPGEF1	Q13905	48.9814	48.5012	0.394695	0.288163	0.540361	0.319195	0.11618
SH3RF1	Q7Z6J0	47.772	49.6347	-2.07648	0.821102	0.0856029	0.378515	0.391675
PPP2R1B	P30154	46.4847	47.4144	-0.403203	0.288363	0.54006	0.150016	0.259998
DGKZ	Q13574	51.2895	52.5107	-1.22122	0.288365	0.540058	0.0850475	0.311905
SIKE1	Q9BRV8	49.5309	51.5337	-2.07608	0.259412	0.586009	0.14955	0.195521
DGCR14	Q96DF8	48.8226	50.8987	-2.07608	0.296372	0.528163	0.150154	0.148013
POLD3	Q15054	45.7095	46.1644	-0.288288	0.289168	0.538849	0.180428	0.137344
SIMC1	Q8NDZ2	56.2232	58.2993	-2.07608	0.355998	0.448552	0.327448	0.368288
SPEN	Q96T58	46.2733	46.8169	-0.467668	0.289973	0.537643	0.135874	0.105571
R3HDM1	Q15032	50.9109	51.894	-0.983083	0.290308	0.537141	0.306485	0.318754
LLPH	Q9BRT6	57.0781	62.3541	-2.07578	0.983058	0.00742071	0.240324	0.385523
PRPF31	Q8WWY3	45.575	45.9465	-0.371572	0.0187768	1.72638	0.173584	0.116212
XRCC1	P18887	45.4917	46.0362	-0.326727	0.290947	0.536187	0.26713	0.18799
SETD1A	O15047	45.2803	45.6454	-0.108909	0.290993	0.536118	0.370038	0.251301
CGN	Q9P2M7	53.8446	55.8813	-0.623724	0.29127	0.535704	0.160962	0.123608
TMEM245	Q9H330	63.5384	63.103	0.618318	0.291584	0.535236	0.149159	0.186885
CEP55	Q53EZ4	46.3566	47.358	-0.197598	0.291992	0.534629	0.130293	0.14528
FAM129A	Q9BZQ8	48.6333	49.3233	-0.68999	0.292052	0.53454	0.147735	0.116729
MEF2D	Q14814	53.9251	53.7508	0.174374	0.292571	0.533769	0.161648	0.138205
DPYSL3	Q14195	56.5346	58.1589	-0.0488488	0.292597	0.533731	0.184872	0.122809
UBP1	Q9NZI7	45.9337	46.6	-0.589389	0.293001	0.533131	0.516521	0.363631
RAD51C	O43502	52.1382	52.2909	-0.0183183	0.293342	0.532626	0.161837	0.331151
ID1	P41134	53.1606	57.5482	-2.06997	0.719571	0.142927	0.429368	0.454364
PPIE	Q9UNP9	45.7672	47.8472	-2.06727	0.248492	0.604688	0.138365	0.228256
MON1B	Q7L1V2	52.7	53.7105	-0.205706	0.294648	0.530696	0.377759	0.219451
CREB1	P16220	60.2019	63.4775	-2.05636	0.265808	0.575431	0.245973	0.0691534
KCTD5	Q9NXV2	64	63.6429	0.357057	0.294934	0.530276	0.139171	0.224852
MAD2L2	Q9UI95	46.6475	49.2256	-2.05586	0.680605	0.167105	0.344607	0.381385
DMXL2	Q8TDJ6	47.0004	48.8959	-2.05425	0.0700729	1.15445	0.215892	0.38947
PRKAB2	O43741	51.7841	52.8856	-1.08809	0.295216	0.529861	0.215244	0.260967
GABARAP	O95166	53.6971	55.3	-1.4017	0.295357	0.529653	0.144195	0.242285
NFIX	Q14938	62.5108	60.8456	1.31502	0.295424	0.529555	0.188181	0.197621
SLBP	Q14493	49.0974	49.9217	-1.06246	0.295582	0.529322	0.124726	0.139646
POP1	Q99575	45.2995	45.9145	-0.615015	0.295647	0.529227	0.167355	0.149175
ZCCHC3	Q9NUD5	56.443	57.2063	-0.763263	0.295705	0.529141	0.143599	0.158204
AMBRA1	Q9C0C7	46.9392	47.2921	-0.305806	0.295946	0.528787	0.106354	0.286656
TSFM	P43897	46.3758	46.7746	-0.366767	0.00723758	2.14041	0.416391	0.1822
RBMS1	P29558	50.2087	52.2604	-2.05165	0.179107	0.746887	0.197603	0.200293
POR	P16435	52.3764	53.1337	-0.0183183	0.296216	0.528392	0.273349	0.151356
SLC25A19	Q9HC21	60.7393	62.5631	-2.05015	0.758122	0.120261	0.135685	0.17409
SP3	Q02447	53.6569	57.0048	-2.04735	0.35827	0.44579	0.208026	0.130786
HDDC2	Q7Z4H3	61.5877	62.833	-2.04655	0.194511	0.711055	0.12488	0.141764
CISD2	Q8N5K1	59.4637	61.5093	-2.04565	0.839362	0.0760508	0.166911	0.28665
BSDC1	Q9NW68	53.3148	54.8104	-0.174374	0.296854	0.527457	0.0722282	0.130524
ANO2	Q9NQ90	54.7635	53.8446	1.23754	0.296882	0.527416	0.189916	0.20249
NF2	P35240	52.2604	52.1199	0.653353	0.296897	0.527394	0.383432	0.26773
PHACTR4	Q8IZ21	59.4282	62.3453	-2.04444	0.560474	0.251445	0.204187	0.0987915
MPHOSPH9	Q99550	60.1724	62.2147	-2.04234	0.478402	0.320207	0.186001	0.196284
IARS	P41252	47.7202	48.0637	-0.343443	0.297248	0.526882	0.199257	0.107824
ALG10B	Q5I7T1	52.9527	52.7179	0.655656	0.297289	0.526821	0.100429	0.496378
GTF2I	P78347	44.4026	44.6781	-0.179379	0.297311	0.526789	0.150659	0.0787286
GMEB2	Q9UKD1	48.8348	49.8912	-1.02583	0.297343	0.526742	0.40891	0.119864
BBS4	Q96RK4	56.9865	60.3082	-2.04024	0.706613	0.150819	0.190879	0.172772
SLC33A1	O00400	61.3177	61.6399	-0.944945	0.297372	0.5267	0.127782	0.117169
PRKCQ	Q04759	50.1171	50.6239	-0.14044	0.297429	0.526617	0.0564832	0.364936
RBM33	Q96EV2	46.6	47.5932	-0.484585	0.297429	0.526616	0.161817	0.144262
MGAT1	P26572	52.7984	52.3153	0.054955	0.297598	0.52637	0.161987	0.133599
MAGEA10	P43363	50.972	51.7658	-0.317518	0.297644	0.526302	0.171504	0.145237
STAT2	P52630	46.4911	46.7228	-0.115315	0.297817	0.526051	0.527635	0.435843
PEF1	Q9UBV8	54.5287	54.6897	-0.174374	0.297983	0.525809	0.117239	0.114836
CARM1	Q86X55	56.8216	57.133	-0.0427427	0.298014	0.525763	0.237835	0.145579
PHIP	Q8WWQ0	52.8185	53.9452	-2.03884	0.846547	0.0723488	0.263825	0.477405
TANC2	Q9HCD6	47.3062	47.6073	-0.428128	0.298403	0.525197	0.278521	0.484796
SPARC	P09486	55.2665	56.2965	-1.03003	0.298753	0.524688	0.100804	0.180027
C10orf32	Q96B45	55.5943	57.3956	-0.537337	0.299646	0.523391	0.230359	0.184928
GPKOW	Q92917	47.1133	47.5697	-0.456356	0.299806	0.52316	0.1607	0.156276
RWDD1	Q9H446	54.5287	54.9043	-0.831632	0.300121	0.522703	0.0942013	0.166432
NARFL	Q9H6Q4	54.6964	53.9251	0.932232	0.30013	0.52269	0.0946647	0.475861
DDX56	Q9NY93	52.4924	52.1749	0.0122122	0.30029	0.522459	0.283882	0.403787
KCNN4	O15554	59.1684	61.2	-2.03163	0.226557	0.644823	0.1113	0.172783
PFKL	P17858	59.629	61.2	-2.02833	0.28291	0.548352	0.139502	0.135613
TOR1AIP1	Q5JTV8	54.9647	55.6492	-0.603604	0.300881	0.521605	0.0817383	0.142736
NUDCD3	Q8IVD9	48.2613	48.7616	-0.329329	0.30091	0.521563	0.0988198	0.109763
PTBP2	Q9UKA9	48.8898	49.0363	-0.146547	0.301048	0.521364	0.564561	0.266985
APRT	P07741	55.6492	56.5102	-0.665566	0.301127	0.52125	0.190637	0.156531
RPL15	P61313	56.8338	57.1636	-0.305305	0.301168	0.521192	0.199254	0.16105
ACAD10	Q6JQN1	61.6138	61.2	-0.0174174	0.30122	0.521117	0.146817	0.13185
ENDOG	Q14249	52.1993	52.8521	-0.0268268	0.30143	0.520814	0.113262	0.299822
POLD2	P49005	51.662	52.1443	0.378579	0.301547	0.520644	0.280228	0.226774
GFM2	Q969S9	45.3508	46.2092	-0.858458	0.301956	0.520056	0.434051	0.268177
SMG8	Q8ND04	47.0898	47.5085	-0.432833	0.301995	0.52	0.237034	0.182351
TSR1	Q2NL82	46.4719	47.2262	-0.397297	0.302575	0.519167	0.271745	0.1458
CAT	P04040	61.2	63.2249	-2.02492	0.177733	0.750232	0.138909	0.0978176
USP48	Q86UV5	45.4084	45.9914	-0.365165	0.0391911	1.40681	0.459	0.225864
MPC2	O95563	57.823	58.4825	0.00610611	0.30317	0.518313	0.200894	0.220697
PDP1	Q9P0J1	52.9057	52.7112	0.922022	0.303797	0.517417	0.336799	0.272133
COIL	P38432	43.6402	44.3962	-0.275475	0.303999	0.517129	0.544998	0.641821
TFAM	Q00059	56.7911	60.1074	-2.00891	0.0754989	1.12206	0.191207	0.250882
SLC25A32	Q9H2D1	57.9207	59.2038	-1.28308	0.304231	0.516797	0.110829	0.152346
RUNX3	Q13761	45.2995	48.6	-2	0.234931	0.62906	0.400101	0.316322
PPIL4	Q8WUA2	49.0791	49.5859	-0.736236	0.304612	0.516253	0.248541	0.139448
CRAT	P43155	46.1644	46.4527	-0.140941	0.304668	0.516174	0.204248	0.327298
OAS3	Q9Y6K5	48.0025	48.3177	-0.364164	0.304752	0.516054	0.33894	0.254611
LRRC41	Q15345	46.017	46.4078	-0.128128	0.30523	0.515373	0.0651929	0.297145
KIF20A	O95235	45.2739	45.6326	-0.205005	0.305251	0.515342	0.34439	0.503879
PRPF38B	Q5VTL8	53.6032	55.0116	-1.40841	0.305345	0.51521	0.198147	0.152218
ATAD5	Q96QE3	43.9	44.7293	-0.711111	0.305414	0.515111	0.306819	0.589386
TBL2	Q9Y4P3	49.134	49.3966	-0.464064	0.305598	0.51485	0.611872	0.0996869
DNAJB11	Q9UBS4	56.4553	57.2002	-0.409109	0.305666	0.514753	0.125142	0.109077
FBXO21	O94952	50.2392	49.2073	0.348048	0.305783	0.514587	0.185747	0.375354
EIF6	P56537	57.9024	58.5496	-0.647247	0.306108	0.514125	0.118226	0.0872986
PIGA	P37287	52.2481	53.677	-1.42883	0.306258	0.513913	0.476363	0.430759
KDSR	Q06136	63.6865	64	-0.313514	0.306329	0.513812	0.0984298	0.195947
TRAPPC13	A5PLN9	49.3905	49.36	0.0305305	0.306348	0.513784	0.178996	0.355425
RPS20	P60866	56.0278	56.6507	-0.622823	0.306436	0.51366	0.109734	0.137234
CPPED1	Q9BRF8	60.8397	62.6763	-1.996	0.0680684	1.16705	0.133634	0.130116
CAB39	Q9Y376	56.5713	57.2002	-0.0427427	0.306623	0.513395	0.218598	0.101514
CCNB2	O95067	51.7536	50.4957	1.36166	0.30699	0.512876	0.404324	0.326552
PARP14	Q460N5	46.1964	46.9204	-0.0256256	0.307033	0.512815	0.449555	0.551808
E2F4	Q16254	50.0194	50.2881	-0.415215	0.307038	0.512807	0.0695791	0.152321
SORCS1	Q8WY21	53.5697	51.3872	1.38829	0.307289	0.512453	0.210191	0.243804
SESN2	P58004	46.9722	47.405	-0.428128	0.307297	0.512442	0.330383	0.181266
RIPK1	Q13546	46.8781	47.7061	-0.31992	0.307335	0.512388	0.39857	0.256102
GAP43	P17677	61.4048	62.6066	-1.99429	0.681489	0.166541	0.210184	0.171213
BRD2	P25440	45.8633	46.2156	-0.352352	0.0303398	1.51799	0.182948	0.275885
DIS3	Q9Y2L1	45.812	46.1516	-0.0704705	0.307971	0.51149	0.143169	0.150292
HNRNPM	P52272	45.3059	45.7608	-0.397197	0.30798	0.511477	0.173446	0.0728469
A0A096LP01	A0A096LP01	54.3544	54.8238	-0.469469	0.308557	0.510664	0.235969	0.131078
HSPA6	P17066	53.9251	55.1592	-1.20721	0.308589	0.510619	0.217628	0.178591
MRPL41	Q8IXM3	51.8329	50.6911	1.14184	0.308835	0.510273	0.134774	0.207743
CORO7-PAM16	P57737	45.9145	46.1323	-0.217818	0.309226	0.509724	0.291353	0.168956
SIRT5	Q9NXA8	51.9551	52.2481	-0.293093	0.309281	0.509646	0.323723	0.564013
RAB21	Q9UL25	60.2669	61.8141	-1.99139	0.693263	0.159102	0.172179	0.143566
NDUFAF6	Q330K2	52.468	51.5765	0.891491	0.310055	0.508561	0.192158	0.212842
METAP1D	Q6UB28	54.7366	54.6293	1.3985	0.310264	0.508269	0.133786	0.336794
GPD1L	Q8N335	53.2008	52.7783	1.25786	0.3109	0.507379	0.226934	0.175005
TAF7	Q15545	51.7352	53.2142	-0.879279	0.311103	0.507096	0.107577	0.0759338
GEMIN6	Q8WXD5	54.3812	55.6126	-1.98519	0.24837	0.6049	0.111549	0.0849305
MTA3	Q9BTC8	45.9786	46.624	-0.421221	0.311534	0.506494	0.40908	0.265232
SHMT2	P34897	59.5582	60.8161	-1.36426	0.31196	0.505901	0.0820981	0.114203
ERCC6	Q03468	52.8051	52.6206	-1.97848	0.649369	0.187508	0.245618	0.168709
ERP29	P30040	54.4482	55.025	-1.48889	0.312089	0.505721	0.121031	0.141594
C12orf57	Q99622	47.6873	49.5676	-1.97798	0.0750186	1.12483	0.137499	0.15031
ATP1A3	P13637	57.8474	57.994	0.0183183	0.312801	0.504732	0.242325	0.164081
ENTPD6	O75354	51.5582	50.7705	-1.97798	0.631493	0.199631	0.403977	0.178149
NEK1	Q96PY6	50.5384	51.3811	-0.763263	0.312974	0.504491	0.496059	0.0722879
CWC25	Q9NXE8	52.6267	54.636	-0.496296	0.313071	0.504357	0.156723	0.105698
CAPZB	P47756	55.9423	57.133	-1.19069	0.313225	0.504144	0.0979243	0.221116
METTL7A	Q9H8H3	60.0838	61.5267	-1.44294	0.313321	0.504011	0.294608	0.152588
HAUS8	Q9BT25	46.3245	47.2309	-0.338739	0.313354	0.503964	0.170336	0.138311
CLASRP	Q8N2M8	47.118	47.6402	-0.277578	0.313834	0.5033	0.524568	0.195298
FUBP3	Q96I24	48.6	48.6	-0.65005	0.31418	0.502821	0.11944	0.219547
MED15	Q96RN5	52.7917	51.5826	0.916016	0.314278	0.502686	0.152538	0.18685
NKRF	O15226	42.7241	42.8394	-0.115315	0.314718	0.502079	0.269349	0.523066
LRRC40	Q9H9A6	47.2262	47.9837	-0.385786	0.314993	0.501699	0.208805	0.178318
KDM5C	P41229	45.7415	46.6758	-0.3	0.315066	0.501599	0.364006	0.348098
GOPC	Q9HD26	46.4334	47.2403	-0.81972	0.315327	0.501239	0.254176	0.347965
ORC2	Q13416	45.3572	45.8248	-0.518919	0.315427	0.501101	0.688618	0.451131
NDUFAB1	O14561	58.226	60.2019	-1.97588	0.26682	0.573782	0.0968519	0.0779899
FOXK1	P85037	48.8409	49.0302	0.0366366	0.315582	0.500888	0.201407	0.132053
CDK9	P50750	51.7963	51.1185	0.0976977	0.315606	0.500854	0.290407	0.178542
MCCC1	Q96RQ3	52.413	51.9428	0.54955	0.315624	0.50083	0.288647	0.237381
DNPEP	Q9ULA0	63.0333	64	-0.966667	0.31566	0.50078	0.134571	0.113714
SNX30	Q5VWJ9	50.4407	50.6911	-0.25035	0.315692	0.500736	0.118717	0.217646
MYO1D	O94832	49.7813	50.8498	-0.842643	0.316042	0.500255	0.152637	0.221958
MTIF2	P46199	45.2418	45.6519	-0.352352	0.0186813	1.72859	0.631292	0.486679
ANKRD16	Q6P6B7	57.3773	56.7361	0.403003	0.316406	0.499755	0.471379	0.176088
WAPAL	Q7Z5K2	45.9465	46.3694	-0.352352	0.0265968	1.57517	0.0970172	0.0777094
CDS2	O95674	62.6066	61.9012	0.705405	0.31657	0.499531	0.108276	0.247394
NOL9	Q5SY16	44.0246	44.1079	-0.138038	0.316577	0.499521	0.536163	0.331066
MATR3	P43243	44.3385	44.6781	-0.33954	0.00593718	2.22642	0.226076	0.0648819
IRF2BPL	Q9H1B7	45.9978	46.3053	-0.371572	0.317056	0.498864	0.124957	0.134061
CYTH1	Q15438	47.6826	48.1436	-0.409309	0.317088	0.49882	0.148266	0.599395
NRCAM	Q92823	54.7635	56.4064	-1.96657	0.498955	0.301939	0.246186	0.16254
DPH7	Q9BTV6	58.0184	57.3223	0.116016	0.317371	0.498432	0.14738	0.38434
EML2	O95834	54.0928	53.8178	0.107307	0.317635	0.498071	0.138068	0.124077
QARS	P47897	47.0898	48.026	-0.127027	0.317663	0.498034	0.126033	0.136709
PDCD6	O75340	52.2481	53.1673	-0.751451	0.317683	0.498006	0.156957	0.117768
EHMT2	Q96KQ7	47.4615	48.2189	-0.197598	0.317751	0.497913	0.517773	0.228771
UBE2A	P49459	54.0324	52.9929	0.704204	0.317899	0.49771	0.142531	0.163385
ARFRP1	Q13795	53.9654	54.8104	-0.845045	0.318236	0.49725	0.211692	0.211299
ME1	P48163	56.3331	58.2993	-1.96617	0.0683107	1.16551	0.118457	0.114425
SP2	Q02086	53.8446	46.6	1.35075	0.318331	0.497121	0.55885	0.443021
RAB11A	P62491	59.068	59.7176	-0.64965	0.318528	0.496852	0.120413	0.115605
SAFB2	Q14151	58.8	59.1447	-0.147648	0.31882	0.496454	0.14882	0.116338
STIP1	P31948	55.3867	56.4308	-1.07628	0.318887	0.496363	0.105837	0.077493
GSS	P48637	62.6589	63.2772	-0.766366	0.319097	0.496077	0.101528	0.1363
PPP1R12C	Q9BZL4	47.6496	48.7188	-0.828028	0.319178	0.495966	0.165141	0.15281
NDUFB6	O95139	59.4223	61.3874	-1.96507	0.350334	0.455518	0.0889652	0.144999
ZNHIT6	Q9NWK9	45.1906	45.7223	-0.531732	0.319521	0.4955	0.24897	0.180069
PCBP2	Q15366	47.9884	48.7432	-0.416116	0.319749	0.495191	0.09899	0.133888
AEBP1	Q8IUX7	53.516	54.6025	-1.96326	0.24303	0.614341	0.164612	0.175603
THOC3	Q96J01	50.1599	51.0697	-0.787688	0.320272	0.494481	0.442036	0.466911
TBC1D24	Q9ULP9	52.4496	51.6742	0.732733	0.320489	0.494187	0.561287	0.253147
VPS33B	Q9H267	47.1698	47.6732	-0.952553	0.320528	0.494134	0.293553	0.236324
FKBP5	Q13451	45.8633	46.222	-0.237037	0.320673	0.493938	0.135175	0.150184
OTUD5	Q96G74	51.5276	52.3092	-0.0793794	0.320909	0.493618	0.121215	0.0780683
MAST2	Q6P0Q8	49.7813	52.8118	-1.96006	0.218886	0.659782	0.330046	0.246429
IK	Q13123	47.3344	47.7767	-0.0611612	0.321304	0.493083	0.117598	0.119552
RGPD8	O14715	45.5814	46.0426	-0.461261	0.321766	0.49246	0.323305	0.395557
CNNM2	Q9H8M5	53.4355	52.7	0.194494	0.321775	0.492448	0.547598	0.275609
RAB7A	P51149	60.0661	61.3438	-1.95636	0.114039	0.942946	0.102767	0.0880933
CPD	O75976	55.692	56.5346	-0.842643	0.321951	0.49221	0.0773557	0.0996477
HAX1	O00165	51.4727	51.5337	-1.22733	0.321967	0.492189	0.0926689	0.266605
COMT	P21964	53.8782	53.7642	1.21762	0.322257	0.491798	0.141794	0.217136
C7orf50	Q9BRJ6	46.8781	48.6	-1.95576	0.0908222	1.04181	0.201526	0.144399
ARAP1	Q96P48	46.0619	46.6852	-0.07998	0.322556	0.491395	0.197682	0.287078
CCDC117	Q8IWD4	53.6032	59.7176	-1.95485	0.6123	0.213036	0.226302	0.258579
PPM1F	P49593	52.7649	52.3458	0.84034	0.322816	0.491045	0.130713	0.18218
RHPN2	Q8IUC4	48.4918	55.8324	-1.95425	0.225285	0.647268	0.190528	0.560451
UBE2Q1	Q7Z7E8	49.3416	49.7813	-0.415215	0.32325	0.490461	0.108438	0.113385
HAGH	Q16775	57.3712	57.9513	0.158759	0.323431	0.490218	0.098693	0.0950103
NOMO2	Q5JPE7	54.3476	53.7642	1.18709	0.323751	0.489789	0.105943	0.193002
AMPD2	Q01433	56.8583	57.1819	-0.164865	0.323761	0.489776	0.190564	0.15433
MICAL3	Q7RTP6	51.3933	51.3139	0.10991	0.323819	0.489697	0.180563	0.111423
MGAT4B	Q9UQ53	53.0801	53.9184	-0.54995	0.323851	0.489655	0.179059	0.454031
STX7	O15400	58.0978	60.8043	-1.95415	0.359541	0.444251	0.162154	0.121488
UTY	O14607	48.2471	49.6103	-1.95215	0.177333	0.751211	0.352008	0.228817
DFFA	O00273	55.3	57.1514	-0.208809	0.32411	0.489308	0.193166	0.134258
TERF2IP	Q9NYB0	50.514	50.7522	-0.122122	0.324191	0.489199	0.10587	0.0803705
SNX18	Q96RF0	48.0401	48.6	-0.73974	0.324252	0.489118	0.29853	0.315366
NME7	Q9Y5B8	46.6	47.1274	0	0.324424	0.488887	0.48965	0.412736
SRSF3	P84103	52.8655	57.3956	-1.95165	0.196103	0.707515	0.316587	0.383877
LTBP3	Q9NS15	59.7294	56.5018	-1.94835	0.840318	0.0755565	0.126383	0.260147
RIOK3	O14730	55.3	56.2965	-1.93684	0.136571	0.864641	0.195985	0.178002
CST3	P01034	56.8705	57.2429	-1.93684	0.294731	0.530573	0.102486	0.113173
SUN1	O94901	48.4259	49.0241	-1.92963	0.573063	0.241798	0.25578	0.136681
CAMSAP1	Q5T5Y3	48.7555	49.3294	-0.573974	0.324932	0.488208	0.277025	0.48735
EWSR1	Q01844	56.04	58.342	-0.781582	0.325138	0.487932	0.125165	0.110107
MCRS1	Q96EZ8	46.0811	46.6	-0.281882	0.325159	0.487904	0.306438	0.503365
HAUS4	Q9H6D7	47.6073	48.1389	-1.43514	0.325284	0.487738	0.600138	0.302361
DPH5	Q9H2P9	58.1161	57.0964	1.27688	0.325566	0.487361	0.306763	0.18334
XRCC5	P13010	45.812	46.1772	-0.147347	0.325707	0.487173	0.181206	0.149186
OSBPL3	Q9H4L5	46.1516	46.4078	-0.0768769	0.325753	0.487112	0.159049	0.333741
COMMD3-BMI1	P35226	46.1708	46.4014	-0.771572	0.325821	0.487022	0.313932	0.171108
RXRB	P28702	45.0945	45.2034	-0.538138	0.326177	0.486547	0.1429	0.31426
TBC1D20	Q96BZ9	51.2895	50.7399	0.54955	0.326752	0.485781	0.100776	0.200509
CLIP1	P30622	54.4684	55.9057	-0.59019	0.327431	0.48488	0.126753	0.0854563
CYB5R3	P00387	56.1927	56.8033	-0.25035	0.327448	0.484857	0.258053	0.143315
MMAA	Q8IVH4	53.3215	52.738	1.47548	0.327568	0.484698	0.224353	0.346865
WDR35	Q9P2L0	47.2121	47.7061	-0.446947	0.32761	0.484643	0.517138	0.380426
GTF2H3	Q13889	45.7287	46.704	-0.102503	0.327722	0.484495	0.269094	0.263309
ATP2A3	Q93084	53.8581	53.3551	0.301802	0.328104	0.483988	0.467718	0.194387
RBPJ	Q06330	56.4003	57.3162	-0.0671672	0.328155	0.483921	0.268623	0.129262
PPP1R37	O75864	48.7799	48.0495	0.73033	0.32819	0.483874	0.333657	0.355582
USP4	Q13107	45.4597	46.0362	0.00640641	0.328288	0.483745	0.270635	0.25138
MRPL48	Q96GC5	49.5065	49.8301	-1.12963	0.328423	0.483567	0.31574	0.409944
NSUN4	Q96CB9	53.0667	52.4313	0.366366	0.328869	0.482977	0.155698	0.317862
VAMP2	P63027	59.8003	61.6138	-1.92342	0.427541	0.369022	0.160161	0.13565
KAT7	O95251	45.1714	45.3956	-0.224224	0.32946	0.482197	0.107119	0.134812
FNDC3B	Q53EP0	45.5365	46.3373	-0.442042	0.329547	0.482083	0.460095	0.405277
SNX14	Q9Y5W7	49.9034	50.7644	-0.415215	0.329566	0.482058	0.356345	0.218387
DENR	O43583	58.8	61.1173	-1.91942	0.448927	0.347825	0.127037	0.173115
LDB1	Q86U70	55.8019	57.2796	-0.897598	0.329967	0.48153	0.103439	0.112337
PRR12	Q9ULL5	44.5051	44.9536	-0.448448	0.330212	0.481208	0.185366	0.147245
AKAP8	O43823	45.9914	47.118	-1.12663	0.330346	0.48103	0.174458	0.142026
INO80C	Q6PI98	44.9536	45.3764	-0.852052	0.330387	0.480977	0.664135	0.634849
MAPKAPK3	Q16644	51.0514	51.3383	-1.21161	0.330388	0.480975	0.0998826	0.139712
UNC119B	A6NIH7	53.0935	55.5149	-1.91592	0.122564	0.911638	0.146147	0.109441
RBPMS	Q93062	47.5085	49.2317	-1.07017	0.330747	0.480503	0.192763	0.131038
ICK	Q9UPZ9	64	62.7285	1.27147	0.331101	0.48004	0.161879	0.382511
C2orf47	Q8WWC4	55.2262	55.8691	-0.848148	0.331392	0.479658	0.0915139	0.193241
DCAF16	Q9NXF7	47.6449	49.2134	-0.782783	0.331462	0.479566	0.320081	0.411179
SRP72	O76094	47.9319	48.1107	-0.15996	0.331512	0.479501	0.144218	0.0968405
PLEKHO2	Q8TD55	51.7841	51.2284	0.653353	0.332015	0.478842	0.240892	0.30013
TXNDC5	Q8NBS9	55.9851	56.7911	-0.293093	0.332894	0.477694	0.0818435	0.10059
RNF2	Q99496	45.7351	46.4206	-0.371572	0.333146	0.477366	0.100939	0.111397
HPCA	P84074	54.7433	56.498	-0.697497	0.333231	0.477254	0.132132	0.13143
C15orf57	Q9BV29	52.8386	59.8594	-1.25475	0.333479	0.476932	0.290708	0.312627
ABCG2	Q9UNQ0	62.0841	63.3207	-1.91592	0.385738	0.413708	0.233867	0.284877
SRI	P30626	54.6092	54.7098	-0.844645	0.333745	0.476586	0.112139	0.187196
ZMYND8	Q9ULU4	46.6	46.9439	-0.136937	0.334698	0.475347	0.152305	0.120522
COG5	Q9UP83	46.9204	48.7066	-1.91441	0.904183	0.0437438	0.194078	0.309744
AP1S1	P61966	49.9828	49.8668	0.116016	0.334791	0.475226	0.162252	0.164386
DNAJA1	P31689	53.9184	55.0317	-1.36146	0.335041	0.474902	0.193667	0.14242
ATP5H	O75947	55.9546	58.513	-0.366366	0.335099	0.474827	0.121577	0.141554
TRAFD1	O14545	53.2209	55.9057	0.140841	0.335145	0.474767	0.212917	0.132267
TATDN1	Q6P1N9	60.7275	61.4832	-1.91391	0.135219	0.868961	0.111822	0.0904119
USP12	O75317	52.8453	54.7501	-1.9047	0.48838	0.311242	0.175706	0.306165
C1orf198	Q9H425	53.7239	55.6187	-1.89479	0.585719	0.232311	0.0880336	0.118983
AIF1L	Q9BQI0	53.9654	55.9912	-1.24745	0.336758	0.472682	0.211381	0.130513
COX6B1	P14854	52.7112	54.0056	-0.764565	0.336803	0.472624	0.262899	0.151142
TMEM38B	Q9NVV0	61.2	63.0943	-1.89429	0.642993	0.191794	0.177173	0.166552
ERCC6L	Q2NKX8	46.4462	47.0992	-0.166567	0.33712	0.472216	0.304746	0.111367
DYNLL1	P63167	50.9109	51.6131	-0.702202	0.337382	0.471879	0.119735	0.18517
CENPP	Q6IPU0	53.2343	54.9915	-0.0804805	0.337409	0.471843	0.307909	0.441187
SOWAHC	Q53LP3	48.4259	48.8043	-0.885185	0.337519	0.471702	0.218283	0.315648
CRNKL1	Q9BZJ0	45.1393	45.4853	-0.313914	0.00994146	2.00255	0.203423	0.0876079
NFRKB	Q6P4R8	45.7544	45.3443	0.41001	0.337572	0.471633	0.114972	0.433069
SPC25	Q9HBM1	49.5737	50.746	-0.341942	0.337621	0.47157	0.0629965	0.681313
NOTCH2	Q04721	46.3886	47.0145	-0.416416	0.337753	0.471401	0.1158	0.116681
TRMT61B	Q9BVS5	60.4795	60.0424	-1.88198	0.66559	0.176793	0.177145	0.140162
CUEDC1	Q9NWM3	52.1566	55.637	-0.337037	0.337762	0.471389	0.161222	0.166892
THEM4	Q5T1C6	55.5027	56.7239	-0.0366366	0.337797	0.471344	0.177201	0.124017
GSTCD	Q8NEC7	49.537	48.2566	1.13934	0.337874	0.471246	0.276969	0.105543
PIN4	Q9Y237	54.8775	56.0767	-0.657257	0.338031	0.471043	0.111659	0.101542
C10orf76	Q5T2E6	54.9043	55.5577	-0.543443	0.338137	0.470908	0.209945	0.159011
LPL	P06858	54.9043	53.5563	1.3011	0.338185	0.470845	0.325789	0.215192
GOLPH3L	Q9H4A5	47.1839	47.7532	-0.362262	0.338344	0.470641	0.31158	0.215512
KAT8	Q9H7Z6	44.8703	45.4276	0.032032	0.338646	0.470254	0.469099	0.173306
ATP1A2	P50993	57.475	58.2871	-0.68999	0.338674	0.470218	0.194932	0.118174
ADAR	P55265	46.3117	46.7887	-0.371572	0.338775	0.470088	0.189085	0.121673
FAM160A2	Q8N612	49.8362	49.1829	0.653353	0.338917	0.469907	0.318593	0.269487
CHCHD6	Q9BRQ6	55.3	57.249	-1.88188	0.143238	0.843942	0.142343	0.093719
WDR45B	Q5MNZ6	60.6921	61.3438	-1.88018	0.845702	0.0727824	0.112932	0.16007
STUB1	Q9UNE7	45.9978	46.4591	-0.0384384	0.339515	0.469141	0.154505	0.115857
KDM2A	Q9Y2K7	48.3083	48.4636	-0.0047047	0.33993	0.46861	0.191284	0.153042
CDK4	P11802	45.9081	46.8169	0.0376376	0.340003	0.468517	0.183561	0.173047
MARK1	Q9P0L2	49.0241	51.2223	-1.87457	0.110266	0.957557	0.19781	0.348212
SLC30A6	Q6NXT4	54.0526	53.7776	0.563363	0.340329	0.468101	0.478797	0.258855
AMZ2	Q86W34	47.5038	48.6333	-1.12953	0.340449	0.467948	0.391725	0.222942
PARG	Q86W56	49.5737	48.8287	0.671672	0.340571	0.467792	0.392834	0.415379
TAP1	Q03518	48.6517	48.553	0.621021	0.340717	0.467606	0.347397	0.334278
GGCX	P38435	52.899	52.413	0.485986	0.34084	0.467449	0.461875	0.332376
CTSH	P09668	58.0795	60.2728	-1.87437	0.125544	0.901206	0.123895	0.163172
P0DN76	P0DN76	47.3768	47.4944	-0.117618	0.341011	0.467231	0.299287	0.204952
BBS7	Q8IWZ6	49.995	49.073	0.922022	0.341265	0.466909	0.326961	0.169511
HNRNPK	P61978	51.4788	51.6131	-0.134334	0.341563	0.46653	0.0855836	0.0987552
MTHFD2	P13995	54.019	53.9855	0.999299	0.341732	0.466315	0.173388	0.201948
UQCC3	Q6UW78	52.6695	56.9743	0.238138	0.34175	0.466292	0.233427	0.374291
LSM11	P83369	46.6	47.739	-0.710911	0.341931	0.466061	0.137907	0.134442
STK35	Q8TDR2	52.2909	52.9124	-0.154254	0.342016	0.465953	0.220152	0.218219
RRP8	O43159	44.6268	44.8575	-0.230631	0.342091	0.465858	0.19326	0.265452
DDR2	Q16832	51.7841	52.4313	-0.647247	0.34218	0.465746	0.0968234	0.104212
GSE1	Q14687	51.894	52.297	-0.0732733	0.342212	0.465705	0.383407	0.27467
SERPINE2	P07093	61.2	63.4949	-1.87407	0.341001	0.467244	0.102701	0.147526
CCDC102A	Q96A19	52.3275	52.7179	0.0915916	0.342431	0.465427	0.128672	0.1543
NSRP1	Q9H0G5	62.6937	63.7562	-1.30631	0.342623	0.465183	0.143293	0.169609
C9orf142	Q9BUH6	55.3	58.2138	-1.86967	0.352395	0.45297	0.193013	0.167685
NAPG	Q99747	47.6308	48.731	-0.315215	0.34282	0.464933	0.129324	0.196633
RILPL1	Q5EBL4	47.0239	48.3271	-1.3032	0.342873	0.464866	0.487797	0.570293
TM9SF4	Q92544	52.5107	52.3703	0.14044	0.342966	0.46475	0.0918558	0.156547
FXR2	P51116	46.7652	47.0945	-0.230531	0.343007	0.464697	0.140883	0.139821
BICC1	Q9H694	49.0485	50.2576	-1.86847	0.363193	0.439863	0.0939215	0.185242
DCP2	Q8IU60	46.1323	47.7061	-1.86847	0.579039	0.237292	0.111076	0.189091
PAPD5	Q8NDF8	43.0829	43.4096	-0.326727	0.343612	0.463932	0.413026	0.343009
IGF2BP2	Q9Y6M1	45.9658	46.6	0	0.343687	0.463837	0.229279	0.154521
CD97	P48960	60.698	62.5544	-1.86366	0.0558792	1.25275	0.142843	0.157239
ARRB2	P32121	50.8376	51.1674	0.0244244	0.343858	0.463621	0.306183	0.18871
RAP1B	P61224	63.5559	64	-0.444144	0.343965	0.463486	0.176858	0.126985
PDS5B	Q9NTI5	46.7981	47.4709	-0.523423	0.343992	0.463452	0.161846	0.0975348
DLGAP4	Q9Y2H0	55.5393	57.1147	-0.268669	0.344105	0.463309	0.127989	0.102799
RAD54L2	Q9Y4B4	55.0317	55.5882	-1.86316	0.567425	0.246091	0.515701	0.256914
ZNF626	Q68DY1	52.4863	53.2075	0.10991	0.345075	0.462087	0.173152	0.181985
CLSPN	Q9HAW4	51.0636	52.7	-0.122122	0.345163	0.461976	0.144344	0.101524
AES	Q08117	50.0011	51.3261	-1.85626	0.28994	0.537692	0.376131	0.516152
KRT73	Q86Y46	61.4396	63.3294	-1.85495	0.231477	0.635493	0.317425	0.267293
MCAM	P43121	61.2	63.8432	-1.85495	0.589227	0.229717	0.11254	0.363442
AFF4	Q9UHB7	45.9401	46.7934	-0.41001	0.345476	0.461582	0.140384	0.152103
TARBP2	Q15633	48.902	49.3661	-1.16016	0.345575	0.461457	0.570846	0.574633
HDGF	P51858	54.8976	55.8202	-0.308509	0.345603	0.461423	0.0691492	0.0487078
NCAPH2	Q6IBW4	46.6	47.9225	-0.358058	0.345682	0.461323	0.177566	0.371476
USP7	Q93009	46.6852	47.1557	-0.325125	0.345847	0.461116	0.127459	0.103009
NFX1	Q12986	50.917	51.8085	-0.280881	0.345942	0.460997	0.551731	0.144888
UVSSA	Q2YD98	45.3956	46.1195	-0.723924	0.3463	0.460547	0.333394	0.362856
ZMYM3	Q14202	45.5493	46.4334	-0.800801	0.34636	0.460473	0.181256	0.144628
NSD1	Q96L73	43.4929	44.8382	-1.34535	0.346729	0.46001	0.31779	0.164108
MTA1	Q13330	45.9978	47.0569	-0.0448448	0.34675	0.459984	0.249652	0.310032
SOS1	Q07889	48.6639	48.957	0.134334	0.347621	0.458894	0.634769	0.337573
SOD1	P00441	55.4172	62.476	-1.34685	0.348057	0.458349	0.171342	0.185192
ARL6IP5	O75915	55.6126	57.823	-0.494595	0.348099	0.458297	0.163725	0.126294
XYLB	O75191	47.0663	47.2121	-0.231031	0.348178	0.458199	0.253719	0.418913
GEMIN4	P57678	46.1003	46.9581	-0.192192	0.348201	0.45817	0.348602	0.155
SRBD1	Q8N5C6	45.6454	45.9978	-0.0512513	0.34827	0.458084	0.305463	0.145906
CXorf56	Q9H5V9	51.7047	51.7963	-0.0915916	0.348925	0.457268	0.183169	0.162736
CD2BP2	O95400	45.4661	46.0683	-0.41001	0.348984	0.457195	0.147567	0.119231
SHKBP1	Q8TBC3	53.4489	57.9329	-1.85105	0.227118	0.643749	0.181764	0.16351
CNOT6	Q9ULM6	48.5624	49.0424	-0.48008	0.349155	0.456982	0.336525	0.397718
CHERP	Q8IWX8	45.5493	45.8825	-0.288288	0.0104716	1.97999	0.0923465	0.0885397
CRTC2	Q53ET0	47.3203	49.1646	-1.84424	0.18271	0.738238	0.104149	0.14178
NELFA	Q9H3P2	46.0811	46.3758	-0.294695	0.350428	0.455402	0.239596	0.200402
BRD7	Q9NPI1	44.8703	45.1201	-0.237037	0.350892	0.454827	0.265877	0.266867
SF3A3	Q12874	47.3768	47.7437	-0.366967	0.350915	0.454798	0.134715	0.10582
AP5M1	Q9H0R1	50.2759	51.3383	-1.84404	0.171612	0.765452	0.0715084	0.161677
CWC22	Q9HCG8	44.6973	44.9792	-0.281882	0.0253682	1.59571	0.18176	0.176703
FAM96A	Q9H5X1	55.0519	56.1927	-1.17337	0.351742	0.453776	0.116734	0.184317
RC3H1	Q5TC82	57.133	58.9735	-1.84044	0.903013	0.0443062	0.311144	0.260695
CEP41	Q9BYV8	47.325	48.0401	-0.192893	0.352125	0.453304	0.297348	0.196289
MCM3AP	O60318	45.4597	45.9273	-0.24985	0.352238	0.453163	0.464385	0.697118
LAMP2	P13473	58.8	61.0051	-1.83674	0.351208	0.454436	0.160774	0.178513
CTHRC1	Q96CG8	54.4818	56.3148	-1.83303	0.324861	0.488302	0.155521	0.196881
UBE3C	Q15386	50.514	51.149	-0.47017	0.35273	0.452558	0.241151	0.246691
ZC3H18	Q86VM9	50.9964	55.3	0.227127	0.352755	0.452526	0.158534	0.091413
WDR48	Q8TAF3	55.8752	57.0231	-0.146547	0.353301	0.451855	0.259986	0.17936
ARHGAP35	Q9NRY4	46.1516	47.038	-0.366967	0.353354	0.45179	0.214179	0.196264
GNB2L1	P63244	56.04	56.6812	-0.653353	0.353748	0.451306	0.171859	0.192416
HDHD2	Q9H0R4	60.2551	60.9283	-1.82032	0.778602	0.108684	0.209237	0.173971
DNAJB14	Q8TBM8	52.2787	52.6512	-0.372472	0.353898	0.451122	0.130044	0.125036
CYCS	P99999	61.37	63.1901	-1.82012	0.357331	0.446929	0.168797	0.107552
TBRG4	Q969Z0	45.78	46.1067	-0.0576577	0.354235	0.450708	0.304639	0.308217
MED8	Q96G25	49.7385	50.0499	-0.311411	0.354258	0.45068	0.167101	0.165152
ITM2C	Q9NQX7	55.8486	54.019	-1.81922	0.591507	0.22804	0.298114	0.32908
DYNC2LI1	Q8TCX1	49.879	48.6	0.500701	0.355668	0.448956	0.224896	0.0934636
TSEN34	Q9BSV6	45.6775	46.0811	0.00640641	0.355734	0.448875	0.518792	0.302998
SHROOM3	Q8TF72	46.6	52.4191	-1.81351	0.34546	0.461602	0.399457	0.376453
RUNX1	Q01196	46.2541	46.2861	-0.640641	0.355895	0.448678	0.375892	0.285819
PMVK	Q15126	46.0555	46.3373	-0.0768769	0.355913	0.448657	0.148975	0.181774
HNRNPAB	Q99729	55.4111	56.956	0.111111	0.355939	0.448625	0.105721	0.120907
LDHA	P00338	59.6822	61.2	-1.81311	0.103228	0.986203	0.0520505	0.077476
KDM5D	Q9BY66	46.4206	46.8404	-0.535135	0.356308	0.448175	0.549064	0.140285
FIP1L1	Q6UN15	47.2309	47.979	-0.973874	0.356658	0.447748	0.157376	0.110925
PLEKHA3	Q9HB20	47.2074	47.6449	-1.81231	0.188621	0.72441	0.365216	0.510425
PKM	P14618	59.0975	59.3042	-0.62993	0.356826	0.447544	0.159374	0.0909195
SNRPA1	P09661	54.9311	54.8171	0.781582	0.356896	0.447459	0.106939	0.175203
CAPN2	P17655	56.0645	56.7483	-0.683884	0.357153	0.447146	0.233267	0.114993
FAM96B	Q9Y3D0	46.9392	47.5414	-0.108208	0.357274	0.446998	0.14401	0.147276
S100A13	Q99584	60.8456	62.3802	-1.80621	0.603268	0.219489	0.0747791	0.128934
STX3	Q13277	56.2476	56.9132	-0.628929	0.357501	0.446723	0.114301	0.132987
MTFR2	Q6P444	50.8254	51.6253	-1.27618	0.357782	0.446382	0.301959	0.303594
KIAA1429	Q69YN4	46.4527	46.9863	-0.0960961	0.357795	0.446366	0.510813	0.537158
TRPC4AP	Q8TEL6	48.4353	50.2392	-1.8039	0.736619	0.132757	0.414734	0.367118
NOP10	Q9NPE3	53.7709	52.6267	-0.0854855	0.358301	0.445752	0.169662	0.21698
SNRPD2	P62316	54.6763	55.5027	-0.995796	0.358425	0.445602	0.0903397	0.173157
SMN2	Q16637	46.6146	46.9675	-0.352853	0.358551	0.445449	0.0576234	0.262803
KANK1	Q14678	47.2686	47.3721	-0.103504	0.358559	0.445439	0.0800642	0.295536
NUMBL	Q9Y6R0	53.013	52.8118	1.36146	0.358992	0.444915	0.140393	0.628299
RPGRIP1L	Q68CZ1	50.3369	51.8574	-0.555656	0.359088	0.4448	0.569054	0.499253
Q53S08	Q53S08	59.6467	61.5354	-1.8027	0.214244	0.669091	0.202696	0.135867
LIPA	P38571	60.6921	61.9447	-1.8013	0.420873	0.375849	0.110288	0.157065
EIF2D	P41214	46.6664	47.6167	-0.122322	0.359478	0.444327	0.169274	0.158758
CCT8	P50990	55.7408	57.4139	-1.7952	0.182403	0.738967	0.0874415	0.144763
TOP3B	O95985	51.723	51.8574	-0.421321	0.359616	0.444161	0.0982988	0.23146
NDUFB8	O95169	54.5958	56.5591	-1.79459	0.170335	0.768697	0.126757	0.121986
SFXN4	Q6P4A7	56.7789	58.2016	0.207608	0.359986	0.443715	0.168152	0.154153
ANKIB1	Q9P2G1	46.8075	48.1483	-0.348148	0.360652	0.442912	0.312384	0.273021
PPIL3	Q9H2H8	48.8165	50.8132	-0.116016	0.36086	0.442662	0.177886	0.159143
CKS2	P33552	46.1772	47.9696	-1.79239	0.0783572	1.10592	0.147914	0.209589
SNX29	Q8TEQ0	48.1954	49.1646	-1.03023	0.361704	0.441647	0.0926464	0.08311
ITFG2	Q969R8	52.9124	52.5535	0.358959	0.361808	0.441522	0.610765	0.275207
RANBP10	Q6VN20	51.2773	51.4055	-0.0793794	0.361861	0.441458	0.524236	0.431552
LPGAT1	Q92604	49.6653	49.0302	0.635035	0.36217	0.441088	0.200084	0.210816
FAM169A	Q9Y6X4	52.738	52.7	1.43303	0.362304	0.440927	0.155778	0.212889
DCPS	Q96C86	58.8	60.8102	-1.79059	0.0546526	1.26239	0.120935	0.14828
HSPA4L	O95757	50.9475	51.3628	-0.732733	0.363013	0.440078	0.113393	0.205828
PVRL2	Q92692	56.1316	58.8	-1.78909	0.12082	0.917861	0.168957	0.129699
RTN4	Q9NQC3	59.0562	59.8003	-0.744144	0.363344	0.439682	0.142626	0.16258
PEX11B	O96011	62.2147	63.3904	-1.78529	0.643538	0.191426	0.252668	0.190815
POLR2D	O15514	59.2392	60.6153	-1.78358	0.909966	0.0409748	0.193444	0.235409
SMG1	Q96Q15	48.0637	48.0825	0	0.36378	0.439162	0.370899	0.383156
MEA1	Q16626	55.0519	56.8338	-1.78198	0.226318	0.645282	0.171918	0.266039
TFAP2C	Q92754	50.7399	50.9292	-0.702202	0.363955	0.438952	0.227384	0.366736
NSMCE4A	Q9NXX6	50.9475	49.9461	1.37998	0.363965	0.438941	0.487772	0.365107
TRIM26	Q12899	51.723	52.3397	0.201502	0.363966	0.438939	0.399376	0.298804
BRD8	Q9H0E9	51.7291	52.7246	-0.244244	0.364202	0.438658	0.134013	0.100577
SNRK	Q9NRH2	49.8729	50.8926	-1.01972	0.364277	0.438568	0.190685	0.403757
EIF3J	O75822	53.4557	52.9661	0.375576	0.364669	0.438101	0.0775039	0.173792
ZCRB1	Q8TBF4	52.8386	55.1457	-0.0670671	0.365325	0.43732	0.481659	0.273587
PAFAH1B1	P43034	57.5971	57.8963	0.0488488	0.365351	0.437289	0.127235	0.108585
AK1	P00568	51.9062	52.1443	-0.403003	0.365471	0.437147	0.120778	0.146576
YY1AP1	Q9H869	44.4154	45.1393	-0.24985	0.365594	0.437001	0.472105	0.467648
SEC31A	O94979	48.8226	49.1768	-0.354154	0.365751	0.436815	0.206133	0.208704
ZC3H10	Q96K80	57.1758	57.9207	-0.744945	0.36589	0.43665	0.205762	0.14093
MECP2	P51608	55.1726	57.0842	-0.417818	0.365953	0.436574	0.113383	0.119233
ARHGEF10	O15013	47.6026	48.6	-0.997397	0.366129	0.436366	0.080258	0.291013
WDFY3	Q8IZQ1	52.6023	53.1337	-0.531431	0.366367	0.436084	0.169644	0.150726
LENG1	Q96BZ8	64	63.8868	0.113213	0.367414	0.434844	0.150673	0.204203
PPHLN1	Q8NEY8	46.3437	50.8743	-1.77638	0.190653	0.719757	0.353414	0.134021
WRN	Q14191	45.3636	52.8588	-0.435636	0.367684	0.434525	0.143577	0.268893
CYTH2	Q99418	46.1067	47.1321	-0.211411	0.367954	0.434206	0.160503	0.367864
RILPL2	Q969X0	47.9743	48.6	-0.625726	0.368098	0.434036	0.426707	0.487679
IFITM1	P13164	52.8722	54.5556	0.569069	0.368139	0.433988	0.183357	0.160835
ANGEL2	Q5VTE6	47.8472	48.9692	-1.76917	0.251221	0.599944	0.270403	0.639287
ACADVL	P49748	54.9781	55.7347	-0.701702	0.36859	0.433456	0.184013	0.158002
CLASP2	O75122	49.2806	49.4699	-0.152653	0.369227	0.432706	0.124661	0.340856
SUCLA2	Q9P2R7	50.6545	51.0636	-0.457958	0.369867	0.431955	0.278426	0.125601
MAP2K7	O14733	52.7	51.5032	1.1968	0.369995	0.431804	0.403368	0.252779
HNRNPH3	P31942	45.9658	46.363	-0.128128	0.370034	0.431759	0.219386	0.131429
ITPKB	P27987	46.0234	46.7934	-0.76997	0.370318	0.431425	0.545374	0.0947022
AGPAT3	Q9NRZ7	53.0667	52.7	0.90991	0.370729	0.430944	0.280039	0.180338
BLVRA	P53004	54.2068	54.0727	0.838338	0.37097	0.430661	0.155297	0.121243
TLE4	Q04727	52.645	53.677	0.262563	0.371051	0.430567	0.152738	0.148215
CRKL	P46109	50.8254	51.2773	-0.451852	0.371235	0.430351	0.125959	0.169595
UTP20	O75691	46.0619	46.4591	-0.281882	0.0334118	1.4761	0.286473	0.297975
UQCRB	P14927	59.8416	60.7275	-1.75656	0.665861	0.176616	0.165177	0.117374
SKP1	P63208	58.3054	59.2983	0.0472472	0.372314	0.429091	0.15349	0.104356
NSUN5	Q96P11	45.5942	45.9465	-0.32032	0.37258	0.42878	0.256935	0.215166
MDH2	P40926	57.9879	58.342	-0.354154	0.372833	0.428486	0.156285	0.0899465
URB2	Q14146	47.1745	47.6591	-0.145846	0.372843	0.428474	0.382053	0.361914
AK3	Q9UIJ7	56.2293	57.0109	0	0.372974	0.428322	0.261157	0.107542
TACC1	O75410	52.4313	53.7306	-0.487788	0.372996	0.428296	0.171798	0.108473
LYSMD2	Q8IV50	54.6226	55.1726	-1.0966	0.37302	0.428268	0.143538	0.200709
CDK11B	P21127	45.5045	46.1836	-0.166567	0.373194	0.428065	0.17796	0.243226
PLEC	Q15149	50.9964	51.1552	-0.232032	0.373269	0.427978	0.150072	0.0836105
EHMT1	Q9H9B1	46.4398	47.5979	-0.414715	0.373308	0.427932	0.234027	0.423424
NDC80	O14777	46.2348	46.5295	-0.0128128	0.373609	0.427583	0.626137	0.20347
ALDH4A1	P30038	51.5643	52.2543	-0.68999	0.264972	0.576801	0.249847	0.620969
CNDP2	Q96KP4	59.6467	60.8693	-0.87998	0.373899	0.427246	0.158528	0.108255
PPAT	Q06203	64	64	0	0.373901	0.427243	0.0996895	0.0921389
NDUFAF2	Q8N183	64	64	0	0.373901	0.427243	0.0909329	0.204636
C11orf58	O00193	64	64	0	0.373901	0.427243	0.111309	0.124089
HIST1H1E	P10412	64	64	0	0.373901	0.427243	0.356751	0.315291
EEA1	Q15075	64	64	0	0.373901	0.427243	0.130753	0.0930782
PSEN2	P49810	64	64	0	0.373901	0.427243	0.142938	0.170289
SLC16A1	P53985	64	64	0	0.373901	0.427243	0.10077	0.146718
SLC25A20	O43772	64	64	0	0.373901	0.427243	0.17721	0.1518
SLC2A1	P11166	64	64	0	0.373901	0.427243	0.10468	0.104691
SLC39A14	Q15043	64	64	0	0.373901	0.427243	0.131613	0.144567
[truncated: 4,840 more rows]
