# Supplementary material for: Development of retinoid nuclear receptor pathway antagonists through targeting aldehyde dehydrogenase 1A3
Source: iScience. 2025 Oct 3;28(11):113675. doi: 10.1016/j.isci.2025.113675 (PMC12595434; doi:10.1016/j.isci.2025.113675)
Supplement: Table S7. Raw counts of each listed metabolite across cell lines treated with MBE1 or DMSO [file mmc8.xlsx]

## Sheet: Supplement Table 7
Table S7. Raw counts of each listed metabolite across cell lines treated with MBE1 or DMSO.
medMz	medRt	maxQuality	compound	compoundId	expectedRtDiff	ppmDiff	parent	LN229:MBE	LN229:MBE	LN229:MBE	LN229:DMSO	LN229:DMSO	LN229:DMSO	SUM159-M1a-MBE	SUM159-M1a-MBE	SUM159-M1a-MBE	SUM159-M1a-DMSO	SUM159-M1a-DMSO	SUM159-M1a-DMSO	AsPC-1:MBE	AsPC-1:MBE	AsPC-1:MBE	AsPC-1:DMSO	AsPC-1:DMSO	AsPC-1:DMSO	MDA-MB-231:MBE	MDA-MB-231:MBE	MDA-MB-231:MBE	MDA-MB-231:DMSO	MDA-MB-231:DMSO	MDA-MB-231:DMSO	MDA-MB-468:MBE	MDA-MB-468:MBE	MDA-MB-468:MBE	MDA-MB-468:DMSO	MDA-MB-468:DMSO	MDA-MB-468:DMSO	HEK293_DMSO_A	HEK293_DMSO_B	HEK293_DMSO_C	HEK293_Inhibitor_A	HEK293_Inhibitor_B	HEK293_Inhibitor_C	Blank1	Blank2	Blank3
521.983	13.2436	0.855675	GTP	GTP	-1	1926.43	521.983	125534	162145	153122	163512	171632	160976	796862	352761	361443	361061	311707	362620	350714	364525	337376	288182	311172	323187	602526	561968	555444	396645	517812	515382	166212	185298	162886	165762	176315	169556	651439	594081	619866	775850	863402	845375	0	0	2133.09
481.977	13.1072	0.855627	CTP	CTP	-1	2085.88	481.977	176413	181108	179874	167072	193965	178698	659899	351001	330088	324028	339946	315732	199120	211671	183348	174176	172398	183139	313156	281895	270838	245919	282822	249871	182911	213430	205413	177645	192806	181844	618954	597499	612945	659258	733219	814763	0	0	1680.83
482.961	12.6814	0.857747	UTP	UTP	-1	2081.95	482.961	442636	490428	525821	426231	537256	497595	1522516	1005981	1022852	927910	972517	914799	862560	932597	870572	745955	833540	838631	1059840	1018882	975870	814599	973428	935180	564065	669526	586923	588749	630182	559470	2194531	1909467	1930302	2001975	2304430	2328701	0	2026.72	1867.74
338.989	12.7167	0.856788	Fructose-1 6-bisphosphate	Fructose-1 6-bisphosphate	-1	2962.3	338.989	126689	178645	166696	127616	181758	176216	370892	406356	421226	396022	428566	427729	42583.8	43241.2	45569.4	27985	33935.7	40045.7	2063006	1943615	1914422	1403625	1785873	1768299	209906	310502	218694	289135	318020	263230	204478	152080	177803	121694	164414	158538	1846.43	1761.47	2387.45
423.03	12.6985	0.847409	Thiamine pyrophosphate	Thiamine pyrophosphate	-1	2375.92	423.03	0	1881.37	0	0	0	1752.56	3704.9	2827.24	3444.46	11056.6	8809.23	6470.12	6899.13	12226.7	17371.9	10970.5	6163.55	19064.2	2317.24	2129.51	2084.22	3298.67	3122.75	2366.03	0	0	0	0	0	0	14422.3	19675.5	16164.8	14853.6	14258.5	18423.5	0	0	0
505.988	12.0342	0.857889	ATP	ATP	-1	1987.15	505.988	1105136	1240834	1249224	1031989	1430636	1208834	5362404	2843473	3033982	2901429	2748398	2940140	5308642	6107652	5436620	4993588	5099724	5198352	2459345	2364123	2229773	1722423	2225954	2141194	1595198	1844349	1678049	1654935	1682806	1498321	6498888	6259300	6373210	6906582	7636206	7622936	2420.31	1605.73	3761.53
611.145	12.176	0.850103	Glutathione disulfide	Glutathione disulfide	-1	1645.65	611.145	26983.3	23186.6	20165.3	25026.5	34888.2	23232.4	104363	19848.8	16694.2	17705.4	17046	12463.2	24674.6	25067.3	37282.5	29459.6	33082.7	51069.6	45952.2	55354.1	53925.6	229351	52338.8	46186.8	22840.8	28635.2	33103.4	23214	19015.1	16092.9	48041.9	50539.4	47158.1	55922.3	56469.5	50560.7	0	0	0
145.098	12.0938	0.830225	Lysine	Lysine	-1	6895.02	145.098	41900000	36900000	34900000	37400000	38100000	37400000	5869170	6704962	5952176	6357002	6013190	5839274	6419024	6288422	6919576	5992620	6524522	6462826	35200000	34400000	33900000	31700000	33300000	33800000	30900000	33100000	34300000	29400000	31200000	30500000	26400000	21400000	20000000	29200000	24000000	25100000	26392.7	0	2480.62
742.069	12.0091	0.848017	NADP+	NADP+	-1	1354.96	742.069	9474.38	11194	7400.66	16223.4	10911.1	6438.97	17806.1	12372.1	19208	12519.1	22155.7	17022	20524.8	19591.4	19571.9	16857.2	21587.1	27023.3	21400.9	11115.1	17540.3	14553.7	16027.5	11937.4	13397.9	11354.7	7124.48	10208.5	7577.06	8782.68	26182.2	31056.1	28257.8	38326.7	16128.9	33490.3	0	0	0
161.093	12.0332	0.848426	5-Hydroxylysine	5-Hydroxylysine	-1	6214.39	161.093	37147.9	37455.2	26977.6	35205.1	33048.4	32846.9	20495.7	23074.3	28192.1	24096.5	22665.8	16910.2	16930.4	18511.4	20393.4	20587.9	27511.6	25206.7	37564.1	25499.6	22564.3	20656.6	29239.6	31751.5	32343.9	35570.9	30703.9	27082.2	29244.3	23944.5	17415.3	6693.29	10218.1	13219.4	13992.3	15109.6	0	0	0
191.02	11.0833	0.857607	Citrate	Citrate	-1	5245.66	191.02	934518	944496	1049009	912802	1099896	996706	2857172	3189685	3201717	3326292	3103622	3248703	3503735	3604524	3827851	3551363	3806127	3720545	1495751	1571306	1545420	1294993	1458775	1455213	1237535	1535798	1555567	1337046	1585400	1354372	3465859	4019174	3822130	4186648	3762404	3782083	4572.11	2011.32	20680.8
173.104	11.1112	0.820818	Arginine	Arginine	-1	5785.94	173.104	17400000	15700000	15100000	15400000	16400000	16100000	38100000	42000000	38000000	38700000	36600000	38600000	42100000	42400000	42600000	38700000	42700000	42300000	15600000	15200000	14400000	14000000	14300000	14500000	14200000	14800000	14500000	13500000	14100000	12900000	12500000	9965190	9570471	13000000	11600000	12000000	0	0	0
131.083	11.0951	0.858289	Ornithine	Ornithine	-1	7626.05	131.083	2596866	2275009	2170011	2305935	2438242	2410438	7565166	8349572	7582796	7613006	7222400	7571404	8567462	8411059	8606713	7756562	8792355	8588468	2505615	2372617	2386062	2243501	2354805	2329563	2247894	2416743	2596160	2101237	2375914	2128819	2883810	2331284	2247425	3453708	2785674	2761071	0	1449.36	0
371.538	10.6775	0.853029	NADPH	unknown	-1	inf	371.538	24193.5	23508.9	16725.4	20161.8	37309.3	30047.6	102834	96795.4	96581.8	83334.8	87162.1	97994.7	128795	164014	154507	99259.2	113559	204902	75750.2	69936.4	79976.7	104928	71160.4	78287.3	45050.1	66781.4	62192.1	61637.5	58890.3	77916.9	214710	295807	285302	247241	277163	277457	0	0	0
259.022	10.5262	0.851783	Glucose-6-phosphate	Glucose-6-phosphate	-1	3874.94	259.022	91037.8	85962.2	88085.3	73129	96356.9	83151.3	275043	293144	281728	307550	284534	292558	461208	513310	475901	513460	462431	496371	460857	449592	436336	458389	432849	440333	163866	199248	151612	154399	170502	176801	143352	117248	116207	142970	107298	142700	0	0	0
242.08	10.5486	0.840768	Phosphocholine	unknown	-1	inf	242.08	8304614	8411928	8510163	7256132	9279303	8501931	5045226	6388988	6024938	5146500	5292602	5451604	17100000	19000000	19000000	17700000	17800000	18500000	16900000	15800000	15900000	15700000	16000000	14500000	15600000	18200000	17300000	16500000	17900000	15800000	9848182	10400000	11300000	10200000	11300000	10200000	2265.83	2021.15	2372.69
426.022	10.3598	0.856546	ADP	ADP	-1	2359.55	426.022	259383	273694	281963	187202	297761	245159	500283	389261	355701	364929	360467	350681	371969	426670	402643	389276	368695	457488	299346	309792	261403	254250	264993	280852	247491	289783	266614	253350	257476	204024	1764109	1978515	1978022	1715515	1895599	1911866	2325.23	1801.41	0
289.115	10.4113	0.852002	L-arginino-succinate	L-arginino-succinate	-1	3471.96	289.115	9060.83	9882.12	16067.4	7875.21	15512.8	15549.3	145628	147437	159575	143287	154887	149209	185568	205724	197815	197500	187458	183398	13242.8	12493.1	13078.8	16695.8	13858	24599.8	14343.4	12424.4	14785.1	13984.4	20496	7468.92	55825.5	52823.9	61953.4	52753.5	55484	65505.9	0	0	0
432.558	10.5638	0.848244	Succinyl-CoA	unknown	-1	inf	432.558	0	0	2412.65	2447.85	4136.85	0	2738.89	3704.33	2355.34	3471.01	5223.03	2584.48	22731.7	8954.56	14822	8240.14	12434.2	6627.25	2364.63	4164.06	2702.01	2658.97	2797.31	2630.5	4448.36	8004.1	9715.09	4955.11	9224.55	3772.13	13223.2	16200.8	21525.4	11450.5	27649.7	20984.9	0	0	0
191.02	10.2411	0.445284	Isocitrate	Isocitrate	-1	5245.58	191.02	73064.6	81642.9	87479.9	100382	88201.1	72090.3	193956	207076	202346	222472	203786	193973	196476	188234	196035	203139	207646	196209	98605.7	116452	107118	79320	103689	98372.5	94792.8	101456	98706.2	92837.6	95293.5	83842.2	205252	214767	226514	215812	210386	200886	5640.64	1910.94	5884.02
362.051	10.1409	0.849289	GMP	GMP	-1	2774.39	362.051	7404.49	10217	11308.5	7120.42	7927.18	12013.9	16971.7	17825.7	17386	14114.6	13053.1	19224.2	13054	22426.8	14251.8	15230.9	16486.8	15018.8	22149.9	23314.2	20607.7	13506.5	24978	18356.4	8134.23	10939.1	8806.54	5577.13	5801.35	5237.93	49028.8	52143.4	47712.7	40643.4	37220.8	41754.9	0	0	0
322.045	9.98865	0.850748	CMP	CMP	-1	3118.06	322.045	23148.7	22728	20331.7	13671.3	19073.3	16019.8	25254.5	26880.9	30822.8	27465.3	25250.9	16581	68651.9	69412.3	72678.9	65829.1	76548.1	22852.1	43159.4	35066.1	28706.7	4898.15	18860.4	20417.1	46771.7	43713.8	39799	35472.2	38418.1	19632.4	65325.5	72379.7	72651.3	69440.9	66145	69883.2	0	0	0
259.022	9.90296	0.845395	Fructose-6-phosphate	Fructose-6-phosphate	-1	3874.7	259.022	110337	115613	95826.4	87165.9	110485	93278.4	144592	158232	153294	180342	167918	147902	162499	178347	164197	178127	151300	184542	1278230	1319289	1255394	1145379	1243982	1258156	174103	233619	193105	223091	219978	200018	104178	89389.7	108628	81804.1	80627	98883.7	0	0	0
168.99	9.97383	0.832173	D-Glyceraldehyde-3-phosphate	D-Glyceraldehyde-3-phosphate	-1	5929.01	168.99	52020.6	54626.7	59266.2	49042.7	67627.4	65326.1	78506.2	67598.2	79748.6	83832	77232.6	80540.3	3007.05	2691.75	5603.81	5189.84	4981.59	5210.8	53254.3	54306.6	55768.4	53500.9	46068.2	58129	9004.84	12388.9	9474.88	9343.93	9942.2	9878.17	31295.2	40107.3	45262.4	39319.7	46402.3	37728.2	6530.77	8348.69	5132.76
173.009	9.63375	0.856407	Aconitate	Aconitate	-1	5789.81	173.009	754391	726720	744773	661388	715909	703919	2826165	2598380	2900838	2996163	2712800	2980973	2998349	2951593	3075349	3034626	3155917	3228362	1286830	1461942	1348279	1308354	1341051	1430411	1021786	1152633	1073052	998754	1075415	1035127	4137026	5245992	4849016	4936214	4402616	4383416	12299.6	9998.43	9243.58
565.048	9.63994	0.856234	UDP-D-Glucose	UDP-D-Glucose	-1	1779.55	565.048	734399	760376	715424	654634	818458	741536	1305590	1397603	1504305	1366401	1368118	1352188	763326	738696	810127	725405	840462	839307	1381281	1221001	1308978	1355984	1305246	1378313	995125	1042125	962086	1014622	1105881	997295	1695341	1483318	1661906	1502011	1671496	1562039	0	0	0
221.06	9.69752	0.856301	Cystathionine	Cystathionine	-1	4535.09	221.06	41026.6	55257.1	56241.4	45284.9	55645.5	44479.1	43370.6	70279.7	67415.1	59250.5	69826.6	56420.6	41680.9	45858.3	33320.4	35568.4	41448.9	41370.4	40084.1	44282.3	44910.5	38826.4	41477.9	41469.2	328843	362648	327396	351689	319293	288281	940814	879528	1118263	1282615	1211546	992567	0	0	0
210.029	9.55698	0.85523	Creatine Phosphate	Creatine Phosphate	-1	4772.66	210.029	940864	890509	955457	740732	1048242	853592	4050408	4641443	4880520	4201354	4364460	4609496	6098436	5955432	6742110	5887476	7071534	7302306	516776	520484	497556	510181	457636	510712	743958	881969	798968	882864	950892	818736	15900000	16300000	17900000	14500000	16600000	15800000	0	0	0
323.029	9.48501	0.85183	UMP	UMP	-1	3108.4	323.029	12508	19270.4	21257.6	16618.9	18560.7	18204.6	29321.6	21183.1	20479.3	23539.4	21566.5	24515.6	12433.8	11626.9	12777.6	10314.1	9010.2	3447.84	24109	22047.2	19487.9	30037.8	19850	25180.4	29337.3	21624.3	19505.1	29272.2	20907.6	24425.3	170202	209348	200057	168418	175306	158461	0	0	0
229.012	9.43306	0.850244	Ribose phosphate	Ribose phosphate	-1	4380.37	229.012	32790.3	47077.8	36503.1	38651.1	44171.1	43272.6	82821.4	77095	73332.4	74247.5	81669.6	80404.6	21937.9	26697.7	20106.5	21488.2	18714.9	17129	253238	251271	226894	232874	240492	240772	50926.7	65311.1	57818.6	65151.5	64193.1	59067.9	106472	99875.5	92780.1	94298.6	108593	123844	0	0	0
662.102	9.42624	0.857091	NAD+	NAD+	-1	1519.28	662.102	603962	610324	639404	512329	716444	594835	1277192	1373176	1404627	1428436	1423144	1576366	1777229	1840245	2018768	1757700	1982638	1960208	1564327	1531290	1507315	1495743	1465412	1492271	737546	904329	770113	845466	816604	773667	2201084	2211423	2202959	2007890	2095398	2270274	0	0	0
606.074	9.36873	0.857553	UDP-N-acetyl-glucosamine	UDP-N-acetyl-glucosamine	-1	1659.39	606.074	1182354	1113774	1113766	1009158	1260136	1173512	4103469	4243188	4467058	4135841	4207472	4424876	2199438	2323188	2460793	2366247	2419467	2459855	6761650	6545178	5717352	6216878	6126032	6088676	4362120	5171826	4229373	4999466	5179418	4558979	8447605	8600971	8143958	6922460	7146864	7966238	0	0	0
168.99	9.29637	0.852639	Dihydroxyacetone phosphate	Dihydroxyacetone phosphate	-1	5927.21	168.99	144278	138316	149648	102683	150369	136510	285790	299801	323567	308056	291511	306746	34305.4	43719.8	43832.9	41022.7	37117.8	39293.1	504206	541433	497296	431910	468510	455921	206612	258735	195706	235075	233917	233326	130363	123323	143036	133547	130893	139305	2848.44	7207.01	2377.47
382.55	9.34731	0.849619	Coenzyme A	unknown	-1	inf	382.55	25570.7	24180.2	19535.3	18351.7	24530.3	20813.2	37669.5	24298.6	28130.9	22063.4	23419.5	28841.2	50564.5	60640.7	50749.8	36049.5	44795.4	59585.7	41130.5	45589.9	45538.6	31276.5	38664.7	41841.6	30164.5	27003.9	38467	21092.2	23029.4	27543.7	73955.4	79189	77506.8	58955.5	66019.5	75086.6	1870.84	1838.5	0
239.017	9.2482	0.856978	Cystine	Cystine	-1	4196.45	239.017	6123158	6180374	5768706	5911224	5779290	5626562	1672246	1262956	1099353	1268351	1107586	1005850	1562056	1416966	1507385	1453336	1479952	1304219	4694752	4847254	4643218	2539420	4431754	4772400	5320536	5461422	5440952	5022214	5194903	4897578	1988022	1371676	1268012	2150908	1792681	1932809	0	0	1532.5
346.056	9.22069	0.85366	AMP	AMP	-1	2902.69	346.056	58548.4	66094.6	66389.3	47675.8	66267.4	58871.9	71338.5	70974.1	65349.2	69006.5	64290	71720.1	98780.7	107232	94393.8	96857.5	94069.7	78335.8	74854.8	86213.2	64344.6	61638.7	78739.9	79963	45461.9	57394.6	50505.2	65976.8	44347.7	57208.2	287020	301607	324834	231572	275474	293061	0	1993.56	0
175.036	8.93773	0.852808	N-carbomoyl-L-aspartate	N-carbomoyl-L-aspartate	-1	5722.63	175.036	0	0	7186.91	2711.36	6199.22	0	36040.9	30023	31629.8	29032.7	28571.7	40404	11063.8	4028.03	4804.4	14588.8	16339.9	11185.7	44910.6	47882.7	49378.1	41033.3	35064.7	58839.8	3128.66	4217.03	6973.36	3805.47	3771.36	2749.52	363944	398681	449304	464853	466323	455481	0	0	0
403.555	8.99778	0.852438	Acetyl-CoA	unknown	-1	inf	403.555	21276.8	40636.6	31042	33371.5	32035	27554.8	80680.4	76264.8	86353	54419.9	72136.2	74598.4	90709.7	96518.1	108081	83737.2	82623.1	83681.9	114570	86814.6	97819.4	91645.1	95247.9	83500.9	55116.2	85640	60471.9	55282.4	59721.7	65264.6	156667	183266	183166	181614	221785	192730	0	0	0
133.014	8.64136	0.832929	Malate	Malate	-1	7516.14	133.014	13700000	13400000	14300000	11800000	16000000	13900000	64200000	61700000	63300000	64900000	60500000	64100000	88400000	97300000	100000000	89700000	89400000	97900000	24200000	25700000	24100000	23600000	24700000	23200000	24400000	27500000	27400000	25400000	27500000	24300000	40200000	40200000	46700000	42000000	43000000	40900000	38715.6	0	68811.8
664.117	8.57708	0.850948	NADH	NADH	-1	1515.22	664.117	3147.63	2796.57	0	0	3875.55	2591.04	3260.57	4465.14	3877.3	6683.73	9212.49	4114.32	4220.42	0	0	4537.6	0	0	4658.75	5023.31	5109.8	8669.33	3989.45	4597.17	3741.49	4816.07	3745.68	3964.27	3222.05	5733.71	91550.5	114323	116047	66228.9	82736.6	74379.8	0	0	0
306.076	8.56116	0.841676	Glutathione	Glutathione	-1	3280.69	306.076	16200000	17700000	17100000	15500000	18500000	17300000	14900000	18800000	19700000	19400000	19300000	19800000	28400000	29300000	29700000	29100000	30600000	29500000	22100000	21300000	21700000	16300000	20900000	20100000	20300000	23200000	22000000	21000000	22700000	21100000	54000000	56400000	59100000	49000000	56500000	56000000	3475.48	2847.16	44323.4
132.03	8.56607	0.842379	Aspartate	Aspartate	-1	7571.04	132.03	3403909	3629340	3983242	2949232	4326381	3711869	24600000	27400000	26200000	25100000	24600000	26100000	97800000	104000000	102000000	98600000	99400000	105000000	4638080	4403472	4235453	4378254	4420582	3743986	3866579	4243539	4474234	4303928	4534800	3733257	30700000	27700000	29200000	22600000	29500000	28300000	0	2372.85	3139.24
146.046	8.46337	0.843238	Glutamate	Glutamate	-1	6850.38	146.046	57800000	55500000	58900000	47800000	65100000	58300000	109000000	116000000	116000000	113000000	111000000	116000000	108000000	109000000	113000000	111000000	110000000	107000000	135000000	124000000	127000000	132000000	127000000	125000000	67300000	74300000	74500000	70100000	74400000	67200000	375000000	407000000	405000000	360000000	400000000	385000000	3498.39	3624.68	4136.14
147.03	8.4203	0.808434	2-Hydroxyglutarate	2-Hydroxyglutarate	-1	6804.74	147.03	1312560	1235254	1162028	1152201	1270668	1207128	1647932	1569417	1626901	1621045	1504322	1557640	1913621	1841820	1931664	1704182	1809590	1765163	1690788	1644620	1583935	1520072	1563358	1651350	1243976	1304892	1370288	1181013	1182566	1124749	2849711	2904390	3128131	3334201	3370013	3258131	49163	75277.6	68307.2
117.019	8.29115	0.812202	Succinate	Succinate	-1	8534.66	117.019	41600000	31800000	35200000	33500000	32200000	38200000	36600000	33000000	34300000	37700000	32500000	39500000	83600000	80100000	81100000	81500000	84300000	80900000	44500000	44100000	42000000	43000000	43600000	43900000	37300000	39600000	41800000	40300000	41900000	40700000	34700000	31600000	28600000	42000000	34900000	37100000	675074	0	0
188.056	8.19941	0.861019	N-acetyl-glutamate	N-acetyl-glutamate	-1	5329.01	188.056	138802	143860	139590	107527	138279	131966	156683	151637	169987	147104	135684	181643	71514.1	82349.3	83061.9	69270.5	79726.2	73889	20600000	19900000	19900000	19200000	19500000	18400000	115258	127953	101185	128703	130244	113499	7273528	7589438	8203702	7709980	7740664	7938092	2865.91	2969.03	2727.44
179.056	8.13889	0.784686	Inositol	Inositol	-1	5594.28	179.056	12900000	11600000	11500000	11200000	13500000	11900000	10700000	11200000	10300000	11000000	10400000	10500000	41100000	39800000	42400000	40000000	43500000	41600000	40500000	39400000	40400000	42900000	39200000	44000000	13400000	14100000	14300000	13200000	14300000	13100000	50100000	50500000	52900000	49000000	49700000	51600000	2891.73	2458.79	16458.4
316.116	7.76441	0.855508	Glycerophosphocholine	unknown	-1	inf	316.116	781071	683305	784379	823750	919165	812859	703974	734188	764372	827047	798304	924697	5665038	6094602	6032874	6180346	5781834	5581662	776601	702040	712512	862091	784998	728050	757155	776630	776123	768283	774600	874924	331642	327274	320768	392609	376677	389281	0	0	0
115.004	7.62478	0.737305	Fumarate	Fumarate	-1	8682.88	115.004	941537	1026902	969121	962993	1068443	1011904	2913290	2669488	2927981	2856516	3007844	2850187	3364049	3306668	3421127	3290070	3273388	3365644	1530332	1475680	1492202	1516580	1456253	1481792	1410374	1591172	1529938	1424243	1513824	1420437	1884308	1926475	2037674	2109985	1961945	2110337	0	0	0
145.014	7.39823	0.860477	a-ketoglutarate	a-ketoglutarate	-1	6899.61	145.014	583350	583192	550914	484293	634359	546280	3782750	3136178	3497011	3738633	3512717	3737309	3512570	3355778	3597835	3555238	3566256	3439213	1556637	1635489	1455382	1485573	1411075	1586886	942390	1096735	1060453	936638	980697	949277	5382486	6186238	6005396	6525224	5663870	6476548	3367.93	6652.3	3510.08
131.046	7.32653	0.855101	Asparagine	Asparagine	-1	7628.73	131.046	410944	411606	406064	329821	440839	351134	11000000	11800000	10400000	10200000	9803524	10100000	15400000	15600000	15900000	14500000	15500000	15300000	628519	600604	544222	507823	513226	522370	414978	502170	505996	478870	452121	414541	11100000	10500000	11000000	11000000	11100000	10900000	0	0	2023.86
104.035	7.30037	0.820721	Serine	Serine	-1	9588.8	104.035	43500000	40500000	39500000	39000000	42600000	40700000	13200000	14300000	12800000	12500000	12400000	12300000	15800000	15900000	16500000	15100000	15700000	15400000	48100000	47300000	46100000	44900000	47300000	46700000	41900000	42200000	43500000	39000000	42500000	41000000	48000000	37900000	40700000	37600000	41800000	42400000	2204.47	2951.15	3321.24
383.114	7.27377	0.849974	S-adenosyl-L-homocysteine	S-adenosyl-L-homocysteine	-1	2623.36	383.114	0	4483.69	0	0	0	0	3835.2	3057.31	3317.75	0	0	4808.89	2979.78	4102.33	0	0	3452.54	3244.18	7862.27	4815.23	4961.08	3440.41	0	0	0	0	0	0	0	0	20585.3	27379.2	44472.6	26060	26148.7	27432.7	0	0	0
145.062	7.18097	0.816949	Glutamine	Glutamine	-1	6897.36	145.062	279000000	261000000	264000000	259000000	270000000	267000000	113000000	119000000	109000000	103000000	105000000	104000000	116000000	113000000	116000000	109000000	115000000	114000000	308000000	302000000	286000000	298000000	297000000	295000000	277000000	293000000	297000000	274000000	286000000	279000000	327000000	294000000	300000000	292000000	323000000	321000000	0	0	0
154.062	7.6934	0.701704	Hisidine	Hisidine	-1	6496.15	154.062	5437950	8713330	8332526	9230169	8959292	8084094	4505264	5200398	4625921	4436010	4461434	4414170	10500000	10600000	12300000	10300000	11900000	12000000	7334868	8045800	7885084	6585154	7818240	7486198	7459614	7249382	7323786	6583238	7168810	6983480	7106586	5607762	5634856	8003698	7428740	7873790	0	0	0
164.038	7.06208	0.855713	Methionine sulfoxide	Methionine sulfoxide	-1	6103.94	164.038	1603766	1402180	1319389	1332554	1353592	1315048	635577	156040	154579	143548	145748	134230	179106	194897	177936	169973	168513	175683	1472262	1299806	1379965	1298636	1344991	1376015	493023	551265	557865	463889	539883	529131	1385257	1088643	1081725	1306694	1213389	1266229	0	0	0
118.051	6.61423	0.840502	Threonine	Threonine	-1	8460.19	118.051	80800000	72400000	69600000	70200000	76000000	74600000	5694070	5627042	5370732	5194274	5161886	5173972	7189954	7353812	7005832	6826240	6487218	6847542	100000000	95800000	91900000	85500000	91400000	93400000	74300000	80300000	82000000	70900000	78900000	66100000	132000000	118000000	116000000	130000000	121000000	129000000	0	1602.13	3277.79
88.0403	6.41445	0.839434	Alanine	Alanine	-1	11312.5	88.0403	6124642	5554526	6015972	5421154	6308284	5875896	16200000	17700000	16900000	17200000	16300000	17000000	22400000	22700000	23700000	22000000	23300000	23400000	6744220	6429976	7117040	7004798	6667100	7238110	8263358	9341041	9609366	7247442	9331931	8554087	22200000	20600000	20800000	22700000	22900000	22300000	5591.92	3836.24	42361.6
130.051	6.4183	0.858653	Hydroxyproline	Hydroxyproline	-1	7685.73	130.051	1164247	1114495	1124378	1081077	1124086	1122816	1735854	2092642	1838160	1801608	1816622	1884184	2380357	2384654	2524889	2254328	2375016	2457722	1499964	1385679	1368777	1268619	1424048	1429982	1352676	1606859	1469971	1296384	1522932	1446134	2397809	2108725	2224494	2361410	2068764	2259409	6347.33	12439	5293.35
130.062	6.4075	0.857601	Creatine	Creatine	-1	7685.07	130.062	812723	744699	786570	710224	807270	804886	2048436	2018803	2188760	2053455	2025263	2038378	2464750	2369373	2558732	2443068	2628380	2404661	423383	485721	426282	384672	413858	417462	634317	760981	759404	686015	735654	631685	5466290	5241112	5217792	5172520	5890784	5587694	3334.52	2314.08	0
263.097	5.93158	0.861105	Thiamine	Thiamine	-1	3814.57	263.097	34600000	28700000	32100000	29200000	32500000	34700000	6711222	7817638	7341376	7427986	7324106	7605420	8116498	7688034	7919372	7333156	8274888	8221538	48700000	43500000	47200000	47500000	47300000	44700000	40100000	45800000	46400000	40300000	44100000	43500000	50600000	47500000	43000000	50000000	50200000	44500000	0	0	0
179.056	5.766	0.83074	Glucose	Glucose	-1	5594.28	179.056	259000000	242000000	244000000	244000000	260000000	254000000	137000000	144000000	138000000	135000000	134000000	131000000	148000000	144000000	150000000	136000000	141000000	137000000	246000000	230000000	223000000	223000000	224000000	230000000	227000000	239000000	239000000	223000000	230000000	222000000	208000000	179000000	171000000	212000000	199000000	205000000	0	4409.8	17130.2
114.056	5.74968	0.861592	Proline	Proline	-1	8754.98	114.056	2546160	2366784	2368503	2235614	2568146	2502046	20400000	21800000	20700000	20400000	20400000	22500000	24600000	24400000	25300000	24100000	25100000	26000000	7181072	6839066	6881522	6591446	6394530	7311732	2759564	2928717	2746324	2442414	2749097	2406819	15700000	16000000	16400000	17300000	15400000	16700000	2962.95	2923.08	26798.5
181.072	5.71326	0.832703	Sorbitol	Sorbitol	-1	5532.35	181.072	21400000	21200000	20200000	19900000	20800000	22100000	32000000	35300000	33400000	31100000	33900000	32500000	23700000	22600000	26200000	23800000	24000000	23000000	21000000	19300000	19600000	20700000	19800000	20700000	20600000	21200000	21200000	20500000	20900000	20700000	15700000	13900000	13600000	16900000	15500000	15900000	0	0	0
116.072	5.35689	0.808832	Valine	Valine	-1	8603.93	116.072	72600000	67100000	67400000	68000000	68200000	73700000	9078105	9487240	8849009	9044764	8583472	9409779	12000000	11700000	12300000	10800000	11600000	11300000	78600000	74700000	76900000	69400000	75700000	73800000	66800000	72600000	72000000	69000000	67700000	65700000	71700000	60100000	57600000	71200000	68600000	67200000	8546.55	5590.54	87432.9
180.066	4.89263	0.861286	Tyrosine	Tyrosine	-1	5563.73	180.066	44600000	46500000	43400000	46000000	47000000	46800000	4454706	5201920	4709926	4389890	4399532	4424292	5411932	5220208	5418708	4920178	5214892	5259456	46500000	43600000	43000000	43400000	43400000	44300000	41700000	43100000	43200000	39300000	40700000	37800000	44500000	36400000	37100000	42400000	40400000	39500000	11435.3	6961.56	3882.31
124.007	5.3823	0.858066	Taurine	Taurine	-1	8057.77	124.007	12400000	11500000	12200000	9984435	11100000	12100000	25300000	26600000	28800000	26500000	25700000	27100000	5285632	4263876	4897168	4475366	4707924	3756793	19300000	17700000	18500000	16400000	17700000	18000000	5888534	7138352	6969770	6549208	7346374	6519334	22200000	25700000	28700000	21300000	23700000	22800000	0	0	0
151.061	4.53437	0.858825	Ribitol	Ribitol	-1	6624.65	151.061	2032681	3007411	1641581	2030950	3449551	1878531	1475092	4330020	2805592	1921215	3607808	2123056	1829543	1600997	2014101	1508145	1569402	1471998	2366130	2073805	1915659	1861551	2125423	2309238	2093633	2378966	2203445	2680707	2200435	2366795	2909496	3246378	3223587	2730293	2993915	2689879	1735.66	0	0
148.044	4.39733	0.857709	Methionine	Methionine	-1	6758.97	148.044	21200000	19900000	18900000	19700000	20600000	20400000	2680011	2936018	2608590	2737538	2607009	2633428	3519797	3454298	3337800	3207905	3230672	3225409	22200000	21500000	21200000	20600000	22000000	20900000	19300000	20600000	20500000	18900000	19400000	18000000	21200000	17500000	17300000	20700000	21100000	20800000	0	0	0
130.087	4.23539	0.750943	Isoleucine	Isoleucine	-1	7684.53	130.087	133000000	118000000	129000000	129000000	131000000	131000000	5650182	6173974	5582590	5563860	5419520	5487552	8463643	7729570	8029520	7206710	7749502	7702028	144000000	138000000	144000000	137000000	145000000	139000000	122000000	132000000	129000000	118000000	128000000	122000000	120000000	99800000	89800000	116000000	115000000	115000000	2792.19	14782.8	0
151.026	3.93056	0.842452	Xanthine	Xanthine	-1	6626.38	151.026	11000000	10400000	9846835	10300000	10700000	9917890	6326368	7073346	6261426	6185834	6289198	6019854	6452708	5994216	6427826	5659782	6182328	5812770	9750865	8563577	8514693	5981580	8156910	7994068	9752446	10100000	9849848	8576591	9463643	7971268	7227920	5214930	5205844	7637154	6442670	6627934	0	0	0
103.04	4.24335	0.786871	3-Hydroxybutyric acid	3-Hydroxybutyric acid	-1	9681.11	103.04	1164963	1206122	1309454	1273461	1332052	1358006	1046954	1004838	938914	984552	922966	800732	935326	777510	811161	743213	757076	765366	1163222	1251859	1246136	1088846	1279469	1205869	1232362	1330694	1295862	1225058	1342575	1195880	1683028	1358719	1191494	2036524	1752460	1814028	4650.55	21237.1	24230.7
89.0244	4.11483	0.807408	Lactate	Lactate	-1	11188.2	89.0244	337000000	331000000	362000000	328000000	340000000	352000000	439000000	429000000	403000000	409000000	371000000	397000000	284000000	240000000	249000000	244000000	242000000	237000000	427000000	466000000	476000000	413000000	473000000	427000000	337000000	372000000	386000000	277000000	365000000	306000000	411000000	355000000	334000000	547000000	480000000	440000000	51136.8	203494	0
242.078	3.87409	0.827839	Cytidine	Cytidine	-1	4145.23	242.078	84265.7	71881.1	67589.2	70536.7	61635.9	74031.4	16968.2	13308.7	16659.1	15210.1	20643.7	11541.8	42547.3	33951.9	31568.3	34215.3	30365.5	34527.9	25172.4	22904.1	20069.6	23093.3	24125.7	28112.2	44640.5	32361.1	41121.6	42146.1	43689	36824.7	10776.6	6122.94	3724.83	7575.12	7385.3	7444.6	0	0	0
130.087	3.84341	0.739168	Leucine	Leucine	-1	7684.53	130.087	111000000	101000000	102000000	102000000	106000000	110000000	11500000	12300000	11300000	10900000	11100000	10800000	15600000	14800000	15500000	14700000	15100000	14700000	113000000	105000000	107000000	104000000	108000000	105000000	101000000	103000000	107000000	95500000	96800000	94400000	93300000	75200000	72400000	93500000	86900000	87300000	2950.93	8100.38	0
164.072	3.48854	0.827807	Phenylalanine	Phenylalanine	-1	6102.35	164.072	84500000	76800000	75900000	75200000	76500000	82700000	7574328	8068738	7099898	7467746	7200136	7286590	9403483	9101309	9197218	8262154	9057815	9194669	92500000	91600000	92300000	88000000	87800000	89500000	75200000	79200000	82600000	72900000	76600000	72400000	78400000	65100000	62400000	85000000	76600000	80400000	1744.33	4534.61	7081.19
203.083	3.34355	0.857926	Tryptophan	Tryptophan	-1	4935.47	203.083	12700000	11500000	12100000	12200000	12200000	12900000	2263121	2340928	2272611	2177390	2190362	2083306	2709598	2662217	2730749	2546987	2704299	2782419	13600000	13500000	13500000	12900000	13200000	13600000	11700000	12200000	12300000	11500000	11500000	11600000	11300000	9658961	9435048	11600000	11100000	11000000	0	0	0
103.04	3.26817	0.718359	2-Hydroxybutyric acid	2-Hydroxybutyric acid	-1	9681.11	103.04	302862	279756	261573	283370	298203	333379	353668	367472	328793	368109	332970	325012	407527	409338	391016	337619	364331	379319	326198	307928	328483	299316	319636	311441	376579	381259	402551	358933	374624	382376	373120	371409	354693	460406	376147	351707	1834.32	14088.5	17806.2
135.031	2.84287	0.853399	Hypoxanthine	Hypoxanthine	-1	7404.59	135.031	1740688	1516660	1333474	1287398	1601682	1419268	4313720	6445932	5824574	5372386	5401064	5737964	6602890	6349420	6667202	6089480	6640282	6575684	763125	643930	650426	643157	615510	679668	1042699	836128	1091587	1027692	887698	979103	401840	215980	211302	234438	380137	398453	985.246	0	0
243.062	2.73042	0.855173	Uridine	Uridine	-1	4127.95	243.062	1052824	956012	932418	959197	1031500	987839	365212	400972	414961	499017	439566	377222	1071683	996648	1101788	1046091	1067552	1012975	1231276	1098024	1170902	999443	1135108	1094104	698526	754542	733368	643333	684890	684449	95333.6	70711.2	67350.9	82140.1	83430.9	107857	1151.6	0	0
87.0087	2.61285	0.807855	Pyruvate	Pyruvate	-1	11444.6	87.0087	2192759	1890595	2231037	1795795	2355782	2182543	35000000	36600000	33600000	34100000	32700000	34000000	35600000	34500000	36700000	35300000	34700000	34900000	1431155	1487195	1435091	1370682	1448278	1420539	2044391	2308884	2596814	2001005	2358283	1812207	6003276	4967672	4592410	7987114	6360434	6733166	8921.25	3341.55	16427.4
168.066	2.38562	0.858322	Pyridoxine	Pyridoxine	-1	5958.71	168.066	53000000	48900000	49100000	49900000	51200000	51400000	839852	1055940	977933	914613	918896	938317	1078977	951150	1075404	949987	1008825	963326	51000000	48600000	49000000	47700000	48800000	48200000	47600000	49000000	50100000	43700000	47500000	46300000	45100000	40200000	37300000	46500000	44000000	44200000	1407.63	3788.2	3476.8
111.02	2.11339	0.856044	Uracil	Uracil	-1	8991.3	111.02	1114912	1017401	1116835	1122690	1091571	1111639	1084821	1305413	1228818	1188814	1238160	1138781	1743558	1602379	1692033	1571838	1603108	1672086	1038008	993396	1036617	948342	1017352	932193	1371453	1427606	1522240	1282702	1341813	1312662	909044	805328	739917	1015162	942022	907732	5152.11	9204.12	13915.6
402.995	10.7149	0.841176	UDP	UDP	-1	2492.53	402.995	86766.9	84670.8	108325	63426	100815	76061.3	117426	97661.7	119754	95032.9	109176	104668	31905	38800.3	38337.9	24894.9	32506.4	39389.3	87997.9	86727.5	82445.3	86478.5	77995.9	89180	123820	118444	118093	127318	125285	115320	164518	209138	222823	175249	191418	196338	2162.03	0	1850.86
166.975	10.0296	0.848208	Phosphoenolpyruvate	Phosphoenolpyruvate	-1	5997.88	166.975	2071.2	2356.81	0	2507.84	1851.07	0	38976.8	36188.2	41487.6	38872.1	36035.9	46766.1	23786.2	24455.1	27616	27503.6	18901.4	19850.7	16462	16086.5	13102.9	10760.3	19067.5	11134.6	2678.9	2484.79	3272.46	3395.15	3786.22	2905.21	9090.27	10461.1	17535.8	10515.5	13057.1	9934.64	0	0	0
155.01	3.82976	0.851527	Orotate	Orotate	-1	6456.6	155.01	0	0	0	0	0	0	47656.2	23339.9	28519.6	34987.6	33280	34181.4	62546.3	65785	58119.5	68206.6	78387.9	66164.3	43056.9	42977.2	40481	47840.4	51177	56290.1	0	0	0	0	0	0	106681	98911.8	145595	98388.4	120085	73533.2	0	0	0
187.072	5.7378	0.85658	N-acetyl-glutamine	N-acetyl-glutamine	-1	5356.16	187.072	20555.9	36320.3	31448.3	28068.5	14203.8	11811.8	46418.2	58683.9	48980.1	13403.6	62501.9	47582	14303	11323.4	0	10328.9	10160.8	12099.5	412044	307346	387932	403320	457458	347509	241779	237752	241738	192906	284889	204160	1174134	1127274	1155734	1122707	1247401	1071948	0	0	0
174.088	7.75085	0.854825	Citrulline	Citrulline	-1	5752.99	174.088	479590	504161	498544	503022	515811	503617	510608	565822	499962	517571	479503	495670	767940	822514	761078	761488	750401	768389	552634	533572	524844	517277	535103	510180	411568	452929	467672	399680	441276	418961	455257	410915	406225	520045	463794	470630	0	0	0
139.976	5.84933	0.853126	Carbamoyl phosphate	Carbamoyl phosphate	-1	7143.5	139.976	38665.3	41961.6	45195.2	50750.3	39162.9	39812.2	73594.9	50408.8	66414.4	72591.8	58881	44494	77497	91797.1	80487.7	48765.4	72522.6	67528.6	80556.6	88522	52836	77398.2	61262.8	73771.6	41730.3	63236.1	39973.2	44802.9	53782.8	50447.1	129818	147605	166405	141074	139557	164484	0	0	0
275.017	11.7242	0.847285	6-Phosphogluconate	6-Phosphogluconate	-1	3649.62	275.017	5734.83	2668.31	5157.27	3515.56	2439.07	14224.6	11461.7	19325	45110.7	17636.5	14531.8	21874.8	2283.86	2700.65	2716.13	1842.3	2142.56	1796.68	21535.1	33226.3	5642.68	6100.65	14556.6	13972.5	2787.46	2593.27	2275.1	2095.35	2067.37	1842.96	2560.27	2583.78	10393.6	18526.1	6100.06	8926.16	0	0	0
184.001	10.2817	0.85502	3-Phosphoserine	3-Phosphoserine	-1	5445.81	184.001	2797.63	5215.65	6232.78	2175.47	7815.49	2716.84	138334	160973	141812	136459	130262	139803	0	0	0	0	0	0	2155.3	2815.29	4382.16	2981.34	2561.83	2294.05	0	1760.33	2256.81	0	2109.64	0	660204	660230	690178	379486	687080	597417	0	0	0
184.985	10.287	0.849025	3-Phosphoglycerate	3-Phosphoglycerate	-1	5417.4	184.985	6745.18	3724.31	11596.7	7209.16	11746.4	11293.6	64322.6	84628.3	77108.4	73313.7	68320.7	72364.1	27569.7	29653.8	33692.4	36237.3	26221.8	31596.4	27070.9	28787.2	29606.7	18349.7	25453.5	29010	20180.4	19377.5	14931.5	21555.7	23379.6	18433.5	50829.9	52188.7	52099.2	54741.2	47239.6	67920.5	0	0	1924.99
